# Supplementary material for: Distinct patterns of gene expression in the medial preoptic area are related to gregarious singing behavior in European starlings (Sturnus vulgaris)
Source: BMC Neurosci. 2023 Aug 3;24:41. doi: 10.1186/s12868-023-00813-4 (PMC10399071; doi:10.1186/s12868-023-00813-4)
Supplement: Supplementary file 1 — Supplementary Material 1: RSEM expected count values and behavioral data. [file 12868_2023_813_MOESM1_ESM.xlsx]

## Sheet: rSEM 2021 NCBI ZB Annot.
RSEM expected count values with the 2021 Zebra finch NCBI gene annotation
gene_id	s10MPOA	s11MPOA	s12MPOA	s13MPOA	s14MPOA	s15MPOA	s16MPOA	s17MPOA	s18MPOA	s19MPOA	s1MPOA	s20MPOA	s21MPOA	s22MPOA	s2MPOA	s3MPOA	s4MPOA	s5MPOA	s6MPOA	s7MPOA	s8MPOA	s9MPOA
A1CF	0	0	0	0	0	0	0	2	0	0	0	0	0	0	0	0	0	0	0	1	0	0
A2M	262	370	270	311	514	404	417	487	344	727	664	351	283.83	383	346	565	685	503	244	496	207	667
A4GNT	0	0	1	0	0	0	0	0	0	2	0	0	0	0	0	0	0	0	0	0	0	0
AAAS	26	26	13	11	31	13	32	36	34	25	42	28	37	37	23	22	12	11	23	21	25	39
AACS	947	1602	1885	1441	1356	1158	957	1148	1522	1615	1596	1025	861	923	1214	1563	1519	1403	1535	1055	1296	1719
AADAC	0	0	0	0	0	0	0	0	0	0	0	0	0	0	0	0	0	0	0	0	0	0
AADAT	38	83	51	34	71	57	64	69	69	121	115	36	37	57	115	94	129	54	86	71	39	89
AAGAB	527	794	552	591	734	555	419	574	655	665	564	291	389	408	720	825	573	696	664	540	603	712
AAK1	1508	1765	1712	1553	1604	1963	1078	1980	1729	1756	1419	1522	2174	1635	1638	1626	1780	1701	1523	1426	1588	1718
AAMDC	10	10	3	6	5	14	5	7	9	11	10	6	7	12	7	9	5	9	9	5	4	12
AANAT	0	0	0	0	0	0	0	0	0	0	0	0	0	0	0	0	0	0	0	0	0	0
AAR2	0	13	4	5	13	0	1	6	12	2	6	0	4	8	6	4	10	6	2	7	1	7
AARS1	3562	5024	4154	3905	4147	4449	3112	5044	4413	4174	3492	3180	3884	3621	4173	4215	4028	4569	3917	3474	2809	4525
AARS2	47	89	74	73	68	71	69	102	65	89	80	49	71	59	56	126	92	116	61	57	56	126
AASDH	73	229	92	135	128	126	126	105	93	152	158	87	93	109	137	112	99	112	101	100	137	129
AASDHPPT	0	45	19	15	26	14	2	8	20	17	13	6	9	9	9	46	25	30	32	18	22	14
AASS	67	262	207	120	145	79	120	147	114	232	247	90	59	145	155	212	227	161	113	244	191	172
AATF	43	82	47	36	59	45	54	67	55	63	41	34	34	50	42	55	56	92	63	63	54	56
AATK	81.3	144.37	96.23	71.05	97.89	92.75	122.83	158.59	62.66	154.95	209.43	52.13	74.55	60.89	96.44	186.11	91.08	129.3	96.56	190.24	181.33	134.61
ABAT	8848.08	12556.7	10935.9	13165.1	14839.5	8802.53	7983.54	11248.4	9237.96	17969	11895.2	4167.62	4320.01	6210.95	15412.4	21629.5	12732.4	15434.9	11707	20319.3	9156.33	17890.8
ABCA1	387	581	810	512	620	587	319	377	318	718	835	257	178	290	613	1623	607	728	318	893	1229	814
ABCA12	50	80	81	65	84	38	53	33	104	198	111	33	46	92	98	85	284	166	134	46	100	54
ABCA13	37	14	7	37	36	28	2	24	4	48	25	9	16	7	56	41	1	41	9	32	17	28
ABCA2	1118	1817	2185	1428	1409	1779	1937	1876	931	1486	2886	842	688	1272	1319	3297	1277	1745	1111	2492	1900	2004
ABCA3	303	1247	870	629	800	433	361	732	543	919	768	373	276	355	692	935	757	749	540	1025	764	988
ABCA4	10	7	4	2	5	2	6	10	1	0	0	2	0	3	7	5	0	2	5	1	2	12
ABCA5	363	711	686	592	677	535	441	750	590	739	864	313	248	490	774	1088	644	655	549	1028	487	803
ABCA7	43	125	28	74	80	102	45	173	69	42	60	47	78	107	46	68	75	61	75	57	64	95
ABCB1	251	272	312	301	319	218	220	218	218	256	232	132	132	96	319	414	226	247	212	471	116	252
ABCB10	347	578	349	425	391	418	305	520	446	389	434	333	535	486	456	332	440	413	562	302	276	401
ABCB11	4	6	1	1	2	1	8	11	2	7	3	0	0	1	3	0	5	0	0	3	7	0
ABCB5	17	82	52	28	42	32	31	94	40	53	71	98	31	77	78	27	101	51	62	29	33	35
ABCB6	61	55	41	54	61	50	63	88	60	54	60	50	72	74	82	61	65	66	76	41	50	39
ABCB7	161	285	223	205	213	191	139	233	171	236	257	108	171	195	249	295	279	258	207	295	249	258
ABCB8	6	7	4	3	9	8	6	9	10	4	17	9	13	6	5	6	4	9	4	0	2	3
ABCB9	105	119	195	110	108	134	106	140	86	115	111	49	143	177	113	111	103	103	105	55	87	118
ABCC10	71	206	97	110	96	116	98	136	119	81	184	95	82	122	113	110	97	157	132	86	105	167
ABCC2	26	2	15	8	13	6	6	16	5	26	3	2	16	20	7	30	11	17	7	11	32	5
ABCC3	66	84	103	93	80	158	46	84	40	82	51	75	70	57	62	59	55	43	44	45	20	83
ABCC4	49	55	46	53	50	23	23	20	13	47	49	5	9	18	29	64	20	27	17	33	12	32
ABCC5	4040	4924	4914	4028	3894	4716	3037	4974	2787	5208	3726	3359	3738	4531	3882	4471	3703	3982	4283	3662	7435	3841
ABCC8	273	391	539	288	334	222	157	439	224	407	177	255	280	245	195	223	257	291	281	240	757	358
ABCC9	254	556	507	414	415	448	299	459	254	437	428	318	313	285	546	407	378	479	415	501	245	520
ABCD2	362	837	852	624	659	293	361	494	463	766	728	245	194	424	728	1066	533	682	502	1032	591	847
ABCD3	678	1340	1132	1198	1191	704	707	950	876	1014	1620	483	475	638	1050	1509	1112	1144	1002	1383	928	1164
ABCD4	122	232	133	188	160	183	142	248	166	195	218	204	192	232	245	192	181	182	186	156	355	228
ABCE1	4363	5265	4568	4313	4489	4779	3173	4877	4803	4149	4759	3400	4707	4346	5037	4780	4307	4225	4525	3688	3571	4587
ABCF1	5	4	2	2	11	11	5	7	2	6	8	11	9	14	1	3	2	9	3	0	3	6
ABCF2	2067	2968	3242	2317	2453	2814	2060	2840	2619	2623	2892	2031	1886	2162	2731	2906	2530	2650	2380	1925	2056	2677
ABCF3	620	843	648	573	644	585	483	861	615	689	666	509	583	515	772	722	722	683	786	623	497	802
ABCG1	275	259	240	213	255	367	215	280	249	259	211	250	344	185	278	222	221	270	247	204	544	278
ABCG2	3	9	0	1	0	0	0	8	4	4	5	5	4	3	2	3	0	1	0	0	0	0
ABCG4	60	280	216	190	221	187	171	209	122	260	291	46	53	82	227	438	208	296	114	493	239	349
ABCG5	0	0	0	0	0	0	0	0	0	0	0	0	0	0	0	0	0	0	0	0	0	0
ABCG8	0	0	0	0	0	0	0	0	1	0	0	0	0	0	0	0	0	0	0	0	0	0
ABHD10	233	306	168	188	225	254	185	263	244	242	280	169	262	216	266	252	213	236	204	148	130	227
ABHD12	498	810	511	733	748	748	694	736	736	757	1042	418	474	525	763	897	942	710	670	690	584	762
ABHD12B	86	77	49	62	152	84	94	196	106	82	140	114	150	149	71	108	76	144	135	49	74	67
ABHD13	239	319	329	285	313	216	229	265	238	378	334	119	192	241	264	326	363	325	238	320	290	324
ABHD14A	1	3	1	0	0	1	1	0	1	1	0	1	1	7	2	0	1	2	2	1	0	1
ABHD14B	5	11	0	10	8	2	12	5	3	13	22	24	5	22	14	12	6	10	7	1	4	17
ABHD15	386.97	12.26	0	67.76	54.27	534.56	228.9	181.18	209.52	39.27	28.07	394.47	738.85	396.34	0	0	75.02	25.5	39.46	2	124.47	0
ABHD17A	29	89	25	29	54	51	48	92	36	47	79	35	49	58	50	51	46	48	37	40	35	41
ABHD17B	464	183	488	339	349	530	288	233	148	197	419	128	110	136	249	673	508	446	161	262	285	518
ABHD17C	959	1196	1198	937	1038	1059	787	1012	922	921	1196	724	952	1017	933	845	930	915	875	751	1323	920
ABHD18	194	266	264	239	234	167	172	204	180	234	212	90	103	122	196	225	208	203	191	202	184	272
ABHD2	72	170	131	131	151	26	48	122	56	127	99	17	11	59	151	225	89	139	142	283	115	200
ABHD3	2215	2691	3398	2897	3248	2398	2538	2635	2601	2830	4364	1348	1341	2160	2627	3940	3558	3202	2422	3429	2195	2998
ABHD5	118	221	185	220	196	139	167	174	118	197	232	70	89	126	186	187	137	186	152	172	198	249
ABHD6	113	241	203	174	202	179	107	214	132	280	274	116	120	150	204	147	165	199	148	177	413	255
ABHD8	2	3	0	6	10	2	0	6	2	7	2	1	0	0	0	2	7	6	3	6	4	3
ABI1	4529	4285	5296	4579	4988	4796	3318	4631	4186	5681	4325	3321	4728	4028	4776	4334	4577	4672	4362	3456	4997	4771
ABI2	594	1093	1240	773	865	640	578	816	557	898	1094	447	621	624	739	1058	914	969	729	1013	991	1048
ABI3	0	0	0	0	0	0	0	0	0	0	0	0	0	0	0	0	0	0	0	0	0	0
ABITRAM	126	137	91	104	119.61	164	99	133	119	101	84	90	137	128	118	129	91.5	145	123	68	217	124.6
ABL1	878	1471	1037	840	1136	1077	937	1215	1147	919	1639	695	1044	1206	1097	1088	1206	1219	1090	1045	664	1248
ABL2	108	255	273	191	270	102	128	208	122	249	200	87	104	127	207	326	193	237	123	423	215	219
ABLIM1	444	884	746	500	624	554	475	714	622	616	894	653	514	797	660	659	854	616	697	663	893	719
ABLIM2	2737	3540	2882	2918	2983	3233	2292	3362	3703	3039	4054	2622	3070	3077	3471	3191	3835	2924	3520	2638	4647	3360
ABLIM3	423	744	397	506	573	681	637	711	483	595	623	553	643	663	545	648	505	606	529	357	765	755
ABR	2714	4345	4224	3488	3913	3705	2774	4132	3129	3776	3190	2948	3279	3204	3469	3206	3027	3682	3608	2755	3866	4287
ABRA	0	0	0	0	0	0	0	0	0	1	6	0	0	0	0	1	0	0	0	1	0	2
ABRACL	2	0	3	2	3	3	7	4	0	4	6	2	0	3	1	0	2	2	1	1	0	0
ABRAXAS1	58	116	83	75	65	72.06	32.04	116	74	88	90.11	45.05	45	44	88	80	81.17	97	119	63	94	95
ABRAXAS2	529	648	637	471	596	508	395	661	696	598	608	455	553	554	635	481	578	608	524	477	484	584
ABT1	0	0	0	2	0	0	0	2	0	0	1	0	0	1	0	0	0	1	0	0	0	1
ABTB1	211	532	496	380	554	219	354	423	339	457	533	169	146	171	507	696	378	493	363	701	367	580
ABTB2	260	241	283	281	300	318	420	382	237	315	490	110	100	198	296	714	347	403	207	491	246	332
ACAA1	156	330	105	197	191	176	186	288.98	134	211	334	126	190	196	144	216	194	167	246	124	152	282.99
ACAA2	867	362	740	547	592	764	294	447	290	231	503	304	392	453	310	750	888	699	360	196	586	784
ACACA	145	585	398	263	381	274	174	315	268	420	366	160	150	249	312	624	314	386	231	717	345	496
ACACB	0	9	0	5	5	2	1	8	9	1	1	2	0	2	2	1	3	0	9	4	1	18
ACAD10	15	4	10	9	8	18	12	28	15	26	15	4	16	20	4	14	17	13	20	12	14	15
ACAD11	156	315	261	152	209	114	203	251	259	235	297	117	113	215	229	331	243	268	189	258	220	267
ACAD8	77	188	105	111	143	87	91	130	123	110	133	72	53	79	125	98	152	128	112	101	82	134
ACAD9	980	1135	993	931	1003	1192	831	1324	1119	877	1055	930	1041	1002	1083	1137	823	941	947	672	917	1072
ACADL	513	705	612	608	834	545	422	684	655	556	767	467	378	616	645	613	696	675	750	541	436	680
ACADM	868	457	707	823	884	1006	312	846	837	848	802	745	968	655	825	757	685	846	676	592	598	763
ACADS	218	324	284	228	246	220	226	302	233	208	300	147	169	231	292	283	273	251	243	199	302	268
ACADSB	591	987	651	812	853	597	483	690	716	722	834	428	632	556	755	901	827	844	633	649	524	751
ACADVL	4	0	2	5	3	3	1	1	5	4	0	1	2	5	1	3	1	1	1	3	4	1
ACAN	14	49	17	18	29	6	5	26	9	9	11	16	39	11	39	19	3	11	22	28	45	35
ACAP1	0	0	0	0	0	0	0	0	0	0	0	0	0	2	0	0	0	0	0	0	0	0
ACAP2	231	354	291	197	224	188	251	251	251	182	269	121	184	302	271	396	200	243	176	314	222	309
ACAP3	3	31	25	6	11	11	12	14	10	16	13	2	6	10	4	16	9	13	6	26	26	21
ACAT1	3842	3879	5114	3810	3806	5177	3088	4056	4249	4322	3914	4015	3680	3557	4196	5171	4731	3758	3218	3139	3465	3855
ACAT2	811	840	541	702	652	945	534	907	815	674	830	684	829	871	762	613	898	687	624	510	669	666
ACBD3	695	988	811	809	738	589	616	897	852	818	898	559	600	623	860	924	766	835	874	869	826	914
ACBD4	0	3	0	1	1	2	3	1	1	2	1	0	0	4	0	2	0	0	0	0	0	0
ACBD5	956	1113	1125	869	991	913	874	1042	815	1151	1205.99	539	746	683	1058	1536	1032	1032	863.99	1091	776	1189
ACBD6	315	297	255	291	320	359	248	396	286	295	308	320	324	314	320	305	285	316	319	238	253	376
ACBD7	2339	1561	1624	1901	2190	2645	1860	2361	2301	2546	2469	2250	3373	2393	2299	2832	2419	2214	1671	1595	1377	1769
ACCS	277	337	415	289	348	354	269	386	347	319	345	223	241	260	386	407	393	342	340	281	303	437
ACE	88	136	66	72	101	84	39	141	88	124	109	89	77	105	114	63	89	133	118	87	80	109
ACE2	0	0	0	0	1	0	0	0	0	0	0	0	0	0	0	0	0	0	0	0	0	0
ACER1	0	0	0	0	0	3	0	0	0	0	0	1	0	0	0	0	0	0	0	0	3	0
ACER2	0	0	0	0	0	0	0	0	0	0	0	0	0	0	0	0	0	0	0	0	0	1
ACER3	36	74	39	71	71	43	34	41	36	68	73	34	26	42	76	79	54	45	50	106	49	60
ACHE	6	8	1	7	4	6	15	12	7	10	14	8	2	0	5	6	2	4	4	7	5	10
ACIN1	25	73	27	26	30	35	20	86	18	67	42	38	32	59	56	31	29	62	31	39	71	45
ACKR2	7	0	8	0	0	0	0	1	15	0	5	20	0	21	7	1	0	0	0	1	0	9
ACKR3	100	103	84	95	102	144	119	124	111	125	240	120	141	117	129	139	112	112	132	102	97	106
ACKR4	0	0	6	1	0	0	0	0	0	0	0	0	0	0	2	0	2	0	0	0	0	0
ACLY	7481	9754	6593	8766	8928	7397	5205	8769	7436	7015	7157	4989	6019	4866	9022	14814	7440	9353	8029	8663	3648	10241
ACMSD	6	52	9	30	29	17	6	59	17	3	33	39	39	44	22	13	26	8	17	11	1	31
ACO1	1158	1009	1116	1170	1163	1117	756	1015	1017	1101	1112	663	788	897	1118	1268	1286	1322	999	806	1094	1425
ACO2	13786	13490	14510	13844	15299	16142	13118	15810	14351	14365	15331	12379	13914	12269	16472	15926	15671	15528	14443	11287	10696	14723
ACOD1	3	0	4	0	3	0	4	4	0	1	5	0	0	0	0	1	0	2	0	0	16	0
ACOT11	29	63	26	28	67	45	53	53	44	43	76	29	33	62	44	36	54	43	17	22	44	53
ACOT12	55	17	62	57	63	64	41	51	57	65	34	57	44	37	42	102	55	112	31	64	18	83
ACOT13	270	289	563	281	348	472	342	509	318	287	451	389	444	379	421	645	401	256	297	184	299	336
ACOT7	3793	6263	3675	4172	4842	4704	3815	6061	5376	3739	4609	4714	5496	4628	5412	5463	5149	5116	4386	4021	1758	5512
ACOT8	104	107	73	70	133	140	109	217	116	72	112	115	119	137	124	108	64	100	87	42	80	147
ACOT9	230	582	497	523	588	218	204	526	330	595	464	326	133	214	515	685	401	515	457	519	592	525
ACOX1	322	1027	625	538	733	288	354	662	442	551	1002	198	206	296	813	909	554	715	647	745	370	890
ACOX2	75	98	163	66	103	94	117	76	68	121	166	110	108	122	118	227	190	98	127	108	83	155
ACOX3	70	58	36	54	47	83	37	58	36	55	50	71	45	61	82	52	82	64	39	63	54	84
ACP1	376	384	333	283	326	302	298	391	326	338	422	195	271	288	369	373	379	396	370	253	273	348
ACP2	424	638	474	493	460	456	361	526	528	494	663	337	516	512	550	481	622	621	569	328	562	648
ACP5	0	0	0	0	0	0	0	0	0	0	0	0	0	0	0	0	0	0	0	0	0	0
ACP6	10	9	1	1	4	17	8	11	11	2	18	9	5	15	4	2	8	14	5	12	2	8
ACSBG1	37.55	57	36	35.3	41.88	36.54	34.18	64.32	39.45	64	104.91	17.7	30.94	32.47	54.34	113.03	55.2	42.38	51	88.52	45.58	75.34
ACSBG2	39	89	65	74	96	39	78	62	127	75	115	71	22	51	105	70	101	70	64	103	22	120
ACSF2	5	2	2	0	2	4	0	10	10	2	5	2	25	5	7	3	5	3	5	0	0	2
ACSF3	3	4	8	2	11	12	4	16	6	8	13	8	20	4	9	13	10	19	7	12	15	18
ACSL1	597	753	747	603	601	711	613	720	561	652	1007	367	474	605	777	1085	628	660	572	679	673	777
ACSL3	329	571	487	483	591	273	319	421	346	582	650	259	255	303	524	579	578	473	513	722	477	713
ACSL4	1252	3050	2381	2256	2526	1230	1220	2033	1660	2191	2443	966	1005	1025	2375	2987	2130	2293	2576	2754	1731	3282
ACSL5	0	0	1	0	0	0	7	0	0	0	1	0	0	4	0	5	0	0	4	2	1	0
ACSL6	458	1251	887	701	810	505	339	731	424	949	818	351	264	619	910	1070	830	807	689	1176	756	1100
ACSS1	30	63	75	42	34	22	26	54	18	32	57	13	7	36	56	56	33	31	49	73	31	34
ACSS2	365	620	488	389	539	529	413	563	510	626	536	277	243	344	558	722	706	655	515	643	308	676
ACSS3	38.17	31.71	57.74	36.52	32.16	53.15	74.56	63.87	48.38	44.82	106.81	24.43	31.94	39.43	44.06	64.47	47.53	56.99	28.82	50.71	35.73	49.17
ACTA1	17	18	10	16	11	23	13	11	22	26	6	16	36	15	6	12	30	19	15	7	3	8
ACTA2	441.18	237.78	1262.31	547.51	554.89	856.73	266.07	367.54	250.01	514.12	552.67	301.89	165.04	306	258.67	232.61	337.32	494.77	182.38	503.63	64.28	399.12
ACTB	39336	43238	46931	41077	42749	55227	40912	48335	43180	45133	43853	37255	42389	42607	37769	33606	41055	46615	45014	28270	55204	43889
ACTC1	26	5	1	11	20	2	0	42	6	16	0	14	37	4	15	28	4	12	3	8	4	15
ACTG1	3305.35	5063.86	3015.2	3300.25	5130.31	5619.01	5547.93	6578.35	3619.17	4241.85	5703.24	3207.8	3661.05	4016.04	4346.35	4835.93	4017.91	5072.59	4269.36	3287.38	5069.22	6596.19
ACTG2	6	17.01	1	7	15	27	30	18	0	7	10	14	45	35	2	13	15	14	6	8	7	13
ACTL10	0	0	0	0	0	0	0	0	0	0	0	0	0	0	0	0	0	0	0	0	0	0
ACTL6A	379	351	363	314	346	458	373	529	446	395	551	248	351	406	398	546	353	381	408	330	425	322
ACTL6B	78	145	51	58	119	153	104	126	58	86	91	102	125	101	66	90	66	92	67	57	68	93
ACTN1	2407	3808	4332	3257	3233	2906	2185	3201	3126	3563	3320	1955	2046	2837	3526	2900	3088	3154	3915	2465	5146	3704
ACTN2	0	11	0	4	17	3	2	4	3	10	18	6	5	7	11	5	4	8	6	10	2	7
ACTN4	84	146	57	55	99	79	118	184	81	78	166	62	83	101	94	121	100	126	87	104	116	165
ACTR10	3812	4883	4303	4138	4356	4738	3293	4275	4461	3602	4924	3265	3433	3213	4328	4555	4353	4038	3948	2827	2388	4273
ACTR1A	6379	9980	8041	8101	9184	7343	6207	8374	7461	7333	8579	5668	6454	6237	9322	9151	8407	8862	7948	7104	6003	10004
ACTR2	2429	3599	2735	2845	3079	2742	1930	3222	2943	3266	2766	2226	2733	2419	3206	2770	3109	2929	3011	2373	2803	3119
ACTR3	3902	4040	4357	3585	3875	3816	3128	4094	3500	4378	4503	2670	3484	3458	4106	4009	3604	3807	3371	3151	5217	3923
ACTR3B	1189	1764	1829	1383	1458	1211	856	1673	1235	1318	1058	1088	1287	856	1477	1401	1191	1385	1435	1003	1997	1492
ACTR5	153	140	208	120	110	162	100	160	141	128	156	74	57	116	129	141	113	145	85	109	134	110
ACTR6	3227	3813	3195	4043	3874	4113	2531	4601	4418	3406	2242	3506	4995	3184	4312	3611	3359	2899	3307	2029	2151	3705
ACTR8	599	672	576	606	578	491	577	609	600	701	644	416	565	467	825	713	644	750	579	531	555	598
ACVR1	834	715	755	631	708	1009	778	760	796	706	845	654	1138	965	716	642	942	648	701	398	1003	627
ACVR1B	56	110	136	94	97	55	71	131	108	96	133	64	141	103	109	106	133	150	85	100	129	125
ACVR1C	9	18	2	3	26	1	4	11	0	6	4	6	18	0	4	3	1	7	11	7	0	11
ACVR2A	622	1136	1171	588	700	735	613	911	539	845	670	476	629	512	722	831	650	752	621	718	2191	771
ACVR2B	332	409	387	368	385	548	233	469	404	470	324	448	444	347	369	276	346	400	449	167	536	370
ACVRL1	3	2	7	5	16	10	9	3	7	8	14	4	5	6	10	4	12	3	1	5	8	10
ACYP1	35	17	17	21	38	49	38	18	43	35	44	51	22	44	33	22	42	27	23	31	23	20
ACYP2	162	206	133	116	149	202	135	262	281	243	203	200	190	194	255	196	237	254	195	142	148	252
ADA	10	14	22	19	10	16	13	11	18	36	23	3	10	18	20	18	20	13	32	23	14	23
ADA2	4	12	16	16	13	4	10	2	2	4	14	0	5	12	7	20	9	12	9	14	10	17
ADAD1	0	5	0	0	0	0	0	0	0	0	0	0	0	19	0	0	0	0	1	0	5	2
ADAL	96	130	51	76	92	160	109	190	80	94	135	122	87	72	126	117	81	121	90	107	88	75
ADAM10	2342	1737	2366	1878	1816	2550	2392	2156	1708	1963	3131	1165	1509	1622	1966	2797	1809	1980	1494	2112	1685	1937
ADAM11	116	353	185	139	262	170	207	288	146	226	311	136	154	81	256	285	151	290	168	247	200	337
ADAM12	18	21	12	14	21	3	24	18	6	16	23	33	17	18	30	31	21	22	7	27	14	27
ADAM15	1	1	2	1	0	2	5	2	0	0	4	3	2	2	4	1	4	1	0	0	1	0
ADAM17	378	795	602	475	588	362	460	478	389	553	678	264	236	331	572	727	514	588	549	619	732	872
ADAM19	23	79	66	44	37	17	31	75	24	42	50	27	17	34	70	87	47	81	63	60	46	54
ADAM22	880	1926	1430	1190	1422	862	689	1094	822	1618	1616	667	906	798	1333	1510	1124	1352	1086	2038	938	1505
ADAM23	1290	2068	2709	1995	2234	1507	1161	1854	1563	3084	1504	1184	1140	1153	2050	2410	1726	2249	1798	2371	1905	2301
ADAM28	0	0	0	0	0	0	0	0	0	0	0	0	0	0	0	0	0	0	0	0	0	0
ADAM33	7	5	4	3	16	3	11	6	5	3	7	12	5	15	17	5	2	13	5	2	14	10
ADAM8	0	2	4	1	1	0	1	0	2	0	7	2	0	4	0	0	0	0	4	1	3	0
ADAM9	66	208	168	118	144	92	97	136	107	160	185	49	58	51	117	215	148	146	128	219	143	192
ADAMTS1	246	162	245	141	137	246	257	193	107	85	253	74	138	184	165	231	175	169	108	195	144	109
ADAMTS10	4	11	19	10	22	5	25	14	9	15	14	6	8	14	6	10	12	23	2	27	2	11
ADAMTS12	0	5	2	11	0	2	0	0	0	6	1	0	0	1	10	1	6	1	0	0	3	0
ADAMTS13	65	89	85	107	95	81	90	122	87	92	85	75	107	100	71	97	72	118	67	64	87	88
ADAMTS14	2	12	1	4	8	2	0	2	0	4	1	5	1	2	6	3	3	3	5	4	10	10
ADAMTS15	15	8	15	12	15	29	23	14	2	16	19	17	4	5	11	15	4	17	7	14	4	12
ADAMTS17	17	54	59	52	33	64	32	45	35	33	26	23	20	40	31	53	24	58	27	34	36	43
ADAMTS18	28	36	16	26	35	15	17	22	21	34	15	8	15	30	27	51	22	30	29	51	94	28
ADAMTS19	77	43	144	115	107	120	72	70	81	71	85	45	32	48	60	105	96	105	54	50	90	102
ADAMTS2	65	366	174	276	305	86	201	213	135	172	209	128	172	108	358	162	225	300	388	333	21	403
ADAMTS20	15	67	29	46	34	23	28	41	32	43	35	51	83	37	57	37	37	87	30	36	37	43
ADAMTS3	107	354	165	125	232	97	47	292	90	150	107	73	155	86	179	137	70	142	223	171	159	312
ADAMTS5	23	92	32	17	21	16	17	29	9	29	21	27	13	35	17	28	37	23	26	35	34	42
ADAMTS6	535	594	431	652	580	842	243	586	377	574	357	500	351	476	442	712	844	740	374	384	257	791
ADAMTS7	1	0	0	2	0	0	0	0	3	0	0	0	3	0	0	1	1	0	0	0	2	4
ADAMTS8	31	80	62	39	70	37	35	81	50	52	96	32	33	56	70	50	56	55	49	30	34	76
ADAMTS9	177	851	264	188	278	169	124	315	228	222	678	267	286	459	437	166	215	234	338	257	467	440
ADAMTSL1	18	10	52	22	24	25	8	8	7	34	40	19	1	8	12	42	48	23	5	28	174	48
ADAMTSL2	181	418	438	227	277	254	94	220	169	442	202	178	192	217	184	196	229	271	201	168	259	332
ADAMTSL3	34	37	26	41	41	17	8	21	9	54	20	13	5	14	27	45	33	57	18	42	23	54
ADAMTSL5	0	0	0	0	0	0	0	0	0	0	0	0	0	0	0	0	0	0	0	0	0	0
ADAP1	1482	1664	3001	1958	2031	1691	1528	1718	1634	2035	2175	907	966	1043	1777	2910	1653	2090	1345	1985	1850	2074
ADAP2	2	9	3	1	10	8	14	9	4	1	13	26	10	12	9	9	11	20	11	9	6	8
ADAR	85	103	97	62	90	98	69	100	79	89	153	102	60	88	74	103	100	100	127	76	102	114
ADARB1	386	635	603	546	605	422	297	529	387	622	585	296	365	439	618	620	535	540	518	605	345	573
ADARB2	495	704	741	1073	1385	601	352	811	453	845	424	388	639	229	1136	2242	418	1230	581	1735	209	1088
ADAT1	44	91	74	45	51	55	43	61	28	74	69	48	56	56	80	88	49	58	68	82	64	83
ADAT2	50	72	26	48	56	79	26	82	28	51	53	32	37	64	46	40	58	56	37	25	40	40
ADCK1	171	310	209	204	226	160	151	239	194	200	216	158	145	142	256	185	204	203	216	171	154	201
ADCK2	60	49	51	52	54	61	35	59	47	82	116	68	34	44	105	76	76	68	60	47	46	80
ADCY1	14	56	78	47	72	63	10	53	14	116	58	12	15	22	41	74	21	67	25	65	18	57
ADCY2	1904	2986	3029	2723	2846	2276	1400	2688	2040	2686	1832	1898	2295	1445	3043	2683	2184	2950	2631	2506	757	3061
ADCY3	13	22	2	12	18	16	34	30	20	15	30	12	16	13	14	22	8	20	11	16	21	27
ADCY5	1547	1505	2315	1364	1328	1656	1066	1277	1019	2033	1715	782	1061	1103	1157	1466	1406	1434	1275	1194	8106	1684
ADCY6	240	481	199	250	362	348	321	487	319	311	569	262	325	293	339	288	267	317	252	311	311	365
ADCY7	402	1192	1176	786	828	503	362	661	519	768	729	643	723	634	1036	478	770	604	858	673	469	690
ADCY8	1308	1134	1171	1596	1665	1851	872	1528	948	1533	792	1098	1288	775	1438	1866	1009	1502	1160	1313	389	1397
ADCY9	625.61	802.33	973.39	648.63	636.04	663.57	456.31	725.62	527.58	1071.86	579.05	628.13	589.58	654.34	864.71	661.91	725.11	787.42	691.49	659.31	813.86	811.21
ADCYAP1	974	2758	1317	1439	1757	767	1780	2789	1729	711	1344	2783	4634	1577	2322	545	1502	1233	2598	786	93	2283
ADCYAP1R1	555	2144	1200	2093	2495	643	727	1038	1199	2148	2220	439	342	474	1722	2206	2091	1901	1661	3328	711	2657
ADD1	6174	9122	9948	7888	8415	7109	8583	8120	6511	7640	11880	3476	3958	5262	8694	12003	8087	8922	7493	10621	6452	9781
ADD2	13	64	19	24	37	32	36	42	27	31	34	16	14	18	35	30	25	35	15	46	44	66
ADD3	5483	7088	6977	6476	6751	6451	5113	6509	6192	6581	8881	4378	5385	5421	6024	7044	5728	6156	5590	6188	6472	6352
ADGB	0	6	3	1	0	0	0	0	4	5	7	6	2	3	3	0	11	0	3	0	2	0
ADGRA1	723	1007	725	1063	1090	913	693	1060	973	945	989	634	855	678	1009	1223	954	913	955	1096	396	1146
ADGRA2	9	23	15	20	11	17	18	34	5	8	27	7	9	15	7	45	4	15	6	22	18	14
ADGRA3	481	835	752	539	606	624	401	744	556	736	952	455	554	732	763	630	630	495	728	510	723	667
ADGRB1	1414	3035	2751	2176	2411	1750	1393	2201	1879	2830	1915	1226	1234	1449	2500	2328	1893	2451	1914	2494	2726	2703
ADGRB2	216	413	340	307	447	481	297	497	223	386	356	182	262	304	293	286	213	404	209	329	878	457
ADGRB3	2270	3283	4266	2790	3073	2785	1617	3019	2580	3397	2681	2018	2299	2071	3084	2709	2565	2844	2884	2520	4716	3044
ADGRD1	0	0	0	0	0	0	0	0	0	1	0	0	0	0	0	1	0	0	0	0	0	0
ADGRD2	0	0	1	0	0	0	0	0	2	0	1	0	0	2	0	0	18	0	0	0	0	0
ADGRF4	0	0	0	0	0	0	0	1	0	1	0	0	0	0	0	2	0	0	0	2	4	0
ADGRF5	19	36	19	24	13	27	56	16	15	27	10	17	3	12	26	20	39	21	22	21	12	28
ADGRG1	114	139	111	128	134	173	140	107	181	136	247	166	114	124	173	189	205	140	108	126	78	160
ADGRG2	8	13	51	0	8	0	7	8	46	10	45	27	5	19	12	3	48	5	38	4	28	15
ADGRG3	0	0	0	0	0	0	0	2	1	1	0	0	0	2	0	0	0	0	0	0	0	2
ADGRG4	0	0	0	0	0	0	0	0	0	0	0	0	0	0	0	0	0	0	0	0	0	0
ADGRG6	49	125	100	140	134	72	45	120	38	97	84	40	54	43	80	139	48	142	76	171	50	115
ADGRL2	2504	4126	2118	2548	2770	2188	1752	3347	2575	3785	2528	2247	2256	2198	3394	2912	2386	2810	2873	2470	5966	3049
ADGRL3	781	1618	1260	1077	1263	767	721	1229	1016	1545	1571	536	576	708	1246	1372	1203	1502	1185	1074	1179	1670
ADGRL4	227	139	190	185	231	219	117	203	139	194	197	80	84	113	165	211	153	202	137	205	111	197
ADGRV1	503	431	501	436	458	570	151	326	216	344	229	339	340	303	312	389	474	504	381	184	529	676
ADHFE1	57	69	143	92	99	62	53	162	74	125	158	39	43	146	95	111	69	92	182	73	74	219
ADI1	818	796	701	762	833	782	755	916	918	812	1150	512	592	643	901	1092	1080	968	689	734	602	818
ADIG	0	0	0	0	0	0	0	0	0	0	5	0	0	0	0	0	0	0	0	0	0	0
ADIPOQ	0	0	3	0	0	0	0	1	0	0	0	0	0	0	1	0	0	0	0	3	0	5
ADIPOR1	914	964	678	753	1052	904	927	1023	788	720	969	747	902	763	928	810	801	904	842	546	629	1018
ADIPOR2	1440	1167	1183	1011	1179	1705	1944	1495	1118	1262	2509	706	1078	1044	1232	1905	1113	1201	998	1269	916	1060
ADK	2602	3237	3109	2924	2963	2986	1870	2729	2464	2862	2831	2202	2333	2263	3051	2813	2700	2691	2646	2128	2290	2633
ADM	7	3	7	2	1	9	21	12	21	7	11	13	9	41	15	12	14	11	14	3	5	2
ADM2	0	0	0	0	0	0	0	0	0	0	0	0	0	0	0	0	0	0	0	0	0	0
ADNP2	271	421	303	288	311	377	229	384	259	306	361	213	361	305	305	296	298	298	358	224	344	299
ADO	0	0	0	0	0	1	0	3	0	0	0	1	0	0	1	3	0	2	0	3	4	1
ADORA1	30	5	54	22	24	31	21	34	13	15	11	17	35	10	34	25	13	40	12	17	7	7
ADORA2A	6	26	28	10	3	5	3	20	0	10	13	2	8	2	5	14	7	14	9	16	86	21
ADORA2B	301	293	259	319	428	302	353	286	272	274	466	200	248	289	368	313	338	398	352	292	183	367
ADPGK	59	89	65	71.31	107.22	90.4	40.37	119.22	61.68	105.01	108.31	62.31	45.5	81.5	97.16	103.18	94.57	83	66.67	82	56	63.25
ADPRH	0	1	0	0	3	0	2	1	5	1	0	0	0	3	1	2	3	7	0	1	0	0
ADPRHL1	0	0	1	0	0	0	0	0	0	0	0	1	0	3	0	0	0	0	0	0	0	0
ADPRM	4	3	0	0	0	6	14	1	2	3	1	2	6	0	3	4	12	3	0	0	3	4
ADPRS	135	540	157	220	276	147	160	232	208	248	322	129	92	142	363	209	249	300	228	202	152	316
ADRA1A	3	28	8	2	4	4	2	6	2	5	7	11	3	7	12	5	9	8	10	0	25	15
ADRA1B	15	6	5	10	9	7	11	15	3	7	5	1	6	3	9	2	19	5	6	8	9	6
ADRA1D	59	77	48	71	83	120	50	72	58	100	76	73	59	97	60	83	68	108	70	82	70	99
ADRA2A	335	896	308	441	438	254	335	630	332	316	368	308	228	171	471	397	423	507	549	425	93	576
ADRA2C	452	570	565	401	418	426	244	525	293	493	228	241	295	244	569	505	223	487	374	349	1528	630
ADRB1	32	21	53	29	45	27	59	44	27	32	96	16	34	22	4	29	39	34	21	41	28	35
ADRB2	30	35	79	81	99	17	54	52	76	76	63	28	0	26	46	94	83	93	54	98	23	75
ADRB3	0	0	0	0	0	0	0	0	0	0	0	0	0	0	0	0	0	0	0	0	0	0
ADRM1	1731	1933	1537	1569	1626	2162	1552	2129	1801	1717	1885	1795	1901	1955	1679	1670	1563	1798	1621	1270	1379	1696
ADSL	539	921	408	485	567	665	611	838	809	498	719	676	869	738	808	642	648	540	662	426	328	639
ADSS1	413	1188	861	535	630	400	294	646	452	522	647	332	387	472	762	677	544	663	620	630	668	740
ADSS2	1524	2420	2068	1759	1930	1606	1340	2156	1910	1699	1899	1441	2006	1974	2148	1732	1859	1835	1973	1566	1410	2116
AEBP1	21	44	51	27	50	32	12	60	20	35	40	39	53	33	33	25	20	49	33	22	26	40
AEBP2	503	404	361	323	341	280	217	377	223	370	383	244	401	322	310	238	331	236	279	211	421	352
AEN	8	19	8	8	13	7	19	8	6	16	10	3	14	26	14	11	11	7	20	4	17	14
AFAP1	51	262	219	126	158	61	71	164	71	245	144	52	36	56	194	291	129	200	139	364	179	214
AFAP1L1	7	14	9	6	13	16	35	10	13	9	50	6	10	13	22	53	12	10	2	43	12	21
AFAP1L2	113	278	199	137	192	113	80	156	79	200	204	22	66	67	157	201	167	206	149	218	73	180
AFDN	1680	2609	2171	2024	2146	2167	1377	2293	1658	2035	2096	1348	1740	1437	2111	2507	1993	2092	1614	2413	2152	2153
AFF1	67	85	114	103	92	162	83	120	93	134	163	39	65	89	102	97	103	109	74	124	155	113
AFF2	124	210	174	119	172	108	111	146	137	167	207	125	178	103	171	196	141	165	149	181	134	241
AFF3	105	202	154	132	111	127	112	158	114	223	63	109	142	131	206	88	78	139	107	102	150	125
AFF4	945.14	1797.46	1676	1428.46	1468.91	1136.8	961.97	1319.26	1128.03	1484	1881.27	655.91	676.52	1077.71	1209	1754.67	1291	1444.56	1298.12	1713.29	1405	1644
AFG1L	16	46	32	31	43	9	30	36	10	22	27	12	6	5	22	35	21	21	25	37	33	26
AFG3L2	1576	2329	2766	1937	1961	2085	1315	2269	1893	2349	2015	1354	1520	1472	2475	2523	1907	2127	1815	2156	1927	2436
AFMID	4	0	3	0	1	0	0	0	0	0	0	0	0	0	0	1	0	0	0	0	0	0
AFTPH	1223	1469	1525	1166	1293	1408	993	1355	1267	1410	1294	1059	1436	1192	1297	1243	1180	1256	1245	935	1346	1423
AGA	71	104	81	87	89	65	95	94	119	115	195	56	71	58	104	114	167	123	77	109	77	166
AGAP1	809	1485	1371	1093	1354	1084	886	1305	872	1405	1399	850	748	1068	1467	1523	1198	1236	945	1909	1735	1534
AGAP2	111	207	156	114	204	229	125	268	146	256	173	188	200	196	174	166	102	196	113	143	541	243
AGAP3	2182	2433	2133	1904	2314	2896	2219	2964	1952	2125	1960	2008	2951	2045	2083	1847	1788	2298	2210	1327	3514	2639
AGBL1	17	37	13	40	49	17	10	37	35	30	23	15	6	10	47	45	32	21	61	51	27	53
AGBL2	0	0	0	0	0	0	0	0	0	0	0	0	0	0	0	0	0	0	2	0	0	0
AGBL5	37	59	32	48	31	36	29	81	55	43	84	47	13	38	62	48	41	48	40	42	66	66
AGFG1	2132	1777	2046	1634	1773	2458	2651	2115	1661	1738	2796	1464	1879	1865	2033	2356	1999	1955	1740	1510	1840	1920
AGGF1	296	296	406	352	429	422	133	265	316	303	202	166	248	252	283	363	375	409	238	244	470	554
AGK	253	299	263	248	249	296	341	252	381	302	412	203	248	217	294	355	360	269	194	221	213	261
AGL	181	339	419	346	332	245	314	265	240	370	380	165	130	254	351	454	310	364	296	525	290	387
AGMAT	0	0	0	0	0	0	0	0	0	0	2	0	0	0	0	0	0	0	1	0	0	0
AGMO	464	508	401	364	404	361	403	494	449	464	460	214	267	250	550	495	459	420	350	393	255	356
AGO2	44	55	52	40	67	51	45	75	40	80	34	64	68	78	64	39	45	35	56	35	64	37
AGO3	476	782	446	566	570	502	373	623	414	578	563	487	760	523	588	548	504.21	527	545	523	471	722
AGPAT1	1	0	0	1	1	0	1	1	0	1	4	1	4	1	0	1	0	1	0	0	1	0
AGPAT2	8	10	17	2	11	22	20	12	11	7	42	3	6	14	11	23	15	6	3	11	19	17
AGPAT3	949	1546	2037	1639	1789	1170	1149	1354	1238	1432	1585	732	687	842	1833	2405	1316	1692	1265	1985	951	1978
AGPAT4	46	169	87	118	142	64	78	93	87	122	114	43	42	66	137	118	128	108	121	130	94	134
AGPAT5	930	1379	1352	1108	1262	855	880	1131	1104	1218	1457	710	803	887	1286	1241	1243	1232	1137	1336	785	1387
AGPS	826	1306	980	994	1170	825	772	1062	904	1063	1454	582	735	722	1210	1284	1158	1066	955	1215	722	1133
AGR2	18	19	16	10	23	21	5	14	16	38	13	8	20	13	24	15	13	22	13	10	10	42
AGR3	0	0	0	0	0	0	0	0	0	0	0	0	0	0	0	0	0	0	0	0	0	0
AGRN	2	2	2	0	0	0	0	4	0	0	2	0	0	1	0	2	0	0	0	3	0	3
AGT	618	973	1201	852	1250	534	644	400	640	1388	612	824	283	382	653	946	1044	1329	341	693	566	936
AGTPBP1	600	481	1027	545	663	848	273	444	271	609	485	327	221	283	430	848	746	685	376	469	1083	778
AGTR1	0	1	0	0	0	1	0	7	3	0	0	0	0	0	1	0	5	2	1	2	0	1
AGTR2	0	0	0	0	0	0	0	0	0	0	0	0	0	0	0	0	0	0	0	0	0	5
AGXT	2	0	2	0	0	0	0	0	0	0	0	0	0	0	0	0	0	0	0	0	0	0
AGXT2	151	106	69	98	108	114	91	60	101	65	93	126	158	91	98	74	108	102	109	30	162	102
AHCY	794	1273	757	761	901	606	852	910	872	837	1040	819	735	606	1301	886	999	989	996	770	755	1167
AHCYL1	462	738	800	709	804	664	575	645	614	727	914	274	493	542	728	962	813	855	745	768	603	660
AHCYL2	431	436	390	391	482	503	420	572	378	453	574	328	456	517	319	484	455	523	379	362	508	537
AHDC1	480	968	448	539	629	854	569	985	626	676	703	761	1024	938	640	445	549	715	581	403	618	778
AHI1	74	164	161	110	95	104	89	100	135	175	82	150	84	113	100	105	69	57	145	115	264	162
AHNAK	0	2	1	0	1	0	0	2	1	1	4	1	0	0	3	0	1	0	0	2	1	0
AHNAK2	16	42	34	11	11	10	7	39	15	6	11	10	17	15	10	14	15	22	7	9	2	10
AHR	156	178	274	246	255	176	232	200	142	232	345	84	107	143	257	447	183	292	166	319	148	192
AHRR	0	0	0	0	1	0	0	0	0	0	0	0	0	0	0	0	0	0	0	0	0	0
AHSA1	3490	3717	2936	2944	3020	3752	2778	3646	3787	3419	3030	3182	4546	3915	3047	2869	3451	3217	3655	2048	2780	2978
AHSA2P	399	572	452	437	507	340	332	656	478	559	369	358	608	506	408	446	514	585	483	291	475	518
AHSG	0	0	0	0	0	0	0	0	0	0	0	0	0	0	0	0	0	0	0	0	0	0
AICDA	0	1	0	0	0	0	0	0	0	0	0	0	0	1	0	0	1	0	0	0	3	0
AIDA	1163	1677	1104	1379	1428	1117	1040	1278	1348	1004	1648	867	1220	1178	1445	1413	1730	1319	1596	995	1286	1523
AIF1L	1700	555	1244	912	964	2029	1432	1164	1089	889	2923	499	554	1204	1066	1902	1016	1418	611	1297	755	1006
AIFM1	375	496	361	409	420	482	389	484	527	461	443	451	605	487	432	412	452	441	331	326	357	454
AIFM2	2	21	0	4	14	9	19	16	6	8	11	14	4	4	0	8	10	12	17	7	4	13
AIFM3	109	199	312	201	228	205	115	246	172	255	176	131	72	58	288	359	186	239	194	319	71	225
AIG1	1391	1176	1016	1150	1206	1346	1006	1125	1168	1156	1217	1050	1194	1097	1318	1065	1338	1074	1432	809	1010	1249
AIMP1	990	1065	945	953	915	1125	757	1142	1040	1041	918	818	1026	1003	1142	936	982	984	913	694	819	940
AIMP2	692	871	799	672	763	857	569	809	809	608	778	745	751	667	637	587	854	648	619	570	581	832
AJAP1	674	581	648	460	614	659	396	725	474	875	580	551	701	654	454	400	585	498	567	323	970	555
AJM1	58.2	145.68	154	72	91	117.51	91	122.44	127	150.72	151.12	39	72.16	92.47	115.62	105	113.89	146.88	103.94	141	313.39	168
AK1	403	402	206	303	395	579	446	601	285	264	418	398	552	435	392	370	268	378	307	193	272	437
AK2	324	325	365	339	452	450	475	432	348	316	546	276	338	411	400	449	299	408	329	243	390	495
AK3	57	36	50	30	71	67	51	57	28	53	56	33	7	22	19	55	91	76	38	24	64	75
AK4	0	3	5	1	0	4	4	6	1	2	3	0	0	0	0	1	5	0	3	0	1	1
AK5	794	1679	3034	1066	1156	530	642	1030	1046	2445	937	417	339	463	1215	1339	928	1289	1071	1059	7408	1567
AK6	0	0	0	0	0	0	0	0	0	0	0	0	2	0	0	0	0	1	0	0	0	0
AK7	16	11	8	6	15	5	28	6	22	2	21	24	7	26	16	1	31	23	23	3	55	9
AK8	225	326	180	268	286	140	262	312	371	282	320	315	122	294	283	214	341	297	401	177	192	284
AK9	14	22	13	14	20	8	13	19	21	23	12	13	57	32	17	10	28	26	13	15	182	21
AKAIN1	0	7	0	1	3	0	4	4	1	4	2	5	5	4	1	7	8	4	3	3	6	5
AKAP1	296	366	391	260	332	407	299	341	300	331	361	210	330	245	290	359	353	366	319	314	448	359
AKAP10	928	1068	1209	967	1038	810	600	855	970	1169	1082	622	749	850	1126	1093	1025	1205	984	1007	825	1119
AKAP11	544	841	679	631	649	547	381	730	546	831	655	561	618	508	633	850	567	712	555	959	609	734
AKAP12	514	567	316	408	410	494	560	539	637	417	670	508	600	502	530	489	571	417	616	413	74	468
AKAP13	95	399	268	145	199	75	84	164	152	309	236	82	99	205	254	225	183	193	210	323	368	389
AKAP14	1	7	1	0	0	1	0	0	0	0	7	3	1	1	1	0	0	2	0	0	0	2
AKAP17A	340	686	665	452	594	553	354	689	541	540	624	505	401	568	653	554	591	450	501	515	420	510
AKAP5	45	52	211	50	71	31	19	37	31	223	31	29	25	35	54	74	41	63	30	46	677	90
AKAP6	753	1459	1329	1236	1252	793	763	1143	910	1051	1277	848	872	749	1203	1369	1129	1112	1258	1319	1078	1189
AKAP7	142	128	128	110	88	172	97	130	78	162	138	55	138	89	104	128	97	104	91	84	109	110
AKAP8	0	1	0	1	0	0	1	0	0	2	1	0	0	0	3	2	0	0	0	0	0	0
AKAP8L	0	0	0	0	1	0	0	0	5	1	0	0	1	1	0	1	1	1	0	0	5	0
AKAP9	643	1535	1247	1061	1168	1017	629	1562	1110	1669	1392	936	889	1213	1161	1214	1171	1222	1155	1049	1593	1148
AKIP1	0	0	0	0	0	0	0	0	0	0	1	0	0	0	0	0	0	0	0	0	0	0
AKIRIN2	5634	5777	4464	5421	5278	6971	4964	6472	5876	5750	4628	6334	7956	6679	5104	4095	5582	5080	5984	2960	5949	5380
AKNA	9.61	3.28	0	2.11	2.1	2.26	3.41	6.46	0	2.16	6.37	6.27	0	0	0	0	3.38	8.88	3.16	1.07	3.43	1.08
AKNAD1	0	3	9	6	8	0	1	7	4	3	1	3	0	2	1	0	5	4	5	1	5	6
AKR1A1	328	665	446	447	455	369	283	322	473	513	531	188	209	197	550	455	535	474	423	410	379	521
AKR1D1	6	5	106	10	11	12	0	15	4	22	5	3	3	5	15	8	17	2	0	11	1485	17
AKR7A2	372	448	305	303	379	474	441	590	504	393	533	339	554	537	427	290	425	350	395	206	311	405
AKT1	2646	3609	3820	2952	3064	2638	1909	3324	2994	3277	2970	2027	2373	2313	3421	3080	2622	2879	2949	2376	2838	3025
AKT3	1608.62	2449.44	2650.69	1856.82	1926.07	1693.37	1437.96	1963.08	1696.84	1959.3	2293.34	1314.31	1786.68	1655.06	2113.39	2131.91	1919.75	1951.98	1834.94	1957.61	1833.2	2122.11
ALAD	88	162	122	100	128	147	155	163	116	87	218	48	59	91	120	157	96	145	114	119	108	150
ALAS1	972	715	1292	711	849	1150	698	930	846	829	1057	694	772	851	609	632	861	752	670	434	833	670
ALCAM	2223	3503	1833	2490	2868	2289	1519	3593	2305	2685	2282	1522	2655	2042	3049	2541	2107	3031	2688	3079	765	3002
ALDH16A1	0	0	0	0	0	0	0	0	0	1	0	0	0	0	0	0	0	0	0	0	0	0
ALDH18A1	627	979	775	752	871	696	575	753	726	761	705	633	574	613	926	773	787	838	759	731	625	841
ALDH1A1	24	5	23	19	13	7	7	10	4	7	1	1	18	3	7	24	3	24	23	6	3	40
ALDH1A2	74	79	399	50	66	106	101	73	183	203	166	55	16	158	49	63	155	77	65	85	91	129
ALDH1A3	107	107	170	86	152	87	34	160	66	67	125	57	71	147	89	42	166	93	110	116	209	78
ALDH1L2	505	340	539.87	443	447.81	452.47	684	507	337	298	895.31	144	257.38	271	436	845	462	409	289	472	221	508.3
ALDH2	2141	2289	1747	2355	3007	2248	1914	2575	2014	2403	3169	2141	2066	2148	2881	2753	2727	2764	2071	2776	1573	2871
ALDH3A2	0	8.07	0	1.1	7.22	5.39	7.15	3.12	3.4	4.02	16.61	0	1	1.07	4.8	9.99	1.25	5.37	2.01	5.13	5.01	7.58
ALDH4A1	9	15	6	4	11	13	9	18	6	6	30	9	5	16	8	23	6	7	3	8	7	20
ALDH5A1	779	1633	1300	1627	1640	1132	841	1433	1030	1494	1759	958	463	785	1602	2387	2041	2036	1601	2166	1099	1888
ALDH6A1	917	1689	1379	1639	1802	957	1104	1163	1400	1202	2114	614	786	1143	1425	2021	1695	1606	1535	1642	1006	1762
ALDH7A1	1382	1742	1568	1391	1456	1788	743	1358	1298	1629	1222	1077	1322	1414	1234	2024	1512	1536	1331	1308	1781	1676
ALDH8A1	0	11	7	5	5	4	3	5	12	21	6	16	16	9	24	19	4	9	15	6	13	1
ALDH9A1	1214	1775	1285	1265	1388	1397	1143	1518	1267	1119	1254	1017	1054	1244	1442	1357	1251	1417	1493	895	1126	1705
ALDOB	3	3	0	0	1	4	0	1	1	0	0	1	0	0	0	2	0	2	3	2	0	0
ALDOC	10926	20728	8322	12071	16668	16383	15311	20982	14868	12254	17962	13859	15327	14253	17430	16150	13790	15846	12448	11349	7428	20371
ALG1	119	203	127	108	132	166	145	196	166	129	227	134	212	176	173	186	172	175	142	106	146	143
ALG11	250	297	321	243	332	269	237	279	267	436	270	189	210	204	284	362	261	294	340	228	605	328
ALG12	588	752	718	686	752	595	550	825	649	713	841	605	753	682	694	657	756	687	743	565	679	754
ALG14	54	21	19	21	28	34	33	16	40	24	37	33	49	35	23	27	46	38	37	12	25	31
ALG2	37	71	45	68	63	76	55	81	76	64	69	52	102	64	63	72	79	45	49	25	76	74
ALG3	197	189	156	235	226	323	177	214	151	200	223	229	266	229	222	190	197	245	201	120	181	245
ALG5	236	296	256	252	224	238	170	286	270	215	259	172	252	192	219	245	271	209	219	224	189	216
ALG6	112	76	75	80	89	86	59	121	110	107	101	54	109	91	128	77	94	100	80	50	58	84
ALG8	136	235	177	212	212	222	179	236	211	190	216	125	215	179	195	188	239	199	189	120	150	201
ALG9	664	1034	932	922	1082	632	623	835	731	858	751	605	527	703	1004	1102	896	1237	833	862	422	1046
ALK	428	723	486	536	564	686	330	548	417	719	477	436	271	431	705	653	556	817	630	766	222	840
ALKAL1	118	362	163	127	106	33	62	199	92	52	38	79	163	46	144	15	26	92	60	101	542	65
ALKAL2	64	39	49	39	29	70	59	49	68	45	32	54	64	32	29	67	27	31	51	37	27	32
ALKBH1	217	361	201	268	267	229	190	285	200	206	250	232	245	239	285	204	176	238	225	151	230	224
ALKBH2	0	0	0	0	0	3	2	0	0	2	0	0	0	0	0	0	3	3	1	0	0	0
ALKBH3	31	59	29	40	75	48	12	56	41	52	66	18	40	21	66	65	62	67	68	53	49	54
ALKBH4	67	66	111	66	72	85	50	95	82	66	112	56	67	67	68	70	76	75	54	60	71	48
ALKBH5	510	798	676	770	849	527	497	667	581	761	821	396	656	505	588	732	744	890	722	666	739	759
ALKBH7	0	0	0	0	0	0	0	0	0	0	0	0	1	0	0	0	0	0	0	0	0	0
ALKBH8	42	91	69	63	75	48	50	98	60	87	68	60	55	41	62	76	69	87	62	53	58	28
ALMS1	2	2	0	0	1	2	0	1	0	0	0	0	0	1	0	2	0	0	1	0	2	0
ALOX5	119	72	117	116	78	76	131	102	109	120	288	87	56	82	80	125	90	34	57	113	69	100
ALPK1	0	0	5	0	0	0	1	5	0	3	6	4	3	0	0	2	0	1	0	0	0	0
ALPK2	12	48	16	28	35	7	32	24	35	34	56	12	33	27	34	7	22	21	18	6	56	43
ALPK3	13	26	16	17	26	16	3	20	8	16	15	13	7	10	27	23	19	8	7	11	0	27
ALPL	90	107	38	80	131	118	130	140	77	100	91	106	156	108	139	85	80	109	100	58	48	132
ALS2	1644	2347	2310	2148	2089	1770	1452	1943	1984	2236	2567	1372	1141	1307	2460	2344	2059	2507	1878	2047	1839	2157
ALS2CL	22	20	9	0	4	13	22.67	15	18	11	12	15	12	17	9	10	22	1	4	7	13	5
ALX1	0	2	9	4	7	2	6	4	8	3	1	2	2	9	10	3	4	8	3	3	4	6
ALX3	0	0	0	0	0	0	0	0	0	0	0	0	0	0	0	0	0	0	0	0	0	0
ALX4	0	1	10	1	3	2	15	4	6	6	45	4	0	17	0	6	29	2	0	5	5	1
ALYREF	501	601	373	427	413	698	490	597	511	330	451	496	700	674	492	428	438	440	329	297	503	467
AMACR	100	43	70	98	73	65	51	29	56	28	86	25	48	57	33	106	80	74	43	36	63	75
AMBRA1	737	1294	1132	919	1027	857	768	1032	926	1106	1058	509	591	666	1104	1256	907	1202	985	1179	1096	1399
AMD1	5201	5046	5834	5504	5661	6317	6274	5975	4400	5330	7586	3183	4052	4027	6508	8634	5542	6315	5168	6197	3759	5555
AMDHD1	99	130	67	72	53	113	67	93	182	80	79	95	131	138	83	34	42	43	76	23	55	87
AMDHD2	25	55	40	48	50	36	34	84	31	57	77	23	45	41	66	98	39	96	41	58	47	45
AMER1	3	18	8	13	34	1	2	11	15	22	30	4	5	12	16	28	21	27	16	42	27	30
AMER2	636	469	657	453	536	775	663	710	582	567	1140	480	624	750	536	630	601	614	454	572	727	503
AMER3	25	130	108	155	117	37	20	90	68	136	78	13	27	26	143	213	74	102	73	259	107	187
AMFR	1201	1861	1715	1513	1683	1351	1371	1478	1617	1387	2078	909	1069	1150	1673	1911	1696	1820	1628	1388	1492	1787
AMH	0	0	0	0	0	0	0	0	0	0	0	1	0	0	0	0	0	0	0	0	0	0
AMHR2	0	0	0	0	0	0	0	0	0	0	0	0	0	0	0	0	0	0	0	0	0	0
AMIGO1	2	9	0	3	4	8	3	6	2	6	3	3	1	5	8	2	3	9	9	1	5	8
AMIGO2	2282	3736	1344	2370	2346	2069	1701	2685	2591	2629	2154	2377	2814	2467	2245	1409	2530	2258	2667	1526	1852	2522
AMIGO3	1	3	3	3	0	2	4	10	6	2	6	8	5	6	7	4	11	6	7	2	1	8
AMMECR1	212	355	367	239	238	293	193	258	204	271	302	178	179	265	231	238	261	285	206	249	272	313
AMMECR1L	245	361	389	279	350	181	243	299	321	322	387	144	180	213	310	319	363	401	413	365	300	317
AMN	0	1	0	0	1	0	1	2	0	0	0	0	0	0	1	0	0	0	0	0	0	0
AMN1	51	116	104	92	91	62	66	43	48	80	121	18	82	26	82	71	82	107	51	71	68	39
AMOT	652	1215	835	766	911	602	772	813	641	799	1245	473	465	724	740	920	923	973	710	1118	1017	952
AMOTL1	15	101	48	31	36	17	9	35	29	44	53	16	15	38	36	31	33	39	39	93	14	47
AMOTL2	7	13	8	2	10	10	1	9	8	2	16	0	3	9	1	7	8	14	8	7	10	14
AMPD1	2	3	0	4	0	0	2	3	1	0	3	3	8	0	0	0	0	1	0	3	1	4
AMPD2	378	946	753	553	728	538	484	776	684	876	577	499	493	492	823	906	612	818	750	695	840	891
AMPD3	108	305	249	254	294	83	96	176	160	240	261	62	58	93	296	335	228	249	224	349	47	308
AMPH	1370	3305	2441	1996	2531	1715	1561	2665	1876	2349	2226	1698	1487	1647	2600	2541	2126	2547	2525	2570	1661	2784
AMT	5	10	2	3	9	6	27	19	6	16	23	23	5	12	7	5	6	12	7	8	6	10
AMZ1	107	90	37	88	73	131	62	111	91	51	120	80	109	85	74	82	94	109	93	72	63	85
ANAPC1	119	229	201	236	203	139	142	222	149	235	240	95	61	152	187	290	250	215	188	224	165	215
ANAPC10	205	216	192	171	175	275	206	217	203	149	206	203	216	267	235	195	266	167	206	123	159	175
ANAPC11	3	3	1	6	5	12	4	15	4	4	11	4	16	5	6	5	1	3	0	9	8	0
ANAPC13	150	125	87	106	154	122	127	179	77	146	165	158	189	204	169	101	144	121	175	61	124	158
ANAPC15	297	281	221	251	229	382	248	419	290	278	348	287	490	418	384	326	290	241	201	178	308	294
ANAPC16	74	47	37	46	64	63	48	68	37	59	79	39	80	59	43	88	58	56	54	60	40	70
ANAPC2	615	921	487	599	741	689	603	920	676	766	1063	662	423	662	804	481	661	583	706	585	626	828
ANAPC4	332	733	611	649	572	437	408	771	613	478	770	500	415	434	713	668	552	518	598	550	480	709
ANAPC5	786	1193	901	828	844	903	638	1083	977	880	932	835	1001	839	1043	699	766	963	947	501	908	949
ANAPC7	1528.24	1255.86	1653.91	986.23	1159.7	1781.65	1195.85	1479.98	1157.61	1250.1	1139.76	1273.77	1808.71	1501.38	1189.72	947.35	1262.49	1313.16	1176.89	574.34	1654.25	1259.44
ANGEL1	73	143	171	129	117	94	102	99	77	110	149	52	87	64	147	147	81	116	106	139	74	111
ANGEL2	398	391	473	385	448	476	298	427	345	367	397	330	316	329	388	302	350	455	414	312	488	403
ANGPT1	11	22	32	27	21	15	12	20	9	59	14	14	6	2	42	6	19	20	29	24	16	40
ANGPT2	418	496	462	349	332	402	300	338	383	362	448	149	362	455	407	781	299	296	417	489	295	434
ANGPT4	34	10	20	20	17	22	29	29	13	11	33	10	8	20	30	22	19	16	11	22	9	31
ANGPTL1	9	27	39	5	32	11	4	20	23	31	3	4	4	18	14	9	18	10	14	9	33	23
ANGPTL2	138	250	178	151	175	150	145	243	188	99	249	131	147	160	131	216	131	167	144	188	160	190
ANGPTL3	3	0	0	0	0	0	0	1	0	0	0	0	0	0	0	0	0	0	0	2	0	3
ANGPTL4	47	118	68	76	136	91	40	96	51	78	92	64	33	72	102	96	89	84	90	60	45	148
ANGPTL5	0	4	2	0	0	0	0	0	0	1	1	0	0	16	0	0	4	2	0	4	0	3
ANGPTL7	6	14	4	4	5	1	0	1	0	5	11	1	0	0	12	0	11	9	0	6	0	10
ANHX	0	0	0	0	0	0	0	0	0	0	0	0	0	1	0	0	0	0	0	0	0	0
ANK1	908	2018	1527	1127	1470	1092	783	1513	828	1472	1036	1061	1032	1085	1392	1379	970	1436	1077	1503	1190	1830
ANK2	3427	6612	6045	4738	5594	4185	3395	5626	4565	6417	6119	3271	3602	4207	6202	7896	5059	5941	4894	7983	7002	6784
ANK3	7854	9645	12272	8919	9629	10257	7166	10326	8524	10973	10330	5867	7549	6729	9578	12140	7798	10012	7987	10666	11309	10344
ANKDD1A	245	276	252	331	302	292	136	382	214	337	294	145	346	148	374	417	308	366	262	267	643	288
ANKDD1B	0	0	0	1	0	0	0	0	0	0	0	0	0	0	0	0	0	0	0	0	0	0
ANKEF1	1	29	6	0	3	0	0	7	2	5	12	4	8	7	4	5	16	3	8	4	5	4
ANKFN1	55	98	42	86	140	56	33	65	84	263	108	23	28	44	81	127	93	139	59	191	41	117
ANKFY1	513	1568	1365	1109	1277.99	557	445.97	927.99	692	1049	1139	344	358.98	449	1288.99	1470	795	1204.98	923	1728	923	1419
ANKH	545	717	859	604	633	536	442	597	609	663	952	424	423	588	668	775	651	639	637	739	553	676
ANKIB1	2186	3145	2636	2631	3098	2043	1772	2500	1906	2839	2918	1500	1871	1800	2953	3314	2522	2595	2587	2996	2610	2978
ANKK1	0	1	0	6	6	2	0	1	4	1	5	0	0	0	0	0	0	4	2	4	1	5
ANKLE2	136	439	375	295	335	172	135	275	231	356	290	116	102	125	298	367	276	260	250	436	230	346
ANKMY2	425	714	743	595	573	457	333	488	568	763	510	354	405	295	633	574	481	619	594	538	598	672
ANKRA2	857	543	952	764	934	918	321	464	504	545	516	471	452	397	531	950	937	1106	515	357	749	1087
ANKRD1	0	0	0	0	0	0	0	0	0	0	1	0	5	0	0	0	0	2	0	0	0	0
ANKRD10	2431	2940	2062	2180	2376	2612	1509	2824	2324	3041	2386	2703	3441	2623	2353	1563	2286	2301	2573	1284	4369	2236
ANKRD11	849	2585	2711	1660	1806	1306	1078	1839	1367	2752	1951	662	843	1127	2086	3213	1461	2048	1416	3672	2699	2672
ANKRD12	703	1118	1064	839	994	850	656	1131	859	898	1097	804	662	682	832	1072	915	1029	959	748	585	935
ANKRD13A	544	442	400	297	349	552	531	502	436	372	777	290	367	424	401	613	441	412	362	444	397	371
ANKRD13B	98	144	51	88	78	165	110	188	89	146	146	74	107	116	100	111	69	98	69	101	154	174
ANKRD13C	243	480	514	434	407	202	219	294	354	397	416	123	99	200	423	482	361	455	354	481	335	489
ANKRD13D	189	419	213	211	297	338	240	449	235	313	283	220	331	353	303	294	227	321	286	218	364	392
ANKRD16	0	0	0	0	0	0	0	0	1	1	0	0	0	1	1	0	0	1	0	0	0	0
ANKRD17	2811	3751	3378	3114	3248	3748	2497	3653	2686	3729	3406	2796	3070	2919	3333	3660	3112	3556	3057	3364	3899	3889
ANKRD2	0	2	0	0	1	2	6	0	0	0	0	0	0	0	0	0	0	1	0	0	0	0
ANKRD22	0	0	0	0	0	0	0	0	0	0	0	0	0	0	0	0	0	0	0	0	0	0
ANKRD24	18	46	17	4	36	27	32	80	22	20	17	27	37	41	39	26	18	29	22	29	9	50
ANKRD26	410	852	630	595	540	593	317	775.8	606	729	536	572	611	597	666	633	551	667	571	534	470	581
ANKRD27	119	317	177	140	203	142	61	222	116	207	180	145	75	205	172	254	160	193	176	202	140	245
ANKRD28	1165	1351	1580	1075	1235	1399	1122	1383	855	1752	1466	918	1047	1138	1311	1676	1329	1390	1126	1334	2884	1211
ANKRD29	31	87	55	14	30	14	15	49	30	47	66	26	11	21	45	29	58	41	24	37	56	56
ANKRD31	6	3	1	5	0	0	0	0	5	2	3	0	3	2	0	0	0	0	0	0	0	3
ANKRD33	0	0	0	0	0	0	0	0	0	0	0	0	0	0	0	0	0	0	0	0	0	0
ANKRD33B	3	10	33	1	5	3	0	8	0	6	1	0	9	2	2	0	0	4	5	14	69	6
ANKRD34A	0	0	0	0	0	0	0	0	0	0	0	0	0	0	0	0	0	0	0	0	0	1
ANKRD34B	0	0	0	0	0	0	0	0	0	1	0	0	0	0	0	0	0	0	0	0	0	0
ANKRD34C	0	5	1	0	5	1	1	10	0	1	2	2	3	2	0	7	2	3	1	2	0	2
ANKRD35	0	0	1	0	0	0	0	0	0	0	0	0	0	0	0	0	0	0	0	0	0	0
ANKRD37	4	15	2	3	10	12	9	11	8	11	22	5	18	4	7	6	10	12	6	15	12	13
ANKRD39	0	0	0	0	0	0	0	1	0	0	0	0	0	0	0	0	0	0	0	0	0	0
ANKRD40	23	19	16	8	28	22	36	30	29	18	36	26	17	25	13	34	21	19	18	15	36	27
ANKRD42	0	0	0	0	0	0	0	1	3	0	8	12	0	3	1	0	2	0	0	0	4	0
ANKRD44	833	1061	1405	708	817	1045	621	1012	724	1044	1107	638	950	774	841	823	734	760	698	872	2162	924
ANKRD46	581	976	690	677	861	680	556	922	773	885	975	690	690	495	947	899	1020	1012	784	802	487	838
ANKRD49	103	91	118	85	111	101	103	126	97	127	156	96	45	91	83	121	151	106	102	57	141	107
ANKRD50	394	953	485	686	730	416	338	664	409	547	571	381	426	300	839	1025	506	785	748	901	399	841
ANKRD52	0	4	0	1	0	1	3	1	0	0	1	0	1	0	0	1	0	4	0	0	1	0
ANKRD54	74	175.92	96	132	120	148	76	141	78	129.92	136	73	104	78	197.92	136	103	138.84	127	119	173	147
ANKRD55	17	22	19	11	10	0	11	13	14	10	15	2	1	11	17	12	31	18	13	7	11	15
ANKRD6	791	2941	894	1054	1148.99	609	710	1447	898	1325.81	1606	787	869.03	1053	1354.99	649	1427	982	1439	1094.99	1926	1425
ANKRD66	0	0	0	0	0	0	0	0	0	0	0	0	0	1	0	0	0	0	0	0	1	0
ANKRD9	14	13	8	14	25	25	50	28	30	29	41	30	44	41	20	20	37	14	18	16	14	10
ANKS1A	949	1109	997	896	1019	1089	759	1219	675	1276	996	616	935	1050	838	1062	773	1083	820	879	2040	1097
ANKS1B	2141	3388	4089	3525	3657	2855	1929	3341	2954	4051	2823	1994	2265	1952	3347	3329	2917	3424	2878	2605	4931	3642
ANKS3	70	236	93	99	81	60	42	98	68	111	129	66	23	79	129	102	110	151	109	129	145	164
ANKS4B	0	6.31	3.1	2.05	1.02	0	0	2.05	3.05	3.15	0	0	4.34	0	2.04	1.04	3.14	2.04	1.04	0	0	1.02
ANKS6	76	291	147	135	192	93	91	169	125	244	117	85	88	151	155	176	209	209	156	177	139	202
ANLN	595	82	458	176	209	832	670	378	313	204	1240	101	215	380	306	942	426	315	87	526	301	272
ANO1	74	32	98	21	21	53	46	34	40	21	57	4	13	69	12	151	43	27	23	54	48	10
ANO10	384	464	373	359	504	402	395	444	441	385	563	333	415	300	462	457	527	465	464	424	270	530
ANO3	58	254	155	141	119	76	35	171	60	216	109	86	47	55	120	183	114	153	84	200	196	107
ANO4	114	386	329	281	254	93	79	184	131	326	223	100	28	89	313	491	245	249	225	540	538	338
ANO5	66	464	207	247	221	155	94	226	125	275	217	184	167	163	210	202	154	213	220	315	185	300
ANO6	45	137	120	114	113	96	21	100	44	160	136	60	21	56	110	157	83	136	91	178	75	160
ANO8	31	55	32	52	79	28	50	48	38	68	50	5	9	24	47	76	32	51	23	117	45	67
ANO9	0	0	0	0	0	0	0	0	0	0	0	0	0	0	2	0	0	0	0	0	0	0
ANOS1	140	215	192	190	238	125	72	160	131	368	245	78	121	75	312	309	192	294	200	484	222	277
ANP32A	487	651	527	482	564	718	517	615	415	443	609	472	506	589	541	574	537	486	414	403	796	675
ANP32E	4034	5833	5604	3949	4689	4596	3278	4792	4054	4791	5080	3297	3953	3966	4464	4910	4426	4697	4190	4464	4467	4864
ANTKMT	10	17	6	5	19	15	1	13	5	2	30	2	8	12	5	6	12	12	6	12	9	8
ANTXR1	4	25	5	13	13	13	5	4	3	12	22	9	22	8	9	13	26	5	14	10	14	4
ANTXR2	311	343	251	278	243	449	268	320	346	247	482	308	294	604	318	308	302	213	172	158	181	308
ANTXRL	69	84	90	88	131	59	70	78	57	68	146	76	45	105	101	98	82	101	67	96	122	76
ANXA1	3	19	41	1	2	6	12	2	24	4	26	22	1	35	9	3	33	4	55	3	36	10
ANXA10	0	0	0	0	0	0	0	0	0	0	0	0	0	1	0	0	0	0	0	0	0	0
ANXA11	143	174	263	166	138	93	82	132	136	131	171	92	144	182	133	116	160	128	74	114	198	139
ANXA13	0	0	0	0	0	0	0	0	0	0	0	0	0	0	0	0	2	0	0	0	0	0
ANXA2	531	819	710	469	391	442	747	478	1497	354	1486	1403	367	1212	498	237	1725	384	1493	225	1238	487
ANXA4	43	33	54	32	29	36	33	39	34	31	44	8	19	38	30	46	47	42	24	37	35	57
ANXA5	893	960	1057	815	729	1166	1319	932	1383	917	2000	1279	872	2069	1085	1174	1382	616	1395	803	627	754
ANXA6	1721	2925	1854	1646	1780	2143	2081	2471	2422	1859	2120	2198	2213	2876	1679	1776	2109	1315	2207	1099	2164	2349
ANXA7	667	587	602	582	566	833	512	753	648	762	615	579	648	715	639	775	686	601	658	491	380	626
AOAH	1	0	0	1	2	2	0	5	0	8	0	5	9	0	6	0	0	4	1	0	0	3
AOC1	2	2	0	1	1	2	3	11	4	8	0	8	8	6	5	0	3	8	3	1	7	2
AOC2	3	3	2	0	3	10	3	1	5	2	4	8	0	4	9	1	2	5	9	2	2	3.46
AOC3	0	5	4	3	20	20	7	2	5	9	2	0	4	4	0	5	11	12	14	3	1	4.54
AOPEP	26	39	88	40	78	53	20	28	22	33	44	13	36	10	30	90	56	63	19	26	47	65
AOX1	311	326	406	367	376	281	209	288	246	304	501	175	176	244	346	517	268	322	138	424	324	259
AP1AR	41	92	90	46	65	32	33	67	52	70	57	17	31	45	73	96	70	89	45	73	98	98
AP1B1	701	1420	1301	1133	1236.74	1046	1039	1492	1162	1090.87	1214	664	699	759	1243.76	1453.89	1159	1326	1232	1311	1258	1523.64
AP1G1	1332	2315	2494	1853	2152	1332	1250	1891	1426	2369	2169	991	980	1203	2334	2710	1916	2430	2059	2368	1773	2585
AP1M1	551	1057	869	859	960	535	414	689	659	744	826	411	388	320	825	987	720	948	739	831	560	924
AP1M2	0	0	0	1	1	2	9	3	0	4	6	0	0	0	0	6	2	1	5	2	4	3
AP1S1	103	168	164	199	170	238	185	214	219	180	257	153	188	205	216	177	226	294	207	135	120	203
AP1S2	1424	1632	936	1653	1655	1222	1580	1554	1475	1245	1753	999	1199	1088	1945	2182	2041	1598	1358	1667	779	1514
AP1S3	11	16	5	12	22	12	8	12	7	11	6	11	6	31	4	6	17	9	15	10	6	7
AP2A2	5644.59	9880.39	9382.71	9063.5	9818.08	5868.25	4804.43	7923.7	7096.64	8778.36	8433.83	4840.08	5977.3	5025.72	8977.88	11072.8	8418.75	9519.85	8492.1	10906.9	4776.15	9690.56
AP2B1	4083	8559	8003	7099	7996.26	5136	5640	6982	6782	7162.13	8759	3703	3917	4428	7378.24	8223.11	7676	8119	7477	7608	5711	9082.36
AP2M1	33271	43833	38805	38328	40912	37606	31330	40673	36944	34654	36711	25779	32264	25978	40706	40829	35384	41610	39707	32955	31189	42968
AP2S1	80	166	65	148	205	191	85	224	103	196	207	177	126	205	95	167	220	285	144	160	226	252
AP3B1	837	404	697	609	612	952	433	485	304	284	592	330	363	453	428	821	794	677	330	280	468	730
AP3B2	466	1020	655	648	847	716	569	1012	687	803	764	626	489	673	799	850	749	931	733	820	927	1020
AP3D1	2719	4798	4648	3605	4244	2610	2331	3891	3309	4371	3495	2186	2531	2432	4339	4635	3650	4211	3830	4947	3222	4749
AP3M1	2653	4154	2584	3053	3370	2899	2227	3501	3022	3275	3188	2432	3152	2525	3728	3108	3127	3461	3148	2298	2161	3756
AP3M2	577	1067	839	809	953	499	545	807	749	763	837	344	416	341	999	936	838	991	904	807	583	1132
AP3S1	318	307	340	361	336	373	154	306	276	312	286	253	312	231	314	297	412	319	293	256	326	380
AP3S2	204	306	167	195	259	332	162	284	269	253	237	243	290	249	281	308	204	241	173	173	138	276
AP4B1	229	364	209	257	299	249	287	420	206	259	308	278	254	284	282	306	170	298	300	224	291	338
AP4E1	44	165	119	126	122	74	76	130	75	123	134	82	66	74	126	141	84	151	93	162	89	133
AP4M1	0	0	0	1	0	1	0	0	0	0	0	0	0	0	0	1	0	0	0	0	1	0
AP4S1	563	409	342	359	283	447	288	366	481	302	446	314	580	374	442	377	443	444	424	202	240	255
AP5M1	7	4	1	2	2	10	4	1	9	17	6	8	8	5	7	0	1	0	3	6	4	7
AP5S1	0	0	0	0	0	0	2	1	0	0	0	0	0	0	0	0	0	0	0	0	1	0
AP5Z1	39	80	54	79	69	60	55	64	89	69	91	45	36	44	72	84	105	94	86	51	64	74
APAF1	189	305	268	189	207	271	162	214	154	244	244	194	227	212	246	254	214	159	160	203	252	262
APBA1	1021	1481	2758	1781	2038	971	754	1004	964	1619	1334	455	432	451	1401	2369	1857	2111	1174	1871	1314	2192
APBA2	3766	6398.99	7746	5094	5786.98	4730	3301.82	4839.99	5233	6074.97	4759.96	3728.98	4286.99	3403.99	5422.98	5660.93	4916	5537.95	5000	4862.96	4269.62	5961
APBA3	0	3	5	1	1	5	8	7	8	5	8	1	4	3	4	1	5	2	1	7	8	4
APBB1	20	31	15.1	8	15	29	33	24	25	11	22	25	20	20	12	18	24	16	26	15	7	20
APBB2	202.26	585.17	567.64	467.74	526.11	270.16	280.82	346.12	304.78	400.44	702.3	206.41	159.78	274.52	440.17	700.99	468.42	409.4	448	726.73	377.66	613.27
APBB3	140	307	175	215	249	252	184	373	150	199	260	188	266	198	252	227	178	204	176	209	185	307
APC	1410	1726	2871	2003	2145	1477	762	1277	1076	1801	1530	670	617	844	1487	2731	1848	2177	1264	1817	2413	2627
APC2	43	246	95	75	154	96	52	208	104	166	165	88	50	67	160	186	97	145	69	260	275	243
APCDD1	56	49	138	81	90	43	55	87	40	75	104	41	26	24	106	107	81	76	94	111	66	99
APCDD1L	45	34	190	47	64	84	43	54	83	54	71	51	29	93	25	57	94	66	69	44	94	26
APELA	0	3	3	0	0	0	5	3	2	2	1	0	2	6	3	1	3	0	0	0	1	12
APEX1	0	0	0	0	0	0	0	0	0	0	0	0	0	0	0	0	0	0	0	0	0	0
APH1A	0	0	0	0	0	0	0	0	0	0	0	0	0	0	0	0	0	0	0	0	0	0
API5	1718	2562	2679	2276	2540	1677	1499	2020	2029	2580	2409	984	1208	1399	2350	2790	2180	2335	2000	2586	2607	2596
APLF	0	2	0	0	0	0	0	0	2	1	1	0	6	0	1	0	3	0	1	0	0	1
APLN	0	0	0	0	0	0	0	0	0	0	0	0	0	0	0	0	0	0	0	0	0	0
APLNR	0	0	0	0	0	0	0	0	0	0	0	0	0	0	0	0	0	0	0	0	0	0
APLP2	13710	23016	20103	15716	17502	15084	14157	18963	14670	16532	21449	9034	10242	11395	18312	20742	16849	19761	15584	19403	19104	19969
APOA1	1708	1302	674	1128	1967	2972	1448	2469	1172	1305	3333	1186	1799	2227	1935	1867	1346	1708	971	1368	657	1738
APOA4	0	0	0	0	0	0	0	0	0	0	0	0	0	0	0	0	0	0	0	0	0	0
APOB	0	2	1	0	0	0	9	0	8	0	1	2	0	0	0	0	3	0	1	0	13	0
APOBEC2	0	3	2	1	0	0	0	0	1	0	0	0	0	3	2	0	0	0	1	2	1	0
APOC3	0	1	0	0	1	0	0	0	1	1	3	1	0	1	0	0	0	0	0	1	0	0
APOD	911	114	861	351	359	1477	1219	444	340	119	2337	65	82	657	224	2256	919	259	139	747	652	227
APOF	0	0	0	0	0	0	0	0	0	0	0	0	0	0	0	0	0	0	0	0	0	0
APOH	3520	234	1658	1041	1085	4486	4665	1744	1325	768	4752	423	1128	1559	1178	4476	2091	1718	500	1744	1222	1059
APOLD1	0	0	0	0	1	0	0	0	0	0	0	0	0	5	0	0	0	1	0	0	0	1
APOO	840	854	822	822	833	793	651	811	819	661	862	823	779	876	968	816	934	752	777	575	550	844
APOOL	47	40	29	22	32	15	21	44	31	37	21	36	14	27	42	36	17	38	45	29	16	34
APPBP2	1002	1564	1304	1109	1334	984	793	1285	1186	1330.5	1555	714	826	847	1334	1563	1205	1357	1129	1300	943	1481
APPL1	169.95	759.92	697.87	575.99	759.9	223	205.63	428.74	295.88	673	545.97	184.71	149.68	160.88	631.74	763.98	430.94	694.99	320.74	1037.99	507.75	606.98
APPL2	425	735	579	561	573	542	498	578	596	721	952	264	259	457	722	866	623	626	464	830	507	669
APRT	3	1	0	0	1	3	0	4	2	0	0	1	1	3	5	7	0	3	0	3	3	3
APTX	5	5	8	13	17	21	3	8	9	7	21	9	9	3	9	14	21	13	3	3	5	13
AQP1	253	233	417	198	312	357	229	289	197	587	1112	115	125	612	424	507	399	241	136	364	680	236
AQP10	0	0	0	0	0	0	0	0	0	0	0	0	0	0	0	0	0	0	0	0	0	0
AQP11	50	54	100	39	53	52	55	65	52	73	78	25	47	82	72	50	111	57	44	42	27	30
AQP2	0	0	0	0	0	0	0	0	0	0	0	0	0	0	0	0	0	0	0	0	0	0
AQP3	3	1	2	8	1	10	13	11	14	9	5	18	2	2	12	3	16	7	17	1	3	6
AQP4	318	799	509	709	801	442	500	442	548	830	1099	257	221	482	774	1094	565	646	592	1077	928	1023
AQP5	0	0	0	0	0	0	0	0	0	1	0	0	0	0	0	0	0	2	0	2	0	2
AQP8	0	0	0	0	0	0	0	0	0	0	0	0	0	0	0	0	0	0	0	0	0	0
AQP9	33	83	80	79	92	49	73	33	102	61	131	34	21	35	83	137	112	103	92	119	56	129
AQR	635	931	1015	848	926	725	595	809	751	1019	769	602	497	541	1178	911	787	953	776	713	1120	917
AR	31	168	54	86	71	14	27	50	42	90	66	7	27	40	98	59	68	79	96	144	19	146
ARAP1	163	185	258	158	180	181	120	161	151	145	276	128	88	249	170	164	208	137	159	167	172	193
ARAP2	9	30	11	15	6	7	7	7	9	4	18	4	15	33	3	16	4	3	13	9	73	28
ARAP3	55	55	25	36	31	43	33	31	14	20	34	16	17	40	40	42	14	40	18	21	37	37
ARC	138	190	1244	144	142	110	192	169	138	242	182	69	117	161	145	152	258	145	147	160	462	148
ARCN1	567	871	887	624	724	609	557	567	728	835	763	290	418	489	782	811	729	749	682	805	511	869
AREG	9	46	14	34	23	13	32	34	23	20	20	28	31	12	63	25	24	38	38	35	9	33
AREL1	619	1197	1822	871	1032	767	589	891	587	1409	960	539	584	558	998	1209	811	1063	842	1187	2034	1304
ARF1	6284.71	7275.08	8275.4	6317.87	6846.4	7155.45	5006.89	6777.93	6633.83	7287.39	6709.32	4520.02	6799.49	5654.11	6708.86	6464.53	7090.35	7169.06	6530.6	4875.26	7167.3	7421.36
ARF3	2538	3641	2410	2329	3040	3564	2439	3921	2713	2962	2328	2520	2891	2365	3038	2702	2631	3215	2759	2339	3870	3753
ARF4	6417	6961	5740	5894	5995	7278	5236	7128	6162	6582	5765	6000	7306	5810	6500	5879	6141	5963	6081	4021	5499	6398
ARF6	125	172	98	111	171	165	124	192	137	145	242	90	192	157	127	148	172	144	118	119	104	178
ARFGAP1	405	1076	784	717	875	349	412	672	548	925	847	272	244	352	903	941	796	900	672	1123	674	939
ARFGAP2	510	906	695	738	713	537	571	765	720	714	633	457	446	606	701	695	803	712	555	642	580	693
ARFGAP3	87	79	104	84	123	58	81	100	93	77	117	38	106	66	104	109	85	78	105	50	61	108
ARFGEF1	2199.51	3746.74	4301.21	2982.42	3111.36	2613.89	1971.47	3225.35	2573.62	3352.78	3180.08	2005.8	2142.46	2376.4	3278.76	3684.09	2663.33	3266.48	3025.47	3692.14	3335.89	3619.92
ARFGEF2	299	884	726	714	906	387	300	639	556	720	679	250	216	284	726	1038	665	715	631	1023	461	864
ARFGEF3	209	1036	814	528	719	274	181	549	319	1001	547	285	180	290	899	786	454	642	564	1055	855	854
ARFIP1	161	300	174	181	207	209	171	237	223	245	242	84	177	187	193	222	217	213	265	179	311	176
ARFIP2	125	202	159	143	202	220	221	263	193	189	251	154	148	179	242	241	185	245	189	168	181	241
ARFRP1	352	412	402	405	409	474	275	386	354	393	354	227	320	381	444	428	342	387	390	285	276	376
ARG2	812	607	815	621	615	652	580	743	762	679	776.89	655	867	664	740	729	844	733	646	359	821	575
ARGLU1	5606	6138	5700	4883	5193	6825	4584	6232	5425	5531	6252	4911	6283	5576	5685	4707	5429	5204	5290	4074	6018	5224
ARHGAP1	321	888	1028	649	749	345	295	564	490	677	766	228	200	284	697	808	580	716	686	719	720	714
ARHGAP10	125	297	233	129	143	81	70	165	142	127	152	76	94	90	170	111	152	164	209	116	117	143
ARHGAP12	569	878	1352	759	795	504	411	670	757	919	743	366	433	543	793	854	615	690	617	737	3288	1002
ARHGAP15	62	15	79	14	21	82	48	57	44	29	93	14	26	55	52	27	18	12	6	28	19	22
ARHGAP17	112	297	210	141	148	123	145	176	106	166	196	68	39	161	158	140	192	174	126	178	242	217
ARHGAP18	156	454	269	240	267	167	144	234	186	233	213	110	127	173	240	329	239	199	276	304	316	363
ARHGAP19	18	111	110	46	75	43	98	49	88	58	131	51	40	24	71	125	100	52	79	115	68	33
ARHGAP20	371	625	571	530	641	345	388	516	487	526	651	293	354	291	577	541	535	620	465	520	445	629
ARHGAP21	4529	4556	6082	4423	4395	5458	4893	5482	4476	4500	6285	3385	3943	4498	4637	6172	4541	4787	4264	5383	4403	4299
ARHGAP22	582	583	512	472	560	601	394	699	484	490	502	469	562	505	608	472	526	545	494	440	277	555
ARHGAP23	31	92	45	38	84	38	51	47	61	39	106	58	27	57	68	99	42	55	42	71	112	93
ARHGAP24	275	247	213	246	318	270	238	291	276	334	326	122	252	197	315	308	260	250	208	281	77	271
ARHGAP25	0	0	0	0	0	0	0	0	0	0	0	0	0	0	0	0	0	0	0	0	0	0
ARHGAP26	60	216	198	117	109	64	94	129	122	117	141	78	61	93	170	154	129	166	124	117	285	152
ARHGAP27	8	7	3	8	3	1	4	10	2	3	9	4	10	10	9	11	2	1	2	3	6	2
ARHGAP28	3	11	7	11	11	3	4	8	0	7	2	0	7	5	26	15	15	23	10	16	2	18
ARHGAP29	420	480	393	373	357	304	250	334	302	480	454	230	247	328	368	387	497	356	419	297	470	363
ARHGAP30	1	0	0	0	0	1	0	0	0	0	0	0	0	1	0	0	0	0	0	0	0	0
ARHGAP31	14	9	21	5	10	23	16	11	13	26	28	0	0	12	16	36	13	15	12	32	10	17
ARHGAP32	393	753	778	417	546	599	231	577	374	861	408	341	565	424	523	715	402	484	332	990	1232	789
ARHGAP35	0	1	2	1	2	2	1	6	6	5	7	1	0	0	5	6	8	7	9	4	6	6
ARHGAP36	0	0	0	0	0	0	0	0	0	0	0	0	0	0	0	0	0	0	0	0	0	1
ARHGAP39	1	12	17	13	20	5	1	9	4	17	13	1	1	1	13	27	10	16	4	39	29	23
ARHGAP40	4	49	17	29	20	9	15	24	17	5	26	27	3	14	29	28	13	17	24	15	25	30
ARHGAP42	33	95	84	43	50	25	27	54	31	48	95	16	24	58	63	115	101	64	48	105	107	80
ARHGAP44	31	114	49	52	64	40	62	62	32	52	103	38	44	41	73	77	75	89	81	72	64	134
ARHGAP45	2	2	6	0	2	0	8	2	5	3	9	1	0	7	2	2	1	4	6	4	2	8
ARHGAP5	1389	1879	2434	1869	2105	1372	1173	1739	1742	1751	2752	841	914	1397	1936	2363	2052	1800	1690	2597	1325	2097
ARHGAP6	156	284	223	179	310	140	109	166	129	364	237	51	84	144	127	257	232	315	190	220	948	229
ARHGDIA	1016	1263	971	889	1086	1110	1236	1037	1087	1053	1515	750	827	1046	1084	1242	1253	1215	1104	781	1020	1453
ARHGDIB	1987	2463	1477	2012	2051	1908	1480	2056	2177	3570	1685	1738	1607	1628	2241	1812	2040	2034	2090	1440	3627	2105
ARHGDIG	167	280	73	175	293	329	250	422	218	159	347	252	394	233	261	232	183	210	168	179	99	247
ARHGEF1	0	0	0	0	1	0	2	0	0	0	0	0	0	0	0	0	0	0	0	0	1	0
ARHGEF10	423	458	760	543	529	532	763	490	333	536	1418	127	116	403	473	1404	390	434	287	1188	419	504
ARHGEF10L	52	131	81	74	104	107	86	149	98	108	168	79	43	61	91	146	86	88	67	91	88	174
ARHGEF11	1	1	2	0	0	1	1	1	0	1	2	1	0	1	0	3	1	2	0	3	2	3
ARHGEF12	508	890	1091	588	685	732	439	688	541	751	668	441	460	485	685	784	535	693	550	648	869	722
ARHGEF16	4	2	0	0	0	7	5	1	0	3	14	1	0	0	0	12	0	2	0	1	5	2
ARHGEF17	299	818	559	409	729	457	477	951	533	782	677	368	345	418	677	653	649	728	659	636	632	1000
ARHGEF18	789	1174	1116	1036	953	1140	758	1065	1015	1009	867	910	1260	923	1224	1343	890	1011	870	1293	730	964
ARHGEF2	178	198	254	124	157	275	295	392	127	142	344	104	145	149	146	311	158	222	100	188	406	243
ARHGEF26	29	43	30	21	41	46	40	48	58	34	124	11	12	50	52	80	47	23	36	23	52	72
ARHGEF28	65	13	106	28	17	69	84	58	37	43	96	15	24	39	37	116	49	48	20	43	39	66
ARHGEF3	229	228	206	260	306	193	180	240	194	278	372	95	148	171	372	436	243	306	262	314	122	196
ARHGEF33	0	0	1	1	0	3	0	0	1	0	0	2	0	0	0	0	6	1	0	0	2	1
ARHGEF37	11	40	11	15	34	16	26	27	13	18	30	4	11	11	30	36	17	34	9	37	12	34
ARHGEF38	0	0	0	0	0	0	0	0	0	0	0	0	0	0	0	0	0	0	0	1	0	0
ARHGEF39	0	0	0	0	2	3	0	0	0	0	2	0	0	0	0	0	0	2	2	0	1	3
ARHGEF4	655	1539	1057	1155	1405	854	795	1240	1135	1271	1234	709	640	838	1338	1197	1356	1183	1289	1071	995	1379
ARHGEF5	275	340	357	252	217	462	325	272	194	323	425	324	343	356	303	336	377	264	251	206	360	266
ARHGEF6	239	448	790	372	346	277	243	322	314	461	374	184	150	273	395	490	390	353	366	461	506	432
ARHGEF7	1002	1884	2236	1692	1569	1261	959	1499	1076	2452	1453	927	1089	988	1500	1616	1504	1493	1412	1559	3264	1752
ARHGEF9	5491	5766	11410	5756	6275	6521	3710	5740	4742	10940	4644	3808	4401	3726	5839	6612	5046	6469	4669	4731	15808	6711
ARID1A	1114	1488	1043	1037	1242	1380	1001	1524	985	1248	1244	972	945	1105	1144	1200	1116	1352	1211	972	1593	1340
ARID1B	1979	3389	3875	2609	2706	2865	2143	2742	2078	3067	3244	1699	1888	2516	3026	3185	2769	2833	2496	2778	4207	2979
ARID2	1388	2132	1584	1552	1609	1573	1160	1762	1465	1749	1896	1275	1357	1431	1741	1543	1478	1400	1741	1382	1732	1802
ARID3A	9	6	9	5	12	3	7	6	5	13	12	1	0	2	14	2	2	6	9	8	16	7
ARID3B	30	20	7	23	16	26.05	15	15.72	17	13	26	15	26	19	19	13.03	16	5	18	13	11	11
ARID3C	1	5	0	0	2	1	11	4	0	1	1	1	4	0	1	4	7	0	1	0	0	6
ARID4A	760	1192	1279	943	983	1069	815	1152	885	1199	974	675	793	965	1098	1001	1049	956	798	923	1308	1116
ARID4B	1571	2245	2092	1693	1872	1826	1132	2262	1683	2139	1989	1422	2111	1701	1870	1890	1542	2061	2044	1785	2646	2093
ARID5A	7	10	11	4	6	10	7	14	11	14	11	10	0	11.96	5	2	14	8	8	8	15	15
ARID5B	281	350	502	371	395	386	253	288	228	529	322	174	263	273	347	479	415	431	289	557	375	505
ARIH1	1647	2509	2477	1910	2088	1866	1511	2098	1971	2051	2073	1318	1626	1580	1989	1974	1999	2201	1994	1863	2220	2390
ARIH2	744	927.19	1184.19	821.45	843.4	848.17	720	890	773.09	1004	1228.33	718.08	639.43	789.09	981.1	1014.43	897	918	878	930.15	944.25	886
ARL1	5465	5756	4616	4840	4911	6478	4290	6374	5688	4582	4545	5423	6356	5339	4943	4472	5087	5536	5195	2566	3413	5129
ARL11	5	1	2	0	0	0	0	3	0	1	0	0	3	2	0	1	0	0	0	3	1	0
ARL13A	0	0	0	0	0	0	0	0	0	0	0	0	0	0	0	0	0	0	0	0	0	0
ARL13B	240	345	219	116	176	183	153	320	231	191	237	108	339	184	167	156	218	230	272	201	186	146
ARL14	0	0	0	0	0	0	0	0	0	0	0	0	0	0	0	0	0	0	0	0	0	0
ARL14EPL	0	0	0	0	0	0	0	0	0	0	0	0	0	0	0	0	0	0	0	0	0	0
ARL15	463	486	403	439	486	590	415	515	460	437	447	297	589	511	458	483	487	529	450	364	471	477
ARL16	18	7	0	10	6	9	16	10	5	8	10	2	2	15	9	4	8	4	5	0	1	5
ARL2	4	5	3	3	6	7	6	10	2	7	10	2	6	7	4	6	6	5	4	10	7	7
ARL3	278	599	438	655	723	313	243	455	412	509	553	294	238	342	582	641	533	670	520	715	406	664
ARL4A	571	506	680	528	523	408	425	533	570	520	536	358	427	444	468	423	633	502	480	432	1283	485
ARL4C	35	43	33	34	49	36	20	82	23	40	27	17	20	23	62	42	25	64	20	38	73	67
ARL5A	398	424	451	373	491	279	305	328	347	445	491	228	281	271	407	575	451	466	437	518	380	597
ARL5B	75	83	130	108	97	110	55	91	78	109	80	43	63	41	73	103	107	75	98	75	132	69
ARL6	143	244	97	200	244	177	96	188	237	162	163	203	128	219	211	170	202	163	233	151	251	223
ARL6IP1	5127	6295	3790	4691	5349	5090	4323	5765	4885	4321	5159	4629	5367	4441	5923	4613	5053	5207	5747	3695	2597	6013
ARL6IP4	117	137	66	98	100	113	100	89	65	131	142	64	161	133	117	128	115	123	81	62	42	114
ARL6IP5	4606	6279	6564.97	5162	5376	4416	4528	5644.97	5181.96	4747	6382.98	3126	4246.91	3850.98	6096	5766	5601	5836.99	5258.99	4749	6097	6157.98
ARL8A	672	1195	851	834	993	1038	875	1252	907	947	943	700	778	947	1041	953	802	980	1084	964	828	1096
ARL8B	3480	4949	4444	3844	4677	3702	2734	4055	3999	4433	4564	3176	3362	2916	4346	5074	4890	4661	4226	4364	3429	5000
ARL9	20	39	26	15	15	39	17	30	36	40	33	23	46	28	45	37	46	27	20	24	40	26
ARMC1	1012	1243	1314	1096	1068	1203	981	1160	985	1299	1307	943	1030	970	1204	1418	1070	1185	1158	954	1155	1239
ARMC10	51	57	48	26	66	85	55	51	76	69	96	28	39	75	49	66	44	62	30	29	29	32
ARMC2	17	19	12.01	16.01	23.04	19.01	12	20	5.01	7.02	14.01	12.01	14	10	16	1	1	7	12.02	5	13	6
ARMC3	6	15	0	8	14	0	0	2	19	9	3	0	14	14	1	2	11	2	7	1	10	6
ARMC5	0	3	0	0	1	0	0	1	0	0	0	0	0	0	1	0	2	0	0	0	0	0
ARMC6	0	2	0	0	0	0	0	0	1	0	2	0	0	0	0	0	0	2	0	0	0	0
ARMC7	16	22	11	14	15	9	26	19	18	18	27	8	13	13	7	31	22	17	23	10	19	33
ARMC8	686	1117	971	856	906	696	640	733	813	854	1043	565	633	654	793	867	711	775	861	645	847	922
ARMC9	96	237	192	151	215	165	110	254	161	221	202	122	196	199	171	190	130	190	235	172	208	221
ARMH3	275	560	345	373	440	318	265	353	314	428	478	192	216	228	563	628	388	470	428	536	294	599
ARMH4	79	199	151	71	120	94	142	130	190	114	126	194	142	186	174	141	213	144	127	126	34	154
ARMT1	182	500	392	311	387	143	119	356	243	328	356	143	115	138	350	427	312	295	291	478	224	431
ARNT	86	172	156	93	156	153	175	163	104	112	171	71	113	131	156	157	100	130	144	171	229	143
ARNT2	2733	2960	3279	3361	3831	3245	1742	2891	2671	4376	3118	1817	2511	1471	3386	4042	2734	3841	2443	3716	8508	3825
ARNTL	378	735	374	401	393	524	355	466	330	584	489	482	522	356	698	283	521	412	394	393	546	572
ARNTL2	455	655	499	526	492	651	384	662	324	433	706	414	561	688	434	608	596	497	447	427	560	482
ARPC1A	2639	3206	2142	2461	2880	3326	2807	3352	3082	2948	3018	2538	2990	2643	2909	2464	2750	2761	2704	1794	2799	2847
ARPC1B	24	24	21	11	34	37	65	56	22	42	94	11	25	51	14	39	19	32	17	18	21	24
ARPC2	4128.8	4444.23	4082.43	3641.42	3920.74	4528.29	3588.34	4208.21	4221.23	4859.86	4148.54	3346.85	3810.31	4112.34	4284.22	3673.06	3842.94	3993.93	3577.36	2739.94	4274.68	3791.64
ARPC3	2031.85	2457.65	1372	1849.93	1887.69	2457.84	1943	2562.93	1875.98	2225.72	2133.86	2095.9	2791.64	2577.86	1984.92	1619.95	1795.96	1792.94	1926.98	1132.96	2100.8	2014.97
ARPC4	115	153	74	81	127	145	125	180	151	172	149	134	162	148	89	111	115	121	83	66	106	134
ARPC5	817	987	506	690	1047	785	739	1064	590	1142	908	628	753	671	763	769	784	923	705	608	1519	906
ARPC5L	313	278	220	245	264	328	270	396	296	345	315	262	362	360	296	247	332	302	281	217	212	274
ARPP19	5359	6270	14027	5373	5627	6250	4691	5874	5176	6285	6853	4511	5579	5494	5562	6290	5934	5662	5056	4630	16580	6129
ARPP21	718	719	2119	754	850	1077	568	863	647	1329	532	616	682	525	737	759	717	917	675	738	2874	817
ARR3	0	0	0	0	0	0	0	0	0	0	0	0	0	0	0	0	0	0	0	0	0	0
ARRB1	769	2258	971	1185	1401	991	962	1664	1069	1254	1474	836	991	903	1687	1084	1266	1369	1365	1521	969	1794
ARRDC1	0	0	0	0	1	0	0	1	0	0	1	0	0	0	0	0	3	1	0	0	2	0
ARRDC2	79	90	97	62	135	112	108	90	60	80	123	39	45	61	127	172	54	82	76	128	130	127
ARRDC3	182	137	315	195	164	135	69	129	95	131	141.94	30	49	71	93	312	214	239	86	121	215	253
ARRDC4	129	211	227	135	179	164	97	148	159	185	190	81	162	171	169	133	162	168	184	113	180	158
ARSA	0	0	0	0	0	0	0	0	0	0	0	0	0	0	0	0	0	0	0	0	0	0
ARSB	152	71	103	116	120	144	38	79	115	52	128	75	46	108	76	116	301	190	74	60	88	153
ARSG	3	5	0	1	4	4	1	2	2	1	5	2	9	2	6	1	0	1	4	0	1	2
ARSI	11	10	2	9	12	5	10	4	1	9	17	2	1	2	8	10	3	15	4	9	3	9
ARSJ	57	32	25	41	43	80	35	47	57	42	50	23	46	29	34	68	30	36	29	26	31	29
ARSK	7	0	7	5	2	1	5	2	2	13	9	7	7	9	11	21	19	7	3	6	7	11
ART4	0	0	0	0	0	0	0	0	0	0	0	0	0	0	0	0	0	0	0	0	0	0
ARTN	0	2	2	0	0	0	1	2	0	0	1	0	2	1	0	0	0	1	0	1	0	3
ARV1	110	117	137	131	133	134	84	122	90	105	155	57	58	91	147	135	114	100	75	74	95	110
ARVCF	620	1219	859	875	1079	705	529	876	841	779	1464	445	560	1008	907	993	944	844	935	844	577	1044
ARX	988	412	358	704	857	1278	504	888	482	1071	298	529	802	522	640	820	580	926	373	516	697	809
AS3MT	2	0	0	3	0	0	2	1	3	0	2	0	1	5	0	4	2	4	1	2	1	0
ASAH1	869	1362	976	912	1018	936	915	996	1116	796	1768	521	697	1002	1248	1098	1190	931	1088	768	636	987
ASAP1	3931	5990	9414	5425	5696	6086	3613	6638	3283	6420	4718	4372	4978	3940	6303	6840	4701	5383	4583	5941	8524	5552
ASAP2	698	1076	1058	992	1169	933	696	1150	909	1087	1122	748	745	843	986	1112	1050	1104	873	1261	1181	1151
ASAP3	35	113	86	82	100	108	91	109	73	131	154	64	61	55	134	133	125	137	88	132	100	153
ASB1	11	0	2	3	1	3	4	2	5	3	6	7	0	4	1	2	1	2	3	4	0	1
ASB10	0	0	0	0	0	0	0	0	0	2	0	0	0	0	0	0	1	0	1	0	0	0
ASB11	0	0	0	0	0	0	0	0	0	0	0	0	0	0	0	0	0	0	0	0	0	0
ASB12	0	0	0	0	0	0	0	0	0	0	0	0	0	0	0	0	0	0	0	0	0	1
ASB13	0	0	0	0	0	0	0	0	0	0	0	0	0	0	0	0	0	0	0	1	0	0
ASB14	0	4.08	7.13	1.01	6.09	0	6.37	6.26	8.12	0	1.03	6.29	1.32	9.12	12.24	1.02	3.06	0	14.26	1.01	15.25	0
ASB15	0	0	0	0	0	0	0	0	0	0	0	0	0	0	0	0	0	0	0	0	0	0
ASB16	0	0	0	0	0	0	0	0	0	0	0	0	0	0	0	0	0	0	0	0	0	0
ASB2	5	6	17	9	15	6	5	2	5	17	10	10	3	8	6	3	11	6	19	11	0	6
ASB3	5	4	2	10	10	2.37	4	11	5	4.89	12	0	3	5	5.66	3	15	4.89	3	2	10	10
ASB4	0	0	0	4	0	0	0	0	0	0	0	0	0	0	0	0	0	0	0	0	0	0
ASB5	889	1309	1164	740	886	839	811	1470	1062	1207	856	995	1433	750	1167	1061	765	1138	1052	609	492	1089
ASB6	34	39	49	90	75	26	31	81	22	34	59	11	31	53	37	59	29	57	32	28	34	88
ASB7	94	175	179	150	119	145	140	145	142	154	211	88	109	120	167	174	128	168	181	150	298	155
ASB8	17	23	17	35	45	53	41	68	28	18	52	35	43	39	39	37	16	27	11	18	19	36
ASB9	4	3	20	11	7	0	8	8	1	15	10	6	3	0	2	18	4	26	18	8	2	6
ASCC1	35	47	28	19	58	39	42	32	29	44	59	39	34	50	28	98	79	50	56	38	83	48
ASCC2	58	88	101	73	76	48	79	76	59	92	80	33	38	60	88	116	88	78	39	63	82	122
ASCC3	323	667	665	523	538	403	531	598	684	560	685	445	331	490	468	605	629	460	518	544	524	575
ASCL1	13	16	3	2	15	4	12	9	16	2	13	7	5	36	0	0	11	10	5	3	8	8
ASCL2	0	0	0	0	0	0	0	0	0	0	0	0	3	0	0	0	1	0	0	0	0	0
ASCL3	17	15	12	8	24	2	14	5	21	3	18	25	18	13	17	7	12	11	12	5	19	16
ASCL4	0	0	0	0	0	0	0	0	0	0	0	0	0	0	0	0	0	0	0	0	0	0
ASDURF	27.5	17.5	9.4	10.74	15.01	0	9.45	3.31	13.83	23.88	12.08	5.34	4.11	12.76	19.59	16.99	15.65	14.46	21.49	28.26	6.39	20.36
ASF1A	291	347	305	257	246	308	206	317	285	256	249	271	372	287	325	247	298	271	286	172	235	276
ASH1L	653	1633	1423	824	1087	741	633	1033	893	1272	1187	638	646	941	1057	1494	953	1228	921	1751	1309	1516
ASH2L	906	1017	990	860	907	1041	721	909	925	862	1121	816	1195	926	840	851	848	793	913	604	982	920
ASIC3	183	271	264	167	202	303	274	305	165	187	133	222	340	271	173	186	163	247	200	150	132	270
ASIC4	111	209	154	176	239	199	283	363	80	189	284	46	82	79	218	368	138	217	102	250	257	271
ASIC5	0	13	6	1	5	4	0	0	0	5	1	1	7	6	13	1	4	3	3	11	2	4
ASIP	0	4	0	0	0	0	0	0	0	0	0	0	0	0	0	0	0	0	0	0	2	0
ASMT	0	0	0	3	0	0	0	7	2	0	2	0	0	2	0	0	0	0	1	0	0	0
ASMTL	51	90	71	54	78	53	55	104	110	121	91	62	30	88	101	80	146	90	88	62	39	87
ASNS	481	1077	530	710	693	368	493	915	595	657	754	490	546	380	1043	716	811	680	846	639	448	861
ASNSD1	194.5	387.5	386.6	361.26	423.99	290	255.55	301.69	281.17	371.12	289.92	135.66	349.89	287.24	472.41	356.01	323.35	323.54	305.51	321.74	290.61	371.64
ASPA	519	541	380	627	640	701	585	666	882	529	1223	374	480	608	417	597	780	707	529	504	184	661
ASPDH	0	0	0	0	0	0	0	0	0	0	0	0	0	0	0	0	0	0	0	0	0	0
ASPG	1432	1321	1246	1878	1966	1993	922	1284	1401	1947	1322	1044	1082	1094	2211	2170	1332	2077	1618	1699	333	2198
ASPHD2	250	401	137	255	348	317	248	405	274	281	351	270	283	318	348	307	311	320	270	186	236	388
ASPM	3	0	1	2	6	7	5	4	1	5	15	13	0	7	0	12	2	5	2	5	12	5
ASPN	26	10	22	22	13	26	14	7	10	20	8	12	1	10	3	6	6	17	1	6	5	4
ASPSCR1	69	110	75	70	93	77	56	132	105	115	108	53	50	72	83	109	96	101	87	75	98	107
ASRGL1	277	364	498	484	551	196	205	224	324	369	358	242	192	216	419	339	270	459	375	395	324	406
ASS1	134	145	53	111	115	254	222	200	197	155	274	223	208	350	150	168	252	110	142	82	130	179
ASTE1	11	12	4	16	7	9	4	19	18	16	10	11	8	16	23	10	1	12	8	3	13	8
ASTN1	504	1405	709.95	930	1215	704	453	854	592	1064	939	515	740	548	993	1070	690	1166	770	1335	557	1369
ASTN2	419	845	501	478	606	417	477	736	479	535	617	479	392	625	600	455	529	510	524	377	381	746
ASXL1	189	358	262	231	323	177	210	306	219	280	237	166	133	213	296	385	236	315	263	270	306	374
ASXL2	0	0	0	0	1	0	0	0	0	4	0	0	0	0	1	0	0	2	2	1	0	0
ASXL3	375	516	397	442	551	462	224	465	254	585	311	349	460	341	406	495	337	481	375	422	963	490
ASZ1	4	1	0	0	0	8	0	2	3	10	1	10	3	1	0	0	3	2	3	0	9	1
ATAD1	450	609	443	467	535	469	373	644	419	536	654	352	328	377	580	525	585	631	534	452	346	552
ATAD2	454	728	662	518	613	471	371	624	483	624	565	272	326	441	656	719	611	619	574	725	638	630
ATAD2B	168	460	300	282	290	238	174	316	246	315	347	205	232	200	281	341	272	298	280	363	270	304
ATAD5	9	31	6	13	14	5	6	8	10	19	21	3	22	17	33	20	12	15	9	11	18	17
ATAT1	0	0	1	1	0	0	1	0	0	0	1	1	4	3	0	0	0	2	0	1	0	1
ATCAY	11	38	32	31	42	34	18	55	27	54	66	21	3	14	39	51	41	62	51	38	25	67
ATE1	165	385	300	335	290	254	211	296	269	236	413	181	183	193	392	418	353	315	354	332	235	372
ATF1	185	343	377	191	299	213	166	225	266	307	291	188	146	168	255	273	245	247	266	241	411	283
ATF2	2593	4195	3263	3268	3648	3037	2293	3317	2900	3517	3343	2231	2766	2574	3750	3567	3225	3464	3338	3311	3057	3891
ATF3	31	34	44	20	46	50	47	24	26	36	92	20	22	41	48	71	36	24	21	34	25	19
ATF4	8309	7803	10533	7372	7180	10126	6776	9156	7453	7624	7480	7967	9256	8403	7887	7593	7616	8388	7174	5059	8119	8379
ATF6	10	28	19	23	23	10	39	20	20	45	44	11	7	5	28	51	21	33	32	32	30	33
ATG10	8	0	4	1	8	0	1	0	0	0	0	0	3	1	1	8	1	3	0	5	0	4
ATG101	196	231	126	142	179	259	243	257	199	180	224	175	170	214	197	213	165	220	199	111	154	215
ATG12	543	223	326	343	370	471	200	226	187	175	227	201	254	256	238	335	457	396	229	127	373	379
ATG13	1230	2768	2676	2442	2914	1096	1328	1871	1707	2282	2408	724	739	861	2392	3004	2038	2568	2298	2762	1431	2784
ATG14	56	117	99	67	84	91	78	79	65	106	76	64	22	59	90	116	106	87	75	83	75	90
ATG16L1	419	550	484	486	490	343	403	512	431	487	611	307	268	306	576	528	410	506	504	496	433	594
ATG2A	0	0	0	0	0	0	0	0	0	0	0	0	0	0	0	0	0	0	0	0	0	0
ATG2B	549	1330	1005	938	1045	740	504	905	726	1151	932	511	448	552	918	1248	957	1034	674	1344	761.85	1229
ATG3	658	659	733	565	564	743	485	758	601	705	699	584	616	594	689	648	589	667	580	467	425	555
ATG4A	275	348	378	259	322	309	259	406	313	289	478	249	273	297	316	444	328	342	336	263	330	382
ATG4B	357	745	442	565	721	417	385	644	560	513	681	277	309	317	582	777	451	653	598	601	329	687
ATG4C	1544	1648	1389	1445	1581	1592	1233	1787	1721	1540	1741	1367	1754	1277	1676	1580	1637	1585	1572	1313	1205	1610
ATG4D	0	0	0	2	0	0	0	0	2	4	0	0	0	0	0	1	0	0	0	0	0	0
ATG5	380	608	611	473	577	396	342	580	561.1	579	532	350	481	445	596.59	670	594	591	457.97	561	496	597
ATG7	59	43	69	103	89	78	107	84	79	123	146	37	63	60	65	123	63	97	86	89	79	111
ATG9A	599	1406	1326	1214	1787	589	886	1268	781	1137	1285	381	298	387	1270	1845	1121	1561	1162	1641	985	1735
ATG9B	10	25	4	12	8	17	13	46	8	8	33	22	8	18	16	18	15	8	3	7	13	23
ATIC	56	92	67	44	44	33	57	66	81	77	129	40	19	80	56	84	119	84	70	52	69	65
ATL1	1171	1647	1643	1396	1591	1126	1173	1605	1504	1385	1548	921	959	849	1644	1527	1593	1517	1519	1178	930	1563
ATL2	1219	1654	1621	1448	1389	1448	1065	1474	1224	1542	1372	1095	1294	1184	1543	1447	1266	1437	1319	1297	1386	1599
ATM	201	441	300	315	348	319	213	397	301	386	346	284	277	287	398	406	282	377	397	304	263	408
ATMIN	197	604	393	440	467	255	201	331	280	407	490	187	165	218	507	491	330	405	383	595	389	481
ATN1	323	730	259	441	629	430	279	606.99	332	445	403	442	430	493	504	365	484	507	469	467	517	654
ATOH1	0	0	0	0	0	0	0	0	0	0	0	0	0	0	0	0	0	0	0	0	0	0
ATOH7	0	0	0	3	1	2	0	2	0	0	0	0	0	1	5	0	0	0	0	0	0	0
ATOH8	74	54	190	56	42	55	215	39	177	59	203	106	65	195	47	49	121	82	77	65	45	40
ATOX1	155	161	155	175	277	264	169	287	187	221	303	159	241	294	106	113	175	184	170	93	119	273
ATP10A	164	218	245	107	166	195	118	212	109	147	208	148	101	138	222	227	119	235	129	224	177	134
ATP10B	0	0	0	0	0	0	0	0	0	0	0	0	0	0	0	0	0	0	0	0	0	0
ATP10D	38	124	35	74	51	23	38	27	43	47	60	45	54	89	21	44	29	22	17	50	118	41
ATP11A	87	218	147	206	228	71	60	120	98	178	165	51	39	40	88	153	148	145	142	241	129	123
ATP11B	1792	3542	3641	2369	2173	2105	1937	2806	2583	3436	3205	1155	1709	1765	3482	3589	3177	3111	2955	3587	2476	3528
ATP11C	298	382	593	412	492	509	349	463	282	453	658	170	230	253	427	638	382	527	288	586	385	494
ATP12A	5	0	13	0	0	16	1	0	0	1	5	6	0	6	4	0	0	3	0	2	35	0
ATP13A1	10	37	19	22	31	16	19	40	17	23	19	20	15	13	27	31	34	34	34	26	35	42
ATP13A2	59	36	24	31	46	36	53	36	42	33	66	48	29	51	27	48	29	41	23	48	37	50
ATP13A3	413	512	618	495	473	535	369	491	485	525	521	300	387	428	426	505	441	519	404	557	649	483
ATP13A4	0	0	0	0	0	1	0	0	0	0	0	0	0	0	0	0	0	0	0	0	0	0
ATP1A1	3767	4299	7144	3556	3533	4475	3821	3755	3367	4143	4822	1939	2316	2882	3563	4697	3871	3562	3552	3713	3216	4238
ATP1A3	540.75	1466.2	553.8	830.03	1268.13	790.16	829.82	1631.06	1000.02	1173.21	1159.39	636.75	790.61	900.74	918.17	1277.65	1018.81	1161.81	853	1330.65	991.94	2136.79
ATP1B1	7086.06	8558.46	6344.52	6826.96	8521.06	9553.26	7361.57	10206.4	9032.17	9559.1	7175.47	8994.76	10972.6	7245.31	9438.37	9273.63	9607.84	8557.23	7737.45	7103.55	6092.08	9458.17
ATP1B2	67	115	83	90	146	153	207	213	40	96	68	118	165	116	156	182	110	147	27	123	88	75
ATP1B3	6931	8588	9532	6884	8108	6543	6652	7702	7636	7871	9068	5810	7257	6909	8063	7841	9672	7686	7443	5714	4667	7893
ATP1B4	39	34	38	25	33	57	19	41	26	44	57	17	16	25	26	40	62	37	21	21	14	21
ATP23	243	324	247	268	362	237	197	315	258	285	321	223	237	213	372	320	243	270	241	254	205	280
ATP2A1	1	0	0	1	1	0	0	0	0	0	0	1	0	0	0	0	1	0	0	1	1	0
ATP2A2	7034.76	7753.14	17320.1	8212.77	8720.3	7481.35	6044.15	8111.02	6208.39	9999.9	7753.24	4297.23	5650.29	5366.62	8384.28	9749.65	7937.51	9134.84	7685.11	7417.66	11753.8	8992.56
ATP2A3	198	281	1332	208	246	191	163	222	207	406	353	173	112	152	194	243	323	242	208	301	653	330
ATP2B1	8638	11378	29811	11132	11538	10219	5756	10320	8001	14795	7212	6216	7478	5799	10598	10129	7774	10922	9584	11397	20653	12303
ATP2B2	3836.97	3857	10343	4324.97	4593	5562	3080	4128	3862	5554	3786	3424	4831	3496	4009	5131.99	3510	4440	3261	4157	8149.98	4704
ATP2B3	11	23.27	8	9.18	26.33	22.8	18	28.77	7	21	24	14.69	19.75	9.65	12	19.47	19	14.91	3	7	18.72	17.4
ATP2B4	154.03	192.73	325	158.85	175.67	177.2	190	197.23	177	200	311	112.31	142.25	144.35	140	156.54	150	168.09	127	189	235.3	197.6
ATP2C1	3291	5253	3949	3722	3953	3392	2902	3943	3954	3481	4323	3055	3590	3328	4058	3766	3565	3562	4749	3150	3318	4136
ATP2C2	0	0	0	7	0	0	0	1	0	0	5	0	0	4	0	0	2	0	1	3	5	0
ATP4A	5	3	0	5	2	0	2	8	0	0	0	0	7	0	14	5	1	0	0	0	3	4
ATP4B	0	0	0	0	0	0	0	0	0	0	0	0	1	0	0	0	0	0	0	0	0	0
ATP5F1A	2119.43	1230.87	2573.33	1544.94	2252.3	2629.94	1042.28	1536.58	1221.24	1305.83	1072.5	894.95	959.44	1073.56	1216.51	3057.82	2474.91	3308.3	996.56	1061.58	1830.23	2674.74
ATP5F1B	4301	5320	4445	4559	6164	6936	5729	7965	5161	5221	6472	3705	5633	5316	5137	6568	5075	5652	3809	5034	4995	6650
ATP5F1C	1467	1799	1727	1319	1626	2114	1502	1794	1900	1854	2110	1265	1953	1700	1954	1728	1537	1721	1326	1113	1360	1522
ATP5F1D	400	388	211	275	394	534	375	561	351	352	366	406	649	457	401	350	285	320	231	203	352	401
ATP5F1E	191	224	103	189	333	447	290	572	237	264	439	265	464	385	247	295	201	334	169	174	227	268
ATP5IF1	630	392	455	433	573	927	653	833	655	730	653	753	1071	884	517	610	655	378	565	449	460	525
ATP5MC1	22	8	2	8	15	10	13	17	7	15	24	7	19	25	14	8	9	18	8	6	13	8
ATP5MC3	6992	4819	5313	5542	5407	8340	5557	6449	5777	5335	5180	6888	7951	6437	5571	4959	5726	5629	4882	3040	4055	5084
ATP5ME	19	17	19	11	32	40	12	20	18	25	29	25	18	30	2	26	36	41	14	10	32	44
ATP5MF	12	17	2	9	26	23	25	30	19	15	22	10	33	27	11	19	13	14	2	14	20	24
ATP5MG	6	6	1	4	8	4	10	4	2	8	3	8	8	8	2	5	11	4	5	1	6	11
ATP5MJ	414	309	225	289	352	582	355	433	436	435	460	424	737	555	384	434	501	388	299	249	259	357
ATP5MK	3	17	13	14	30	7	6	5	6	10	11	19	7	4	5	8	9	12	2	4	8	13
ATP5PB	811	701	415	399	602	832	579	744	791	792	850	649	852	639	720	698	751	753	636	466	622	682
ATP5PD	1024	926	953	979	1134	1471	806	1158	1117	887	991	917	1199	1213	1057	887	978	967	737	684	602	897
ATP5PF	2.16	3	3.04	0	2	3	0	5	6	1.05	8.12	2	4	0	0	3	0	6	3	3	0	2.12
ATP5PO	414	467	311	370	463	562	473	539	439	264	690	539	703	470	489	630	608	355	178	200	347	259
ATP6AP1	0	1	0	1	0	1	0	1	2	0	1	1	0	0	0	0	0	0	0	1	0	1
ATP6AP1L	35	41	38	22	34	44	23	28	21	36	35	32	65	23	31	47	66	47	28	8	19	44
ATP6AP2	1501	1453	1281	1281	1545	1691	1189	1731	1787	1426	1707	1035	1631	1282	1436	1375	1501	1715	1631	1127	961	1713
ATP6V0A1	7134	12770	9793	10947	12115	7226	7557	10285	8952	10564	9729	5168	5389	4801	11719	11590	11149	12631	10895	10321	5765	13423
ATP6V0A2	167	242	230	204	255	220	187	192	170	308	317	160	208	192	239	284	219	242	153	229	169	257
ATP6V0A4	0	3	0	0	9	1	5	1	3	0	10	11	8	4	7	0	0	0	5	2	5	0
ATP6V0B	2818	3361	2190	2912	3179	4012	2439	4040	3106	2548	2906	3176	4080	3307	3006	2791	3101	3072	3154	2028	1861	3031
ATP6V0C	14217	12916	10494	12130	13549	19036	11776	17941	13133	12295	10730	15501	23126	14085	13848	11433	13175	13926	13219	8008	8529	13300
ATP6V0D1	4026	6262	4784	4985	5305	4577	3772	5330	5345	5414	4917	3701	3539	3394	6426	6474	5392	6152	5214	4869	3106	6466
ATP6V0D2	12	5	0	9	4	6	3	2	2	3	1	12	10	11	6	4	0	0	0	2	0	4
ATP6V0E1	3	9	6	0	2	7	5	0	3	6	11	3	17	2	1	9	16	5	2	4	6	9
ATP6V1A	11634	17475	12452	14904	16006	11721	9733	15709	14295	13131	12569	10861	14456	10087	16971	14631	14347	15066	15045	12490	5960	15226
ATP6V1B1	0	2	0	0	0	0	3	0	0	0	1	1	0	1	0	0	1	0	0	0	0	0
ATP6V1B2	3191	7031	3632	4591	6176	3830	4174	6456	4411	4565	5491	2423	3131	2946	5452	5184	4701	5403	4927	4575	3732	6520
ATP6V1C1	11163	13301	9978	12985	12422	13746	8612	14143	13147	11265	11498	11347	14246	10816	14265	12053	12239	12863	11756	9986	6353	12322
ATP6V1C2	7	13	24	14	14	19	6	17	13	9	3	8	35	10	17	22	14	18	23	12	5	27
ATP6V1D	3963	5337	3654	4297	4707	4576	3662	5024	5277	3915	4370	3363	5328	3609	5257	4595	4865	4544	4746	3557	2518	4610
ATP6V1E1	9916	9855	7935	9463	9941	10662	8201	10696	10708	9124	8582	10338	12793	8791	10742	8723	9968	10140	10513	6225	4906	9516
ATP6V1F	16	33	8	18	29	34	25	39	30	12	42	19	24	36	16	24	15	29	22	21	21	34
ATP6V1G1	3015	3151	1846	2549	3589	3554	3199	3784	3215	2494	3442	3357	4547	3113	3396	2780	3265	3448	2793	2467	1923	3130
ATP6V1G3	56	51	21	42	64	74	30	36	32	48	34	39	48	56	32	15	34	35	30	25	2	69
ATP6V1H	3249	5703	4629	4707	4836	3231	2733	4683	4809	4109	4730	2819	3438	2781	4953	5032	5415	5023	4210	5052	2807	5251
ATP7A	55	96	74	57	80	50	53	38	42	91	78	29	29	48	85	135	82	100	69	109	63	127
ATP7B	45	64	107	88	99	39	57	75	82	111	110	27	17	44	104	148	100	95	66	115	144	95
ATP8A1	1147	3985	2593	2672	3185	1039	1142	2266	1801	2633	2811	900	924	1221	2742	3170	2478	2590	2352	4557	2295	3320
ATP8A2	579	1014	919	785	1022	608	529	729	610	1201	740	492	577	452	936	947	822	941	838	1263	683	1027
ATP8B1	120	119	156	113	140	183	120	187	80	152	168	129	129	153	119	216	173	177	105	127	83	168
ATP8B2	337	841	498	465	585	433	340	612	446	606	524	378	296	517	645	659	516	574	635	536	757	639
ATP8B3	26	153	25	16	23	16	7	35	16	10	38	45	28	37	37	1	14	26	55	14	4	58
ATP9A	1578	4846	2798	3569	4585	1459	1974	2649	2430	3957	3899	1330	1182	1378	3941	3985	3337	4153	3499	4916	2224	4081
ATP9B	1348	1843	1728	1711	1834	1465	1317	1701	1537	1570	2220	981	1094	1133	1834	2219	1879	1745	1473	1956	1286	1911
ATPAF1	606	866	1059	612	725	829	424	718	609	913	623	610	541	490	849	951	542	820	772	557	718	741
ATPAF2	362	392	304	258	321	481	329	376	293	295	408	272	452	388	388	294	321	378	377	224	208	314
ATPSCKMT	12	10	1	4	7	2	11	1	7	6	14	0	3	4	2	4	7	13	2	4	0	8
ATR	108	365	239	161	193	198	143	299	131	195	193	166	192	164	230	267	147	235	170	217	246	191
ATRAID	3	1	0	5	2	1	0	2	0	1	0	10	0	0	0	1	3	1	1	0	0	2
ATRN	226	328	382	257	331	262	337	359	328	374	479	194	365	288	386	416	287	362	248	509	287	404
ATRNL1	415	1125	1554	904	1042	395	528	834	747	1072	979	277	238	319	1027	1244	917	989	920	1043	954	1276
ATRX	2708	4329	3877	3081	3559	3339	2226	3654	3208	3482	3690	2623	3268	3104	3780	3857	3255	3762	3417	3808	3232	3891
ATXN1	652	697	832	478	637	610	446	686	518	897	577	516	654	711	575	610	507	577	533	540	793	661
ATXN10	277	336	229	304	358	339	281	421	315	353	277	242	316	259	273	327	355	251	304	265	195	480
ATXN1L	77	178	118	107	117	100	71	112	111	143	166	34	91	99	135	131	81	101	117	155	122	143
ATXN2	2009	3363	2826	2491	3019	2649	2317	2980	2180	2807	2933	1686	1940	2232	2562	3080	2734	3079	2735	2542	2246	3314
ATXN3	57	157	114	110	160	30	50	92	50	135	106	15	53	41	137	152	118	121	63	161	98	118
ATXN7	498	1361	860	873	899	741	493	834	746	1004	900	922	787	955	985	980	799	859	784	809	1135	1007
ATXN7L1	1617.73	2460	2062	2055.92	2015.9	2041.52	1571.67	2457.56	1415.84	2058.89	2055.88	1807.92	1983.8	1926.91	1818	1897.92	1720.86	1929.9	1951	1529	1949.88	1720
ATXN7L2	7	9	9	3	7	9	4	14	4	10	2	5	12	11	7	6	6	9	7	2	8	3
ATXN7L3	152	230	146	161	260	122	173	210	134	189	168	104	90	112	188	187	150	199	178	178	170	290
AUH	749	511	669	843	819	707	590	705	720	460	784	482	542	481	745	1000	777	897	549	591	287	905
AUP1	153	199	142	123	214	257	225	207	168	196	244	158	260	233	174	166	136	188	139	116	181	212
AURKA	8	15	3	14	7	6	4	7	6	3	9	9	8	18	5	7	5	8	9	11	6	12
AURKAIP1	6	6	6	6	11	11	24	15	17	9	11	14	15	8	10	4	17	15	10	12	10	22
AVEN	42	94	83	86	91	86	74	98	118	87	75	71	73	91	81	109	93	108	51	46	49	84
AVL9	64	212	178	180	196	98	98	107	108	180	184	90	48	56	170	174	168	167	150	213	174	165
AVPI1	0	0	0	0	0	0	0	0	0	0	0	0	0	0	0	0	0	0	0	0	0	0
AVPR1A	7	15	3	1	6	12	11	14	2	6	16	1	12	0	1	1	10	4	10	5	4	21
AVPR1B	0	0	0	0	1	0	0	0	0	0	0	0	0	0	0	0	0	0	0	0	0	0
AXIN1	231	432	403	348	373	338	285	424	374	456	530	206	188	266	436	496	373	458	388	397	401	467
AXIN2	497	855	696	648	714	724	416	1003	561	753	703	727	872	861	721	711	627	664	624	606	802	711
AZI2	169	358	155	192	217	143	205	183	207	219	209	127	157	159	220	272	243	226	160	194	192	186
AZIN1	6105	10902	8087	8678	8749	7313	5064	9241	7780	8971	7932	5929	6443	6050	9164	8307	8271	8460	7771	7186	5937	9195
AZIN2	128	223	140	115	204	149	148	177	135	156	158	134	175	125	193	145	156	212	108	128	203	169
B2M	3	0	0	0	0	0	3	1	1	0	3	9	0	7	3	0	1	0	1	0	0	0
B3GALNT1	0	0	0	0	0	2	0	0	0	0	0	0	0	0	2	0	0	0	0	0	0	0
B3GALNT2	412.06	640.54	591.08	491.27	488.93	400.58	340.07	573	480	499.06	652	307.27	303.8	504.11	538.51	563	472	465.54	469.07	535.59	513.66	534.06
B3GALT1	364	887	560	548	701	414	223	590	432	856	592	247	368	335	548	635	500	647	458	655	604	787
B3GALT2	682	995	1152	833	913	707	747	953	840	764	1035	573	532	717	853	1015	880	828	763	900	604	838
B3GALT4	0	0	0	0	0	0	0	0	0	0	0	0	0	0	0	0	0	0	0	0	0	0
B3GALT5	0	0	1	0	0	0	0	0	0	0	0	0	0	0	0	0	0	0	0	0	0	0
B3GALT6	2	7	0	2	1	0	1	5	0	2	8	0	0	3	4	4	2	0	2	3	0	3
B3GALT9	0	0	0	0	0	0	0	0	0	0	0	0	0	0	0	0	0	0	0	0	2	0
B3GAT1	481	420	456	374	471	526	413	502	329	599	388	340	440	376	427	494	362	541	391	364	707	424
B3GAT2	809	684	515	759	910	972	741	826	845	991	960	724	820	752	790	918	1116	803	749	588	848	777
B3GAT3	0	0	1	0	0	1	0	0	0	1	0	0	1	2	0	0	0	0	0	0	1	0
B3GLCT	137	268	178	201	242	193	57	206	169	235	202	113	85	93	269	241	151	320	210	246	428	190
B3GNT2	409	572	502	434	497	394	312	546	546	552	405	360	445	437	557	438	389	468	361	397	683	613
B3GNT4	272	312	165	133	136	340	126	216	278	128	261	421	407	585	119	192	250	155	290	84	387	166
B3GNT5	22	36	32	5	5	10	8	14	13	4	17	3	7	18	28	14	31	12	20	7	24	17
B3GNT7	38	28	45	19	33	26	31	48	10	33	37	20	21	38	44	61	23	41	16	58	28	45
B3GNT9	65.07	16.96	68.44	70.22	45.66	78.1	55.59	45.9	62.41	48.79	65.4	22.41	64.5	53.57	39.16	68.29	50.64	46.05	39.84	30.11	47.76	57.13
B3GNTL1	17	13	4	16	25	13	8	22	12	20	28	3	17	10	13	46	17	20	18	12	18	22
B4GALNT1	7	14	3	4	17	11	12	41	5	6	17	6	12	10	9	13	8	14	6	6	13	4
B4GALNT3	13	6	21	4	6	13	11	35	15	17	33	1	6	18	24	35	37	19	9	24	20	14
B4GALNT4	208	492	274	255	349	271	329	469	338	327	424	227	197	264	402	333	324	301	265	326	357	456
B4GALT1	39	39	104	54	48	56	30	36	22	46	37	51	17	21	31	39	82	54	41	13	79	84
B4GALT2	327	492	431	360	492	426	430	502	362	458	530	294	290	335	392	480	399	511	395	409	519	518
B4GALT3	176	219	97	143	207	168	155	261	149	127	177	109	166	202	180	150	112	140	130	97	152	204
B4GALT4	428	314	274	273	344	431	333.94	336	354.98	243	377.98	213	321	323	282	338	293	327	328	267	241	324
B4GALT5	353	438	678	461	478	413	311	385	401	543	445	275	432	265	477	759	468	549	378	560	503	652
B4GALT6	749	1363	973	1051	1217	473	608	1074	771	1172	900	519	583	567	1039	1222	970	1083	1210	1115	1080	1259
B4GALT7	321	308	270	205	285	320	364	392	265	371	297	328	423	282	326	274	231	318	274	155	254	388
B4GAT1	0	0	0	2	0	0	0	0	0	0	1	0	0	0	0	0	0	0	0	0	0	2
B9D1	24	62	19	26	55	38	57	57	49	30	50	24	31	65	43	34	37	48	48	25	45	27
BAALC	40	57	41	26	24	17	32	37	18	55	40	13	5	18	38	55	47	36	20	40	39	70
BABAM1	31	49	9	26	44	36	30	41	28	38	45	14	51	28	33	18	30	12	18	26	28	44
BABAM2	516	727	528	637	630	494	320	566	532	675	671	323	412	471	616	633	579	647	596	630	467	817
BACE1	443	977	704	570	805	754	730	1022	595	670	806	489	502	479	863	939	474	926	720	569	809	1098
BACE2	11	40	30	22	20	4	3	3	10	10	43	5	20	16	15	23	29	8	13	26	16	11
BACH1	59	133	123	98	126	68	81	110	63	118	112	36	44	47	117	101	121	124	94	120	159	134
BACH2	465.92	459	617	405	541	524	584	489	427.99	628	776	361	353	472	456	694	507	524	420	646	827	484
BAG1	100	119	144	132	109	65	73	116	78	128	117	31	68	70	129	118	102	128	54	100	116	138
BAG2	213	163	136	176	175	238	208	199	246	201	234	147	167	182	271	250	275	178	200	140	84	232
BAG3	379	469	227	362	389	301	344	520	415	272	305	265	680	491	306	238	425	308	578	204	134	305
BAG4	10	26	22	10	19	6	19	29	10	27	7	15	9	10	8	6	26	6	9	10	19	9
BAG5	161	315	501	255	316	165	139	220	156	276	271	78	72	96	228	300	230	265	215	296	217	332
BAG6	0	1	0	0	1	0	0	0	0	0	0	0	0	3	0	0	0	0	0	0	0	0
BAHCC1	64	124	39	62	105	129.88	81	155	74	80	115	87	79	108	84	102	45	80	64	81	134	136
BAHD1	181	217	153	123	168	186	175	168	135	159	223	101	138	132	202	146	154	149	174	191	217	203
BAIAP2	234.7	349.63	598.77	223.95	244.11	226.25	173.17	331.41	234.34	340.05	294.57	143.87	165.45	193.11	267.56	348.89	230.92	331.7	228.44	254.76	1426.67	351.39
BAIAP2L1	66	81	77	26	41	51	29	49	45	52	94	44	28	53	50	45	42	29	54	47	34	65
BAIAP2L2	1	0	0	0	0	0	0	0	0	0	4	0	3	0	4	4	4	2	0	0	6	2
BAK1	0	0	0	0	0	0	0	0	0	0	0	0	0	0	0	0	1	0	0	0	0	0
BAMBI	544	357	408	384	386	719	544	456	428	384	588	314	449	360	484	725	441	432	279	431	234	413
BANF1	26	36	14	20	32	67	45	51	20	38	69	34	44	37	19	39	27	37	19	32	30	33
BANK1	0	0	0	0	0	0	0	1	0	0	0	0	0	0	0	0	0	0	4	0	0	0
BAP1	246	491	432	314	370	342	269	413	367	453	423	196	218	310	459	420	430	444	364	391	422	463
BARD1	9	9	3	12	3	3	8	11	3	0	1	1	3	5	21	11	1	10	7	1	8	4
BARHL1	4	0	0	0	1	0	0	0	0	1	0	0	0	0	0	0	0	0	0	0	0	0
BARHL2	7	14	2	17	24	15	18	48	11	11	1	11	22	5	33	20	0	25	5	13	0	25
BARX1	0	0	0	3	0	0	0	0	0	1	1	0	0	0	0	0	0	0	0	0	0	0
BARX2	11	19	17	8	8	21	1	3	9	8	21	6	11	12	6	4	31	23	18	12	15	18
BASP1	8784	13252	9532	9323	10814	8894	6542	10746	9831	9616	8323	7270	7590	7195	11480	10307	9670	12255	10373	9011	8149	11116
BATF	4	5	9	9	5	10	5	0	2	19	3	3	3	12	15	7	11	1	6	4	11	1
BATF3	16	23	14	5	17	7	16	24	17	14	38	20	13	42	12	12	18	12	26	19	33	17
BAX	1	0	0	1	0	5	4	1	0	2	1	0	2	1	0	2	3	1	1	0	4	0
BAZ1A	299	395	582	342	306	511	316	408	341	357	597	348	448	450	415	521	427	335	358	390	747	338
BAZ2A	4	4	3	3	7	1	7	9	5	11	8	3	2	9	12	2	4	9	8	15	7	15
BAZ2B	1068	1852	1163	1295	1421	1339	1056	1645	1190	1528	1384	1307	1262	1415	1613	1323	1239	1490	1358	1229	1536	1713
BBIP1	0	0	0	0	1	1	3	1	0	1	0	0	4	0	2	0	1	0	0	3	0	0
BBLN	80	111	45	68	106	78	47	105	76	64	98	72	84	101	107	112	67	84	102	52	93	119
BBOX1	27	34	8	20	49	23	14	22	36	29	25	18	12	10	58	61	18	27	13	49	11	55
BBS10	5	8	4	6	9	5	8	20	8	8	17	15	27	20	5	5	6	11	5	4	18	9
BBS12	13	12	4	13	13	4	6	12	16	19	29	10	7	17	7	10	23	3	18	14	13	9
BBS2	504	690	653	518	603	478	479	582	438	583	602	498	460	479	671	592	495	482	408	569	474	684
BBS4	500	1200	957	705.69	889.78	535.6	473.63	918.78	594.32	780.99	775.69	400.69	398.5	458.5	813.84	776.82	708.43	840	736.33	636	661	925.75
BBS5	216	580	288	372	332	142	263	307	413	332	377	227	287	321	323	275	516	347	418	305	351	414
BBS7	468	771	480	569	631	477	358	561	638	934	501	451	462	538	603	446	496	488	764	302	386	541
BBS9	38	101	92	53	72	43	69	92	42	63	62	33	44	57	82	98	50	63	74	90	45	76
BBX	274	376	357	249	277	273	252	274	282	299	446	208	213	309	310	368	342	268	284	358	499	350
BCAN	272	364	252	293	411	418	372	432	295	244	687	266	340	629	335	344	331	306	230	186	282	383
BCAP31	4	2	0	2	17	11	2	7	3	5	13	0	9	9	1	7	3	0	3	1	12	5
BCAR1	207	198	190	116	230	275	231	327	199	230	178	149	136	160	229	246	177	235	177	188	270	284
BCAR3	266	405	279	203	210	171	172	232	324	238	347	214	163	287	301	190	332	208	297	186	317	288
BCAS1	14	1	6	6	15	24	17	5	6	6	28	3	5	8	2	25	14	15	0	5	5	14
BCAS2	500	502	261	430	478	561	427	579	567	467	513	761	600	598	477	390	435	429	493	235	366	349
BCAS3	221	644	457	422	504	365	389	479	395	483	602	198	247	311	481	603	565	505	427	468	356	618
BCAT1	21	44	78	41	72	19	36	53	27	49	53	5	25	17	35	171	36	101	69	148	61	71
BCAT2	0	0	0	1	0	0	0	0	0	0	0	3	0	0	0	0	1	1	0	0	1	0
BCCIP	218	282	243	158	217	247	237	295	221	235	236	264	315	249	228	214	303	232	234	142	268	263.46
BCDIN3D	0	1	0	4	1	7	4	6	1	1	2	0	0	0	1	1	1	0	0	0	4	0
BCHE	521	509	281	489	452	450	375	465	415	586	462	375	543	311	691	676	527	575	375	445	157	577
BCKDHA	3	2	1	0	1	3	3	2	1	2	3	3	3	2	4	0	1	4	0	0	6	0
BCKDHB	480	652	668	558	535	529	518	537	527	605	862	385	503	560	496	699	701	593	538	490	492	616
BCKDK	4	5	1	3	3	2	0	2	2	0	11	2	1	3	3	0	1	5	2	3	2	3
BCL10	0	25	12	21	23	22	8	14	24	18	36	1	13	13	10	18	18	9	13	31	32	35
BCL11A	634	391	729	434	552	971	197	538	234	728	265	246	428	376	382	441	322	601	327	445	1158	485
BCL11B	84	50	337	104	137	92	33	39	66	286	133	22	22	63	63	315	110	148	63	255	873	174
BCL2	514	808	515	483	595	569	668	693	596	490	955	429	754	529	626	679	697	612	520	530	309	610
BCL2A1	0	1	7	0	0	5	0	0	3	0	4	0	0	0	1	0	0	4	0	0	0	0
BCL2L1	745	1113	1097	738	975	934	707	1114	983	970	926	617	780	903	1111	1064	1084	1108	880	749	1193	1086
BCL2L10	888	854	908	886	905	1382	793	1129	1092	785	986	1105	1397	1062	807	771	792	802	775	576	833	768
BCL2L11	1	5	1	1	2	2	3	3	3	6	3	7	11	15	2	0	7	0	2	0	6	0
BCL2L13	26	74	73	59	70	29	21	76	38	58	62	15	17	42	109	85	80	83	67	150	54	55
BCL2L14	0	0	0	0	0	0	0	0	0	0	0	0	0	0	0	0	0	0	0	0	0	0
BCL3	0	0	0	0	0	0	0	0	0	1	0	0	0	0	0	0	0	0	0	0	1	0
BCL6	1822	4766	1530	2710	2678	2083	1985	3273	2336	2449	3022	2112	2322	2396	2866	2166	2945	2464	3583	2242	779	3510
BCL7A	1526	1794	1932	1654	1704	1534	1046	1641	1405	1542	1661	944	1279	1144	1789	1867	1576	1735	1440	1598	2339	1768
BCL9	1475	2589	1518	1576	1892	1808	1427	2156	1620	1923	1993	1603	2028	1747	1875	1744	1777	1772	1898	1640	1467	2075
BCL9L	213	591	496	394	579	306	291	474	287	549	678	169	212	346	470	618	475	572	353	692	395	641
BCLAF1	4834	6392	5723	5235	5186	6214	3655	6390	5308	5530	5279	4502	5642	5364	6337	4987	5091	5656	5305	4375	6759	5271
BCLAF3	25	79	58	39	93	28	35	46	45	94	69	17	20	43	59	86	51	65	71	116	89	74
BCO1	18	3	3	0	3	6	1	5	12	7	17	0	1	0	7	5	10	4	0	4	5	3
BCO2	10	22	14	17	12	7	25	36	25	11	31	10	19	12	26	29	20	11	14	11	6	29
BCOR	647	1119	814	778	770	892	704	957	784	749	1093	591	652	655	761	818	738	815	813	769	860	768
BCORL1	21	53	33	35	46	31	31	61	46	64	30	34	18	32	49	40	48	51	25	52	51	61
BCR	261	731	599	378	430	206	222	360	305	697	347	163	238	316	434	506	332	415	426	677	886	632
BDH1	1065	1453	1861	1503	1691	1250	1108	1645	1412	1597	1537	707	773	838	1560	1966	1256	1746	1077	1687	1701	1839
BDH2	0	4	2	6	10	3	8	5	2	14	8	5	3	6	3	4	5	7	10	8	2	5
BDKRB1	0	8	0	2	0	0	0	0	0	0	0	0	0	0	2	0	0	1	0	0	0	0
BDKRB2	0	0	0	0	0	0	0	0	0	0	0	0	0	0	1	0	0	0	0	0	0	1
BDNF	25	59	98	30	49	29	39	102	79	41	86	66	51	73	62	39	88	42	73	37	19	25
BDP1	13	16	25	13	19	7	5	17	7	28	18	0	1	8	25	33	9	28	18	34	29	36
BECN1	1872	1809	2119	1776	1831	2523	1652	2121	2107	1696	2061	1600	1917	1731	1944	1859	1745	1801	1711	1428	1442	1794
BEGAIN	396	471	528	519	490	442	304	312	392	666	389	340	295	333	506	477	356	497	394	397	656	519
BEND2	5	12	13	22	24	1	7	14	23	19	5	1	5	5	14	7	19	10	10	8	18	7
BEND3	155	426	480	476	500	333	198	392	318	572	348	163	198	209	422	488	299	376	306	440	445	488
BEND4	283	324	319	326	423	411	182	362	218	373	278	318	253	206	367	423	268	391	313	360	204	368
BEND6	145	170	344	131	131	144	91	174	147	227	141	78	95	111	214	262	138	177	115	176	75	184
BEND7	245	358	244	339	351	282	327	291	313	246	575	207	246	296	385	362	439	292	312	412	214	397
BEST1	7	0	15	5	0	3	1	27	1	1	4	5	4	4	6	6	0	9	0	1	0	3
BEST3	0	0	3	0	0	0	0	0	0	0	0	0	0	0	0	0	0	0	0	0	6	0
BET1	36	27	25	17	19	24	36	22	19	21	40	16	35	34	41	20	33	22	34	17	15	34
BET1L	31	97	53	28	51	27	42	53	32	31	60	19	4	40	33	50	42	58	48	31	54	66
BFAR	271	185	217	239	232	226	218	275	265	197.96	343	131	219	204	212	237	249	184	182	188	121	208
BFSP1	0	2	7	0	2	4	0	5	4	1	1	0	0	1	0	0	3	4	5	3	12	0
BFSP2	282	284	122	315	341	329	233	390	362	230	230	335	392	304	388	306	294	308	250	251	29	288
BHLHA15	0	0	0	3.59	0	0	0	0	0	0	0	0	0	0	2.4	0	0	1.17	0	0	0	0
BHLHA9	0	0	0	0	0	0	0	0	0	0	0	0	0	0	0	0	0	0	0	0	0	0
BHLHE22	0	1	1	0	5	0	2	2	1	0	4	5	0	1	0	0	1	0	0	0	0	2
BHLHE23	0	1	0	0	3	1	0	0	0	0	2	1	0	0	0	5	1	0	1	0	0	0
BHLHE40	66	113	265	49	74	61.54	114	95	59.67	60	116	49.11	35	74	94	147	59	112	67	104	58	119
BHLHE41	577	1077	519	436	547	714	753	916	710	501	1049	496	716	916	630	679	849	579	775	595	365	662
BICC1	150	354	522	260	267	268	113	286	186	314	369	152	155	240	298	292	233	312	240	314	262	336
BICD1	1046	1638	1220	1182	1484	1101	888	1459	1179	1331	1234	1189	1795	1379	1294	1330	1287	1313	1247	1162	998	1389
BICD2	183	309	296	203	295	163	181	224	165	241	354	76	77	160	279	409	221	296	222	395	169	315
BICDL1	154	252	259	155	209	198	155	256	189	313	219	191	249	171	281	207	242	261	194	169	271	272
BICRA	0	0	0	0	0	0	0	0	0	4	0	0	2	0	0	0	0	0	0	0	0	0
BICRAL	744	974	702	799	766	670	521	964	767	809	846	741	881	729	660	770	627	790	765	652	708	809
BID	0	0	0	0	0	0	0	0	0	0	0	0	0	0	0	0	0	0	0	0	0	0
BIN1	450	1541	1156	1159	1181	1018	797	900	883	1197	1273	840	773	795	1183	1468	1243	1091	1025	1753	642	1513
BIN2	2	2	7	0	4	7	2	4	2	3	5	3	9	6	4	1	1	0	1	0	0	2
BIN3	120	224	121	109	130	118	123	131	134	135	185	166	136	159	145	147	134	158	147	89	204	168
BIRC2	302	345	268	193	261	192	289	281	200	258	421	122	199	327	290	300	252	260	248	263	264	332
BIRC5	0	0	0	0	0	0	0	0	0	0	1	0	1	0	0	0	0	0	0	0	0	0
BIRC6	1781	2380	2773	1837	1903	2211	1326	2148	1678	2385	1913	1675	1832	2062	2091	2106	1869	2091	1784	1882	2864	2216
BIRC7	0	0	0	0	0	0	0	0	0	0	0	0	0	0	0	0	0	0	0	0	0	0
BIVM	409	593	364	514	444	445	353	500	597	477	575	355	534	510	547	391	401	543	528	435	448	572
BLK	0	1	5	4	4	3	0	8	0	3	7	0	8	3	8	0	2	6	6	3	0	0
BLM	36	64	51	64	79	106	69	104	72	97	67	107	39	64	89	103	94	69	73	43	89	122
BLMH	1664	1955	2054	1628	1808	2124	1513	1859	1537	1747	1925	1306	1532	1598	1747	2116	1589	1790	1493	1520	1578	1731
BLNK	58	34	46	31	27	71	76	51	54	38	75	47	12	38	70	52	26	52	27	48	85	42
BLOC1S1	0	0	0	1	0	0	0	0	2	0	1	0	0	0	0	0	0	0	0	0	0	0
BLOC1S2	152	136	156	146	122	195	127	169	207	137	176	140	202	182	123	169	146	160	106	127	126	160
BLOC1S3	0	2	0	1	2	1	2	0	3	2	5	3	2	7	3	2	2	0	0	2	1	3
BLOC1S4	14	50	37	27	24	11	18	18	31	23	38	8	16	26	40	49	24	21	21	32	22	12
BLOC1S5	136	134	104	95	127	96	113	128	113	66	238	43	66	131	162	119	149	110	81	115	93	169
BLOC1S6	250	431	344	353	307	259	306	324	380	368	511	220	237	253	346	448	341	409	330	362	271	412
BLVRA	88	199	268	151	170	128	146	99	116	157	263	59	48	80	175	312	233	195	156	256	83	208
BLVRB	0	0	0	0	0	0	0	0	0	0	0	0	0	0	0	0	0	0	0	0	0	0
BLZF1	64	154	90	87	104	111	80	85	92	98	139	48	81	93	83	75	123	65	100	73	98	101
BMERB1	528	890	1357	607	798	400	485	816	474	946	540	272	300	244	965	1013	739	848	572	1023	925	1013
BMF	76	118	83	99	68	40	64	77	66	58	214	75	55	126	93	72	130	80	56	71	62	99
BMI1	1269	1876	1564	1348	1642	1405	1196	1575	1400	1262	1691	1135	1409	1442	1523	1326	1529	1517	1489	1256	1890	1707
BMP1	20	35	19	13	15	30	16	39	20	19	34	17	32	27	36	24	17	28	20	20	55	21
BMP10	0	0	0	0	0	0	0	0	0	0	0	0	0	0	0	0	0	0	0	0	0	0
BMP15	0	5	3	2	5	4	0	6	1	1	1	6	7	2	0	2	1	5	6	0	1	0
BMP2	50	139	102	79	92	85	86	81	105	63	117	113	115	87	102	44	61	129	118	40	101	49
BMP2K	75	108	67	61	78	84	87	93	26	95	116	85	69	86	71	106	68	89	57	91	106	132
BMP3	21	13	19	21	22	25	16	15	23	17	13	8	16	12	26	15	36	29	15	13	16	9
BMP4	20	10	14	19	17	22	31	27	28	14	22	5	8	26	14	20	21	33	5	27	11	17
BMP5	5	4	6	5	3	0	0	1	3	1	12	0	0	2	2	0	8	0	0	12	0	8
BMP6	22	9	36	12	25	46	16	23	13	35	30	14	9	24	18	18	17	35	11	13	31	20
BMP7	332	343	165	342	388	347	437	526	440	504	483	401	556	409	508	331	396	380	434	283	161	497
BMPER	247	254	281	347	373	272	191	333	304	258	230	125	188	162	344	387	240	290	266	295	174	356
BMPR1A	283	744	577	454	512	296	220	516	328	506	563	279	332	380	525	420	526	449	468	465	361	555
BMPR1B	56	111	132	41	36	26	55	76	84	20	134	27	30	172	62	20	106	41	51	26	106	86
BMPR2	1962	2473	1681	1691	1692	2322	1317	2397	2033	2097	1973	2229	3317	2452	1790	1341	2056	1812	1685	1116	1857	1921
BMS1	413	547	450	528	512	413	267	508	424	346	426	318	431	338	502	439	389	384	360	448	344	485
BMT2	172	308	237	223	265	239	139	289	216	262	276	153	189	214	319	275	143	190	224	254	330	352
BNC1	0	2.55	0	0	4.19	0	0	0	8.45	6.73	2.07	0	0	2	1.18	0	2	2.1	1	0	1.34	0
BNC2	6	46	33	26	24	3	1	27	9	2	10	2	2	11	5	7	8	27	23	10	3	27
BNIP1	478	575	477	494	474	608	415	719	734	438	543	554	623	676	616	523	496	664	543	284	331	545
BNIP2	521	498	352	375	360	404	324	347	356	403	559	353	375	477	401	368	466	467	350	309	363	406
BNIP3	879	1345	527	777	1125	971	1023	1204	737	931	1315	826	912	762	1107	1059	874	1006	850	738	947	1244
BNIP3L	446	777	675	503	640	373	422	524	559	627	721	325	316	414	621	626	754	619	551	670	926	772
BOC	6	29	56	15	20	20	36	11	66	44	98	19	50	82	15	14	19	33	14	7	276	33
BOD1	142	228	166	119	143	148	140	213	150	146	144	132	122	181	130	131	161	145	141	135	134	171
BOD1L1	283	466	533	340	427	419	278	463	337	494	455	347	386	361	414	453	457	451	327	352	365	416
BOK	4.09	7	21	4	6	3	6	9	2	24	8.29	18	0	8	6	9	6	5	8	4	3	7
BOLA1	1	0	0	0	0	0	0	0	0	0	0	0	0	0	0	0	2	0	0	0	0	0
BOLA2B	0	0	0	0	0	0	0	0	0	0	0	0	0	0	0	0	0	0	0	0	0	0
BOLA3	0	0	0	0	0	0	0	0	0	0	0	0	0	0	0	0	0	0	0	0	0	0
BOLL	0	2	4	9	3	0	0	0	6	0	0	0	1	0	2	0	0	0	7	0	8	0
BOP1	0	3	0	0	1	0	2	0	2	0	1	0	0	1	1	1	0	5	1	0	0	0
BORA	18	22	30	38	28	36	6	34	34	24	39	9	15	11	17	12	26	48	11	24	28	22
BORCS5	22	84	31	43	63	29	49	58	47	54	90	40	36	24	60	68	52	76	36	74	45	90
BORCS6	3	1	0	0	0	0	1	5	0	0	3	12	2	7	5	4	6	1	0	1	2	1
BORCS7	29	65	15	24	58	34	49	41	42	37	34	24	25	13	27	32	27	51	21	34	32	48
BORCS8	12	11	7	7	12	11	20	33	6	12	22	6	11	11	13	24	6	14	5	11	9	11
BPGM	114	133	116	126	131	94	45	133	93	144	202	59	40	114	152	183	155	136	112	170	202	156
BPHL	35	67	44	64	73	60	41	69	72	59	100	63	66	76	88	85	65	77	62	27	75	57
BPIFB2	0	0	0	0	0	0	0	0	0	0	0	0	0	0	0	0	0	0	0	0	0	0
BPIFC	0	0	0	0	0	0	0	0	0	0	0	0	0	0	0	0	0	0	0	0	0	0
BPNT1	611	679	472	545	574	598	420	645	622	495	543	534	585	541	671	590	671	574	675	502	375	562
BPNT2	68	230	196	152	153	101	101	131	111	129	193	53	83	63	208	172	143	184	81	235	150	209
BPTF	1642	2737	2605	2089	2238	2108	1368	2410	1752	2690	2255	1500	1875	1984	2447	2249	1933	2102	2146	2245	2887	2548
BRAF	195	299	214	200	203	252	165	232	211	282	221	194	378	314	214	228	229	200	190	207	269	212
BRAT1	146	185	116	83	116	160.99	93	168	97	226	162	108	162	135	219	81	120	122	132	125	91	140
BRCA1	4	3	1	0	5	4	6	5	7	3	5	4	1	4	0	3	3	14	3	8	8	5
BRCA2	33	53	24	11	37	23	15	45	57	24	54	57	18	42	23	33	65	25	35	12	43	33
BRCC3	189	238	121	160	182	155	165	209	152	126	169	139	175	157	209	168	183	187	143	116	83	154
BRD1	1683	2304	2164	1980	1931	1868	1384	2107	1541	1904	2362	1359	1624	1585	2088	1960	1642	1934	1886	1954	2215	2005
BRD2	1	0	0	1	0	11	2	0	1	0	2	1	3	2	3	3	1	1	2	6	1	1
BRD3	104	203	154	127	132	168	137	209	155	150	181	114	177	191	133	135	176	158	161	161	118	168
BRD3OS	390	494	268	328	395	509	325	493	493	482	406	557	824	593	425	408	454	490	427	239	257	414
BRD4	27	29	36	13	16	34	18	28	15	30	25	20	18	22	21	29	37	33	30	21	37	34
BRD7	812	1372	1160	1040	1048	1004	835	1203	1037	936	1228	820	812	832	1165	1015	1087	1085	1010	840	883	1000
BRD8	932	1929	1268	991	1310	1238	821	1528	1163	1461	1486	994	947	995	1420	1330	1199	1175	1153	1136	1427	1555
BRD9	759	1147	889	953	914	948	589	855	752	851	972	599	729	641	905	845	845	989	926	764	878	984
BRDT	0	0	0	0	0	0	0	0	0	0	0	0	0	0	0	0	0	0	0	0	3	0
BRF1	418	705	655	461	628	408	287	446	368	584	489	287	334	358	463	658	491	464	429	560	539	620
BRF2	0	1	0	0	1	0	1	0	0	0	0	0	0	0	0	1	1	0	0	0	0	0
BRI3	1717	1228	1227	1246	1322	1997	1286	1653	1479	1355	1221	1679	2549	1942	1269	1191	1663	1236	1418	591	1251	1306
BRI3BP	941	1094	1033	858	994	901	668	965	702	1206	1110	518	685	649	1058	1038	760	1121	817	930	1266	1134
BRICD5	0	0	0	0	0	0	0	0	0	0	0	0	0	0	0	0	0	0	0	0	0	0
BRINP1	2703	6466	4587	3459	4300	3133	4392	4897	4294	3026	5406	3231	3213	3252	4547	5055	4495	4192	4302	3784	3739	4811
BRINP2	258	510	289	302	328	294	282	369	398	325	407	290	226	378	337	335	358	353	387	274	434	410
BRINP3	932	1289	1153.99	1084	1087	1225.99	915	1187	1178	1239	1132	955.98	822	922	1028	962	1270	1292	1125.9	843	508	1290
BRIP1	16	68	30	29	20	28	18	42	40	34	54	11	20	38	35	58	23	39	24	50	47	38
BRIX1	301	161	290	194	266	415	123	159	172	153	166	115	156	173	164	265	336	313	166	87	321	264
BRK1	236	415	186	202	333	314	288	448	242	311	500	270	352	415	343	385	262	347	270	250	387	426
BRME1	0	0	0	0	0	0	0	0	0	0	1	0	0	0	0	0	0	0	0	0	0	0
BRMS1L	1369	1982	2115	1862	2011	1329	1142	1988	1771	2080	1980	1087	1277	1070	2144	2041	1778	1868	1852	1587	1302	1879
BROX	415	632	569	602	681	472	393	535	559	717	807	202	363	372	577	868	701	725	568	787	540	712
BRPF1	328	615	468	370	487	463	384	645	406	437	535	320	348	315	409	451	329	520	412	434	635	611
BRPF3	462	908	518	626	704	565	427	685	513	534	606	489	568	561	595	541	680	671	653	528	540	801
BRS3	0	1	27	1	5	5	0	2	2	24	1	0	0	0	0	7	0	7	0	10	28	3
BRSK2	2712	3344	3526	2907	3385	3142	1928	3155	2575	3712	2483	2222	3265	2667	2996	3551	2684	3175	2870	2697	2804	2966
BRWD1	112	393	377	201	268	262	125	313	184	314	261	161	167	219	365	342	206	227	191	326	427	347
BRWD3	261	635	618	449	433	366	368	519	304	678	484	241	267	359	555	629	420	487	389	706	642	458
BSCL2	2	4	1	3	0	1	2	0	0	3	0	2	4	0	1	0	0	0	1	3	2	1
BSDC1	3	7	1	0	6	1	3	7	4	4	7	11	4	0	5	6	0	2	3	5	3	0
BSG	47	71	41	37	49	51	50	56	53	62	90	46	43	86	47	30	50	50	24	23	51	62
BSN	770	905	1817	707	871	1000	688	1234	699	1045	751	710	864	788	831	956	716	1012	712	961	1649	1170
BSND	0	0	0	0	0	0	0	0	0	0	0	0	0	0	0	0	0	0	0	0	0	0
BSPRY	53	98	11	51	54	58	51	64	38	26	35	89	76	54	35	46	77	75	61	32	11	59
BST1	10	3	1	7	7	5	1	6	2	3	4	2	1	10	7	4	1	0	2	5	13	4
BSX	0	0	0	0	0	0	0	0	0	0	1	1	0	0	0	0	1	0	0	1	0	0
BTAF1	755	1308	1200	1086	1067	1062	643	1002	775	1549	1168	573	837	895	1200	1295	1074	1012	1030	1478	1309	1283
BTBD1	862	1134	1228	1055	970	1029	941	1142	1078	950	1202	895	870	896	1150	1066	1151	1026	1118	718	715	1094
BTBD10	1300	1890	2063	1348	1435	1787	1324	1832	1414	1662	1326	1323	1769	1401	1526	1331	1454	1481	1642	1070	1998	1733
BTBD11	566	740	423	591	656	709	691	852	702	589	585	562	735	627	777	497	707	647	597	490	322	772
BTBD17	17	25	2	20	27	21	7	30	5	11	19	18	8	15	19	10	12	24	14	18	6	22
BTBD18	0	0	0	0	0	0	0	0	0	0	0	0	0	0	0	0	0	0	0	0	0	0
BTBD19	0	0	0	0	0	0	0	0	0	0	0	0	0	0	0	0	1	0	0	0	0	0
BTBD2	635	1823	1086	1319	1632	607	696	1175	1065	1230	1531	396	415	545	1554	1616	1453	1686	1363	1637	902	1786
BTBD3	171	397	468	400	458	180	197	261	239	504	427	91	120	145	423	525	398	501	325	560	226	532
BTBD6	2070	1856	2734	1696	1613	2205	1171	1978	1299	1429	1407	1400	1823	2151	1615	1300	1337	1633	1320	1032	3291	1573
BTBD7	62	218	164	90	127	122	42	109	75	144	173	88	37	79	153	137	128	146	117	185	122	171
BTBD8	386	679	800	458	481	398	259	454	441	641	412	284	442	400	547	506	427	519	418	423	693	530
BTBD9	114	226	168	143	213	87	98	171	116	172	202	85	140	104	135	238	108	190	160	263	93	234
BTC	0	3	0	0	0	1	0	0	0	0	0	1	0	1	0	0	1	0	0	0	0	0
BTD	18	32	40	43	46	22	33	29	34	35	41	18	12	34	41	25	26	36	33	33	74	38
BTF3	111	55	52	52	81	42	34	48	44	44	73	32	52	47	13	76	128	92	40	30	93	98
BTF3L4	1566	2119	1766	2048	2103	1723	1359	2106	1759	1654	2199	1279	1738	1455	2043	2058	1984	1982	1896	1723	1466	2025
BTG1	4465	4289	3687	3379	3102	4895	3962	4503	4088	3178	4510	3594	4861	4576	3544	3379	3723	3629	3586	2438	6950	3432
BTG2	0	0	0	0	0	0	0	0	0	0	0	0	0	0	0	0	0	0	0	0	0	0
BTG4	0	0	0	0	0	0	0	0	0	0	0	0	0	0	0	0	0	0	0	0	0	0
BTK	11	8	25	17	24	34	16	8	13	25	48	21	10	39	13	16	9	16	10	23	12	9
BTRC	208	763	816	598	745	215	206	445	463	679	706	124	117	234	729	974	596	656	531	1420	465	902
BUB1	23	55	39	65	44	58	41	55	45	47	58	48	49	59	40	46	77	70	75	51	31	44
BUB1B	2	7	11	4	3	0	0	3	11	5	1	2	0	1	2	2	1	4	0	1	11	9
BUB3	981	1445	967	875	867	846	808	1118	1049	840	1138	936	967	997	1141	888	909	913	1006	735	845	946
BUD13	64	110	65	56	78	159	77	108	63	68	68	73	58	69	85	78	64	88	76	91	124	114
BUD23	124	133	158	130	125	202	151	121	167	162	151	167	198	131	179	128	162	173	135	126	168	186
BUD31	774	899	762	754	666	1134	751	882	922	717	849	979	1197	868	774	694	818	848	852	391	749	727
BVES	76	135	174	79	63	93	41	79	68	117	100	72	53	53	87	85	100	61	84	83	300	161
BYSL	138	204	148	115	168	210	224	199	154	158	160	138	92	186	179	146	122	155	167	88	145	216
BZW1	4863	4402	6173	4922	5053	5657	5217	4672	4946	4918	6062	3093	3570	4354	5483	6935	4781	5793	4172	4740	3597	4549
BZW2	4465	4095	7127	4389	4564	4970	2721	4272	3621	6702	3071	3170	4499	3559	3829	3209	3636	4501	3777	2722	8024	4056
C10H15orf40	1	6	1	2	3	4	5	7	6	4	11	5	3	6	7	9	8	8	9	0	2	5
C10H15orf48	0	1	1	1	2	5	0	1	3	6	3	0	0	4	2	5	0	0	10	5	6	3.02
C10H15orf61	0	2	1	0	2	0	5	2	0	0	2	1	2	0	1	1	1	3	0	1	0	1
C11H16orf87	362	418	366	360	401	470	281	419	478	383	530	374	459	469	431	399	359	370	334	274	701	439
C12H3orf14	7	49	19	20	31	18	12	35	30	22	70	9	6	14	29	74	50	28	52	30	29	50
C12H3orf18	13	28	20	18	29	17	11	28	23	28	21	5	16	18	21	18	51	16	11	36	38	43
C13H5orf15	166	183	170	132	144	157	155	158	115	234	288	86	125	166	191	174	188	174	212	163	140	187
C13H5orf24	901	1459	1112	1074	1382	809	810	1105	884	1183	1318	651	822	766	1255	1216	1209	1184	1071	1114	1142	1384
C13H5orf47	0	0	0	0	0	0	0	0	0	0	0	0	0	0	0	0	0	1	0	0	0	0
C14H16orf72	1202	1974	1497	1458	1642	1229	1138	1534	1300	1451	1708	804	1257	1098	1439	1582	1505	1459	1493	1444	1284	1671
C14H7orf26	140	204	105	148	151	151	182	186	219	148	218	126	128	101	171	125	153	125	168	118	113	185
C14H7orf50	37	50	47	27	19	26	25	27	17	35	31	26	52	27	56	31	32	17	32	26	37	38
C15H12orf43	76	73	52	40	83	78	49	48	60	102	96	66	79	65	67	61	88	107	81	44	85	80
C15H12orf76	0	4	1	0	3	2	0	1	1	1	2	1	0	1	4	3	2	0	0	1	1	0
C15H22orf15	0	0	0	0	0	0	0	0	0	0	0	0	0	0	0	0	0	0	0	0	0	0
C15H22orf39	0	0	1	0	0	0	0	1.09	2	0	2	0	0	2.27	2	1.06	1.05	0	7	1	1.31	0
C17H9orf116	0	0	0	0	0	0	0	0	0	0	0	0	0	0	0	0	0	0	0	0	0	0
C17H9orf78	1767	2429	1536	1656	1747	2206	1469	2159	1700	1867	1607	1655	1997	1651	2153	1491	1565	1752	2080	1049	1643	1836
C18H17orf58	56	64	116	74	65	95	83	61	30	56	59	55	68	75	79	68	79	52	48	58	54	74
C18H17orf67	0	11	0	10	9	6	1	0	1	2	4	0	0	4	5	2	0	6	2	5	1	0
C18H17orf75	1303	1914	1178	1494	1639	1319	1075	1562	1278	1542	1367	951	1041	1017	1908	1704	1629	1844	1507	1189	1185	1674
C1AH12orf29	219	207	169	158	232	186	147	158	158	174	170	93	139	130	203	144	184	193	118	139	137	157
C1AH12orf4	473	833	624	580	547	531	398	564	704	684	647	377	399	533	643	746	792	727	654	499	467	655
C1AH12orf40	0	0	0	0	0	0	0	0	0	0	0	0	0	0	0	3	0	0	0	0	0	0
C1AH12orf50	0	0	0	0	0	0	0	0	0	0	0	0	0	0	0	0	0	0	0	0	0	0
C1AH12orf73	31	21	4	21	35	28	24	51	16	31	38	7	87	41	21	28	23	30	10	11	15	34
C1AH12orf75	142	186	94	95	169	171	143	198	121	116	257	117	237	198	175	119	196	154	145	100	58	146
C1AH22orf23	2	6	0	4	8	9	6	12	5	4	10	9	13	16	6	8	1	7	7	1	9	6
C1D	172	175	135	176	150	193	163	191	191	181	182	176	236	183	256	184	196	154	146	135	141	226
C1GALT1	62	139	96	111	103	45	36	85	78	140	112	30	43	33	114	110	110	76	87	130	76	131
C1GALT1C1	25	26	8	36	23	40	56	78	17	24	83	30	31	45	14	32	54	28	37	24	30	35
C1H11orf54	227	247	188	169	147	352	217	327	259	142	189	162	403	234	275	217	255	226	163	172	140	177
C1H11orf87	429	1065	1316	918	1083	546	367	747	473	878	523	287	365	241	704	953	467	1066	728	1171	744	1186
C1H11orf97	0	0	0	0	0	0	0	0	0	0	0	0	0	0	0	0	0	0	0	0	0	0
C1H12orf57	23	34	6	16	49	27	39	49	37	21	80	45	55	49	15	21	29	31	26	23	18	31
C1H13orf42	0	1	0	3	0	0	0	0	3	0	0	0	0	0	0	0	0	0	0	0	0	0
C1H21orf91	154	98	157	130	114	227	223	184	151	92	325	84	93	133	129	208	180	132	105	147	115	126
C1H2orf49	167	183	141	146	209	169	163	168	185	204	268	131	176	168	158	167	234	192	142	168	163	162
C1H3orf38	41	62	25	51	55	42	48	46	57	50	56	39	40	27	60	75	62	67	57	56	43	90
C1H3orf52	1	0	0	0	0	0	0	0	0	0	0	0	0	0	0	0	0	0	0	0	0	0
C1H3orf85	0	0	0	0	0	0	0	0	0	0	0	0	0	0	0	0	0	0	0	0	0	0
C1QB	1	0	0	0	0	0	0	0	0	0	0	0	0	0	0	0	0	0	1	0	0	0
C1QC	2	0	0	0	0	0	1	0	0	0	4	0	0	0	0	0	0	0	0	0	0	0
C1QL1	16	19	8	8	23	18	18	41	8	20	59	28	39	29	31	12	7	15	5	12	21	28
C1QL2	27	46	15	19	60	46	67	58	43	44	54	52	36	69	36	52	55	46	54	39	18	91
C1QL3	5	47	88	22	69	19	43	31	84	23	129	39	33	90	29	16	84	13	69	19	77	34
C1QL4	0	0	0	0	0	0	0	0	0	0	0	0	0	0	0	0	0	0	0	0	0	0
C1QTNF1	2	7	0	1	4	0	0	0	1	4	4	6	2	6	9	8	14	7	4	1	0	2
C1QTNF12	0	0	0	0	0	0	0	0	0	0	0	0	0	0	0	0	0	0	0	0	0	0
C1QTNF2	3	0	2	0	0	0	0	0	4	1	1	3	0	0	1	0	0	0	0	0	0	2
C1QTNF3	0	0	3	0	0	3	0	0	2	0	3	0	0	0	1	1	0	0	0	0	3	0
C1QTNF4	3241	3610	4020	2838	3046	3941	2435	3829	3339	2492	2608	3286	3755	3054	3406	2994	3313	3378	3196	1918	4926	3155
C1QTNF5	7	3	2	3	18	9	10	17	0	9	18	6	10	29	8	9	6	3	6	3	1	1
C1QTNF6	3	10	1	8	4	0	8	3	1	8	9	0	6	0	1	2	3	3	0	6	1	1
C1QTNF7	1	5	7	21	6	14	9	8	4	8	25	12	2	3	4	4	11	10	9	8	3	1
C1QTNF8	3	0	0	0	0	0	0	0	0	0	0	0	0	3	0	0	1	0	0	0	0	0
C1R	15	25	15	6	27	19	7	11	9	13	26	1	10	25	31	20	23	7	21	21	14	28
C1S	17	16	21	7	7	14	18	8	12	16	39	25	2	65	30	5	10	7	11	13	9	13
C20H20orf204	0	0	0	0	0	0	0	0	0	0	0	0	0	0	0	0	0	0	0	0	0	0
C20H20orf85	0	0	0	0	0	0	0	0	0	0	0	0	0	0	0	0	0	0	0	0	0	0
C21H1orf159	0	0	1	0	0	0	0	0	0	0	0	0	0	0	0	0	0	0	0	0	0	0
C21H1orf167	0	2	0	2	3	2	0	8	1	6	0	2	0	1	0	11	4	12	0	4	0	0
C21H1orf174	1	0	2	3	1	5	0	2	9	1	2	4	4	4	2	0	8	1	0	0	2	5
C21H1orf50	8	4	5	9	8	11	12	11	16	5	12	7	11	1	5	9	2	8	5	7	5	14
C22H2orf42	16	12	5	4	19	9	7	14	12	5	18	20	10	37	6	10	24	11	12	5	16	4
C22H2orf68	0	0	0	0	0	1	1	2	0	0	0	0	3	0	0	0	0	0	0	0	0	0
C22H8orf58	0	0	0	0	0	0	0	0	0	0	0	0	0	0	0	0	0	0	0	0	0	0
C23H1orf109	0	0	0	0	0	0	0	0	0	0	1	0	0	0	0	0	0	0	0	0	0	0
C23H1orf216	14	60	20	20	34	31	37	43	37	46	44	48	23	33	23	51	49	68	35	39	31	45
C23H1orf232	0	0	0	0	0	0	0	0	0	0	0	0	0	0	0	0	0	0	0	0	0	0
C24H11orf52	0	0	0	0	0	0	0	0	0	0	0	0	0	0	0	0	0	0	0	0	0	0
C24H11orf53	0	0	0	0	0	0	0	0	0	0	0	0	0	0	0	0	0	0	0	0	0	0
C25H1orf189	0	0	0	0	0	0	0	0	0	0	0	0	0	0	0	0	0	0	0	0	0	0
C25H1orf43	203	183	109	106	157	209	180	176	132	104	261	113	120	137	139	157	137	169	133	132	114	212
C26H1orf116	0	0	0	0	0	0	0	0	0	0	0	0	0	1	0	0	0	0	0	0	0	0
C26H1orf162	0	0	0	0	0	0	0	0	0	0	0	0	0	0	0	0	0	0	0	0	0	0
C26H1orf74	0	0	0	0	0	0	0	1	0	0	0	0	0	0	0	0	0	0	0	0	0	0
C26H6orf132	0	0	0	0	0	0	0	0	0	0	0	0	0	0	0	0	0	0	0	0	0	0
C26H6orf89	99	207	212	191	254	92	146	169	169	208	207	86	134	138	223	204	236	197	188	166	232	214
C27H17orf113	92	109	72	71	89	95	44	121	60	64	134	87	57	74	126	129	67	105	97	74	85	114
C28H19orf25	0	1	0	0	0	0	0	0	0	0	1	0	1	0	0	2	0	0	0	0	1	0
C28H19orf44	0	0	0	0	1	1	1	4	0	2	0	0	0	0	0	0	0	0	3	1	0	1
C2CD2	62	39	112	62	58	76	98	73	40	98	224	41	47	43	76	198	86	91	44	203	81	127
C2CD2L	34	31	59	41	45	28	12	40	15	45	42	24	3	13	25	79	14	34	39	53	42	70
C2CD3	6	14	7	5	3	4	2	2	2	27	10	13	0	7	15	13	8	14	3	25	10	15
C2CD4C	22	45	5	17	45	15	11	47	11	19	17	23	33	8	25	17	18	22	15	17	4	50
C2CD5	1207	1924	1913	1673	1635	1417	881	1772	1181	1676	1537	981	964	1149	1681	1720	1434	1743	1430	1396	1429	1558
C2H18orf21	9	9	2	2	7	10	8	11	9	11	30	6	10	35	6	5	15	8	5	4	3	6
C2H18orf63	0	5	0	0	0	0	0	1	0	0	0	0	0	0	0	0	0	0	0	0	4	0
C2H1orf35	4.29	39.92	12.6	23.13	28.6	21.55	35.11	47.07	31.17	27.61	25.68	9.98	33.51	32.89	35.14	28.47	10.65	31.94	28.4	17.74	25.7	13.64
C2H5orf22	214	348	340	309	414	276	310	322	250	335	306	160	173	213	339	313	331	300	289	284	299	379
C2H5orf49	0	0	0	0	0	0	0	0	0	0	0	0	0	0	0	0	0	0	0	0	0	0
C2H6orf62	4343	4279	5094	3797	4083	4440	3028	3786	3907	4097	4598	2790	3803	3929	3913	3584	3851	3922	3598	2825	4074	3687
C2H7orf25	179	209	156	148	129	206	148	165	150	158	179	142	138	214	149	138	171	212	183	151	104	194
C2H8orf34	339	798	368	492	496	408	364	527	413	556	390	322	377	426	440	550	502	668	629	578	336	561
C2H8orf76	10	2	5	6	30	14	13	18	5	19	20	20	11	4	14	9	23	11	10	13	18	6
C2H8orf82	0	0	0	0	0	0	0	0	0	0	0	0	0	0	0	0	0	0	0	0	0	0
C2H8orf88	9	22	3	6	13	26	14	12	0	17	2	14	29	10	0	7	3	6	2	4	3	4
C2H9orf152	0	0	0	0	0	0	0	0	0	0	0	0	0	0	0	0	0	0	0	0	0	0
C3	7	1	0	0	4	2	2	7	5	2	7	2	6	1	1	7	8	2	8	2	13	6
C30H19orf53	0	0	0	0	0	0	0	0	0	0	0	0	0	0	0	0	0	0	0	0	0	0
C32H17orf49	2	2	1	0	9	6	1	7	2	1	4	2	3	4	0	0	0	2	0	1	3	2
C34H19orf54	0	0	0	2	0	1	0	0	1	0	0	2	0	2	0	0	0	0	0	0	2	0
C35H6orf136	15	6	2	0	5	10	8	16	6	3	4	6	22	11	5	3	6	5	5	5	7	5
C3AR1	0	0	0	0	0	1.03	0	0	0	0	2.04	0	0	0	3.04	0	0	0	0	1	0	0
C3H1orf115	0	0	1	0	1	0	0	0	0	0	0	0	0	0	0	0	0	0	0	1	0	0
C3H1orf131	15	24	10	8	12	37	19	18	33	32	29	41	14	33	18	22	21	14	5	14	20	26
C3H1orf198	362	274	328	305	243	353	495	433	283	325	661	152	207	319	209	540	340	342	242	489	406	273
C3H2orf50	0	0	0	0	0	0	0	0	0	0	0	0	0	0	0	0	0	0	0	0	0	0
C3H6orf120	17	7	6	15	9	3	16	6	17	14	23	6	3	10	11	26	5	12	20	1	4	26
C3H6orf58	15	2	3	1	4	2	1	5	4	4	10	0	7	0	4	0	0	4	0	3	9	6
C4AH8orf48	0	0	0	0	0	0	0	0	0	0	1	0	0	0	0	0	0	0	0	0	0	0
C4H20orf27	7	8	4	2	9	8	12	4	2	6	18	1	4	9	7	3	11	11	1	2	6	7
C4H2orf81	0	0	0	0	0	0	0	0	0	0	0	0	0	0	0	0	0	0	0	0	0	0
C4H4orf19	10	5	9	0	5	1	3	2	6	4	8	3	6	0	4	16	8	11	3	10	5	6
C4H4orf46	0	2	0	1	1	2	0	0	0	0	0	0	0	3	1	0	1	0	0	0	0	0
C4H4orf50	24	46	57	26	27	41	32	54	27	74	55	19	72	66	48	29	35	30	43	30	148	40
C4H4orf54	0	3	0	1	0	0	0	0	2	13	2	2	3	0	2	2	4	1	5	0	0	0
C5	0	0	0	0	2	0	0	0	0	6	4	0	0	0	0	4	0	0	0	0	0	0
C5AR1	0	0	0	0	0	0	0	0	0	0	0	0	0	0	0	0	0	0	0	0	0	0
C5H11orf16	1	0	8	1	0	6	4	2	0	0	2	1	1	10	0	0	3	0	3	3	0	5
C5H11orf24	0	0	0	0	6	0	3	0	0	1	1	2	0	1	11	2	12	1	0	6	4	3
C5H11orf49	1598	2616	2563	2177	2501	1556	1327	2070	2380	1807	2226	1268	1438	1210	2346	2317	2666	2349	2786	1551	1636	2330
C5H11orf58	1714	2477	1680	1692	1954	1653	1443	2192	1900	2188	2157	1399	1997	1741	1633	1966	1893	2026	1731	1503	1791	2343
C5H11orf91	0	0	0	0	0	0	0	0	0	0	0	0	0	0	0	0	0	0	0	0	0	0
C5H11orf94	0	0	0	0	0	0	0	0	0	0	0	0	0	0	0	0	0	0	0	0	0	0
C5H11orf96	25	22	7	17	18	14	16	40	12	13	27	13	29	17	11	22	6	25	12	6	18	21
C5H14orf132	81	155	55	77	162	76	41	100	42	135	82	37	121	58	98	101	46	91	96	135	53	131
C5H14orf180	0	0	0	0	1.06	0	2.72	0	8.7	0	0	0	0	0	0	0	0	0	0	0	0	3.13
C5H14orf39	0	0	0	0	0	0	0	0	0	0	0	0	0	0	0	0	0	0	0	0	0	0
C5H15orf62	52	53	69	19	21	50	13	26	26	37	30	23	45	29	34	29	38	35	24	22	118	53
C6	2	0	0	1	3	3	4	0	0	3	0	0	0	1	0	0	10	0	0	0	5	0
C6H10orf105	0	0	0	0	0	0	0	0	0	0	0	0	0	0	0	0	0	0	0	0	0	0
C6H10orf143	0	0	0	0	0	3	0	1	0	4	0	0	2	2	0	0	0	0	0	0	0	0
C6H10orf71	1	8	1	0	5	0	2	0	4	7	4	3	3	0	4	5	6	6	4	9	5	7
C6H10orf88	132	134	145	131	174	113	84	130	77	164	171	98	109	146	168	112	187	108	108	92	137	211
C6H10orf90	370	35	200	114	110	364	390	194	216	170	698	178	240	181	168	422	257	202	74	238	135	181
C6H10orf95	0	0	0	0	0	0	0	0	0	3	0	0	0	2	0	0	0	0	0	0	0	0
C7	4	3	3	11	19	7	0	6	9	14	4	3	0	19	3	4	9	14	3	8	1	9
C7H21orf58	0	0	0	0	0	0	0	0	2	0	0	0	0	0	1	0	1	0	0	0	0	0
C7H2orf66	0	0	0	0	0	0	0	0	0	0	0	0	0	0	0	0	0	0	0	0	0	0
C7H2orf69	320	278	307	298	293	228	216	325	267	357	349	258	399	243	231	278	288	290	281	248	267	320
C7H2orf76	85	75	68	73	64	73	85	124	82	91	83	65	80	135	71	70	87	64	66	43	42	97
C7H2orf88	1	2	1	4	3	1	3	9	2	10	6	1	5	5	1	7	5	9	1	9	1	5
C8A	0	0	0	0	1	0	0	0	0	0	0	0	0	0	0	0	0	0	0	0	0	0
C8B	2	4	0	1	4	0	0	6	0	5	1	0	0	6	3	0	2	3	0	3	0	5
C8G	0	0	0	0	0	0	0	0	0	0	0	0	0	0	0	0	0	0	0	0	0	0
C8H1orf112	26	72	31	49	42	90	35	91	40	45	52	59	44	54	64	40	25	61	69	36	49	48
C8H1orf146	0	0	0	0	0	0	0	0	0	0	0	0	0	0	1	0	0	0	0	0	0	0
C8H1orf21	740.22	594.71	795.74	680.88	708.78	836.83	481.6	703.09	710.71	830.85	611.53	636.22	647.6	782.25	706.21	589.65	572.84	750.17	568.93	494.08	939.94	759.49
C8H1orf210	0	0	0	0	0	0	0	0	0	1	0	0	0	0	0	2	1	0	0	0	0	0
C8H1orf52	60	47	40	42	33	54	25	41	40	50	29	49	52	46	38	43	33	37	58	17	26	40
C9	0	0	0	0	0	0	0	0	0	0	0	0	0	0	0	0	0	0	0	0	0	0
C9H17orf50	0	0	0	0	0	0	0	0	0	0	0	0	0	0	0	0	0	0	0	0	0	0
C9H2orf72	0	0	0	0	0	0	0	0	2	0	0	0	0	0	0	0	0	0	0	0	0	0
C9H3orf33	12	20	14	4	3	9	5	19	12	12	22	13	7	14	11	21	21	19	5	5	13	8
C9H3orf70	81	111	130	62	104	84	119	101	90	60	204	35	44	94	87	116	109	65	81	111	94	154
C9orf72	663	585	964	880	975	678	314	475	365	588	498	318	306	275	604	1351	900	986	447	537	683	1152
CA10	1573	3568	1950	1962	2370	1177	1620	2634	2396	1734	2420	1815	2049	1749	2801	1934	2504	1955	3155	1649	777	2444
CA12	0	0	0	0	0	0	0	2	0	0	0	0	0	0	0	0	0	0	0	0	0	0
CA14	0	0	0	0	0	0	0	0	0	0	0	0	1	0	0	0	0	0	0	0	0	0
CA4	0	2	0	0	0	0	1	0	0	0	1	0	0	0	0	0	2	1	0	2	0	1
CA5A	8	26	9	2	11	6	7	21	7	15	38	4	0	14	12	17	10	14	32	18	10	23
CA6	0	0	0	3	0	0	0	0	0	0	0	0	0	1	0	0	0	0	0	0	0	0
CA7	11	3	79	17	17	14	21	12	1	36	12	0	1	8	14	25	12	12	3	14	11	23
CA8	295	266	621	412	366	513	439	369	283	377	830	209	248	301	305	513	321	391	254	326	353	286
CAAP1	49	32	92	71	115	33	51	52	33	47	32	35	7	24	49	95	87	89	27	39	79	112
CAB39	3097	3458	3906	3393	3459	4029	4394	3449	3459	3000	5658	1765	2732	2665	3663	5530	3906	3640	2774	3810	2744	3779
CAB39L	605	924	1331	895	999	680	536	753	877	878	794	389	445	576	968	1332	878	1011	714	1138	398	874
CABCOCO1	13	14	9	5	12	5	12	16	14	8	7	9	14	15	26	7	21	23	7	16	24	13
CABIN1	1106	2156	1567	1162	1316	1068	869	1487	1047	1285	1366	1136	1152	990	1438	1080	989	1325	1479	1151	1566	1542
CABLES1	407	388	415	376	388	374	386	407	370	484	473	207	322	350	350	500	409	439	325	374	376	408
CABLES2	65	127	172	116	108	122	136	92	79	113	203	57	52	68	105	179	117	134	84	148	56	165
CABP1	870	522	2225	613	603	833	766	613	757	653	772	704	608	686	726	764	927	671	597	478	396	608
CABP2	86	161	77	106	109	115	66	164	108	119	167	131	172	142	93	124	92	107	101	98	108	144
CABP4	9	1	5	1	7	16	2	10	3	9	2	6	7	9	1	6	21	1	7	6	1	17
CABP7	254	200	315	232	388	304	227	297	151	286	217	157	243	136	307	434	141	320	175	220	166	362
CACFD1	78.63	91	109	116	84.49	113	92	105	90	94	103.55	79.67	83.96	148.41	86	87.91	93.7	102	60	52	102.92	104
CACHD1	687	1075	601	742	859	799	686	912	790	889	1067	690	791	716	727	722	858	741	733	627	1069	759
CACNA1A	289	1270	928	560	607	491	305	941	551	783	556	503	356	565	691	668	482	674	679	888	945	979
CACNA1B	279	821	554	450	551	406	254	681	319	665	295	262	371	356	506	735	413	541	490	701	505	691
CACNA1C	1288	2371	2330	1645	1664	1615	1070	1890	1069	1801	1224	1373	1672	1503	1781	1524	1221	1721	1479	1596	2358	2037
CACNA1D	1394	2696	1950	1781	1850	1741	1006	2256	1426	2410	1440	1724	1930	1815	2365	1755	1490	1773	1975	1491	3265	2278
CACNA1E	733	2714	3002	1471	1829	1166	681	2031	1056	2641	1186	881	619	1158	1473	1712	1136	1677	1552	2257	5279	2148
CACNA1F	11	13	0	2	2	5	10	4	9	5	6	7	12	12	10	13	11	11	3	5	9	5
CACNA1G	481	1451	1071	847	932	812	236	966	472	1213	655	476	523	634	809	930	596	922	730	1074	1120	1253
CACNA1H	68	238	119	129	125	62	46	158	141	166	112	57	32	124	112	132	115	183	156	161	154	234
CACNA1I	265	709	598	496	543	280	198	721	379	482	422	286	368	264	514	571	370	495	501	537	765	676
CACNA1S	19	3	18	13	11	21	20	13	37	13	52	7	9	30	8	10	8	23	22	7	6	57
CACNA2D1	1650	5371	2514	2425	2827	1171	1727	2856	2572	1949	2758	2998	3566	2654	3022	1670	2657	2003	3730	2266	2667	3595
CACNA2D2	2914	5749	2653	4253	5166	4061	2306	5106	2798	5255	3152	2213	2562	2401	4412	5472	3466	5615	3504	5269	2761	5933
CACNA2D3	1090	1272	1822	1016	956	1483	614	1327	838	1437	766	805	885	985	1284	1128	793	1056	975	1098	2436	1163
CACNA2D4	0	18	1	5	4	9	5	6	6	15	2	0	8	10	4	1	2	11	6	9	0	3
CACNB1	9	19	12	11	17	6	7	19	4	20	13	14	16	10	8	18	11	12	8	7	45	30
CACNB2	981.37	1599.47	1777.48	1200.51	1263.78	1103.56	826.31	1475.59	1056.88	1575.44	1277.25	910.99	1039.92	942.79	1449.83	1370.85	1153.06	1288.89	1354.39	1318.7	1008.53	1529.79
CACNB3	322	461	441	305	414	454	333	586	273	481	322	235	262	205	450	475	269	477	271	291	522	619
CACNB4	266	491	1076	332	324	392	272	398	249	634	254	268	349	302	395	400	349	411	317	456	999	416
CACNG1	0	0	0	0	0	0	0	0	0	0	0	0	0	0	0	0	0	0	0	0	0	0
CACNG2	1441	1802	1538	1552	1781	1881	1322	1982	1547	1548	1200	1477	1637	1297	1757	1801	1319	1757	1661	1698	1231	1829
CACNG3	175	209	736	242	281	359	252	290	154	208	209	113	160	125	228	259	175	331	148	166	1349	296
CACNG4	1138	1590	1575	1378	1403	1475	1197	1686	1398	1575	1233	1150	1471	1509	1450	1173	1292	1191	1235	1002	3551	1401
CACNG5	103	331	188	143	143	62	176	178	189	391	139	97	160	126	158	88	173	177	162	104	51	199
CACNG7	1	5	12	5	13	7	4	17	5	0	5	4	5	3	9	14	13	6	2	8	2	10
CACNG8	0	0	0	0	1	0	0	0	0	0	0	0	0	0	0	0	3	0	0	2	2	1
CACTIN	97	260	201	144	186	197	185	260	174	162	235	116	234	169	229	284	200	186	182	214	229	239
CACUL1	445	611	592	418	518	376	383	551	551	523	700	356	430	429	592	534	525	530	500	472	406	531
CACYBP	2545	3845	2882	2746	2910	2645	2404	3470	2498	3684	3431	2470	2242	2303	3385	4415	3212	3179	2802	2542	2668	3301
CAD	15	63	19	11	33	27	29	60	43	34	44	27	11	28	43	46	47	28	28	38	37	59
CADM1	6723	9714	4099	7617	8862	9100	5584	8800	6513	8031	7674	7120	8954	7348	8135	6021	7607	8145	7649	5611	7333	9321
CADM2	2014	2047	3459	1893	2092	2045	1630	2312	1669	2576	1885	1417	1928	1481	2526	2619	2065	2096	1643	2075	1802	1923
CADM4	2	0	0	1	1	0	0	0	1	0	1	0	0	2	0	0	0	1	0	0	0	0
CADPS	9508	12745	14684	12627	12913	11422	7752	13075	10667	11858	10010	8652	10508	7743	14175	17841	11628	13661	10900	13299	5719	13732
CADPS2	1248	3111	2319	2033	2368	1255	1076	2360	2239	2252	1911	1144	1266	1364	2454	2065	2056	2102	2291	1888	408	2742
CALB1	1901	4964	2389	2659	2763	2002	6526	3415	6295	2230	6341	3484	3237	4786	3478	1385	7394	1956	4407	1577	941	3591
CALB2	11586	8105	4795	10211	10674	16154	7964	11440	9985	8231	9062	8938	12047	9438	10880	14439	10092	9845	9788	8048	3367	10621
CALCB	1	4	22	15	9	9	24	10	18	3	29	27	10	44	9	7	51	15	11	2	4	8
CALCR	120	195	148	205	194	107	76	153	136	140	173	33	56	55	170	285	148	197	129	201	82	220
CALCRL	107	327	228	261	240	88	118	143	137	266	290	79	114	165	265	316	240	256	188	252	166	267
CALD1	161	288	323	205	285	239	170	267	218	264	241	158	170	171	283	234	193	228	222	234	244	256
CALHM1	0	0	0	0	0	0	0	0	0	0	0	0	0	0	0	0	0	0	0	0	0	0
CALHM2	0	0	0	0	1	0	0	0	0	1	3	4	0	0	0	0	1	0	1	0	3	1
CALHM3	0	0	0	0	0	0	0	0	0	0	0	0	0	0	0	0	0	0	0	0	0	0
CALHM4	0	0	2	0	7	0	0	2	0	4	2	3	0	7	3	4	4	2	5	5	2	5
CALHM5	4	17	19	13	13	17	10	7	22	31	3	19	14	6	13	20	39	14	3	25	15	15
CALHM6	0	0	0	0	0	0	0	0	0	0	0	0	0	0	0	0	0	0	0	0	0	0
CALM1	24825	26038	34719	24298	27682	24665	19787	27963	22352	29783	22737	19669	22214	20077	28028	28843	28269	28682	26059	23090	23691	32007
CALM2	75377	75416	83639	69941	76274	89763	53447	80167	73835	94097	64774	67313	79954	64885	73769	66671	73793	76860	69684	48318	72946	76560
CALML4	0	0	0	0	0	0	0	0	0	0	0	0	0	0	0	0	0	0	0	0	0	0
CALR	2555	4631	1799	2697	3092	4385	3882	4946	3017	2390	4007	3436	4897	4549	3499	2900	2844	2561	2825	2346	3578	3592
CALU	195	336	145	225	330	297	205	363	186	288	438	129	190	199	319	144	215	211	128	159	123	449
CAMK1	716	1581	769	930	1135	1158	665	1233	994	957	940	1052	1159	1078	935	866	880	916	1020	735	636	1058
CAMK1D	339.58	623.77	409.67	379.5	385.72	334.63	402.81	514.9	455.33	716.84	566.85	520.5	365.46	391.48	345.38	394.9	500.25	308.51	444	373.74	645.56	486.44
CAMK1G	33	64	34	26	32	20	10	27	21	26	16	22	11	16	13	35	24	32	20	28	40	26
CAMK2A	1307	3266	6605	2372	2852	1673	837	1776	1456	6617	1863	778	737	964	2072	2870	1829	3523	1521	3919	6037	3584
CAMK2B	2978	6879	5889	4157	5795	4544	3889	6214	3898	5560	4142	3174	3693	3144	5114	4483	3630	5649	4199	4630	7417	6454
CAMK2D	1700	3716	1757	2661	3120	1493	1805	2635	2010	3100	2847	1093	1233	1536	2727	3304	2728	3037	2736	2888	1182	3213
CAMK2G	448	739	733	728	912	465	473	811	625	746	731	364	429	441	866	1231	677	804	662	1031	294	893
CAMK2N1	1009	912	1954	555	960	884	989	1005	773	1145	822	728	916	714	769	846	1010	981	746	642	1295	1023
CAMK2N2	347	467.93	169	237	436	476	416.18	607	307	371	411.8	391.71	557.59	406.98	428.9	346	381.45	464.77	369.77	338	309	463
CAMK4	449	558	2375	541	523	530	417	420	556	628	543	283	253	276	382	570	591	619	394	520	835	668
CAMKK1	97	133	559	97	98	106	108	118	103	166	100	108	133	121	126	121	113	84	84	140	92	140
CAMKK2	682	430	3541	689	714	876	296	430	392	1048	409	347	381	351	505	669	449	660	362	620	3118	747
CAMKMT	139	316	154	188	262	174	145	221	134	193	203	122	131	162	301	212	208	176	211	161	133	295
CAMKV	3853	4950	8425	3792	4382	4904	2107	5041	3574	4880	2201	2776	2575	2606	3929	3263	3255	5256	4129	3277	11893	5933
CAMLG	118	128	95	110	131	57	99	127	107	114	131	96	87	91	125	88	156	131	140	106	85	135
CAMSAP1	1621	3318	3239	2421	2871	2043	1230	2912	1929	3498	1887	1578	1517	1722	2626	2906	2161	2735	2377	2462	6138	3328
CAMSAP2	1197	2091	2527	1721	1960	1366	1179	1862	1380	2139	1810	1018	1282	1334	1770	2277	1632	1938	1762	2268	2082	2183
CAMSAP3	0	0	0	0	0	0	0	2	0	0	5	0	0	0	0	0	1	0	0	0	0	0
CAMTA1	14333	15542	24686	16115	16631	17524	12698	18301	14048	15913	13819	13436	15993	11969	17352	20251	14133	16259	14905	14061	10574	16547
CAMTA2	207	400	213	218	254	308	169	391	201	331	270	217	243	274	253	268	218	334	160	220	356	330
CAND1	1406	2653	2348	2231	2576	1607	1668	2201	2107	2351	2297	1179	1200	1298	2257	2779	2185	2311	2377	2588	1705	2406
CANT1	16	32	6	7	11	13	11	24	16	15	12	10	13	24	7	10	19	21	11	13	11	16
CANX	3942	8731	6061	6209	6981	3854	3941	5785	5661	5808	7995	3166	2948	3897	7653	7218	7459	6210	6941	8431	4022	8019
CAP1	2149	2814	2847	2504	2530	2116	2116	2416	2335	2932	2973	1471	1776	2023	2576	2500	2781	2855	2781	2007	2070	3079
CAP2	623	1181	1842	1062	1008	596	525	982	745	1069	837	483	628	660	926	778	958	1011	1178	840	1709	1106
CAPN1	10	17	3	5	29	10	15	14	6	8	5	0	18	13	12	9	4	4	7	7	2	5
CAPN10	249	291	239	216	141	180	187	183	194	214	253	176	191	192	242	212	250	251	208	122	271	185
CAPN11	249	628	388	388	574	421	402	518	442	355	939	224	194	388	544	613	513	496	387	413	307	724
CAPN14	0	0	5	0	0	0	0	3	1	0	0	0	0	0	6	0	0	0	0	4	0	0
CAPN15	17	35	24	20	39	42	57	58	21	33	69	17	14	22	34	50	25	37	11	34	34	37
CAPN3	26	10	32	16	24	28	31	23	19	13	34	11	21	10	3	15	24	32	10	16	10	12
CAPN5	151	377	155	264	353	151	152	257	127	275	314	80	74	68	339	596	143	311	175	629	170	408
CAPN6	2	19	0	8	19	5	2	3	10	4	6	19	40	8	11	6	9	4	12	9	4	8
CAPN7	219	466	284	324	307	217	215	324	197	234	353	168	175	194	330	338	333	290	399	315	144	340
CAPN8	0	0	0	0	0	0	0	0	0	0	0	0	0	0	0	0	3	0	2	0	0	0
CAPN9	0	0	0	0	0	0	0	2	0	1	0	4	1	0	0	0	1	2	2	0	0	3
CAPNS2	0	0	0	0	0	0	0	0	0	0	0	0	0	0	0	0	0	0	0	0	0	0
CAPRIN1	4921	7485	6509	5450	6043	5436	4693	6093	5324	5616	6418	3749	4177	5054	6380	6816	5738	6339	6221	5437	6589	6602
CAPRIN2	1289	1846	1411	1390	1474	1498	1526	1874	1857	1615	1667	1662	1630	2201	1032	1518	2203	1650	1769	1073	2282	1496
CAPS2	0	0	0	0	0	0	0	0	0	0	0	0	0	1	0	0	0	0	0	0	0	0
CAPSL	0	0	0	0	0	0	0	0	0	0	0	0	0	0	0	0	0	0	0	0	0	0
CAPZA1	1766	1923	1620	1559	1851	1791	1348	1993	1744	1901	1889	1501	1729	1733	2009	1814	1857	1811	1719	1482	1678	2026
CAPZA2	1944	2294	2921	2407	2500	2004	1720	2321	2148	2453	2667	1325	1732	1577	2622	2807	2508	2543	2195	2171	1775	2574
CAPZA3	0	0	0	0	0	0	0	0	0	0	0	0	0	0	0	0	0	0	0	0	0	0
CAPZB	3955.49	4194	4046	3470	3767	4311.43	3299.55	4571.89	3886	4188.86	4182.79	3551	3831.69	3835.35	3892.86	3718.47	4004.68	3964.86	3847	2825.77	3954	3969.44
CARD10	13	17	2	4	4	10	10	13	5	5	3	13	7	5	23	6	8	13	6	16	0	10
CARD11	30	50	52	18	60	59	43	59	33	64	114	10	11	47	67	90	45	43	26	74	21	54
CARD19	67	121	52	66	93	39	57	104	44	84	75	32	45	30	56	93	52	81	51	68	74	68
CARD8	1	2	0	0	2	2	0	0	4	1	1	0	0	3	1	2	0	0	0	2	0	0
CARD9	0	5	3	0	6	2	3	8	0	0	0	3	0	4	0	1	0	4	8	0	7	7
CARF	22	71	95	71	39	34	10	51	30	87	41	35	4	26	36	49	46	39	34	45	97	64
CARHSP1	9	33	10	8	37	47	24	39	37	36	34	21	25	40	21	20	45	32	15	16	161	42
CARM1	51	70	28	37	51	49	61	74	54	45	67	49	49	56	58	57	48	67	53	38	82	62
CARMIL1	1630	2669	3016	2361	2477	1782	1192	2012	2051	2586	2342	1356	1503	1823	2278	2578	2535	2352	2102	2169	1974	2545
CARMIL2	85	188	88	106	186	88	85	199	136	219	103	79	88	88	142	147	92	144	91	120	109	165
CARNMT1	128	112	241	190	185	113	58	88	94	84	117	25	62	65	111	215	235	178	121	122	223	223
CARNS1	0	0	1	0	0	6	2	1	0	3	5	0	5	2	0	4	1	0	0	1	3	3
CARS1	1001	1251	1138	1151	1382	1352	740	1255	1219	1163	1138	925	1069	1114	1171	1360	1299	1228	1014	1240	895	1249
CARS2	416	576	510	452	488	474	431	541	521	607	535	553	543	427	601	489	563	504	498	379	356	492
CARTPT	12	8	2	6	18	8	14	31	17	16	29	41	34	20	14	12	23	9	11	14	21	24
CASC3	182	336	139	189	228	301	236	378	228	281	270	240	209	248	242	237	222	289	179	239	266	367
CASD1	693	1421	1365	1261	1298	955	900	1203	1013	1197	1697	477	702	705	1271	1718	1190	1270	1036	1501	980	1270
CASK	2904	4680	3982	4081	4449	3208	2276	4067	2990	4641	3478	2456	2938	2405	4416	4410	3014	4547	3799	4232	3611	4231
CASKIN1	214	285	193	217	254	301	210	377	196	287	246	324	297	247	254	272	189	268	243	260	232	271
CASKIN2	130	120	138	95	84	143	127	153	96	125	101	133	163	168	150	112	130	117	90	72	113	97
CASP2	26	19	12	8	17	13	10	5	17	19	15	9	7	7	22	11	19	16	15	19	16	20
CASP3	146	127	159	155	134	147	95	142	119	140	164	75	149	136	131	124	139	142	124	105	198	157
CASP6	0	0	0	0	0	0	0	0	0	0	0	0	0	0	0	0	1	0	0	0	0	0
CASP7	6	3	5	11	4	1	16	3	5	0	7	3	0	3	5	7	5	4	7	4	13	2
CASP8AP2	53	55	47	34	54	36	17	48	23	65	49	19	59	31	60	65	26	29	54	44	45	47
CASP9	29	24	16	12	7	21	16	52	13	25	34	4	35	30	18	12	36	31	14	5	32	15
CASQ2	0	0	0	0	8	3	0	0	0	1	0	0	0	0	0	1	0	0	0	0	0	0
CASR	9	39	35	16	17	2	15	20	18	4	10	1	3	13	9	17	31	13	26	19	0	17
CASS4	2	5	3	6	20	0	4	0	7	2	4	1	1	6	8	3	5	3	1	2	10	1
CAST	109	86	110	59	60	108	73	55	65	48	78	49	41	56	107	95	85	110	41	24	88	97
CASTOR1	10	2	7	1	3	3	6	4	1	1	8	1	1	6	0	0	0	2	1	0	6	12
CASTOR2	397	408	269	292	349	584	324	394	377	254	334	248	421	397	373	447	315	358	297	320	243	466
CASZ1	14	66	26	27	27	17	13	24	34	33	27	20	2	39	27	40	51	48	38	64	34	55
CAT	187	353	260	237	295	172	247	301	250	217	555	80	136	195	325	368	281	350	287	262	185	275
CAV1	97	287	95	138	167	91	37	140	70	90	58	84	94	93	134	64	78	120	179	69	54	143
CAV2	231	309	114	140	137	93	108	188	128	95	242	224	179	199	133	84	174	155	177	109	89	193
CAV3	0	0	0	0	0	0	0	0	0	0	0	0	0	0	0	0	0	0	0	0	0	0
CAVIN1	866	1278	1927	967	1022	1124	1039	958	1393	1110	2881	490	403	1356	1052	1906	1604	1214	1156	1495	805	1313
CAVIN2	43	50	58	63	46	65	50	33	61	39	104	48	31	62	33	44	88	56	56	70	80	59
CAVIN4	47	180	100	51	84	85	68	131	145	163	115	84	68	121	153	96	120	116	118	89	254	115
CBFA2T2	7	21	9	17	19	12	11	31	12	20	22	6	5	4	23	19	12	13	15	16	12	14
CBFA2T3	51	4	15	25	24	36	3	57	16	28	19	26	26	16	21	36	20	30	20	31	28	31
CBFB	562	571	501	419	424	450	282	538	409	509	640	371	464	632	404	307	477	448	557	322	662	416
CBL	454	530	565	393	401	463	314	470	390	495	406	370	541	567	444	357	436	466	366	451	324	641
CBLB	61	152	95	91	71	64	31	111	63	80	95	31	55	53	85	86	52	67	108	101	86	127
CBLL1	152	205	199	181	179	184	147	224	213	233	194	142	166	179	206	177	196	188	158	183	210	277
CBLN1	2737	7311	2185	3997	4404	1904	4320	5350	8361	1685	5795	4638	7227	5932	4805	1409	7084	2955	6336	1889	125	5010
CBLN2	477	1153	496	817	790	509	402	1194	966	668	690	636	688	675	945	850	903	736	1153	595	59	850
CBLN4	19	21	8	15	18	16	17	14	58	19	70	7	4	40	10	19	52	23	34	27	16	16
CBR4	7	12	1	2	2	8	8	0	6	6	11	3	2	0	4	1	3	1	6	3	2	0
CBWD1	331	180	398	253	341	380	134	209	168	199	205	151	182	153	215	442	260	419	121	207	267	396
CBX1	68	160	99	92	94	80	125	90	115	114	77	107	94	109	127	124	119	83	94	102	106	118
CBX2	9	7	4	6	2	0	11	4	1	3	0	13	7	6	4	5	0	1	2	3	5	0
CBX3	4304	6049	5410	5158	5018	4882	3428	5518	4708	4713	5020	3820	5244	4259	5197	4643	4191	4998	5050	3874	5027	5004
CBX4	822	880	636	628	910	1005	764	997	791	886	660	817	957	747	869	815	831	987	741	686	908	895
CBX5	68	109	45	45	63	95	82	131	42	46	62	80	79	81	80	67	62	92	40	56	106	99
CBX6	308	488	655	391	565	332	331	457	392	534	682	274	239	305	529	736	456	549	453	785	678	520
CBX7	391	998	708	776	931	392	317	704	436	745	650	275	315	259	912	999	616	803	542	1368	823	1122
CBX8	103	85	59	90	121	113	97	88	82	87	123	77	89	44	88	108	84	136	71	81	104	92
CBY1	30	31	22	9	38	27	27	36	35	24	38	34	41	25	22	13	29	44	40	21	35	55
CBY2	0	0	0	0	0	0	0	0	0	0	0	0	0	0	0	0	7	0	0	1	0	0
CC2D1A	0	0	0	0	0	0	1	0	0	0	0	0	0	2	0	0	0	1	0	0	0	0
CC2D1B	289	468	632	269	284	324	276	338	340	351	321	224	246	259	411	501	357	405	328	356	306	360
CC2D2A	193	276	273	305	345	300	148	271	219	388	333	228	281	268	382	277	294	271	335	209	405	367
CCAR1	1240	1632	1756	1382	1412	1461	996	1735	1495	1467	1482	1346	1495	1666	1335	1527	1508	1413	1405	1290	1737	1424
CCBE1	10	17	25	10	27	10	2	7	11	24	26	13	2	15	4	17	21	22	19	10	30	24
CCDC102A	45	36	48	34	26	59	37	72	26	29	53	26	40	40	49	54	36	44	32	40	43	47
CCDC102B	0	0	0	0	0	0	0	0	0	0	0	0	0	0	0	0	0	0	0	0	0	0
CCDC103	0	0	0	0	0	0	0	0	0	0	0	0	0	0	0	0	0	0	0	0	0	0
CCDC107	195	223	277	178	180	274	214	232	271	221	256	171	183	166	287	248	254	233	201	207	220	232
CCDC112	10	3	0	5	2	1	0	1	0	2	3	0	0	0	0	3	3	0	0	0	2	2
CCDC115	1	2	0	0	2	5	6	7	0	0	6	7	5	2	1	3	1	4	0	0	1	2
CCDC117	105	201	189	157	163	80	78	156	130	137	201	80	98	130	187	195	183	157	162	138	148	217
CCDC12	0	1	2	9	7	4	7	13	4	6	10	1	3	5	5	4	5	3	3	2	5	2
CCDC122	0	10	2	0	2	2	4	3	4	4	23	6	0	0	5	2	9	1	0	6	4	3
CCDC125	18	7	5	10	22	10	2	21	17	6	8	3	17	7	12	6	10	10	17	7	16	16
CCDC126	584	693	653	781	942	639	514	924	678	946	684	419	832	627	575	787	508	878	694	747	763	942
CCDC127	228	593	320	321	374	128	176	438	237	339	368	179	167	178	373	403	348	317	321	387	259	382
CCDC13	14	13	7	14	21	17	15	15	9	20	25	7	28	18	13	20	11	6	20	11	74	8
CCDC134	257	416	223	257	349	347	316	350	404	250	315	322	345	324	326	244	404	355	390	274	396	376
CCDC137	17	32	7	18	12	33	6	43	20	13	29	19	13	30	27	21	23	19	11	22	29	24
CCDC138	2	4	6	0	0	15	7	1	2	2	0	0	6	2	7	0	0	0	3	0	0	2
CCDC14	65	58	41	40	62	80	34	99	61	83	52	87	64	68	75	39	57	57	71	35	87	88
CCDC141	0	1	2	10	1	0	1	1	1	0	0	3	0	2	0	0	2	2	0	2	0	2
CCDC142	0	2	0	0	0	2	0	0	1	0	0	5	0	0	1	0	0	0	1	0	1	2
CCDC146	0	2	1	0	3	2	3	9	1	0	5	1	2	5	0	3	0	1	1	1	1	9
CCDC148	13	4	4	3	2	5	2	8	5	10	14	15	0	4	7	9	10	10	2	5	1	12
CCDC149	144	307	325	238	233	208	150	275	171	242	370	93	110	236	272	385	260	230	201	421	273	266
CCDC15	12	7	1	5	9	9	13	8	3	13	17	4	1	14	2	8	20	5	1	1	5	3
CCDC152	0	0	0	0	0	0	0	0	0	0	0	0	0	0	0	0	0	0	0	0	0	0
CCDC166	0	0	0	0	0	0	0	0	0	0	0	0	0	0	0	0	0	0	0	0	0	0
CCDC167	26	49	22	36	32	35	21	29	35	32	30	43	30	28	46	26	68	34	34	16	25	42
CCDC17	0	0	0	0	0	0	0	0	0	0	0	0	0	0	0	0	0	0	0	0	0	0
CCDC170	0	8	0	0	1	0	4	1	0	6	0	1	0	3	6	3	1	0	12	1	3	0
CCDC171	34	96	84	64	70	70	30	37	29	37	35	32	24	41	30	62	89	101	30	28	101	69
CCDC172	0	0	0	0	0	0	0	0	0	0	0	0	0	0	0	0	0	0	0	0	0	0
CCDC173	34	40	43	24	31	20	18	33	55	41	39	35	36	35	29	29	48	32	42	26	72	17
CCDC174	220	236	215	158	154	175	161	218	234	243	222	142	107	184	212	260	242	208	197	210	223	242
CCDC177	161	366	475	274	461	196	191	345	284	450	286	84	117	174	469	472	272	465	368	501	285	451
CCDC178	4	3	1	5	4	5	0	5	0	9	0	0	2	2	9	10	10	2	7	3	0	2
CCDC18	9	28	8	6	22	4	18	8	3	11	15	8	9	7	1	6	8	2	4	6	9	11
CCDC180	0	0	0	0	0	1	0	0	0	0	0	1	0	1	0	0	0	0	0	0	0	0
CCDC181	1	10	3	5	9	3	1	3	8	8	4	2	2	8	4	2	3	7	9	6	7	10
CCDC186	177	446	513	337	423	181	192	247	255	470	301	220	157	199	276	480	299	398	316	654	554	401
CCDC187	0	0	0	0	0	0	1	0	0	0	0	0	0	0	0	0	0	3	0	0	5	0
CCDC191	139	179	102	113	144	166	76	150	96	134	159	82	138	146	137	120	123	116	82	128	172	129
CCDC198	0	0	0	0	0	0	0	0	0	0	0	0	0	0	0	0	0	0	0	0	0	0
CCDC22	73	83	30	65	64	83	114	78	94	36	82	81	101	105	89	42	62	58	47	42	55	86
CCDC27	0	0	0	0	0	0	0	0	0	0	0	0	0	0	0	0	0	0	0	0	0	0
CCDC28A	732	792	531	610	636	746	497	707	836	725	663	579	660	641	726	634	820	802	711	434	526	742
CCDC3	17.42	5.23	8.33	10.5	7.28	5.37	4.19	3.1	14.67	3.16	29.15	13.5	5.54	7.52	14.62	5.1	16.75	12.49	0	10.26	7.44	16.56
CCDC30	14	81	38	58	47	51	27	70	17	82	54	50	68	91	38	56	63	29	25	39	73	62
CCDC32	102	164	93	123	174	124	122	189	146	127	197	131	140	117	138	150	145	173	144	154	131	220
CCDC33	0	0	0	0	0	0	0	0	0	0	0	0	0	0	0	0	0	0	0	0	0	0
CCDC34	5	1	1	6	1	2	0	2	0	1	0	0	1	2	1	1	2	0	1	1	2	0
CCDC39	41	126	56	62	86	63	102	99	76	52	78	47	38	36	56	73	98	41	79	72	39	107
CCDC40	6	8	14	7	9	0	14	8	27	11	15	22	8	12	9	9	25	14	15	7	17	13
CCDC42	0	0	0	0	0	0	0	0	0	4	0	0	0	0	0	0	0	0	0	0	0	0
CCDC43	243	396	203	217	296	228	179	382	290	370	289	161	252	198	313	273	291	347	254	229	313	365
CCDC47	841	1134	1182	799	845	823	730	854	818	937	807	571	691	734	982	1041	870	804	748	787	1075	907
CCDC50	295	290	395	283	250	399	226	392	253	248	388	229	353	351	264	278	384	279	223	306	223	276
CCDC51	462	613	465	533	536	531	319	595	672	545	539	513	653	482	549	520	549	482	575	344	418	544
CCDC57	0	0	0	0	0	0	0	0	0	1	0	0	0	0	0	0	0	0	3	0	0	0
CCDC59	111	129	111	130	133	179	163	129	119	140	141	138	146	175	167	151	154	162	106	138	61	123
CCDC6	1098	1935	1427	1479	1610	1206	1050	1606	1337	1457	1640	746	1098	1086	1701	1737	1484	1651	1582	1481	1135	1805
CCDC61	5	2	0	0	2	0	9	1	4	2	0	0	0	2	0	0	1	0	0	2	3	1
CCDC62	0	0	2	0	0	0	0	0	0	2	0	0	0	0	0	0	0	1	0	0	0	0
CCDC63	0	0	0	0	0	0	0	0	0	0	0	0	0	0	0	0	0	0	0	0	0	0
CCDC65	0	0	0	0	0	0	0	0	0	0	0	0	0	2	0	0	0	0	0	0	0	0
CCDC66	76	132	107	86	101	78	64	84	55	142	65	62	65	118	105	86	62	75	101	118	109	104
CCDC69	0	0	3	0	3	0	0	0	0	3	0	2	0	2	3	0	0	4	0	0	0	2
CCDC71	43	116	62	76	57	75	32	61	70	65	51	69	92	52	74	64	50	48	88	79	59	97
CCDC71L	67	88	59	56	67	100	52	91	81	78	93	72	115	73	52	53	100	68	84	61	93	59
CCDC73	16	8	2	2	10	12	11	3	16	4	3	6	0	15	2	1	19	4	2	5	2	22
CCDC77	0	0	0	2	1	0	0	0	0	0	0	0	1	0	0	0	0	0	0	0	0	0
CCDC78	0	0	0	0	0	0	0	0	0	0	0	0	0	0	0	0	0	0	2	0	0	0
CCDC80	554	448	329	426	456	440	318	510	341	383	517	349	392	379	462	363	406	327	321	408	188	302
CCDC82	0	0	0	0	0	0	0	0	0	0	0	0	0	0	0	0	0	0	0	0	0	0
CCDC83	0	5	0	2	4	0	4	1	0	3	13	4	0	1	6	3	13	4	5	8	8	0
CCDC85A	146	260	117	134	225	152	138	204	150	197	212	147	133	130	140	240	201	193	150	177	86	201
CCDC85C	217	189	128	208	195	224	196	242	156	223	240	128	195	177	172	203	189	222	160	170	295	200
CCDC86	68	74	21	28	59	59	32	74	35	28	50	40	35	71	55	37	54	38	41	34	22	30
CCDC88A	676	1478	941	753	890	639	450	956	558	945	882	652	702	757	947	1141	702	867	714	1159	1321	923
CCDC88C	124	464	353	250	327	159	123	248	260	384	425	83	65	177	304	405	373	324	259	598	339	318
CCDC89	0	0	0	0	0	1	1	0	0	0	0	0	0	0	0	0	0	1	0	0	0	0
CCDC9	0	0	0	0	0	0	0	0	0	3	0	0	0	0	0	0	0	0	0	0	0	0
CCDC90B	376	538	458	521	483	427	415	566	394	468	528	268	277	261	518	520	469	515	439	383	282	420
CCDC91	113	136	122	70	85	106	53	90	83	120	145	88	96	85	146	175	151	101	128	85	145	113
CCDC92	153	224	122	112	155	121	91	148	161	168	134	120	165	87	124	120	162	104	155	81	149	132
CCDC92B	0	11	6	5	3	6	12	10	15	3	8	0	1	4	13	12	4	12	6	28	1	7
CCDC93	551.88	597.67	652.79	674.83	729.61	636.6	507.99	672.74	605.83	727.55	667.79	471.98	580.73	473.73	702.81	795.84	769.4	734.74	565.95	639.53	611.58	684.48
CCDC97	0	0	0	0	0	0	0	0	0	0	0	0	0	0	0	0	0	0	0	0	0	0
CCDC9B	181	317	239	217	309	280	182	249	180	497	333	114	134	169	369	564	246	308	170	411	280	370
CCK	100	133	75	40	69	48	157	82	86	59	100	89	145	99	52	93	100	66	95	41	181	97
CCKAR	2	6	3	4	6	0	2	11	0	7	11	9	5	6	11	16	1	4	5	1	1	14
CCKBR	3	2	1	2	6	4	12	14	2	1	6	0	2	2	2	2	0	0	3	2	7	6
CCL17	0	0	0	0	0	0	0	0	0	0	0	0	0	0	0	0	0	0	0	0	0	0
CCL19	0	0	0	0	0	0	0	0	0	0	0	0	0	0	0	0	0	0	0	0	0	0
CCL20	0	0	0	0	0	0	0	0	0	0	0	0	0	0	0	0	0	0	0	0	0	0
CCL28	0	0	0	0	0	0	0	0	0	0	0	0	0	0	0	0	0	0	0	0	0	0
CCM2	46	89	28	47	78	74	80	109	67	44	110	39	45	71	74	67	55	86	57	42	68	85
CCM2L	0	5	4	2	3	5	11	11	9	3	5	17	7	6	3	5	2	2	7	4	1	2
CCN1	91	122	143	85	88	71	133	84	169	72	141	161	102	158	64	69	107	97	219	36	131	86
CCN2	1440	2908	2304	1469	1528	1107	1076	1638	2106	891	1703	1324	1582	2856	682	450	2097	1147	2225	586	2555	1133
CCN3	2	6	5	2	2	3	3	9	1	4	10	5	4	6	6	4	5	5	2	3	1	11
CCN4	76	47	85	54	65	130	58	52	43	49	48	59	73	67	64	46	47	54	68	59	42	50
CCN5	0	0	0	0	3	0	0	0	0	0	0	0	0	0	0	1	0	0	0	0	0	0
CCN6	0	4	3	4	8	0	0	1	0	0	0	0	2	0	4	1	2	4	1	0	2	0
CCNA1	87	86	14	76	66	28	39	75	96	45	63	73	121	44	100	21	71	49	72	21	21	73
CCNA2	0	5	2	4	2	8	4	1	1	10	0	1	0	1	3	0	0	8	1	0	14	1
CCNB2	0	0	3	5	5	8	1	1	2	4	3	7	0	2	7	3	0	3	0	2	3	4
CCNB3	0	14	13	2	4	8	24	5	31	10	38	27	12	61	3	13	37	10	32	9	38	7
CCNC	864	1080	861	1034	1059	773	646	1194	1089	1090	1172	844	1096	887	1113	932	1139	986	1134	722	725	1245
CCND1	370	303	281	234	215	367	293	418	271	267	327	389	492	440	321	200	235	249	271	194	381	293
CCND2	237	74	168	148	125	228	101	123	106	110	100	192	228	220	128	115	106	136	103	85	129	109
CCND3	2	11	2	1	13	0	5	1	5	4	5	0	0	6	1	5	1	9	1	4	1	1
CCNDBP1	123	224	152	153	159.87	136	124.43	200.93	155	148	155	132	130.98	141.99	236	183.98	152	204	146	191	106.98	197
CCNE1	151	336	170	170	165	131	146	292	217	171	145	144	166	168	232	185	257	146	246	164	139	193
CCNE2	60	136	80	78	62	74	59	106	90	75	52	76	141	83	114	89	67	93	64	66	63	78
CCNF	13	39	18	12	34	9	20	27	29	19	21	16	11	12	24	31	42	22	26	22	66	27
CCNG1	213	360	320	385	435	250	242	318	255	302	290	256	180	194	305	401	273	387	348	391	194	447
CCNG2	908	976	1136	964	943	967	841	868	771	1021	1342	595	643	743	959	1130	881	922	800	870	1325	1007
CCNH	95	102	143	135	193	115	84	124	84	72	98	20	41	44	103	161	176	153	101	49	108	172
CCNI	4385.94	4433.92	4080	3990.99	4548.98	5528.91	4698.99	5204.97	3896.93	4580.97	6229.97	3262.93	2931.9	3847.96	4834.97	6192.99	4996.9	5492.98	4080	4378.98	4035.98	5896.98
CCNJ	18	32	22	15	20	13	10	22	13	28	34	4	10	10	17	33	10	19	28	20	21	33
CCNK	937	1389	1028	1144	1184	1236	872	1263	1087	1140	1169	880	1263	986	1066	1128	1198	1099	1193	903	1046	1229
CCNL1	168	260	210	151	194	223	135	275	177	174	208	236	321	246	180	171	252	235	186	160	255	277
CCNL2	355	643	796	380	387	624	263	700	330	629	476	378	220	571	473	565	384	553	418	566	912	542
CCNO	0	0	0	0	0	2	0	1	0	0	0	0	0	0	0	0	0	0	1	0	0	1
CCNQ	0	0	0	0	0	0	1	0	0	0	0	0	1	2	0	0	0	0	0	0	0	0
CCNT1	88	236	157	168	156	160	171	263	178	208	188	90	149	176	174	210	186	204	171	154	263	213
CCNT2	729.54	1159.41	961.37	905.95	887.25	745.15	545.56	969.87	740.36	930.14	861.79	712.19	841.91	881.6	1073.6	831.3	854.19	856.95	930.39	702.35	1310.17	1008.04
CCNY	1557	1287	2060	1550	1750	1645	1271	1655	1305	1916	1614	1185	1448	1173	1637	1692	1394	1601	1312	1364	2975	1590
CCNYL1	568	633	622	550	678	525	399	520	551	609	691	324	490	476	687	634	647	702	602	497	696	688
CCP110	167	234	294	310	364	259	123	225	212	286	290	91	96	119	292	284	215	281	284	261	488	375
CCPG1	1504	2527	1794	2050	2175	1575	1378	2103	2194	1987	2447	1356	1691	1603	2226	2121	2112	2298	2095	2168	1342	2194
CCR10	0	0	0	0	0	0	0	0	0	0	0	0	0	0	0	0	0	0	0	0	0	0
CCR4	19	17	10	14	8	13	37	9	15	19	39	22	18	10	18	28	15	13	5	22	11	16
CCR5	4	4	0	0	0	2	3	2	0	4	9	0	3	0	7	1	2	1	3	0	0	0
CCR6	0	0	0	0	0	1	0	0	0	0	4	0	0	0	0	0	0	0	0	0	0	0
CCR7	0	1	0	0	0	0	4	0	0	0	0	0	0	1	0	0	0	0	0	0	0	0
CCR9	0	0	0	0	0	0	0	0	0	0	0	0	0	0	0	0	0	0	0	0	0	0
CCS	1	2	0	2	1	2	1	2	0	0	2	3	3	4	0	1	3	2	1	0	0	6
CCSER1	6	16	13	11	13	15	0	19	8	31	10	3	9	6	8	16	14	15	5	18	36	20
CCSER2	268	533	561	463	438	343	271	456	253	682	514	233	264	257	516	684	354	413	424	531	792	484
CCT2	6665	7793	7088	7431	7113	7258	5006	7964	7669	6991	6350	6830	7776	6621	7400	6857	6673	7372	7659	5579	4566	6561
CCT3	2335	3280	2496	2646	2894	3139	2326	3368	3005	2841	2661	2384	2622	2601	2862	2791	2544	2741	2638	2158	2348	2866
CCT4	2426.99	3189	3315	2917	3237	2830.99	2385.99	3480	2972	3300	3787.99	2920.99	2965	3048.97	3656	3222	3293	2971.98	3704	2524	2504.98	3349
CCT5	4912	6439	5225	5170	5218	6086	3955	6430	5622	5564	5459	5303	5191	5800	6002	5107	5625	5696	5611	3884	3733	5750
CCT7	566	990	633	739	774	560	528	773	623	680	745	400	389	425	775	731	693	590	697	679	594	857
CCT8	5078	5541	4666	4978	5221	5495	3939	5890	5529	4997	4525	4740	5596	4590	5080	4674	4842	5104	5271	3522	3444	4891
CCZ1	2744.94	2577	2566.96	2337	2386.98	2528	2474.98	2862	2624	2263	3153.98	1919.9	2713	2480.94	2475.93	2615.97	2606	2387	2296.73	1778.97	2061	2152
CD101	0	0	0	0	6	2	0	0	0	0	0	0	0	1	0	0	0	0	0	0	0	0
CD109	14	34	34	10	26	11	7	13	4	22	12	27	6	0	22	36	13	8	19	32	39	25
CD14	0	0	0	0	0	0	0	0	0	0	0	0	0	0	0	0	0	0	0	0	0	0
CD151	884	1364	1350	1012	1176	811	1008	1038	1036	752	2733	343	528	1311	1013	1385	1466	1129	1044	1136	612	1238
CD164	36	57	37	44	25	33	26	38	25	30	47	46	51	28	34	41	33	36	52	34	39	49
CD164L2	4	6	8.98	2	4	2	3	10	8	9	9	7	9	5	5	4	7	7	3	4	3	5
CD180	0	0	0	0	0	0	0	0	0	0	0	0	0	0	0	0	0	0	0	0	0	0
CD2	0	0	0	0	0	0	0	0	0	0	0	0	0	0	0	0	0	0	0	0	0	0
CD24	142	203	218	155	232	184	228	166	260	321	328	160	150	244	143	236	410	220	474	155	1043	223
CD247	8.1	6.87	13.23	0	0	5.32	11.15	3.06	4.98	7.91	7.12	7.65	0	25.1	11.71	3.93	0	0	17.79	0	2.71	11.46
CD274	0	0	0	0	0	0	0	0	0	0	0	0	0	0	0	0	0	0	0	0	0	0
CD276	3	0	0	0	0	0	2	1	0	0	0	0	0	0	0	0	0	2	0	0	0	1
CD28	0	0	1	0	0	0	0	0	0	0	0	0	0	0	0	0	0	3	0	0	0	2
CD320	0	0	0	0	0	0	0	0	0	0	0	0	0	0	0	0	0	0	0	0	0	0
CD34	30	7	1	5	5	17	15	5	9	8	2	6	12	6	6	8	4	5	6	14	6	11
CD36	0	2	0	1	0	0	4	0	1	2	16	1	0	2	4	6	0	6	0	1	0	1
CD38	7	7	13	17	26	6	6	22	10	10	27	12	9	16	22	26	16	10	16	18	14	32
CD3E	0	0	0	0	0	0	0	0	0	0	0	0	0	0	0	0	0	0	0	0	0	0
CD4	0	0	0	0	0	0	0	0	0	0	0	0	0	1	0	0	0	0	0	0	0	0
CD40	4	0	0	2	1	6	6	0	0	0	0	1	0	4	0	5	0	1	4	0	0	0
CD40LG	2	0	0	0	0	0	0	0	0	0	0	0	1	3	0	0	0	1	0	0	0	0
CD44	1	4	7	3	14	6	2	3	0	52	14	9	4	13	13	21	4	10	6	8	8	10
CD47	842	781	781	644	888	728	737	811	663	1057	882	639	805	720	769	810	715	823	650	652	1918	957
CD5	0	0	0	0	0	0	0	0	0	0	0	0	0	0	0	0	0	0	0	0	0	0
CD58	0	0	0	0	0	0	0	0	0	0	0	0	0	0	0	0	0	0	0	0	0	0
CD59	15	11	10	3	4	10	6	5	5	7	16	1	13	3	10	12	20	10	5	10	7	17
CD6	0	0	0	0	0	0	0	0	0	0	0	0	0	0	0	0	0	0	0	0	0	0
CD63	0	0	0	0	0	0	0	0	0	0	0	0	0	0	0	0	0	0	0	0	0	0
CD7	0	0	0	0	0	0	0	0	0	0	0	0	0	0	0	0	0	0	0	0	0	0
CD74	23	11	2	6	4	8	10	6	8	17	43	5	1	22	25	12	6	4	4	6	5	20
CD79A	4	5	1	0	0	11	0	0	0	1	3	4	11	6	1	0	10	8	4	1	0	13
CD79B	0	0	0	0	0	0	0	0	0	0	0	0	0	0	0	0	0	0	0	0	0	0
CD80	0	0	0	0	0	0	0	0	0	0	0	0	0	0	0	0	0	0	0	0	0	0
CD81	4103	4220	4252	3831	4300	5252	3328	4500	3998	4928	6568	3513	3806	4398	4309	4354	4793	5109	3620	3459	2638	4614
CD82	347	334	181	269	341	464	308	364	353	319	613	366	541	402	388	228	468	294	328	172	155	331
CD83	0	0	0	0	0	0	0	0	0	0	0	0	0	0	0	0	0	0	0	0	0	0
CD84	0	0	0	0	0	0	0	0	0	0	0	0	0	0	0	0	1	0	0	0	0	0
CD86	0	0	0	0	0	0	3	0	0	0	0	0	0	0	0	0	0	0	0	0	0	0
CD8A	0	0	0	0	0	0	0	0	0	0	0	0	0	0	0	0	0	0	0	0	0	0
CD8B	0	0	0	0	0	0	0	0	0	0	0	0	0	0	0	0	0	0	0	0	0	0
CD9	117	142	136	102	92	184	163	113	213	95	338	152	101	201	152	74	294	104	134	100	66	74
CD93	0	0	0	0	0	0	0	5	0	0	0	0	0	0	0	1	0	0	0	0	0	0
CD96	0	3	0	0	1	0	3	1	0	2	0	0	2	1	0	1	1	1	0	0	1	0
CD99	2	2	2	2	2	5	15	2	11	5	16	3	15	15	3	1	9	0	9	6	5	1
CD99L2	38	138	52	49	103	27	50	70	48	104	103	48	23	44	83	122	102	125.91	69	142	68	90
CDA	1	0	0	0	1	1	1	0	1	0	0	0	0	0	0	0	0	0	0	0	1	0
CDADC1	164	338	230	265	263	168	244	311	208	222	244	114	173	163	299	322	309	245	253	312	168	352
CDAN1	85	151	65	84	91	85	54	103	52	85	120	74	65	89	121	98	49	84	111	88	61	97
CDC123	2589	2583	2599	2744	2784	2719	2082	3016	3020	2975	2498	2096	2640	2427	3036	3240	2635	3040	2632	1985	2160	2791
CDC14A	41	96	79	69	109	80	80	62	43	80	175	20	29	78	41	87	78	74	94	78	118	112
CDC14B	146	67	123	152	148	135	49	75	63	185	50	26	44	63	184	142	270	222	65	79	194	314
CDC16	300	486	484	405	453	320	324	472	414	432	479	313	344	378	499	488	380	454	414	308	496	388
CDC20	14	0	3	1	1	10	9	0	0	3	4	0	0	6	10	3	2	9	0	2	11	6
CDC20B	0	0	0	0	0	0	0	0	0	0	0	0	0	0	0	0	0	0	0	0	0	0
CDC23	1096	1273	898	980	958	1081	918	1280	1257	1014	1087	882	943	976	1274	1046	1058	1032	1183	813	965	927
CDC25A	33	52	21	29	24	36	30	39	63	49	30	35	31	50	35	28	31	19	51	22	39	52
CDC26	0	0	0	0	2	0	0	0	0	1	0	1	0	1	0	0	0	0	1	0	2	3
CDC27	1324	1897	1302	1346	1566	1261	962	1687	1406	1609	1502	914	1284	1428	1731	1632	1493	1453	1572	1336	1400	1647
CDC34	34	28	18	19	29	49	46	34	30	11	73	25	33	57	32	50	29	20	13	19	22	12
CDC37	152	134	110	99	187	183	195	214	171	215	237	163	213	225	190	143	166	201	131	159	150	166
CDC37L1	197	110	152	134	157	189	74	102	88	88	136	77	145	114	94	132	212	204	113	55	111	214
CDC40	743	710	1268	644	749	736	482	749	678	971	694	513	583	511	773	627	722	759	692	631	1199	840
CDC42	4866	5891	4060	5573	5287	5068	4423	6172	4715	4419	4627	5164	4963	4043	5682	5375	4979	5818	5885	3732	2049	5379
CDC42BPA	2066	3803	3063	2666	3124	2353	1776	2473	2058	3285	2886	1809	2154	2027	3130	3783	2673	2918	2344	4146	2383	3568
CDC42BPB	5063	7901	7104	6768	7417	6148	4421	7000	5636	6905	7305	4507	5730	5062	6580	7057	5886	7093	6114	7042	9355	7636
CDC42EP1	2	13	8	2	4	9	6	2	0	5	4	3	2	3	5	12	7	6	6	13	2	0
CDC42EP2	0	0	0	0	0	0	0	0	0	0	0	0	0	0	0	0	0	0	0	0	0	0
CDC42EP3	218	360	377	242	283	182	198	229	272	272	298	242	270	212	329	276	251	270	327	189	156	363
CDC42EP4	35	45	37	14	44	47	34	30	44	40	89	39	64	68	15	34	35	25	26	21	39	27
CDC42SE1	9	13	0	9	6	8	2	11	5	6	13	9	6	11	7	8	8	10	8	8	13	2
CDC42SE2	558	437	639	408	551	748	446	474	315	478	636	330	657	541	484	515	736	560	379	229	435	586
CDC45	2	9	5	1	4	2	5	1	0	3	6	0	0	0	0	5	0	0	0	4	16	0
CDC5L	2349	3446	3109	2899	3068	2474	1819	2976	2787	3178	2939	2109	1964	2263	2983	2953	2849	2922	2905	2392	2602	2807
CDC6	0	0	0	0	0	0	0	0	0	0	0	0	0	0	0	0	0	0	0	0	0	0
CDC7	0	16	13	17	5	9	10	12	7	14	45	7	11	28	18	33	13	6	4	12	25	15
CDC73	529	914	653	576	678	468	399	683	491	655	648	319	391	429	649	676	552	602	690	626	607	787
CDCA2	0	0	0	0	0	0	0	0	0	0	0	0	0	1	0	0	0	0	0	0	0	0
CDCA3	0	0	0	0	0	0	0	0	0	0	0	0	0	0	0	0	0	0	0	0	0	0
CDCA5	0	0	0	0	0	0	0	0	0	0	0	0	0	0	0	0	0	0	0	0	0	0
CDCA7	26	11	17	11	9	3	10	15	2	19	22	6	10	13	16	16	21	15	6	15	24	19
CDCA7L	15	9	9	12	15	6	1	13	5	14	7	17	16	15	6	11	10	9	1	5	5	10
CDCA8	0	0	0	0	0	0	0	0	0	0	0	0	0	0	0	0	0	0	0	0	0	0
CDCP1	14	41	17	12	18	3	9	14	14	34	20	16	2	10	26	23	16	8	9	19	37	28
CDCP2	0	7	1	2	5	1	5	4	7	1	4	6	1	14	17	5	3	6	3	6	13	4
CDH10	1721	1992.78	2289	2110	2137.53	1991.78	1130	2119	1477	2100.44	1357	1406	1634	1434	1927.52	1785	1642	2058.75	1481	1652	2562.57	1953
CDH11	680	834	977	927	991	715	433	899	739	865	759	332	527	455	1038	1269	737	1093	737	1221	1253	948
CDH12	431	885	272	583	601	434	312	779	550	414	510	409	409	375	752	512	558	597	682	538	557	734
CDH13	1079	2559	1137	1787	1967	854	794	1624	1647	1518	1681	844	1097	1128	1933	1408	1812	1807	1775	2146	583	2156
CDH15	0	0	0	0	0	0	0	0	0	0	0	0	0	0	0	0	0	1	0	0	0	0
CDH17	0	0	0	0	0	0	0	0	0	0	0	0	0	0	0	0	0	0	0	0	0	0
CDH18	74	172	163	119	152	76	93	157	96	152	147	151	123	99	137	164	129	140	191	107	93	151
CDH19	59	1	38	6	20	44	58	25	17	23	110	5	10	17	24	92	38	23	5	72	35	21
CDH2	5501	10510	5750	5860	6006	4767	3947	7406	5753	5580	6104	5003	6102	6502	6669	4939	5898	5942	7075	4780	6553	7584
CDH20	604	587	692	521	596	641	762	648	725	616	1165	245	355	586	607	1150	915	722	421	945	863	563
CDH22	139	315	251	266	356	191	167	325	209	350	317	114	106	166	294	429	297	340	210	279	122	375
CDH23	144	465	102	174	267	276	162	428	93	365	167	111	229	185	366	310	144	378	221	235	91	351
CDH4	507	932	531	590	837	647	581	900	665	870	923	482	550	631	594	831	799	729	656	834	556	1144
CDH5	28	26	27	11	34	18	21	44	21	23	34	15	20	9	48	23	12	27	23	39	22	40
CDH7	132	391	319	183	238	125	127	302	197	267	227	100	122	131	446	275	324	299	230	366	235	356
CDH8	1289	1209	1149	1714	1856	1471	959	1443	1147	2061	1147	783	1128	817	1868	1894	1138	2141	1116	1666	1457	1970
CDH9	488	580.22	1043	683	664.47	575.22	194	604	355	825.56	332	273	269	179	614.48	654	283	686.25	293	638	1944.43	592
CDHR1	4	20	7	37	30	21	2	18	1	35	0	6	4	8	3	26	3	20	8	46	12	11
CDHR2	2	1	0	0	0	2	6	3	1	3	0	0	0	2	3	3	10	3	5	0	1	5
CDHR3	2	0	3	3	0	0	0	1	9	0	2	1	0	0	0	1	1	0	5	1	0	1
CDHR4	0	1	0	0	0	0	1	0	0	0	1	2	0	0	0	0	2	0	1	0	0	0
CDHR5	0	0	1	0	0	0	0	0	0	0	0	0	0	0	0	0	0	0	0	0	0	0
CDIN1	76	181	131	115	134	152	100	142	127	133	227	69	53	123	190	134	176	115	168	117	138	162
CDIP1	173	189	196	159	178	196	182	211	176	195	243	149	150	238	198	194	256	244	187	218	130	220
CDIPT	0	0	0	0	0	0	0	0	0	0	0	0	0	0	0	0	0	0	0	1	0	0
CDK1	4	8	11	10	4	13	10	10	17	11	15	23	10	41	7	7	12	5	4	4	49	14
CDK10	300	407	250	299	286	352	243	427	408	276	331	332	326	225	404	304	219	478	349	218	220	359
CDK12	149	283	272	229	233	242	236	300	226	196	293	226	124	230	195	259	203	218	217	195	284	332
CDK13	237	414	357	335	327	282	172	397	257	368	352	209	241	284	310	356	295	357	292	327	399	359
CDK14	543	1019	1632	1073	1299	706	573	833	667	1173	1125	393	588	600	1012	1126	933	1130	862	1326	516	1257
CDK15	0	0	0	0	0	0	0	0	0	0	0	0	0	1	0	0	0	0	0	0	6	0
CDK17	5725	6471	10239	6560	6540	6560	3447	6376	4624	10522	5199	3577	5103	4105	6156	6380	5046	6681	4972	5549	16221	7158
CDK18	8	47	33	40	75	34	45	83	57	37	90	17	13	21	53	96	66	59	27	89	26	105
CDK19	754	802	1094	819	881	1041	981	872	728	863	1870	373	499	675	743	1363	916	831	721	1298	1041	904
CDK2	16	7	5	7	3	5	20	3	9	7	7	8	4	11	1	10	1	13	12	8	6	5
CDK20	0	0	0	0	0	0	0	0	0	0	0	0	0	0	0	0	0	0	0	0	0	0
CDK2AP1	567	632	500	616	674	577	628	681	597	588	911	531	650	648	698	630	721	687	553	415	425	686
CDK2AP2	15	13	4	7	8	28	22	26	14	18	38	18	30	31	13	10	5	11	21	3	18	10
CDK3	9	4	10	14	6	7	12	9	18	9	5	6	6	15	3	5	1	9	18	5	21	13
CDK5	133	219	91	148	178	229	207	281	170	130	248	146	236	159	201	188	173	227	165	112	201	210
CDK5R1	5282.91	4538.37	3905.14	3877.79	4468.17	6792.88	4235.16	5947.64	4400.98	5049.65	4257.51	5519.04	6801.37	5128.3	4515.11	3312.56	4809.34	4744.75	4089.19	2912.67	4562.65	5147.35
CDK5R2	65	124	42	76	135	140	115	174	89	87	105	81	102	98	127	87	56	151	63	68	116	133
CDK5RAP1	54	120	76	98	90	182	78	185	97	46	88	115	123	100	66	133	77	78	121	35	95	113
CDK5RAP2	307	517	448	244	304	394	272	452	319	424	417	387	353	429	520	395	336	351	414	440	328	288
CDK5RAP3	2	3	2	0	0	0	2	0	1	1	0	2	0	3	2	0	3	0	0	0	0	0
CDK6	239	160	277	166	174	247	171	197	180	247	220	217	289	265	217	171	168	227	201	140	421	171
CDK7	57	20	33	100	100	90	28	22	26	20	56	27	27	17	23	98	69	123	19	43	60	110
CDK8	508	770	485	557	554	633	396	708	545	696	694	446	570	522	694	526	588	589	641	534	323	631
CDK9	349	457	298	364	391	382	417	551	352	357	475	194	380	296	407	393	369	411	368	288	360	425
CDKAL1	650	926	1052	846	852	802	637	897	928	887	895	603	548	648	1081	725	814	768	816	782	799	863
CDKL1	29	26	25	24	26	35	84	23	63	14	144	51	38	111	23	13	87	18	50	19	54	33
CDKL2	1	6	6	4	10	7	3	6	10	16	8	9	6	4	10	9	5	7	7	10	11	10
CDKL5	654	762	1853	814	844	786	523	827	605	1134	817	458	453	518	857	1094	730	822	715	971	1571	972
CDKN1A	0	0	0	0	1	0	1	0	1	0	0	0	0	0	1	0	2	1	0	0	1	0
CDKN1B	438	773	384	475	526	568	492	741	452	438	579	402	501	498	586	515	467	485	464	416	340	621
CDKN1C	3	11	2	1	2	1	3	3	4	0	13	3	14	9	3	0	4	9	2	2	3	5
CDKN2C	82	31	67	32	58	64	67	50	32	37	134	27	37	42	32	82	39	50	22	45	66	49
CDKN3	5	3	2	0	2	1	1	0	1	2	5	4	7	0	4	3	0	2	0	0	4	0
CDO1	729	445	834	801	870	822	366	433	446	540	694	388	397	699	507	780	777	702	505	393	545	643
CDON	4	41	13	7	11	13	18	27	20	12	15	9	14	12	16	7	16	15	18	9	11	11
CDR2	28	43	41	33	36	27	19	30	18	47.26	21.05	16	9.08	34	43	45	41	54.25	33	49	93	25
CDR2L	55	132	219	155	135	156	234	83	147	137	222	66	38	92	178	320	191	146	125	205	178	177
CDS1	96	132	193	197	192	80	60	146	146	189	135	49	71	38	170	212	159	181	123	162	74	179
CDS2	59	163	67	105	157	42	65	86	93	102	153	13	19	40	102	107	103	154	95	154	51	167
CDT1	0	0	0	0	0	0	1	1	0	0	7	0	1	0	0	0	1	0	0	1	2	0
CDV3	826	1023	942	948	887	824	781	939	906	883	1152	517	608	762	981	991	924	1020	958	965	810	1145
CDX1	0	0	0	0	0	0	0	0	0	0	0	0	0	0	0	0	0	0	0	0	0	0
CDX2	0	0	0	0	0	0	0	0	0	0	0	0	0	1	0	1	0	0	0	0	2	2
CDX4	0	0	0	0	0	0	0	0	0	0	0	0	0	0	0	0	0	0	0	0	0	0
CDYL	460	824	632	524	627	399	311	619	428	500	625	431	514	411	601	472	419	531	627	528	422	710
CDYL2	61	241	206	159	168	90	74	180	104	169	229	37	24	83	209	257	136	193	153	288	164	283
CEBPA	12	13	3	7	18	9	11	15	14	6	29	10	1	9	13	10	17	2	10	9	13	16
CEBPB	27	37	28	10	18	24	27	22	18	14	33	21	27	50	16	9	38	15	25	12	66	13
CEBPD	5	7	4	3	12	7	0	5	2	1	12	4	11	4	7	3	2	2	0	4	6	4
CEBPG	187	231	164	139	210	143	145	216	174	187	293	159	286	168	153	178	213	228	192	93	210	188
CEBPZ	95	227	204	158	197	178	138	146	176	176	226	90	123	193	202	243	211	236	175	172	144	198
CEL	0	0	0	0	0	0	0	0	0	0	0	0	0	0	0	0	0	1	0	0	0	0
CELA3B	0	0	0	0	0	0	0	0	0	0	0	0	0	0	0	0	0	0	0	0	0	0
CELF1	646	687	621	532	649	716	572	808	630	613	673	679	718	672	592	507	535	593	662	354	727	559
CELF2	2177	2986	4564	2830	3015	3565	1385	2649	1730	4894	2172	1587	1952	1869	2655	2626	2346	3195	2115	2448	7299	3303
CELF3	11	98	21	34	60	28	29	106	31	45	51	23	64	52	32	61	33	60	32	46	101	75
CELF4	1262	2032	1450	1762	1851	1456	977	1809	1524	1568	1425	1083	1102	1181	1805	1654	2061	2184	1541	1294	1289	2216
CELF5	2032	3959	3342	2547	2744	2249	1650	3229	2188	3475	2367	2022	2324	1994	3077	2457	2254	3036	2860	2458	3765	3428
CELF6	754.55	1403.64	956.79	957.67	1067.33	957.55	722.55	1176.99	937.53	1130.34	833.82	786.34	753.41	696.39	1071.28	791.41	795.94	1014.82	938.91	663.41	1670.52	1299.9
CELSR1	137	489	386	286	290	218	122	174	184	313	450	105	86	209	340	426	254	310	225	410	705	437
CELSR2	24	100	54	51.81	73	28	28	87	34	97	45	13	12	46	69	63	37	62	27	65	101	48
CELSR3	309	1040	804	484	625	395	293	703	333	814	670	355	258	414	746	750	554	690	498	866	888	857
CEMIP2	168	285	412	293	282	285	90	191	100	198	172	95	53	129	193	446	252	382	118	232	475	389
CENATAC	4	4	1	0	3	6	5	2	3	1	0	1	1	0	0	1	0	3	4	1	8	9
CEND1	3628	2751	2666	2942	3079	4093	2455	3171	3058	2861	2533	3212	4323	2839	3491	3385	3080	3306	2551	2585	2074	3178
CENPC	0	0	0	0	0	0	0	0	0	0	0	0	0	0	0	0	0	0	0	0	0	0
CENPE	1	1	0	0	4	7	6	6	1	1	5	2	3	2	0	1	1	1	5	2	11	6
CENPF	1	26	3	2	1	7	6	6	12	3	3	0	5	0	0	3	4	6	2	3	16	4
CENPH	0	0	0	0	0	0	0	0	0	0	0	0	0	0	0	0	1	0	0	0	0	0
CENPI	2	0	0	0	2	0	0	2	2	0	3	0	0	0	0	0	0	0	2	0	0	0
CENPJ	5	1	4	4	3	4	11	2	5	5	36	7	11	1	2	10	4	6	3	8	3	4
CENPK	0	0	0	0	0	0	0	0	0	0	0	0	0	0	0	0	0	0	0	0	0	0
CENPL	0	1	2	2	0	0	0	1	2	5	0	0	0	0	0	0	0	1	0	0	0	1
CENPM	2	1	1	2	5	5	1	3	0	1	0	0	0	4	0	8	0	0	3	0	9	4
CENPN	0	0	0	0	2	1	1	4	6	2	2	0	2	0	7	3	1	0	0	1	1	0
CENPO	0	0	0	0	0	0	0	0	0	0	0	0	0	0	0	0	0	0	0	0	0	0
CENPQ	0	0	0	0	0	0	0	0	0	2	0	0	0	0	1	0	0	2	2	1	0	0
CENPS	36	108	61	31	25	25	38	25	63	20	43	43	46	45	29	32	41	34	38	14	18	23
CENPT	2	3	0	0	4	1	1	2	2	1	1	0	1	1	2	0	3	2	1	0	1	0
CENPU	0	0	0	0	0	4	1	0	0	5	0	0	0	0	0	1	0	0	0	0	0	0
CENPV	4	0	0	0	2	0	1	0	0	1	5	2	1	1	2	1	4	2	5	0	4	4
CENPW	0	0	0	0	0	0	0	0	0	0	0	0	0	0	0	0	0	0	0	0	0	0
CENPX	0	0	0	0	1	0	0	0	0	0	0	1	0	1	0	0	2	0	0	0	0	0
CEP104	17	102	60	59	41	16	21	64	49	43	41	23	28	42	71	84	43	67	54	75	47	92
CEP112	2	27	3	4	6	7	5	4	7	1	7	6	8	5	5	7	2	10	2	11	8	13
CEP120	14	16	4	13	18	18	5	4	17	9	7	3	6	7	15	26	29	29	12	5	17	22
CEP126	0	1	1	0	3	4	0	2	2	0	8	0	0	5	0	0	2	0	9	0	4	0
CEP128	4	3	8	1	2	1	3	3	2	10	8	4	6	5	4	3	5	4	6	13	10	1
CEP131	100	178	111	84	121	211	106	156	165	127	108	192	194	182	143	92	138	134	144	129	183	197
CEP135	10	30	8	8	2	5	9	15	22	11	12	0	3	10	15	7	12	17	14	13	31	6
CEP152	15	35	34	31	37	44	23	41	28	50	41	23	14	33	41	39	18	34	18	39	62	27
CEP162	148	383	353	305	323	237	149	354	209	269	266	121	223	432	200	290	308	246	278	205	347	263
CEP164	4	13	1	2	8	1	12	20	12	4	26	22	35	7	6	13	7	5	6	6	11	14
CEP170	603	1569	1786	1362	1531	853	659	1133	868	1448	1365	442	506	670	1448	1849	1235	1376	1083	1787	1448	1756
CEP170B	1017	1487	1167	1277	1416	1084	755	1303	910	1477	1087	834	1136	883	1327	1473	1208	1531	1099	1420	881	1241
CEP19	123	109	87	142	100	171	45	116	117	103	121	133	81	152	116	126	134	109	91	86	98	87
CEP192	4	30	9	5	24	14	5	28	13	28	13	9	10	6	15	15	18	10	17	20	24	40
CEP20	232	177	139	119	152	255	140	271	258	165	279	218	307	234	213	220	212	177	156	131	165	186
CEP250	45	120	98	51	83	56	45	118	69	90	81	53	53	78	94	135	63	83	70	119.97	142.98	82
CEP290	24	115	113	69	79	66	36	134	64	216	116	62	36	112	99	163	105	117	80	83	48	38
CEP295	19	16	16	2	9	12	10	4	3	18	24	7	16	45	21	22	6	12	6	27	18	13
CEP350	321	403	368	309	272	400	251	355	304	399	433	269	245	327	360	387	241	370	300	341	454	345
CEP41	18	15	5	17	18	10	13	35	30	22	20	38	34	8	28	22	13	13	16	20	17	20
CEP43	93	204	102	130	168	80	90	143	91	146	127	81	95	68	133	138	98	117	119	135	134	174
CEP44	89	126	60	106	67	99	60	176	96	133	103	72	101	117	127	93	114	94	76	73	66	119
CEP55	0	0	0	0	0	0	0	0	0	0	1	0	0	0	3	0	0	0	0	0	1	0
CEP57	1	1	1	0	0	0	0	2	0	0	7	0	2	0	5	1	7	0	2	2	2	6
CEP57L1	1	6	3	0	0	0	0	0	0	1	7	7	6	0	1	3	0	3	3	3	0	1
CEP63	93	117	117	102	136	92	86	191	88	96	129	76	107	75	135	132	113	94	122	81	117	103
CEP68	94.48	83.37	67.58	90.24	84.26	83.94	49.13	113.89	72.55	76.08	136.64	84.92	201.16	99.75	61.57	67.43	90.49	61.5	88.54	39.03	47.63	75.86
[truncated: 19,723 more rows]

## Sheet: rSEM 2015 NCBI Star Annot.
RSEM expected count values with the 2015 Starling NCBI gene annotation
	s10MPOA	s11MPOA	s12MPOA	s13MPOA	s14MPOA	s15MPOA	s16MPOA	s17MPOA	s18MPOA	s19MPOA	s1MPOA	s20MPOA	s21MPOA	s22MPOA	s2MPOA	s3MPOA	s4MPOA	s5MPOA	s6MPOA	s7MPOA	s8MPOA	s9MPOA
A2M	262	370	270	311	514	404	417	487	344	727	664	351	283.83	383	346	565	685	503	244	496	207	667
AAAS	26	26	13	11	31	13	32	36	34	25	42	28	37	37	23	22	12	11	23	21	25	39
AACS	947	1602	1885	1441	1356	1158	957	1148	1522	1615	1596	1025	861	923	1214	1563	1519	1403	1535	1055	1296	1719
AADAT	38	83	51	34	71	57	64	69	69	121	115	36	37	57	115	94	129	54	86	71	39	89
AAGAB	527	794	552	591	734	555	419	574	655	665	564	291	389	408	720	825	573	696	664	540	603	712
AAK1	1508	1765	1712	1553	1604	1963	1078	1980	1729	1756	1419	1522	2174	1635	1638	1626	1780	1701	1523	1426	1588	1718
AAMDC	10	10	3	6	5	14	5	7	9	11	10	6	7	12	7	9	5	9	9	5	4	12
AAR2	0	13	4	5	13	0	1	6	12	2	6	0	4	8	6	4	10	6	2	7	1	7
AARS1	3562	5024	4154	3905	4147	4449	3112	5044	4413	4174	3492	3180	3884	3621	4173	4215	4028	4569	3917	3474	2809	4525
AARS2	47	89	74	73	68	71	69	102	65	89	80	49	71	59	56	126	92	116	61	57	56	126
AASDH	73	229	92	135	128	126	126	105	93	152	158	87	93	109	137	112	99	112	101	100	137	129
AASDHPPT	0	45	19	15	26	14	2	8	20	17	13	6	9	9	9	46	25	30	32	18	22	14
AASS	67	262	207	120	145	79	120	147	114	232	247	90	59	145	155	212	227	161	113	244	191	172
AATF	43	82	47	36	59	45	54	67	55	63	41	34	34	50	42	55	56	92	63	63	54	56
AATK	81.3	144.37	96.23	71.05	97.89	92.75	122.83	158.59	62.66	154.95	209.43	52.13	74.55	60.89	96.44	186.11	91.08	129.3	96.56	190.24	181.33	134.61
ABAT	8848.08	12556.7	10935.9	13165.1	14839.5	8802.53	7983.54	11248.4	9237.96	17969	11895.2	4167.62	4320.01	6210.95	15412.4	21629.5	12732.4	15434.9	11707	20319.3	9156.33	17890.8
ABCA1	387	581	810	512	620	587	319	377	318	718	835	257	178	290	613	1623	607	728	318	893	1229	814
ABCA12	50	80	81	65	84	38	53	33	104	198	111	33	46	92	98	85	284	166	134	46	100	54
ABCA13	37	14	7	37	36	28	2	24	4	48	25	9	16	7	56	41	1	41	9	32	17	28
ABCA2	1118	1817	2185	1428	1409	1779	1937	1876	931	1486	2886	842	688	1272	1319	3297	1277	1745	1111	2492	1900	2004
ABCA3	303	1247	870	629	800	433	361	732	543	919	768	373	276	355	692	935	757	749	540	1025	764	988
ABCA5	363	711	686	592	677	535	441	750	590	739	864	313	248	490	774	1088	644	655	549	1028	487	803
ABCA7	43	125	28	74	80	102	45	173	69	42	60	47	78	107	46	68	75	61	75	57	64	95
ABCB1	251	272	312	301	319	218	220	218	218	256	232	132	132	96	319	414	226	247	212	471	116	252
ABCB10	347	578	349	425	391	418	305	520	446	389	434	333	535	486	456	332	440	413	562	302	276	401
ABCB5	17	82	52	28	42	32	31	94	40	53	71	98	31	77	78	27	101	51	62	29	33	35
ABCB6	61	55	41	54	61	50	63	88	60	54	60	50	72	74	82	61	65	66	76	41	50	39
ABCB7	161	285	223	205	213	191	139	233	171	236	257	108	171	195	249	295	279	258	207	295	249	258
ABCB8	6	7	4	3	9	8	6	9	10	4	17	9	13	6	5	6	4	9	4	0	2	3
ABCB9	105	119	195	110	108	134	106	140	86	115	111	49	143	177	113	111	103	103	105	55	87	118
ABCC10	71	206	97	110	96	116	98	136	119	81	184	95	82	122	113	110	97	157	132	86	105	167
ABCC2	26	2	15	8	13	6	6	16	5	26	3	2	16	20	7	30	11	17	7	11	32	5
ABCC3	66	84	103	93	80	158	46	84	40	82	51	75	70	57	62	59	55	43	44	45	20	83
ABCC4	49	55	46	53	50	23	23	20	13	47	49	5	9	18	29	64	20	27	17	33	12	32
ABCC5	4040	4924	4914	4028	3894	4716	3037	4974	2787	5208	3726	3359	3738	4531	3882	4471	3703	3982	4283	3662	7435	3841
ABCC8	273	391	539	288	334	222	157	439	224	407	177	255	280	245	195	223	257	291	281	240	757	358
ABCC9	254	556	507	414	415	448	299	459	254	437	428	318	313	285	546	407	378	479	415	501	245	520
ABCD2	362	837	852	624	659	293	361	494	463	766	728	245	194	424	728	1066	533	682	502	1032	591	847
ABCD3	678	1340	1132	1198	1191	704	707	950	876	1014	1620	483	475	638	1050	1509	1112	1144	1002	1383	928	1164
ABCD4	122	232	133	188	160	183	142	248	166	195	218	204	192	232	245	192	181	182	186	156	355	228
ABCE1	4363	5265	4568	4313	4489	4779	3173	4877	4803	4149	4759	3400	4707	4346	5037	4780	4307	4225	4525	3688	3571	4587
ABCF1	5	4	2	2	11	11	5	7	2	6	8	11	9	14	1	3	2	9	3	0	3	6
ABCF2	2067	2968	3242	2317	2453	2814	2060	2840	2619	2623	2892	2031	1886	2162	2731	2906	2530	2650	2380	1925	2056	2677
ABCF3	620	843	648	573	644	585	483	861	615	689	666	509	583	515	772	722	722	683	786	623	497	802
ABCG1	275	259	240	213	255	367	215	280	249	259	211	250	344	185	278	222	221	270	247	204	544	278
ABCG4	60	280	216	190	221	187	171	209	122	260	291	46	53	82	227	438	208	296	114	493	239	349
ABHD10	233	306	168	188	225	254	185	263	244	242	280	169	262	216	266	252	213	236	204	148	130	227
ABHD12	498	810	511	733	748	748	694	736	736	757	1042	418	474	525	763	897	942	710	670	690	584	762
ABHD12B	86	77	49	62	152	84	94	196	106	82	140	114	150	149	71	108	76	144	135	49	74	67
ABHD13	239	319	329	285	313	216	229	265	238	378	334	119	192	241	264	326	363	325	238	320	290	324
ABHD14B	5	11	0	10	8	2	12	5	3	13	22	24	5	22	14	12	6	10	7	1	4	17
ABHD15	386.97	12.26	0	67.76	54.27	534.56	228.9	181.18	209.52	39.27	28.07	394.47	738.85	396.34	0	0	75.02	25.5	39.46	2	124.47	0
ABHD17A	29	89	25	29	54	51	48	92	36	47	79	35	49	58	50	51	46	48	37	40	35	41
ABHD17B	464	183	488	339	349	530	288	233	148	197	419	128	110	136	249	673	508	446	161	262	285	518
ABHD17C	959	1196	1198	937	1038	1059	787	1012	922	921	1196	724	952	1017	933	845	930	915	875	751	1323	920
ABHD18	194	266	264	239	234	167	172	204	180	234	212	90	103	122	196	225	208	203	191	202	184	272
ABHD2	72	170	131	131	151	26	48	122	56	127	99	17	11	59	151	225	89	139	142	283	115	200
ABHD3	2215	2691	3398	2897	3248	2398	2538	2635	2601	2830	4364	1348	1341	2160	2627	3940	3558	3202	2422	3429	2195	2998
ABHD5	118	221	185	220	196	139	167	174	118	197	232	70	89	126	186	187	137	186	152	172	198	249
ABHD6	113	241	203	174	202	179	107	214	132	280	274	116	120	150	204	147	165	199	148	177	413	255
ABI1	4529	4285	5296	4579	4988	4796	3318	4631	4186	5681	4325	3321	4728	4028	4776	4334	4577	4672	4362	3456	4997	4771
ABI2	594	1093	1240	773	865	640	578	816	557	898	1094	447	621	624	739	1058	914	969	729	1013	991	1048
ABITRAM	126	137	91	104	119.61	164	99	133	119	101	84	90	137	128	118	129	91.5	145	123	68	217	124.6
ABL1	878	1471	1037	840	1136	1077	937	1215	1147	919	1639	695	1044	1206	1097	1088	1206	1219	1090	1045	664	1248
ABL2	108	255	273	191	270	102	128	208	122	249	200	87	104	127	207	326	193	237	123	423	215	219
ABLIM1	444	884	746	500	624	554	475	714	622	616	894	653	514	797	660	659	854	616	697	663	893	719
ABLIM2	2737	3540	2882	2918	2983	3233	2292	3362	3703	3039	4054	2622	3070	3077	3471	3191	3835	2924	3520	2638	4647	3360
ABLIM3	423	744	397	506	573	681	637	711	483	595	623	553	643	663	545	648	505	606	529	357	765	755
ABR	2714	4345	4224	3488	3913	3705	2774	4132	3129	3776	3190	2948	3279	3204	3469	3206	3027	3682	3608	2755	3866	4287
ABRAXAS1	58	116	83	75	65	72.06	32.04	116	74	88	90.11	45.05	45	44	88	80	81.17	97	119	63	94	95
ABRAXAS2	529	648	637	471	596	508	395	661	696	598	608	455	553	554	635	481	578	608	524	477	484	584
ABTB1	211	532	496	380	554	219	354	423	339	457	533	169	146	171	507	696	378	493	363	701	367	580
ABTB2	260	241	283	281	300	318	420	382	237	315	490	110	100	198	296	714	347	403	207	491	246	332
ACAA1	156	330	105	197	191	176	186	288.98	134	211	334	126	190	196	144	216	194	167	246	124	152	282.99
ACAA2	867	362	740	547	592	764	294	447	290	231	503	304	392	453	310	750	888	699	360	196	586	784
ACACA	145	585	398	263	381	274	174	315	268	420	366	160	150	249	312	624	314	386	231	717	345	496
ACAD10	15	4	10	9	8	18	12	28	15	26	15	4	16	20	4	14	17	13	20	12	14	15
ACAD11	156	315	261	152	209	114	203	251	259	235	297	117	113	215	229	331	243	268	189	258	220	267
ACAD8	77	188	105	111	143	87	91	130	123	110	133	72	53	79	125	98	152	128	112	101	82	134
ACAD9	980	1135	993	931	1003	1192	831	1324	1119	877	1055	930	1041	1002	1083	1137	823	941	947	672	917	1072
ACADL	513	705	612	608	834	545	422	684	655	556	767	467	378	616	645	613	696	675	750	541	436	680
ACADM	868	457	707	823	884	1006	312	846	837	848	802	745	968	655	825	757	685	846	676	592	598	763
ACADS	218	324	284	228	246	220	226	302	233	208	300	147	169	231	292	283	273	251	243	199	302	268
ACADSB	591	987	651	812	853	597	483	690	716	722	834	428	632	556	755	901	827	844	633	649	524	751
ACAN	14	49	17	18	29	6	5	26	9	9	11	16	39	11	39	19	3	11	22	28	45	35
ACAP2	231	354	291	197	224	188	251	251	251	182	269	121	184	302	271	396	200	243	176	314	222	309
ACAP3	3	31	25	6	11	11	12	14	10	16	13	2	6	10	4	16	9	13	6	26	26	21
ACAT1	3842	3879	5114	3810	3806	5177	3088	4056	4249	4322	3914	4015	3680	3557	4196	5171	4731	3758	3218	3139	3465	3855
ACAT2	811	840	541	702	652	945	534	907	815	674	830	684	829	871	762	613	898	687	624	510	669	666
ACBD3	695	988	811	809	738	589	616	897	852	818	898	559	600	623	860	924	766	835	874	869	826	914
ACBD5	956	1113	1125	869	991	913	874	1042	815	1151	1205.99	539	746	683	1058	1536	1032	1032	863.99	1091	776	1189
ACBD6	315	297	255	291	320	359	248	396	286	295	308	320	324	314	320	305	285	316	319	238	253	376
ACBD7	2339	1561	1624	1901	2190	2645	1860	2361	2301	2546	2469	2250	3373	2393	2299	2832	2419	2214	1671	1595	1377	1769
ACCS	277	337	415	289	348	354	269	386	347	319	345	223	241	260	386	407	393	342	340	281	303	437
ACE	88	136	66	72	101	84	39	141	88	124	109	89	77	105	114	63	89	133	118	87	80	109
ACER3	36	74	39	71	71	43	34	41	36	68	73	34	26	42	76	79	54	45	50	106	49	60
ACHE	6	8	1	7	4	6	15	12	7	10	14	8	2	0	5	6	2	4	4	7	5	10
ACIN1	25	73	27	26	30	35	20	86	18	67	42	38	32	59	56	31	29	62	31	39	71	45
ACKR2	7	0	8	0	0	0	0	1	15	0	5	20	0	21	7	1	0	0	0	1	0	9
ACKR3	100	103	84	95	102	144	119	124	111	125	240	120	141	117	129	139	112	112	132	102	97	106
ACLY	7481	9754	6593	8766	8928	7397	5205	8769	7436	7015	7157	4989	6019	4866	9022	14814	7440	9353	8029	8663	3648	10241
ACMSD	6	52	9	30	29	17	6	59	17	3	33	39	39	44	22	13	26	8	17	11	1	31
ACO1	1158	1009	1116	1170	1163	1117	756	1015	1017	1101	1112	663	788	897	1118	1268	1286	1322	999	806	1094	1425
ACO2	13786	13490	14510	13844	15299	16142	13118	15810	14351	14365	15331	12379	13914	12269	16472	15926	15671	15528	14443	11287	10696	14723
ACOD1	3	0	4	0	3	0	4	4	0	1	5	0	0	0	0	1	0	2	0	0	16	0
ACOT11	29	63	26	28	67	45	53	53	44	43	76	29	33	62	44	36	54	43	17	22	44	53
ACOT12	55	17	62	57	63	64	41	51	57	65	34	57	44	37	42	102	55	112	31	64	18	83
ACOT13	270	289	563	281	348	472	342	509	318	287	451	389	444	379	421	645	401	256	297	184	299	336
ACOT7	3793	6263	3675	4172	4842	4704	3815	6061	5376	3739	4609	4714	5496	4628	5412	5463	5149	5116	4386	4021	1758	5512
ACOT8	104	107	73	70	133	140	109	217	116	72	112	115	119	137	124	108	64	100	87	42	80	147
ACOT9	230	582	497	523	588	218	204	526	330	595	464	326	133	214	515	685	401	515	457	519	592	525
ACOX1	322	1027	625	538	733	288	354	662	442	551	1002	198	206	296	813	909	554	715	647	745	370	890
ACOX2	75	98	163	66	103	94	117	76	68	121	166	110	108	122	118	227	190	98	127	108	83	155
ACOX3	70	58	36	54	47	83	37	58	36	55	50	71	45	61	82	52	82	64	39	63	54	84
ACP1	376	384	333	283	326	302	298	391	326	338	422	195	271	288	369	373	379	396	370	253	273	348
ACP2	424	638	474	493	460	456	361	526	528	494	663	337	516	512	550	481	622	621	569	328	562	648
ACP6	10	9	1	1	4	17	8	11	11	2	18	9	5	15	4	2	8	14	5	12	2	8
ACSBG1	37.55	57	36	35.3	41.88	36.54	34.18	64.32	39.45	64	104.91	17.7	30.94	32.47	54.34	113.03	55.2	42.38	51	88.52	45.58	75.34
ACSBG2	39	89	65	74	96	39	78	62	127	75	115	71	22	51	105	70	101	70	64	103	22	120
ACSF3	3	4	8	2	11	12	4	16	6	8	13	8	20	4	9	13	10	19	7	12	15	18
ACSL1	597	753	747	603	601	711	613	720	561	652	1007	367	474	605	777	1085	628	660	572	679	673	777
ACSL3	329	571	487	483	591	273	319	421	346	582	650	259	255	303	524	579	578	473	513	722	477	713
ACSL4	1252	3050	2381	2256	2526	1230	1220	2033	1660	2191	2443	966	1005	1025	2375	2987	2130	2293	2576	2754	1731	3282
ACSL6	458	1251	887	701	810	505	339	731	424	949	818	351	264	619	910	1070	830	807	689	1176	756	1100
ACSS1	30	63	75	42	34	22	26	54	18	32	57	13	7	36	56	56	33	31	49	73	31	34
ACSS2	365	620	488	389	539	529	413	563	510	626	536	277	243	344	558	722	706	655	515	643	308	676
ACSS3	38.17	31.71	57.74	36.52	32.16	53.15	74.56	63.87	48.38	44.82	106.81	24.43	31.94	39.43	44.06	64.47	47.53	56.99	28.82	50.71	35.73	49.17
ACTA1	17	18	10	16	11	23	13	11	22	26	6	16	36	15	6	12	30	19	15	7	3	8
ACTA2	441.18	237.78	1262.31	547.51	554.89	856.73	266.07	367.54	250.01	514.12	552.67	301.89	165.04	306	258.67	232.61	337.32	494.77	182.38	503.63	64.28	399.12
ACTB	39336	43238	46931	41077	42749	55227	40912	48335	43180	45133	43853	37255	42389	42607	37769	33606	41055	46615	45014	28270	55204	43889
ACTC1	26	5	1	11	20	2	0	42	6	16	0	14	37	4	15	28	4	12	3	8	4	15
ACTG1	3305.35	5063.86	3015.2	3300.25	5130.31	5619.01	5547.93	6578.35	3619.17	4241.85	5703.24	3207.8	3661.05	4016.04	4346.35	4835.93	4017.91	5072.59	4269.36	3287.38	5069.22	6596.19
ACTG2	6	17.01	1	7	15	27	30	18	0	7	10	14	45	35	2	13	15	14	6	8	7	13
ACTL6A	379	351	363	314	346	458	373	529	446	395	551	248	351	406	398	546	353	381	408	330	425	322
ACTL6B	78	145	51	58	119	153	104	126	58	86	91	102	125	101	66	90	66	92	67	57	68	93
ACTN1	2407	3808	4332	3257	3233	2906	2185	3201	3126	3563	3320	1955	2046	2837	3526	2900	3088	3154	3915	2465	5146	3704
ACTN2	0	11	0	4	17	3	2	4	3	10	18	6	5	7	11	5	4	8	6	10	2	7
ACTN4	84	146	57	55	99	79	118	184	81	78	166	62	83	101	94	121	100	126	87	104	116	165
ACTR10	3812	4883	4303	4138	4356	4738	3293	4275	4461	3602	4924	3265	3433	3213	4328	4555	4353	4038	3948	2827	2388	4273
ACTR1A	6379	9980	8041	8101	9184	7343	6207	8374	7461	7333	8579	5668	6454	6237	9322	9151	8407	8862	7948	7104	6003	10004
ACTR2	2429	3599	2735	2845	3079	2742	1930	3222	2943	3266	2766	2226	2733	2419	3206	2770	3109	2929	3011	2373	2803	3119
ACTR3	3902	4040	4357	3585	3875	3816	3128	4094	3500	4378	4503	2670	3484	3458	4106	4009	3604	3807	3371	3151	5217	3923
ACTR3B	1189	1764	1829	1383	1458	1211	856	1673	1235	1318	1058	1088	1287	856	1477	1401	1191	1385	1435	1003	1997	1492
ACTR5	153	140	208	120	110	162	100	160	141	128	156	74	57	116	129	141	113	145	85	109	134	110
ACTR6	3227	3813	3195	4043	3874	4113	2531	4601	4418	3406	2242	3506	4995	3184	4312	3611	3359	2899	3307	2029	2151	3705
ACTR8	599	672	576	606	578	491	577	609	600	701	644	416	565	467	825	713	644	750	579	531	555	598
ACVR1	834	715	755	631	708	1009	778	760	796	706	845	654	1138	965	716	642	942	648	701	398	1003	627
ACVR1B	56	110	136	94	97	55	71	131	108	96	133	64	141	103	109	106	133	150	85	100	129	125
ACVR1C	9	18	2	3	26	1	4	11	0	6	4	6	18	0	4	3	1	7	11	7	0	11
ACVR2A	622	1136	1171	588	700	735	613	911	539	845	670	476	629	512	722	831	650	752	621	718	2191	771
ACVR2B	332	409	387	368	385	548	233	469	404	470	324	448	444	347	369	276	346	400	449	167	536	370
ACYP1	35	17	17	21	38	49	38	18	43	35	44	51	22	44	33	22	42	27	23	31	23	20
ACYP2	162	206	133	116	149	202	135	262	281	243	203	200	190	194	255	196	237	254	195	142	148	252
ADA	10	14	22	19	10	16	13	11	18	36	23	3	10	18	20	18	20	13	32	23	14	23
ADA2	4	12	16	16	13	4	10	2	2	4	14	0	5	12	7	20	9	12	9	14	10	17
ADAL	96	130	51	76	92	160	109	190	80	94	135	122	87	72	126	117	81	121	90	107	88	75
ADAM10	2342	1737	2366	1878	1816	2550	2392	2156	1708	1963	3131	1165	1509	1622	1966	2797	1809	1980	1494	2112	1685	1937
ADAM11	116	353	185	139	262	170	207	288	146	226	311	136	154	81	256	285	151	290	168	247	200	337
ADAM12	18	21	12	14	21	3	24	18	6	16	23	33	17	18	30	31	21	22	7	27	14	27
ADAM17	378	795	602	475	588	362	460	478	389	553	678	264	236	331	572	727	514	588	549	619	732	872
ADAM19	23	79	66	44	37	17	31	75	24	42	50	27	17	34	70	87	47	81	63	60	46	54
ADAM22	880	1926	1430	1190	1422	862	689	1094	822	1618	1616	667	906	798	1333	1510	1124	1352	1086	2038	938	1505
ADAM23	1290	2068	2709	1995	2234	1507	1161	1854	1563	3084	1504	1184	1140	1153	2050	2410	1726	2249	1798	2371	1905	2301
ADAM33	7	5	4	3	16	3	11	6	5	3	7	12	5	15	17	5	2	13	5	2	14	10
ADAM9	66	208	168	118	144	92	97	136	107	160	185	49	58	51	117	215	148	146	128	219	143	192
ADAMTS1	246	162	245	141	137	246	257	193	107	85	253	74	138	184	165	231	175	169	108	195	144	109
ADAMTS10	4	11	19	10	22	5	25	14	9	15	14	6	8	14	6	10	12	23	2	27	2	11
ADAMTS13	65	89	85	107	95	81	90	122	87	92	85	75	107	100	71	97	72	118	67	64	87	88
ADAMTS15	15	8	15	12	15	29	23	14	2	16	19	17	4	5	11	15	4	17	7	14	4	12
ADAMTS17	17	54	59	52	33	64	32	45	35	33	26	23	20	40	31	53	24	58	27	34	36	43
ADAMTS18	28	36	16	26	35	15	17	22	21	34	15	8	15	30	27	51	22	30	29	51	94	28
ADAMTS19	77	43	144	115	107	120	72	70	81	71	85	45	32	48	60	105	96	105	54	50	90	102
ADAMTS2	65	366	174	276	305	86	201	213	135	172	209	128	172	108	358	162	225	300	388	333	21	403
ADAMTS20	15	67	29	46	34	23	28	41	32	43	35	51	83	37	57	37	37	87	30	36	37	43
ADAMTS3	107	354	165	125	232	97	47	292	90	150	107	73	155	86	179	137	70	142	223	171	159	312
ADAMTS5	23	92	32	17	21	16	17	29	9	29	21	27	13	35	17	28	37	23	26	35	34	42
ADAMTS6	535	594	431	652	580	842	243	586	377	574	357	500	351	476	442	712	844	740	374	384	257	791
ADAMTS8	31	80	62	39	70	37	35	81	50	52	96	32	33	56	70	50	56	55	49	30	34	76
ADAMTS9	177	851	264	188	278	169	124	315	228	222	678	267	286	459	437	166	215	234	338	257	467	440
ADAMTSL1	18	10	52	22	24	25	8	8	7	34	40	19	1	8	12	42	48	23	5	28	174	48
ADAMTSL2	181	418	438	227	277	254	94	220	169	442	202	178	192	217	184	196	229	271	201	168	259	332
ADAMTSL3	34	37	26	41	41	17	8	21	9	54	20	13	5	14	27	45	33	57	18	42	23	54
ADAP1	1482	1664	3001	1958	2031	1691	1528	1718	1634	2035	2175	907	966	1043	1777	2910	1653	2090	1345	1985	1850	2074
ADAP2	2	9	3	1	10	8	14	9	4	1	13	26	10	12	9	9	11	20	11	9	6	8
ADAR	85	103	97	62	90	98	69	100	79	89	153	102	60	88	74	103	100	100	127	76	102	114
ADARB1	386	635	603	546	605	422	297	529	387	622	585	296	365	439	618	620	535	540	518	605	345	573
ADARB2	495	704	741	1073	1385	601	352	811	453	845	424	388	639	229	1136	2242	418	1230	581	1735	209	1088
ADAT1	44	91	74	45	51	55	43	61	28	74	69	48	56	56	80	88	49	58	68	82	64	83
ADAT2	50	72	26	48	56	79	26	82	28	51	53	32	37	64	46	40	58	56	37	25	40	40
ADCK1	171	310	209	204	226	160	151	239	194	200	216	158	145	142	256	185	204	203	216	171	154	201
ADCK2	60	49	51	52	54	61	35	59	47	82	116	68	34	44	105	76	76	68	60	47	46	80
ADCY1	14	56	78	47	72	63	10	53	14	116	58	12	15	22	41	74	21	67	25	65	18	57
ADCY2	1904	2986	3029	2723	2846	2276	1400	2688	2040	2686	1832	1898	2295	1445	3043	2683	2184	2950	2631	2506	757	3061
ADCY3	13	22	2	12	18	16	34	30	20	15	30	12	16	13	14	22	8	20	11	16	21	27
ADCY5	1547	1505	2315	1364	1328	1656	1066	1277	1019	2033	1715	782	1061	1103	1157	1466	1406	1434	1275	1194	8106	1684
ADCY6	240	481	199	250	362	348	321	487	319	311	569	262	325	293	339	288	267	317	252	311	311	365
ADCY7	402	1192	1176	786	828	503	362	661	519	768	729	643	723	634	1036	478	770	604	858	673	469	690
ADCY8	1308	1134	1171	1596	1665	1851	872	1528	948	1533	792	1098	1288	775	1438	1866	1009	1502	1160	1313	389	1397
ADCY9	625.61	802.33	973.39	648.63	636.04	663.57	456.31	725.62	527.58	1071.86	579.05	628.13	589.58	654.34	864.71	661.91	725.11	787.42	691.49	659.31	813.86	811.21
ADCYAP1	974	2758	1317	1439	1757	767	1780	2789	1729	711	1344	2783	4634	1577	2322	545	1502	1233	2598	786	93	2283
ADCYAP1R1	555	2144	1200	2093	2495	643	727	1038	1199	2148	2220	439	342	474	1722	2206	2091	1901	1661	3328	711	2657
ADD1	6174	9122	9948	7888	8415	7109	8583	8120	6511	7640	11880	3476	3958	5262	8694	12003	8087	8922	7493	10621	6452	9781
ADD2	13	64	19	24	37	32	36	42	27	31	34	16	14	18	35	30	25	35	15	46	44	66
ADD3	5483	7088	6977	6476	6751	6451	5113	6509	6192	6581	8881	4378	5385	5421	6024	7044	5728	6156	5590	6188	6472	6352
ADGRA1	723	1007	725	1063	1090	913	693	1060	973	945	989	634	855	678	1009	1223	954	913	955	1096	396	1146
ADGRA2	9	23	15	20	11	17	18	34	5	8	27	7	9	15	7	45	4	15	6	22	18	14
ADGRA3	481	835	752	539	606	624	401	744	556	736	952	455	554	732	763	630	630	495	728	510	723	667
ADGRB1	1414	3035	2751	2176	2411	1750	1393	2201	1879	2830	1915	1226	1234	1449	2500	2328	1893	2451	1914	2494	2726	2703
ADGRB2	216	413	340	307	447	481	297	497	223	386	356	182	262	304	293	286	213	404	209	329	878	457
ADGRB3	2270	3283	4266	2790	3073	2785	1617	3019	2580	3397	2681	2018	2299	2071	3084	2709	2565	2844	2884	2520	4716	3044
ADGRF5	19	36	19	24	13	27	56	16	15	27	10	17	3	12	26	20	39	21	22	21	12	28
ADGRG1	114	139	111	128	134	173	140	107	181	136	247	166	114	124	173	189	205	140	108	126	78	160
ADGRG2	8	13	51	0	8	0	7	8	46	10	45	27	5	19	12	3	48	5	38	4	28	15
ADGRG6	49	125	100	140	134	72	45	120	38	97	84	40	54	43	80	139	48	142	76	171	50	115
ADGRL2	2504	4126	2118	2548	2770	2188	1752	3347	2575	3785	2528	2247	2256	2198	3394	2912	2386	2810	2873	2470	5966	3049
ADGRL3	781	1618	1260	1077	1263	767	721	1229	1016	1545	1571	536	576	708	1246	1372	1203	1502	1185	1074	1179	1670
ADGRL4	227	139	190	185	231	219	117	203	139	194	197	80	84	113	165	211	153	202	137	205	111	197
ADGRV1	503	431	501	436	458	570	151	326	216	344	229	339	340	303	312	389	474	504	381	184	529	676
ADHFE1	57	69	143	92	99	62	53	162	74	125	158	39	43	146	95	111	69	92	182	73	74	219
ADI1	818	796	701	762	833	782	755	916	918	812	1150	512	592	643	901	1092	1080	968	689	734	602	818
ADIPOR1	914	964	678	753	1052	904	927	1023	788	720	969	747	902	763	928	810	801	904	842	546	629	1018
ADIPOR2	1440	1167	1183	1011	1179	1705	1944	1495	1118	1262	2509	706	1078	1044	1232	1905	1113	1201	998	1269	916	1060
ADK	2602	3237	3109	2924	2963	2986	1870	2729	2464	2862	2831	2202	2333	2263	3051	2813	2700	2691	2646	2128	2290	2633
ADM	7	3	7	2	1	9	21	12	21	7	11	13	9	41	15	12	14	11	14	3	5	2
ADNP2	271	421	303	288	311	377	229	384	259	306	361	213	361	305	305	296	298	298	358	224	344	299
ADORA1	30	5	54	22	24	31	21	34	13	15	11	17	35	10	34	25	13	40	12	17	7	7
ADORA2A	6	26	28	10	3	5	3	20	0	10	13	2	8	2	5	14	7	14	9	16	86	21
ADORA2B	301	293	259	319	428	302	353	286	272	274	466	200	248	289	368	313	338	398	352	292	183	367
ADPGK	59	89	65	71.31	107.22	90.4	40.37	119.22	61.68	105.01	108.31	62.31	45.5	81.5	97.16	103.18	94.57	83	66.67	82	56	63.25
ADPRS	135	540	157	220	276	147	160	232	208	248	322	129	92	142	363	209	249	300	228	202	152	316
ADRA1A	3	28	8	2	4	4	2	6	2	5	7	11	3	7	12	5	9	8	10	0	25	15
ADRA1D	59	77	48	71	83	120	50	72	58	100	76	73	59	97	60	83	68	108	70	82	70	99
ADRA2A	335	896	308	441	438	254	335	630	332	316	368	308	228	171	471	397	423	507	549	425	93	576
ADRA2C	452	570	565	401	418	426	244	525	293	493	228	241	295	244	569	505	223	487	374	349	1528	630
ADRB1	32	21	53	29	45	27	59	44	27	32	96	16	34	22	4	29	39	34	21	41	28	35
ADRB2	30	35	79	81	99	17	54	52	76	76	63	28	0	26	46	94	83	93	54	98	23	75
ADRM1	1731	1933	1537	1569	1626	2162	1552	2129	1801	1717	1885	1795	1901	1955	1679	1670	1563	1798	1621	1270	1379	1696
ADSL	539	921	408	485	567	665	611	838	809	498	719	676	869	738	808	642	648	540	662	426	328	639
ADSS1	413	1188	861	535	630	400	294	646	452	522	647	332	387	472	762	677	544	663	620	630	668	740
ADSS2	1524	2420	2068	1759	1930	1606	1340	2156	1910	1699	1899	1441	2006	1974	2148	1732	1859	1835	1973	1566	1410	2116
AEBP1	21	44	51	27	50	32	12	60	20	35	40	39	53	33	33	25	20	49	33	22	26	40
AEBP2	503	404	361	323	341	280	217	377	223	370	383	244	401	322	310	238	331	236	279	211	421	352
AEN	8	19	8	8	13	7	19	8	6	16	10	3	14	26	14	11	11	7	20	4	17	14
AFAP1	51	262	219	126	158	61	71	164	71	245	144	52	36	56	194	291	129	200	139	364	179	214
AFAP1L1	7	14	9	6	13	16	35	10	13	9	50	6	10	13	22	53	12	10	2	43	12	21
AFAP1L2	113	278	199	137	192	113	80	156	79	200	204	22	66	67	157	201	167	206	149	218	73	180
AFDN	1680	2609	2171	2024	2146	2167	1377	2293	1658	2035	2096	1348	1740	1437	2111	2507	1993	2092	1614	2413	2152	2153
AFF1	67	85	114	103	92	162	83	120	93	134	163	39	65	89	102	97	103	109	74	124	155	113
AFF2	124	210	174	119	172	108	111	146	137	167	207	125	178	103	171	196	141	165	149	181	134	241
AFF3	105	202	154	132	111	127	112	158	114	223	63	109	142	131	206	88	78	139	107	102	150	125
AFF4	945.14	1797.46	1676	1428.46	1468.91	1136.8	961.97	1319.26	1128.03	1484	1881.27	655.91	676.52	1077.71	1209	1754.67	1291	1444.56	1298.12	1713.29	1405	1644
AFG1L	16	46	32	31	43	9	30	36	10	22	27	12	6	5	22	35	21	21	25	37	33	26
AFG3L2	1576	2329	2766	1937	1961	2085	1315	2269	1893	2349	2015	1354	1520	1472	2475	2523	1907	2127	1815	2156	1927	2436
AFTPH	1223	1469	1525	1166	1293	1408	993	1355	1267	1410	1294	1059	1436	1192	1297	1243	1180	1256	1245	935	1346	1423
AGA	71	104	81	87	89	65	95	94	119	115	195	56	71	58	104	114	167	123	77	109	77	166
AGAP1	809	1485	1371	1093	1354	1084	886	1305	872	1405	1399	850	748	1068	1467	1523	1198	1236	945	1909	1735	1534
AGAP2	111	207	156	114	204	229	125	268	146	256	173	188	200	196	174	166	102	196	113	143	541	243
AGAP3	2182	2433	2133	1904	2314	2896	2219	2964	1952	2125	1960	2008	2951	2045	2083	1847	1788	2298	2210	1327	3514	2639
AGBL1	17	37	13	40	49	17	10	37	35	30	23	15	6	10	47	45	32	21	61	51	27	53
AGBL5	37	59	32	48	31	36	29	81	55	43	84	47	13	38	62	48	41	48	40	42	66	66
AGFG1	2132	1777	2046	1634	1773	2458	2651	2115	1661	1738	2796	1464	1879	1865	2033	2356	1999	1955	1740	1510	1840	1920
AGGF1	296	296	406	352	429	422	133	265	316	303	202	166	248	252	283	363	375	409	238	244	470	554
AGK	253	299	263	248	249	296	341	252	381	302	412	203	248	217	294	355	360	269	194	221	213	261
AGL	181	339	419	346	332	245	314	265	240	370	380	165	130	254	351	454	310	364	296	525	290	387
AGMO	464	508	401	364	404	361	403	494	449	464	460	214	267	250	550	495	459	420	350	393	255	356
AGO2	44	55	52	40	67	51	45	75	40	80	34	64	68	78	64	39	45	35	56	35	64	37
AGO3	476	782	446	566	570	502	373	623	414	578	563	487	760	523	588	548	504.21	527	545	523	471	722
AGPAT2	8	10	17	2	11	22	20	12	11	7	42	3	6	14	11	23	15	6	3	11	19	17
AGPAT3	949	1546	2037	1639	1789	1170	1149	1354	1238	1432	1585	732	687	842	1833	2405	1316	1692	1265	1985	951	1978
AGPAT4	46	169	87	118	142	64	78	93	87	122	114	43	42	66	137	118	128	108	121	130	94	134
AGPAT5	930	1379	1352	1108	1262	855	880	1131	1104	1218	1457	710	803	887	1286	1241	1243	1232	1137	1336	785	1387
AGPS	826	1306	980	994	1170	825	772	1062	904	1063	1454	582	735	722	1210	1284	1158	1066	955	1215	722	1133
AGR2	18	19	16	10	23	21	5	14	16	38	13	8	20	13	24	15	13	22	13	10	10	42
AGT	618	973	1201	852	1250	534	644	400	640	1388	612	824	283	382	653	946	1044	1329	341	693	566	936
AGTPBP1	600	481	1027	545	663	848	273	444	271	609	485	327	221	283	430	848	746	685	376	469	1083	778
AGXT2	151	106	69	98	108	114	91	60	101	65	93	126	158	91	98	74	108	102	109	30	162	102
AHCY	794	1273	757	761	901	606	852	910	872	837	1040	819	735	606	1301	886	999	989	996	770	755	1167
AHCYL1	462	738	800	709	804	664	575	645	614	727	914	274	493	542	728	962	813	855	745	768	603	660
AHCYL2	431	436	390	391	482	503	420	572	378	453	574	328	456	517	319	484	455	523	379	362	508	537
AHDC1	480	968	448	539	629	854	569	985	626	676	703	761	1024	938	640	445	549	715	581	403	618	778
AHI1	74	164	161	110	95	104	89	100	135	175	82	150	84	113	100	105	69	57	145	115	264	162
AHNAK2	16	42	34	11	11	10	7	39	15	6	11	10	17	15	10	14	15	22	7	9	2	10
AHR	156	178	274	246	255	176	232	200	142	232	345	84	107	143	257	447	183	292	166	319	148	192
AHSA1	3490	3717	2936	2944	3020	3752	2778	3646	3787	3419	3030	3182	4546	3915	3047	2869	3451	3217	3655	2048	2780	2978
AHSA2P	399	572	452	437	507	340	332	656	478	559	369	358	608	506	408	446	514	585	483	291	475	518
AIDA	1163	1677	1104	1379	1428	1117	1040	1278	1348	1004	1648	867	1220	1178	1445	1413	1730	1319	1596	995	1286	1523
AIF1L	1700	555	1244	912	964	2029	1432	1164	1089	889	2923	499	554	1204	1066	1902	1016	1418	611	1297	755	1006
AIFM1	375	496	361	409	420	482	389	484	527	461	443	451	605	487	432	412	452	441	331	326	357	454
AIFM2	2	21	0	4	14	9	19	16	6	8	11	14	4	4	0	8	10	12	17	7	4	13
AIFM3	109	199	312	201	228	205	115	246	172	255	176	131	72	58	288	359	186	239	194	319	71	225
AIG1	1391	1176	1016	1150	1206	1346	1006	1125	1168	1156	1217	1050	1194	1097	1318	1065	1338	1074	1432	809	1010	1249
AIMP1	990	1065	945	953	915	1125	757	1142	1040	1041	918	818	1026	1003	1142	936	982	984	913	694	819	940
AIMP2	692	871	799	672	763	857	569	809	809	608	778	745	751	667	637	587	854	648	619	570	581	832
AJAP1	674	581	648	460	614	659	396	725	474	875	580	551	701	654	454	400	585	498	567	323	970	555
AJM1	58.2	145.68	154	72	91	117.51	91	122.44	127	150.72	151.12	39	72.16	92.47	115.62	105	113.89	146.88	103.94	141	313.39	168
AK1	403	402	206	303	395	579	446	601	285	264	418	398	552	435	392	370	268	378	307	193	272	437
AK2	324	325	365	339	452	450	475	432	348	316	546	276	338	411	400	449	299	408	329	243	390	495
AK3	57	36	50	30	71	67	51	57	28	53	56	33	7	22	19	55	91	76	38	24	64	75
AK5	794	1679	3034	1066	1156	530	642	1030	1046	2445	937	417	339	463	1215	1339	928	1289	1071	1059	7408	1567
AK7	16	11	8	6	15	5	28	6	22	2	21	24	7	26	16	1	31	23	23	3	55	9
AK8	225	326	180	268	286	140	262	312	371	282	320	315	122	294	283	214	341	297	401	177	192	284
AK9	14	22	13	14	20	8	13	19	21	23	12	13	57	32	17	10	28	26	13	15	182	21
AKAP1	296	366	391	260	332	407	299	341	300	331	361	210	330	245	290	359	353	366	319	314	448	359
AKAP10	928	1068	1209	967	1038	810	600	855	970	1169	1082	622	749	850	1126	1093	1025	1205	984	1007	825	1119
AKAP11	544	841	679	631	649	547	381	730	546	831	655	561	618	508	633	850	567	712	555	959	609	734
AKAP12	514	567	316	408	410	494	560	539	637	417	670	508	600	502	530	489	571	417	616	413	74	468
AKAP13	95	399	268	145	199	75	84	164	152	309	236	82	99	205	254	225	183	193	210	323	368	389
AKAP17A	340	686	665	452	594	553	354	689	541	540	624	505	401	568	653	554	591	450	501	515	420	510
AKAP5	45	52	211	50	71	31	19	37	31	223	31	29	25	35	54	74	41	63	30	46	677	90
AKAP6	753	1459	1329	1236	1252	793	763	1143	910	1051	1277	848	872	749	1203	1369	1129	1112	1258	1319	1078	1189
AKAP7	142	128	128	110	88	172	97	130	78	162	138	55	138	89	104	128	97	104	91	84	109	110
AKAP9	643	1535	1247	1061	1168	1017	629	1562	1110	1669	1392	936	889	1213	1161	1214	1171	1222	1155	1049	1593	1148
AKIRIN2	5634	5777	4464	5421	5278	6971	4964	6472	5876	5750	4628	6334	7956	6679	5104	4095	5582	5080	5984	2960	5949	5380
AKR1A1	328	665	446	447	455	369	283	322	473	513	531	188	209	197	550	455	535	474	423	410	379	521
AKR1D1	6	5	106	10	11	12	0	15	4	22	5	3	3	5	15	8	17	2	0	11	1485	17
AKR7A2	372	448	305	303	379	474	441	590	504	393	533	339	554	537	427	290	425	350	395	206	311	405
AKT1	2646	3609	3820	2952	3064	2638	1909	3324	2994	3277	2970	2027	2373	2313	3421	3080	2622	2879	2949	2376	2838	3025
AKT3	1608.62	2449.44	2650.69	1856.82	1926.07	1693.37	1437.96	1963.08	1696.84	1959.3	2293.34	1314.31	1786.68	1655.06	2113.39	2131.91	1919.75	1951.98	1834.94	1957.61	1833.2	2122.11
ALAD	88	162	122	100	128	147	155	163	116	87	218	48	59	91	120	157	96	145	114	119	108	150
ALAS1	972	715	1292	711	849	1150	698	930	846	829	1057	694	772	851	609	632	861	752	670	434	833	670
ALCAM	2223	3503	1833	2490	2868	2289	1519	3593	2305	2685	2282	1522	2655	2042	3049	2541	2107	3031	2688	3079	765	3002
ALDH18A1	627	979	775	752	871	696	575	753	726	761	705	633	574	613	926	773	787	838	759	731	625	841
ALDH1A1	24	5	23	19	13	7	7	10	4	7	1	1	18	3	7	24	3	24	23	6	3	40
ALDH1A2	74	79	399	50	66	106	101	73	183	203	166	55	16	158	49	63	155	77	65	85	91	129
ALDH1A3	107	107	170	86	152	87	34	160	66	67	125	57	71	147	89	42	166	93	110	116	209	78
ALDH1L2	505	340	539.87	443	447.81	452.47	684	507	337	298	895.31	144	257.38	271	436	845	462	409	289	472	221	508.3
ALDH2	2141	2289	1747	2355	3007	2248	1914	2575	2014	2403	3169	2141	2066	2148	2881	2753	2727	2764	2071	2776	1573	2871
ALDH4A1	9	15	6	4	11	13	9	18	6	6	30	9	5	16	8	23	6	7	3	8	7	20
ALDH5A1	779	1633	1300	1627	1640	1132	841	1433	1030	1494	1759	958	463	785	1602	2387	2041	2036	1601	2166	1099	1888
ALDH6A1	917	1689	1379	1639	1802	957	1104	1163	1400	1202	2114	614	786	1143	1425	2021	1695	1606	1535	1642	1006	1762
ALDH7A1	1382	1742	1568	1391	1456	1788	743	1358	1298	1629	1222	1077	1322	1414	1234	2024	1512	1536	1331	1308	1781	1676
ALDH8A1	0	11	7	5	5	4	3	5	12	21	6	16	16	9	24	19	4	9	15	6	13	1
ALDH9A1	1214	1775	1285	1265	1388	1397	1143	1518	1267	1119	1254	1017	1054	1244	1442	1357	1251	1417	1493	895	1126	1705
ALDOC	10926	20728	8322	12071	16668	16383	15311	20982	14868	12254	17962	13859	15327	14253	17430	16150	13790	15846	12448	11349	7428	20371
ALG1	119	203	127	108	132	166	145	196	166	129	227	134	212	176	173	186	172	175	142	106	146	143
ALG11	250	297	321	243	332	269	237	279	267	436	270	189	210	204	284	362	261	294	340	228	605	328
ALG12	588	752	718	686	752	595	550	825	649	713	841	605	753	682	694	657	756	687	743	565	679	754
ALG14	54	21	19	21	28	34	33	16	40	24	37	33	49	35	23	27	46	38	37	12	25	31
ALG2	37	71	45	68	63	76	55	81	76	64	69	52	102	64	63	72	79	45	49	25	76	74
ALG3	197	189	156	235	226	323	177	214	151	200	223	229	266	229	222	190	197	245	201	120	181	245
ALG5	236	296	256	252	224	238	170	286	270	215	259	172	252	192	219	245	271	209	219	224	189	216
ALG6	112	76	75	80	89	86	59	121	110	107	101	54	109	91	128	77	94	100	80	50	58	84
ALG8	136	235	177	212	212	222	179	236	211	190	216	125	215	179	195	188	239	199	189	120	150	201
ALG9	664	1034	932	922	1082	632	623	835	731	858	751	605	527	703	1004	1102	896	1237	833	862	422	1046
ALK	428	723	486	536	564	686	330	548	417	719	477	436	271	431	705	653	556	817	630	766	222	840
ALKAL1	118	362	163	127	106	33	62	199	92	52	38	79	163	46	144	15	26	92	60	101	542	65
ALKAL2	64	39	49	39	29	70	59	49	68	45	32	54	64	32	29	67	27	31	51	37	27	32
ALKBH1	217	361	201	268	267	229	190	285	200	206	250	232	245	239	285	204	176	238	225	151	230	224
ALKBH3	31	59	29	40	75	48	12	56	41	52	66	18	40	21	66	65	62	67	68	53	49	54
ALKBH4	67	66	111	66	72	85	50	95	82	66	112	56	67	67	68	70	76	75	54	60	71	48
ALKBH5	510	798	676	770	849	527	497	667	581	761	821	396	656	505	588	732	744	890	722	666	739	759
ALKBH8	42	91	69	63	75	48	50	98	60	87	68	60	55	41	62	76	69	87	62	53	58	28
ALOX5	119	72	117	116	78	76	131	102	109	120	288	87	56	82	80	125	90	34	57	113	69	100
ALPK2	12	48	16	28	35	7	32	24	35	34	56	12	33	27	34	7	22	21	18	6	56	43
ALPK3	13	26	16	17	26	16	3	20	8	16	15	13	7	10	27	23	19	8	7	11	0	27
ALPL	90	107	38	80	131	118	130	140	77	100	91	106	156	108	139	85	80	109	100	58	48	132
ALS2	1644	2347	2310	2148	2089	1770	1452	1943	1984	2236	2567	1372	1141	1307	2460	2344	2059	2507	1878	2047	1839	2157
ALS2CL	22	20	9	0	4	13	22.67	15	18	11	12	15	12	17	9	10	22	1	4	7	13	5
ALX4	0	1	10	1	3	2	15	4	6	6	45	4	0	17	0	6	29	2	0	5	5	1
ALYREF	501	601	373	427	413	698	490	597	511	330	451	496	700	674	492	428	438	440	329	297	503	467
AMACR	100	43	70	98	73	65	51	29	56	28	86	25	48	57	33	106	80	74	43	36	63	75
AMBRA1	737	1294	1132	919	1027	857	768	1032	926	1106	1058	509	591	666	1104	1256	907	1202	985	1179	1096	1399
AMD1	5201	5046	5834	5504	5661	6317	6274	5975	4400	5330	7586	3183	4052	4027	6508	8634	5542	6315	5168	6197	3759	5555
AMDHD1	99	130	67	72	53	113	67	93	182	80	79	95	131	138	83	34	42	43	76	23	55	87
AMDHD2	25	55	40	48	50	36	34	84	31	57	77	23	45	41	66	98	39	96	41	58	47	45
AMER1	3	18	8	13	34	1	2	11	15	22	30	4	5	12	16	28	21	27	16	42	27	30
AMER2	636	469	657	453	536	775	663	710	582	567	1140	480	624	750	536	630	601	614	454	572	727	503
AMER3	25	130	108	155	117	37	20	90	68	136	78	13	27	26	143	213	74	102	73	259	107	187
AMFR	1201	1861	1715	1513	1683	1351	1371	1478	1617	1387	2078	909	1069	1150	1673	1911	1696	1820	1628	1388	1492	1787
AMIGO2	2282	3736	1344	2370	2346	2069	1701	2685	2591	2629	2154	2377	2814	2467	2245	1409	2530	2258	2667	1526	1852	2522
AMMECR1	212	355	367	239	238	293	193	258	204	271	302	178	179	265	231	238	261	285	206	249	272	313
AMMECR1L	245	361	389	279	350	181	243	299	321	322	387	144	180	213	310	319	363	401	413	365	300	317
AMN1	51	116	104	92	91	62	66	43	48	80	121	18	82	26	82	71	82	107	51	71	68	39
AMOT	652	1215	835	766	911	602	772	813	641	799	1245	473	465	724	740	920	923	973	710	1118	1017	952
AMOTL1	15	101	48	31	36	17	9	35	29	44	53	16	15	38	36	31	33	39	39	93	14	47
AMOTL2	7	13	8	2	10	10	1	9	8	2	16	0	3	9	1	7	8	14	8	7	10	14
AMPD2	378	946	753	553	728	538	484	776	684	876	577	499	493	492	823	906	612	818	750	695	840	891
AMPD3	108	305	249	254	294	83	96	176	160	240	261	62	58	93	296	335	228	249	224	349	47	308
AMPH	1370	3305	2441	1996	2531	1715	1561	2665	1876	2349	2226	1698	1487	1647	2600	2541	2126	2547	2525	2570	1661	2784
AMT	5	10	2	3	9	6	27	19	6	16	23	23	5	12	7	5	6	12	7	8	6	10
AMZ1	107	90	37	88	73	131	62	111	91	51	120	80	109	85	74	82	94	109	93	72	63	85
ANAPC1	119	229	201	236	203	139	142	222	149	235	240	95	61	152	187	290	250	215	188	224	165	215
ANAPC10	205	216	192	171	175	275	206	217	203	149	206	203	216	267	235	195	266	167	206	123	159	175
ANAPC11	3	3	1	6	5	12	4	15	4	4	11	4	16	5	6	5	1	3	0	9	8	0
ANAPC13	150	125	87	106	154	122	127	179	77	146	165	158	189	204	169	101	144	121	175	61	124	158
ANAPC15	297	281	221	251	229	382	248	419	290	278	348	287	490	418	384	326	290	241	201	178	308	294
ANAPC16	74	47	37	46	64	63	48	68	37	59	79	39	80	59	43	88	58	56	54	60	40	70
ANAPC2	615	921	487	599	741	689	603	920	676	766	1063	662	423	662	804	481	661	583	706	585	626	828
ANAPC4	332	733	611	649	572	437	408	771	613	478	770	500	415	434	713	668	552	518	598	550	480	709
ANAPC5	786	1193	901	828	844	903	638	1083	977	880	932	835	1001	839	1043	699	766	963	947	501	908	949
ANAPC7	1528.24	1255.86	1653.91	986.23	1159.7	1781.65	1195.85	1479.98	1157.61	1250.1	1139.76	1273.77	1808.71	1501.38	1189.72	947.35	1262.49	1313.16	1176.89	574.34	1654.25	1259.44
ANGEL1	73	143	171	129	117	94	102	99	77	110	149	52	87	64	147	147	81	116	106	139	74	111
ANGEL2	398	391	473	385	448	476	298	427	345	367	397	330	316	329	388	302	350	455	414	312	488	403
ANGPT1	11	22	32	27	21	15	12	20	9	59	14	14	6	2	42	6	19	20	29	24	16	40
ANGPT2	418	496	462	349	332	402	300	338	383	362	448	149	362	455	407	781	299	296	417	489	295	434
ANGPT4	34	10	20	20	17	22	29	29	13	11	33	10	8	20	30	22	19	16	11	22	9	31
ANGPTL1	9	27	39	5	32	11	4	20	23	31	3	4	4	18	14	9	18	10	14	9	33	23
ANGPTL2	138	250	178	151	175	150	145	243	188	99	249	131	147	160	131	216	131	167	144	188	160	190
ANGPTL4	47	118	68	76	136	91	40	96	51	78	92	64	33	72	102	96	89	84	90	60	45	148
ANGPTL7	6	14	4	4	5	1	0	1	0	5	11	1	0	0	12	0	11	9	0	6	0	10
ANK1	908	2018	1527	1127	1470	1092	783	1513	828	1472	1036	1061	1032	1085	1392	1379	970	1436	1077	1503	1190	1830
ANK2	3427	6612	6045	4738	5594	4185	3395	5626	4565	6417	6119	3271	3602	4207	6202	7896	5059	5941	4894	7983	7002	6784
ANK3	7854	9645	12272	8919	9629	10257	7166	10326	8524	10973	10330	5867	7549	6729	9578	12140	7798	10012	7987	10666	11309	10344
ANKDD1A	245	276	252	331	302	292	136	382	214	337	294	145	346	148	374	417	308	366	262	267	643	288
ANKFN1	55	98	42	86	140	56	33	65	84	263	108	23	28	44	81	127	93	139	59	191	41	117
ANKFY1	513	1568	1365	1109	1277.99	557	445.97	927.99	692	1049	1139	344	358.98	449	1288.99	1470	795	1204.98	923	1728	923	1419
ANKH	545	717	859	604	633	536	442	597	609	663	952	424	423	588	668	775	651	639	637	739	553	676
ANKIB1	2186	3145	2636	2631	3098	2043	1772	2500	1906	2839	2918	1500	1871	1800	2953	3314	2522	2595	2587	2996	2610	2978
ANKLE2	136	439	375	295	335	172	135	275	231	356	290	116	102	125	298	367	276	260	250	436	230	346
ANKMY2	425	714	743	595	573	457	333	488	568	763	510	354	405	295	633	574	481	619	594	538	598	672
ANKRA2	857	543	952	764	934	918	321	464	504	545	516	471	452	397	531	950	937	1106	515	357	749	1087
ANKRD10	2431	2940	2062	2180	2376	2612	1509	2824	2324	3041	2386	2703	3441	2623	2353	1563	2286	2301	2573	1284	4369	2236
ANKRD11	849	2585	2711	1660	1806	1306	1078	1839	1367	2752	1951	662	843	1127	2086	3213	1461	2048	1416	3672	2699	2672
ANKRD12	703	1118	1064	839	994	850	656	1131	859	898	1097	804	662	682	832	1072	915	1029	959	748	585	935
ANKRD13A	544	442	400	297	349	552	531	502	436	372	777	290	367	424	401	613	441	412	362	444	397	371
ANKRD13B	98	144	51	88	78	165	110	188	89	146	146	74	107	116	100	111	69	98	69	101	154	174
ANKRD13C	243	480	514	434	407	202	219	294	354	397	416	123	99	200	423	482	361	455	354	481	335	489
ANKRD13D	189	419	213	211	297	338	240	449	235	313	283	220	331	353	303	294	227	321	286	218	364	392
ANKRD17	2811	3751	3378	3114	3248	3748	2497	3653	2686	3729	3406	2796	3070	2919	3333	3660	3112	3556	3057	3364	3899	3889
ANKRD24	18	46	17	4	36	27	32	80	22	20	17	27	37	41	39	26	18	29	22	29	9	50
ANKRD26	410	852	630	595	540	593	317	775.8	606	729	536	572	611	597	666	633	551	667	571	534	470	581
ANKRD27	119	317	177	140	203	142	61	222	116	207	180	145	75	205	172	254	160	193	176	202	140	245
ANKRD28	1165	1351	1580	1075	1235	1399	1122	1383	855	1752	1466	918	1047	1138	1311	1676	1329	1390	1126	1334	2884	1211
ANKRD29	31	87	55	14	30	14	15	49	30	47	66	26	11	21	45	29	58	41	24	37	56	56
ANKRD33B	3	10	33	1	5	3	0	8	0	6	1	0	9	2	2	0	0	4	5	14	69	6
ANKRD37	4	15	2	3	10	12	9	11	8	11	22	5	18	4	7	6	10	12	6	15	12	13
ANKRD40	23	19	16	8	28	22	36	30	29	18	36	26	17	25	13	34	21	19	18	15	36	27
ANKRD44	833	1061	1405	708	817	1045	621	1012	724	1044	1107	638	950	774	841	823	734	760	698	872	2162	924
ANKRD46	581	976	690	677	861	680	556	922	773	885	975	690	690	495	947	899	1020	1012	784	802	487	838
ANKRD49	103	91	118	85	111	101	103	126	97	127	156	96	45	91	83	121	151	106	102	57	141	107
ANKRD50	394	953	485	686	730	416	338	664	409	547	571	381	426	300	839	1025	506	785	748	901	399	841
ANKRD54	74	175.92	96	132	120	148	76	141	78	129.92	136	73	104	78	197.92	136	103	138.84	127	119	173	147
ANKRD55	17	22	19	11	10	0	11	13	14	10	15	2	1	11	17	12	31	18	13	7	11	15
ANKRD6	791	2941	894	1054	1148.99	609	710	1447	898	1325.81	1606	787	869.03	1053	1354.99	649	1427	982	1439	1094.99	1926	1425
ANKRD9	14	13	8	14	25	25	50	28	30	29	41	30	44	41	20	20	37	14	18	16	14	10
ANKS1A	949	1109	997	896	1019	1089	759	1219	675	1276	996	616	935	1050	838	1062	773	1083	820	879	2040	1097
ANKS1B	2141	3388	4089	3525	3657	2855	1929	3341	2954	4051	2823	1994	2265	1952	3347	3329	2917	3424	2878	2605	4931	3642
ANKS3	70	236	93	99	81	60	42	98	68	111	129	66	23	79	129	102	110	151	109	129	145	164
ANKS6	76	291	147	135	192	93	91	169	125	244	117	85	88	151	155	176	209	209	156	177	139	202
ANLN	595	82	458	176	209	832	670	378	313	204	1240	101	215	380	306	942	426	315	87	526	301	272
ANO1	74	32	98	21	21	53	46	34	40	21	57	4	13	69	12	151	43	27	23	54	48	10
ANO10	384	464	373	359	504	402	395	444	441	385	563	333	415	300	462	457	527	465	464	424	270	530
ANO3	58	254	155	141	119	76	35	171	60	216	109	86	47	55	120	183	114	153	84	200	196	107
ANO4	114	386	329	281	254	93	79	184	131	326	223	100	28	89	313	491	245	249	225	540	538	338
ANO5	66	464	207	247	221	155	94	226	125	275	217	184	167	163	210	202	154	213	220	315	185	300
ANO6	45	137	120	114	113	96	21	100	44	160	136	60	21	56	110	157	83	136	91	178	75	160
ANO8	31	55	32	52	79	28	50	48	38	68	50	5	9	24	47	76	32	51	23	117	45	67
ANOS1	140	215	192	190	238	125	72	160	131	368	245	78	121	75	312	309	192	294	200	484	222	277
ANP32A	487	651	527	482	564	718	517	615	415	443	609	472	506	589	541	574	537	486	414	403	796	675
ANP32E	4034	5833	5604	3949	4689	4596	3278	4792	4054	4791	5080	3297	3953	3966	4464	4910	4426	4697	4190	4464	4467	4864
ANTKMT	10	17	6	5	19	15	1	13	5	2	30	2	8	12	5	6	12	12	6	12	9	8
ANTXR1	4	25	5	13	13	13	5	4	3	12	22	9	22	8	9	13	26	5	14	10	14	4
ANTXR2	311	343	251	278	243	449	268	320	346	247	482	308	294	604	318	308	302	213	172	158	181	308
ANTXRL	69	84	90	88	131	59	70	78	57	68	146	76	45	105	101	98	82	101	67	96	122	76
ANXA1	3	19	41	1	2	6	12	2	24	4	26	22	1	35	9	3	33	4	55	3	36	10
ANXA11	143	174	263	166	138	93	82	132	136	131	171	92	144	182	133	116	160	128	74	114	198	139
ANXA2	531	819	710	469	391	442	747	478	1497	354	1486	1403	367	1212	498	237	1725	384	1493	225	1238	487
ANXA4	43	33	54	32	29	36	33	39	34	31	44	8	19	38	30	46	47	42	24	37	35	57
ANXA5	893	960	1057	815	729	1166	1319	932	1383	917	2000	1279	872	2069	1085	1174	1382	616	1395	803	627	754
ANXA6	1721	2925	1854	1646	1780	2143	2081	2471	2422	1859	2120	2198	2213	2876	1679	1776	2109	1315	2207	1099	2164	2349
ANXA7	667	587	602	582	566	833	512	753	648	762	615	579	648	715	639	775	686	601	658	491	380	626
AOC1	2	2	0	1	1	2	3	11	4	8	0	8	8	6	5	0	3	8	3	1	7	2
AOC3	0	5	4	3	20	20	7	2	5	9	2	0	4	4	0	5	11	12	14	3	1	4.54
AOPEP	26	39	88	40	78	53	20	28	22	33	44	13	36	10	30	90	56	63	19	26	47	65
AOX1	311	326	406	367	376	281	209	288	246	304	501	175	176	244	346	517	268	322	138	424	324	259
AP1AR	41	92	90	46	65	32	33	67	52	70	57	17	31	45	73	96	70	89	45	73	98	98
AP1B1	701	1420	1301	1133	1236.74	1046	1039	1492	1162	1090.87	1214	664	699	759	1243.76	1453.89	1159	1326	1232	1311	1258	1523.64
AP1G1	1332	2315	2494	1853	2152	1332	1250	1891	1426	2369	2169	991	980	1203	2334	2710	1916	2430	2059	2368	1773	2585
AP1M1	551	1057	869	859	960	535	414	689	659	744	826	411	388	320	825	987	720	948	739	831	560	924
AP1S1	103	168	164	199	170	238	185	214	219	180	257	153	188	205	216	177	226	294	207	135	120	203
AP1S2	1424	1632	936	1653	1655	1222	1580	1554	1475	1245	1753	999	1199	1088	1945	2182	2041	1598	1358	1667	779	1514
AP1S3	11	16	5	12	22	12	8	12	7	11	6	11	6	31	4	6	17	9	15	10	6	7
AP2A2	5644.59	9880.39	9382.71	9063.5	9818.08	5868.25	4804.43	7923.7	7096.64	8778.36	8433.83	4840.08	5977.3	5025.72	8977.88	11072.8	8418.75	9519.85	8492.1	10906.9	4776.15	9690.56
AP2B1	4083	8559	8003	7099	7996.26	5136	5640	6982	6782	7162.13	8759	3703	3917	4428	7378.24	8223.11	7676	8119	7477	7608	5711	9082.36
AP2M1	33271	43833	38805	38328	40912	37606	31330	40673	36944	34654	36711	25779	32264	25978	40706	40829	35384	41610	39707	32955	31189	42968
AP2S1	80	166	65	148	205	191	85	224	103	196	207	177	126	205	95	167	220	285	144	160	226	252
AP3B1	837	404	697	609	612	952	433	485	304	284	592	330	363	453	428	821	794	677	330	280	468	730
AP3B2	466	1020	655	648	847	716	569	1012	687	803	764	626	489	673	799	850	749	931	733	820	927	1020
AP3D1	2719	4798	4648	3605	4244	2610	2331	3891	3309	4371	3495	2186	2531	2432	4339	4635	3650	4211	3830	4947	3222	4749
AP3M1	2653	4154	2584	3053	3370	2899	2227	3501	3022	3275	3188	2432	3152	2525	3728	3108	3127	3461	3148	2298	2161	3756
AP3M2	577	1067	839	809	953	499	545	807	749	763	837	344	416	341	999	936	838	991	904	807	583	1132
AP3S1	318	307	340	361	336	373	154	306	276	312	286	253	312	231	314	297	412	319	293	256	326	380
AP3S2	204	306	167	195	259	332	162	284	269	253	237	243	290	249	281	308	204	241	173	173	138	276
AP4B1	229	364	209	257	299	249	287	420	206	259	308	278	254	284	282	306	170	298	300	224	291	338
AP4E1	44	165	119	126	122	74	76	130	75	123	134	82	66	74	126	141	84	151	93	162	89	133
AP4S1	563	409	342	359	283	447	288	366	481	302	446	314	580	374	442	377	443	444	424	202	240	255
AP5Z1	39	80	54	79	69	60	55	64	89	69	91	45	36	44	72	84	105	94	86	51	64	74
APAF1	189	305	268	189	207	271	162	214	154	244	244	194	227	212	246	254	214	159	160	203	252	262
APBA1	1021	1481	2758	1781	2038	971	754	1004	964	1619	1334	455	432	451	1401	2369	1857	2111	1174	1871	1314	2192
APBA2	3766	6398.99	7746	5094	5786.98	4730	3301.82	4839.99	5233	6074.97	4759.96	3728.98	4286.99	3403.99	5422.98	5660.93	4916	5537.95	5000	4862.96	4269.62	5961
APBB1	20	31	15.1	8	15	29	33	24	25	11	22	25	20	20	12	18	24	16	26	15	7	20
APBB2	202.26	585.17	567.64	467.74	526.11	270.16	280.82	346.12	304.78	400.44	702.3	206.41	159.78	274.52	440.17	700.99	468.42	409.4	448	726.73	377.66	613.27
APBB3	140	307	175	215	249	252	184	373	150	199	260	188	266	198	252	227	178	204	176	209	185	307
APC	1410	1726	2871	2003	2145	1477	762	1277	1076	1801	1530	670	617	844	1487	2731	1848	2177	1264	1817	2413	2627
APC2	43	246	95	75	154	96	52	208	104	166	165	88	50	67	160	186	97	145	69	260	275	243
APCDD1	56	49	138	81	90	43	55	87	40	75	104	41	26	24	106	107	81	76	94	111	66	99
APCDD1L	45	34	190	47	64	84	43	54	83	54	71	51	29	93	25	57	94	66	69	44	94	26
API5	1718	2562	2679	2276	2540	1677	1499	2020	2029	2580	2409	984	1208	1399	2350	2790	2180	2335	2000	2586	2607	2596
APLP2	13710	23016	20103	15716	17502	15084	14157	18963	14670	16532	21449	9034	10242	11395	18312	20742	16849	19761	15584	19403	19104	19969
APOA1	1708	1302	674	1128	1967	2972	1448	2469	1172	1305	3333	1186	1799	2227	1935	1867	1346	1708	971	1368	657	1738
APOD	911	114	861	351	359	1477	1219	444	340	119	2337	65	82	657	224	2256	919	259	139	747	652	227
APOH	3520	234	1658	1041	1085	4486	4665	1744	1325	768	4752	423	1128	1559	1178	4476	2091	1718	500	1744	1222	1059
APOO	840	854	822	822	833	793	651	811	819	661	862	823	779	876	968	816	934	752	777	575	550	844
APOOL	47	40	29	22	32	15	21	44	31	37	21	36	14	27	42	36	17	38	45	29	16	34
APPBP2	1002	1564	1304	1109	1334	984	793	1285	1186	1330.5	1555	714	826	847	1334	1563	1205	1357	1129	1300	943	1481
APPL1	169.95	759.92	697.87	575.99	759.9	223	205.63	428.74	295.88	673	545.97	184.71	149.68	160.88	631.74	763.98	430.94	694.99	320.74	1037.99	507.75	606.98
APPL2	425	735	579	561	573	542	498	578	596	721	952	264	259	457	722	866	623	626	464	830	507	669
APTX	5	5	8	13	17	21	3	8	9	7	21	9	9	3	9	14	21	13	3	3	5	13
AQP1	253	233	417	198	312	357	229	289	197	587	1112	115	125	612	424	507	399	241	136	364	680	236
AQP11	50	54	100	39	53	52	55	65	52	73	78	25	47	82	72	50	111	57	44	42	27	30
AQP3	3	1	2	8	1	10	13	11	14	9	5	18	2	2	12	3	16	7	17	1	3	6
AQP4	318	799	509	709	801	442	500	442	548	830	1099	257	221	482	774	1094	565	646	592	1077	928	1023
AQP9	33	83	80	79	92	49	73	33	102	61	131	34	21	35	83	137	112	103	92	119	56	129
AQR	635	931	1015	848	926	725	595	809	751	1019	769	602	497	541	1178	911	787	953	776	713	1120	917
AR	31	168	54	86	71	14	27	50	42	90	66	7	27	40	98	59	68	79	96	144	19	146
ARAP1	163	185	258	158	180	181	120	161	151	145	276	128	88	249	170	164	208	137	159	167	172	193
ARAP2	9	30	11	15	6	7	7	7	9	4	18	4	15	33	3	16	4	3	13	9	73	28
ARAP3	55	55	25	36	31	43	33	31	14	20	34	16	17	40	40	42	14	40	18	21	37	37
ARC	138	190	1244	144	142	110	192	169	138	242	182	69	117	161	145	152	258	145	147	160	462	148
ARCN1	567	871	887	624	724	609	557	567	728	835	763	290	418	489	782	811	729	749	682	805	511	869
AREG	9	46	14	34	23	13	32	34	23	20	20	28	31	12	63	25	24	38	38	35	9	33
AREL1	619	1197	1822	871	1032	767	589	891	587	1409	960	539	584	558	998	1209	811	1063	842	1187	2034	1304
ARF1	6284.71	7275.08	8275.4	6317.87	6846.4	7155.45	5006.89	6777.93	6633.83	7287.39	6709.32	4520.02	6799.49	5654.11	6708.86	6464.53	7090.35	7169.06	6530.6	4875.26	7167.3	7421.36
ARF3	2538	3641	2410	2329	3040	3564	2439	3921	2713	2962	2328	2520	2891	2365	3038	2702	2631	3215	2759	2339	3870	3753
ARF4	6417	6961	5740	5894	5995	7278	5236	7128	6162	6582	5765	6000	7306	5810	6500	5879	6141	5963	6081	4021	5499	6398
ARF6	125	172	98	111	171	165	124	192	137	145	242	90	192	157	127	148	172	144	118	119	104	178
ARFGAP1	405	1076	784	717	875	349	412	672	548	925	847	272	244	352	903	941	796	900	672	1123	674	939
ARFGAP2	510	906	695	738	713	537	571	765	720	714	633	457	446	606	701	695	803	712	555	642	580	693
ARFGAP3	87	79	104	84	123	58	81	100	93	77	117	38	106	66	104	109	85	78	105	50	61	108
ARFGEF1	2199.51	3746.74	4301.21	2982.42	3111.36	2613.89	1971.47	3225.35	2573.62	3352.78	3180.08	2005.8	2142.46	2376.4	3278.76	3684.09	2663.33	3266.48	3025.47	3692.14	3335.89	3619.92
ARFGEF2	299	884	726	714	906	387	300	639	556	720	679	250	216	284	726	1038	665	715	631	1023	461	864
ARFGEF3	209	1036	814	528	719	274	181	549	319	1001	547	285	180	290	899	786	454	642	564	1055	855	854
ARFIP1	161	300	174	181	207	209	171	237	223	245	242	84	177	187	193	222	217	213	265	179	311	176
ARFIP2	125	202	159	143	202	220	221	263	193	189	251	154	148	179	242	241	185	245	189	168	181	241
ARFRP1	352	412	402	405	409	474	275	386	354	393	354	227	320	381	444	428	342	387	390	285	276	376
ARG2	812	607	815	621	615	652	580	743	762	679	776.89	655	867	664	740	729	844	733	646	359	821	575
ARGLU1	5606	6138	5700	4883	5193	6825	4584	6232	5425	5531	6252	4911	6283	5576	5685	4707	5429	5204	5290	4074	6018	5224
ARHGAP1	321	888	1028	649	749	345	295	564	490	677	766	228	200	284	697	808	580	716	686	719	720	714
ARHGAP10	125	297	233	129	143	81	70	165	142	127	152	76	94	90	170	111	152	164	209	116	117	143
ARHGAP12	569	878	1352	759	795	504	411	670	757	919	743	366	433	543	793	854	615	690	617	737	3288	1002
ARHGAP15	62	15	79	14	21	82	48	57	44	29	93	14	26	55	52	27	18	12	6	28	19	22
ARHGAP17	112	297	210	141	148	123	145	176	106	166	196	68	39	161	158	140	192	174	126	178	242	217
ARHGAP18	156	454	269	240	267	167	144	234	186	233	213	110	127	173	240	329	239	199	276	304	316	363
ARHGAP19	18	111	110	46	75	43	98	49	88	58	131	51	40	24	71	125	100	52	79	115	68	33
ARHGAP20	371	625	571	530	641	345	388	516	487	526	651	293	354	291	577	541	535	620	465	520	445	629
ARHGAP21	4529	4556	6082	4423	4395	5458	4893	5482	4476	4500	6285	3385	3943	4498	4637	6172	4541	4787	4264	5383	4403	4299
ARHGAP22	582	583	512	472	560	601	394	699	484	490	502	469	562	505	608	472	526	545	494	440	277	555
ARHGAP23	31	92	45	38	84	38	51	47	61	39	106	58	27	57	68	99	42	55	42	71	112	93
ARHGAP24	275	247	213	246	318	270	238	291	276	334	326	122	252	197	315	308	260	250	208	281	77	271
ARHGAP26	60	216	198	117	109	64	94	129	122	117	141	78	61	93	170	154	129	166	124	117	285	152
ARHGAP28	3	11	7	11	11	3	4	8	0	7	2	0	7	5	26	15	15	23	10	16	2	18
ARHGAP29	420	480	393	373	357	304	250	334	302	480	454	230	247	328	368	387	497	356	419	297	470	363
ARHGAP31	14	9	21	5	10	23	16	11	13	26	28	0	0	12	16	36	13	15	12	32	10	17
ARHGAP32	393	753	778	417	546	599	231	577	374	861	408	341	565	424	523	715	402	484	332	990	1232	789
ARHGAP39	1	12	17	13	20	5	1	9	4	17	13	1	1	1	13	27	10	16	4	39	29	23
ARHGAP40	4	49	17	29	20	9	15	24	17	5	26	27	3	14	29	28	13	17	24	15	25	30
ARHGAP42	33	95	84	43	50	25	27	54	31	48	95	16	24	58	63	115	101	64	48	105	107	80
ARHGAP44	31	114	49	52	64	40	62	62	32	52	103	38	44	41	73	77	75	89	81	72	64	134
ARHGAP5	1389	1879	2434	1869	2105	1372	1173	1739	1742	1751	2752	841	914	1397	1936	2363	2052	1800	1690	2597	1325	2097
ARHGAP6	156	284	223	179	310	140	109	166	129	364	237	51	84	144	127	257	232	315	190	220	948	229
ARHGDIA	1016	1263	971	889	1086	1110	1236	1037	1087	1053	1515	750	827	1046	1084	1242	1253	1215	1104	781	1020	1453
ARHGDIB	1987	2463	1477	2012	2051	1908	1480	2056	2177	3570	1685	1738	1607	1628	2241	1812	2040	2034	2090	1440	3627	2105
ARHGDIG	167	280	73	175	293	329	250	422	218	159	347	252	394	233	261	232	183	210	168	179	99	247
ARHGEF10	423	458	760	543	529	532	763	490	333	536	1418	127	116	403	473	1404	390	434	287	1188	419	504
ARHGEF10L	52	131	81	74	104	107	86	149	98	108	168	79	43	61	91	146	86	88	67	91	88	174
ARHGEF12	508	890	1091	588	685	732	439	688	541	751	668	441	460	485	685	784	535	693	550	648	869	722
ARHGEF17	299	818	559	409	729	457	477	951	533	782	677	368	345	418	677	653	649	728	659	636	632	1000
ARHGEF18	789	1174	1116	1036	953	1140	758	1065	1015	1009	867	910	1260	923	1224	1343	890	1011	870	1293	730	964
ARHGEF2	178	198	254	124	157	275	295	392	127	142	344	104	145	149	146	311	158	222	100	188	406	243
ARHGEF26	29	43	30	21	41	46	40	48	58	34	124	11	12	50	52	80	47	23	36	23	52	72
ARHGEF28	65	13	106	28	17	69	84	58	37	43	96	15	24	39	37	116	49	48	20	43	39	66
ARHGEF3	229	228	206	260	306	193	180	240	194	278	372	95	148	171	372	436	243	306	262	314	122	196
ARHGEF37	11	40	11	15	34	16	26	27	13	18	30	4	11	11	30	36	17	34	9	37	12	34
ARHGEF4	655	1539	1057	1155	1405	854	795	1240	1135	1271	1234	709	640	838	1338	1197	1356	1183	1289	1071	995	1379
ARHGEF5	275	340	357	252	217	462	325	272	194	323	425	324	343	356	303	336	377	264	251	206	360	266
ARHGEF6	239	448	790	372	346	277	243	322	314	461	374	184	150	273	395	490	390	353	366	461	506	432
ARHGEF7	1002	1884	2236	1692	1569	1261	959	1499	1076	2452	1453	927	1089	988	1500	1616	1504	1493	1412	1559	3264	1752
ARHGEF9	5491	5766	11410	5756	6275	6521	3710	5740	4742	10940	4644	3808	4401	3726	5839	6612	5046	6469	4669	4731	15808	6711
ARID1A	1114	1488	1043	1037	1242	1380	1001	1524	985	1248	1244	972	945	1105	1144	1200	1116	1352	1211	972	1593	1340
ARID1B	1979	3389	3875	2609	2706	2865	2143	2742	2078	3067	3244	1699	1888	2516	3026	3185	2769	2833	2496	2778	4207	2979
ARID2	1388	2132	1584	1552	1609	1573	1160	1762	1465	1749	1896	1275	1357	1431	1741	1543	1478	1400	1741	1382	1732	1802
ARID3A	9	6	9	5	12	3	7	6	5	13	12	1	0	2	14	2	2	6	9	8	16	7
ARID3B	30	20	7	23	16	26.05	15	15.72	17	13	26	15	26	19	19	13.03	16	5	18	13	11	11
ARID4A	760	1192	1279	943	983	1069	815	1152	885	1199	974	675	793	965	1098	1001	1049	956	798	923	1308	1116
ARID4B	1571	2245	2092	1693	1872	1826	1132	2262	1683	2139	1989	1422	2111	1701	1870	1890	1542	2061	2044	1785	2646	2093
ARID5A	7	10	11	4	6	10	7	14	11	14	11	10	0	11.96	5	2	14	8	8	8	15	15
ARID5B	281	350	502	371	395	386	253	288	228	529	322	174	263	273	347	479	415	431	289	557	375	505
ARIH1	1647	2509	2477	1910	2088	1866	1511	2098	1971	2051	2073	1318	1626	1580	1989	1974	1999	2201	1994	1863	2220	2390
ARIH2	744	927.19	1184.19	821.45	843.4	848.17	720	890	773.09	1004	1228.33	718.08	639.43	789.09	981.1	1014.43	897	918	878	930.15	944.25	886
ARL1	5465	5756	4616	4840	4911	6478	4290	6374	5688	4582	4545	5423	6356	5339	4943	4472	5087	5536	5195	2566	3413	5129
ARL13B	240	345	219	116	176	183	153	320	231	191	237	108	339	184	167	156	218	230	272	201	186	146
ARL15	463	486	403	439	486	590	415	515	460	437	447	297	589	511	458	483	487	529	450	364	471	477
ARL16	18	7	0	10	6	9	16	10	5	8	10	2	2	15	9	4	8	4	5	0	1	5
ARL2	4	5	3	3	6	7	6	10	2	7	10	2	6	7	4	6	6	5	4	10	7	7
ARL3	278	599	438	655	723	313	243	455	412	509	553	294	238	342	582	641	533	670	520	715	406	664
ARL4A	571	506	680	528	523	408	425	533	570	520	536	358	427	444	468	423	633	502	480	432	1283	485
ARL4C	35	43	33	34	49	36	20	82	23	40	27	17	20	23	62	42	25	64	20	38	73	67
ARL5A	398	424	451	373	491	279	305	328	347	445	491	228	281	271	407	575	451	466	437	518	380	597
ARL5B	75	83	130	108	97	110	55	91	78	109	80	43	63	41	73	103	107	75	98	75	132	69
ARL6	143	244	97	200	244	177	96	188	237	162	163	203	128	219	211	170	202	163	233	151	251	223
ARL6IP1	5127	6295	3790	4691	5349	5090	4323	5765	4885	4321	5159	4629	5367	4441	5923	4613	5053	5207	5747	3695	2597	6013
ARL6IP4	117	137	66	98	100	113	100	89	65	131	142	64	161	133	117	128	115	123	81	62	42	114
ARL6IP5	4606	6279	6564.97	5162	5376	4416	4528	5644.97	5181.96	4747	6382.98	3126	4246.91	3850.98	6096	5766	5601	5836.99	5258.99	4749	6097	6157.98
ARL8A	672	1195	851	834	993	1038	875	1252	907	947	943	700	778	947	1041	953	802	980	1084	964	828	1096
ARL8B	3480	4949	4444	3844	4677	3702	2734	4055	3999	4433	4564	3176	3362	2916	4346	5074	4890	4661	4226	4364	3429	5000
ARL9	20	39	26	15	15	39	17	30	36	40	33	23	46	28	45	37	46	27	20	24	40	26
ARMC1	1012	1243	1314	1096	1068	1203	981	1160	985	1299	1307	943	1030	970	1204	1418	1070	1185	1158	954	1155	1239
ARMC10	51	57	48	26	66	85	55	51	76	69	96	28	39	75	49	66	44	62	30	29	29	32
ARMC2	17	19	12.01	16.01	23.04	19.01	12	20	5.01	7.02	14.01	12.01	14	10	16	1	1	7	12.02	5	13	6
ARMC3	6	15	0	8	14	0	0	2	19	9	3	0	14	14	1	2	11	2	7	1	10	6
ARMC7	16	22	11	14	15	9	26	19	18	18	27	8	13	13	7	31	22	17	23	10	19	33
ARMC8	686	1117	971	856	906	696	640	733	813	854	1043	565	633	654	793	867	711	775	861	645	847	922
ARMC9	96	237	192	151	215	165	110	254	161	221	202	122	196	199	171	190	130	190	235	172	208	221
ARMH3	275	560	345	373	440	318	265	353	314	428	478	192	216	228	563	628	388	470	428	536	294	599
ARMH4	79	199	151	71	120	94	142	130	190	114	126	194	142	186	174	141	213	144	127	126	34	154
ARMT1	182	500	392	311	387	143	119	356	243	328	356	143	115	138	350	427	312	295	291	478	224	431
ARNT	86	172	156	93	156	153	175	163	104	112	171	71	113	131	156	157	100	130	144	171	229	143
ARNT2	2733	2960	3279	3361	3831	3245	1742	2891	2671	4376	3118	1817	2511	1471	3386	4042	2734	3841	2443	3716	8508	3825
ARNTL	378	735	374	401	393	524	355	466	330	584	489	482	522	356	698	283	521	412	394	393	546	572
ARNTL2	455	655	499	526	492	651	384	662	324	433	706	414	561	688	434	608	596	497	447	427	560	482
ARPC1A	2639	3206	2142	2461	2880	3326	2807	3352	3082	2948	3018	2538	2990	2643	2909	2464	2750	2761	2704	1794	2799	2847
ARPC1B	24	24	21	11	34	37	65	56	22	42	94	11	25	51	14	39	19	32	17	18	21	24
ARPC2	4128.8	4444.23	4082.43	3641.42	3920.74	4528.29	3588.34	4208.21	4221.23	4859.86	4148.54	3346.85	3810.31	4112.34	4284.22	3673.06	3842.94	3993.93	3577.36	2739.94	4274.68	3791.64
ARPC3	2031.85	2457.65	1372	1849.93	1887.69	2457.84	1943	2562.93	1875.98	2225.72	2133.86	2095.9	2791.64	2577.86	1984.92	1619.95	1795.96	1792.94	1926.98	1132.96	2100.8	2014.97
ARPC4	115	153	74	81	127	145	125	180	151	172	149	134	162	148	89	111	115	121	83	66	106	134
ARPC5	817	987	506	690	1047	785	739	1064	590	1142	908	628	753	671	763	769	784	923	705	608	1519	906
ARPC5L	313	278	220	245	264	328	270	396	296	345	315	262	362	360	296	247	332	302	281	217	212	274
ARPP19	5359	6270	14027	5373	5627	6250	4691	5874	5176	6285	6853	4511	5579	5494	5562	6290	5934	5662	5056	4630	16580	6129
ARPP21	718	719	2119	754	850	1077	568	863	647	1329	532	616	682	525	737	759	717	917	675	738	2874	817
ARRB1	769	2258	971	1185	1401	991	962	1664	1069	1254	1474	836	991	903	1687	1084	1266	1369	1365	1521	969	1794
ARRDC2	79	90	97	62	135	112	108	90	60	80	123	39	45	61	127	172	54	82	76	128	130	127
ARRDC3	182	137	315	195	164	135	69	129	95	131	141.94	30	49	71	93	312	214	239	86	121	215	253
ARRDC4	129	211	227	135	179	164	97	148	159	185	190	81	162	171	169	133	162	168	184	113	180	158
ARSB	152	71	103	116	120	144	38	79	115	52	128	75	46	108	76	116	301	190	74	60	88	153
ARSJ	57	32	25	41	43	80	35	47	57	42	50	23	46	29	34	68	30	36	29	26	31	29
ARSK	7	0	7	5	2	1	5	2	2	13	9	7	7	9	11	21	19	7	3	6	7	11
ARV1	110	117	137	131	133	134	84	122	90	105	155	57	58	91	147	135	114	100	75	74	95	110
ARVCF	620	1219	859	875	1079	705	529	876	841	779	1464	445	560	1008	907	993	944	844	935	844	577	1044
ARX	988	412	358	704	857	1278	504	888	482	1071	298	529	802	522	640	820	580	926	373	516	697	809
ASAH1	869	1362	976	912	1018	936	915	996	1116	796	1768	521	697	1002	1248	1098	1190	931	1088	768	636	987
ASAP1	3931	5990	9414	5425	5696	6086	3613	6638	3283	6420	4718	4372	4978	3940	6303	6840	4701	5383	4583	5941	8524	5552
ASAP2	698	1076	1058	992	1169	933	696	1150	909	1087	1122	748	745	843	986	1112	1050	1104	873	1261	1181	1151
ASAP3	35	113	86	82	100	108	91	109	73	131	154	64	61	55	134	133	125	137	88	132	100	153
ASB14	0	4.08	7.13	1.01	6.09	0	6.37	6.26	8.12	0	1.03	6.29	1.32	9.12	12.24	1.02	3.06	0	14.26	1.01	15.25	0
ASB2	5	6	17	9	15	6	5	2	5	17	10	10	3	8	6	3	11	6	19	11	0	6
ASB3	5	4	2	10	10	2.37	4	11	5	4.89	12	0	3	5	5.66	3	15	4.89	3	2	10	10
ASB5	889	1309	1164	740	886	839	811	1470	1062	1207	856	995	1433	750	1167	1061	765	1138	1052	609	492	1089
ASB6	34	39	49	90	75	26	31	81	22	34	59	11	31	53	37	59	29	57	32	28	34	88
ASB7	94	175	179	150	119	145	140	145	142	154	211	88	109	120	167	174	128	168	181	150	298	155
ASB8	17	23	17	35	45	53	41	68	28	18	52	35	43	39	39	37	16	27	11	18	19	36
ASB9	4	3	20	11	7	0	8	8	1	15	10	6	3	0	2	18	4	26	18	8	2	6
ASCC1	35	47	28	19	58	39	42	32	29	44	59	39	34	50	28	98	79	50	56	38	83	48
ASCC2	58	88	101	73	76	48	79	76	59	92	80	33	38	60	88	116	88	78	39	63	82	122
ASCC3	323	667	665	523	538	403	531	598	684	560	685	445	331	490	468	605	629	460	518	544	524	575
ASCL1	13	16	3	2	15	4	12	9	16	2	13	7	5	36	0	0	11	10	5	3	8	8
ASCL3	17	15	12	8	24	2	14	5	21	3	18	25	18	13	17	7	12	11	12	5	19	16
ASDURF	27.5	17.5	9.4	10.74	15.01	0	9.45	3.31	13.83	23.88	12.08	5.34	4.11	12.76	19.59	16.99	15.65	14.46	21.49	28.26	6.39	20.36
ASF1A	291	347	305	257	246	308	206	317	285	256	249	271	372	287	325	247	298	271	286	172	235	276
ASH1L	653	1633	1423	824	1087	741	633	1033	893	1272	1187	638	646	941	1057	1494	953	1228	921	1751	1309	1516
ASH2L	906	1017	990	860	907	1041	721	909	925	862	1121	816	1195	926	840	851	848	793	913	604	982	920
ASIC3	183	271	264	167	202	303	274	305	165	187	133	222	340	271	173	186	163	247	200	150	132	270
ASIC4	111	209	154	176	239	199	283	363	80	189	284	46	82	79	218	368	138	217	102	250	257	271
ASIC5	0	13	6	1	5	4	0	0	0	5	1	1	7	6	13	1	4	3	3	11	2	4
ASMTL	51	90	71	54	78	53	55	104	110	121	91	62	30	88	101	80	146	90	88	62	39	87
ASNS	481	1077	530	710	693	368	493	915	595	657	754	490	546	380	1043	716	811	680	846	639	448	861
ASNSD1	194.5	387.5	386.6	361.26	423.99	290	255.55	301.69	281.17	371.12	289.92	135.66	349.89	287.24	472.41	356.01	323.35	323.54	305.51	321.74	290.61	371.64
ASPA	519	541	380	627	640	701	585	666	882	529	1223	374	480	608	417	597	780	707	529	504	184	661
ASPG	1432	1321	1246	1878	1966	1993	922	1284	1401	1947	1322	1044	1082	1094	2211	2170	1332	2077	1618	1699	333	2198
ASPHD2	250	401	137	255	348	317	248	405	274	281	351	270	283	318	348	307	311	320	270	186	236	388
ASPN	26	10	22	22	13	26	14	7	10	20	8	12	1	10	3	6	6	17	1	6	5	4
ASPSCR1	69	110	75	70	93	77	56	132	105	115	108	53	50	72	83	109	96	101	87	75	98	107
ASRGL1	277	364	498	484	551	196	205	224	324	369	358	242	192	216	419	339	270	459	375	395	324	406
ASS1	134	145	53	111	115	254	222	200	197	155	274	223	208	350	150	168	252	110	142	82	130	179
ASTE1	11	12	4	16	7	9	4	19	18	16	10	11	8	16	23	10	1	12	8	3	13	8
ASTN1	504	1405	709.95	930	1215	704	453	854	592	1064	939	515	740	548	993	1070	690	1166	770	1335	557	1369
ASTN2	419	845	501	478	606	417	477	736	479	535	617	479	392	625	600	455	529	510	524	377	381	746
ASXL1	189	358	262	231	323	177	210	306	219	280	237	166	133	213	296	385	236	315	263	270	306	374
ASXL3	375	516	397	442	551	462	224	465	254	585	311	349	460	341	406	495	337	481	375	422	963	490
ATAD1	450	609	443	467	535	469	373	644	419	536	654	352	328	377	580	525	585	631	534	452	346	552
ATAD2	454	728	662	518	613	471	371	624	483	624	565	272	326	441	656	719	611	619	574	725	638	630
ATAD2B	168	460	300	282	290	238	174	316	246	315	347	205	232	200	281	341	272	298	280	363	270	304
ATAD5	9	31	6	13	14	5	6	8	10	19	21	3	22	17	33	20	12	15	9	11	18	17
ATCAY	11	38	32	31	42	34	18	55	27	54	66	21	3	14	39	51	41	62	51	38	25	67
ATE1	165	385	300	335	290	254	211	296	269	236	413	181	183	193	392	418	353	315	354	332	235	372
ATF1	185	343	377	191	299	213	166	225	266	307	291	188	146	168	255	273	245	247	266	241	411	283
ATF2	2593	4195	3263	3268	3648	3037	2293	3317	2900	3517	3343	2231	2766	2574	3750	3567	3225	3464	3338	3311	3057	3891
ATF3	31	34	44	20	46	50	47	24	26	36	92	20	22	41	48	71	36	24	21	34	25	19
ATF4	8309	7803	10533	7372	7180	10126	6776	9156	7453	7624	7480	7967	9256	8403	7887	7593	7616	8388	7174	5059	8119	8379
ATF6	10	28	19	23	23	10	39	20	20	45	44	11	7	5	28	51	21	33	32	32	30	33
ATG101	196	231	126	142	179	259	243	257	199	180	224	175	170	214	197	213	165	220	199	111	154	215
ATG12	543	223	326	343	370	471	200	226	187	175	227	201	254	256	238	335	457	396	229	127	373	379
ATG13	1230	2768	2676	2442	2914	1096	1328	1871	1707	2282	2408	724	739	861	2392	3004	2038	2568	2298	2762	1431	2784
ATG14	56	117	99	67	84	91	78	79	65	106	76	64	22	59	90	116	106	87	75	83	75	90
ATG16L1	419	550	484	486	490	343	403	512	431	487	611	307	268	306	576	528	410	506	504	496	433	594
ATG2B	549	1330	1005	938	1045	740	504	905	726	1151	932	511	448	552	918	1248	957	1034	674	1344	761.85	1229
ATG3	658	659	733	565	564	743	485	758	601	705	699	584	616	594	689	648	589	667	580	467	425	555
ATG4A	275	348	378	259	322	309	259	406	313	289	478	249	273	297	316	444	328	342	336	263	330	382
ATG4B	357	745	442	565	721	417	385	644	560	513	681	277	309	317	582	777	451	653	598	601	329	687
ATG4C	1544	1648	1389	1445	1581	1592	1233	1787	1721	1540	1741	1367	1754	1277	1676	1580	1637	1585	1572	1313	1205	1610
ATG5	380	608	611	473	577	396	342	580	561.1	579	532	350	481	445	596.59	670	594	591	457.97	561	496	597
ATG7	59	43	69	103	89	78	107	84	79	123	146	37	63	60	65	123	63	97	86	89	79	111
ATG9A	599	1406	1326	1214	1787	589	886	1268	781	1137	1285	381	298	387	1270	1845	1121	1561	1162	1641	985	1735
ATG9B	10	25	4	12	8	17	13	46	8	8	33	22	8	18	16	18	15	8	3	7	13	23
ATIC	56	92	67	44	44	33	57	66	81	77	129	40	19	80	56	84	119	84	70	52	69	65
ATL1	1171	1647	1643	1396	1591	1126	1173	1605	1504	1385	1548	921	959	849	1644	1527	1593	1517	1519	1178	930	1563
ATL2	1219	1654	1621	1448	1389	1448	1065	1474	1224	1542	1372	1095	1294	1184	1543	1447	1266	1437	1319	1297	1386	1599
ATM	201	441	300	315	348	319	213	397	301	386	346	284	277	287	398	406	282	377	397	304	263	408
ATMIN	197	604	393	440	467	255	201	331	280	407	490	187	165	218	507	491	330	405	383	595	389	481
ATN1	323	730	259	441	629	430	279	606.99	332	445	403	442	430	493	504	365	484	507	469	467	517	654
ATOH8	74	54	190	56	42	55	215	39	177	59	203	106	65	195	47	49	121	82	77	65	45	40
ATOX1	155	161	155	175	277	264	169	287	187	221	303	159	241	294	106	113	175	184	170	93	119	273
ATP10A	164	218	245	107	166	195	118	212	109	147	208	148	101	138	222	227	119	235	129	224	177	134
ATP10D	38	124	35	74	51	23	38	27	43	47	60	45	54	89	21	44	29	22	17	50	118	41
ATP11A	87	218	147	206	228	71	60	120	98	178	165	51	39	40	88	153	148	145	142	241	129	123
ATP11B	1792	3542	3641	2369	2173	2105	1937	2806	2583	3436	3205	1155	1709	1765	3482	3589	3177	3111	2955	3587	2476	3528
ATP11C	298	382	593	412	492	509	349	463	282	453	658	170	230	253	427	638	382	527	288	586	385	494
ATP12A	5	0	13	0	0	16	1	0	0	1	5	6	0	6	4	0	0	3	0	2	35	0
ATP13A1	10	37	19	22	31	16	19	40	17	23	19	20	15	13	27	31	34	34	34	26	35	42
ATP13A2	59	36	24	31	46	36	53	36	42	33	66	48	29	51	27	48	29	41	23	48	37	50
ATP13A3	413	512	618	495	473	535	369	491	485	525	521	300	387	428	426	505	441	519	404	557	649	483
ATP1A1	3767	4299	7144	3556	3533	4475	3821	3755	3367	4143	4822	1939	2316	2882	3563	4697	3871	3562	3552	3713	3216	4238
ATP1A3	540.75	1466.2	553.8	830.03	1268.13	790.16	829.82	1631.06	1000.02	1173.21	1159.39	636.75	790.61	900.74	918.17	1277.65	1018.81	1161.81	853	1330.65	991.94	2136.79
ATP1B1	7086.06	8558.46	6344.52	6826.96	8521.06	9553.26	7361.57	10206.4	9032.17	9559.1	7175.47	8994.76	10972.6	7245.31	9438.37	9273.63	9607.84	8557.23	7737.45	7103.55	6092.08	9458.17
ATP1B2	67	115	83	90	146	153	207	213	40	96	68	118	165	116	156	182	110	147	27	123	88	75
ATP1B3	6931	8588	9532	6884	8108	6543	6652	7702	7636	7871	9068	5810	7257	6909	8063	7841	9672	7686	7443	5714	4667	7893
ATP1B4	39	34	38	25	33	57	19	41	26	44	57	17	16	25	26	40	62	37	21	21	14	21
ATP23	243	324	247	268	362	237	197	315	258	285	321	223	237	213	372	320	243	270	241	254	205	280
ATP2A2	7034.76	7753.14	17320.1	8212.77	8720.3	7481.35	6044.15	8111.02	6208.39	9999.9	7753.24	4297.23	5650.29	5366.62	8384.28	9749.65	7937.51	9134.84	7685.11	7417.66	11753.8	8992.56
ATP2A3	198	281	1332	208	246	191	163	222	207	406	353	173	112	152	194	243	323	242	208	301	653	330
ATP2B1	8638	11378	29811	11132	11538	10219	5756	10320	8001	14795	7212	6216	7478	5799	10598	10129	7774	10922	9584	11397	20653	12303
ATP2B2	3836.97	3857	10343	4324.97	4593	5562	3080	4128	3862	5554	3786	3424	4831	3496	4009	5131.99	3510	4440	3261	4157	8149.98	4704
ATP2B3	11	23.27	8	9.18	26.33	22.8	18	28.77	7	21	24	14.69	19.75	9.65	12	19.47	19	14.91	3	7	18.72	17.4
ATP2B4	154.03	192.73	325	158.85	175.67	177.2	190	197.23	177	200	311	112.31	142.25	144.35	140	156.54	150	168.09	127	189	235.3	197.6
ATP2C1	3291	5253	3949	3722	3953	3392	2902	3943	3954	3481	4323	3055	3590	3328	4058	3766	3565	3562	4749	3150	3318	4136
ATP5F1A	2119.43	1230.87	2573.33	1544.94	2252.3	2629.94	1042.28	1536.58	1221.24	1305.83	1072.5	894.95	959.44	1073.56	1216.51	3057.82	2474.91	3308.3	996.56	1061.58	1830.23	2674.74
ATP5F1B	4301	5320	4445	4559	6164	6936	5729	7965	5161	5221	6472	3705	5633	5316	5137	6568	5075	5652	3809	5034	4995	6650
ATP5F1C	1467	1799	1727	1319	1626	2114	1502	1794	1900	1854	2110	1265	1953	1700	1954	1728	1537	1721	1326	1113	1360	1522
ATP5F1D	400	388	211	275	394	534	375	561	351	352	366	406	649	457	401	350	285	320	231	203	352	401
ATP5F1E	191	224	103	189	333	447	290	572	237	264	439	265	464	385	247	295	201	334	169	174	227	268
ATP5IF1	630	392	455	433	573	927	653	833	655	730	653	753	1071	884	517	610	655	378	565	449	460	525
ATP5MC1	22	8	2	8	15	10	13	17	7	15	24	7	19	25	14	8	9	18	8	6	13	8
ATP5MC3	6992	4819	5313	5542	5407	8340	5557	6449	5777	5335	5180	6888	7951	6437	5571	4959	5726	5629	4882	3040	4055	5084
ATP5ME	19	17	19	11	32	40	12	20	18	25	29	25	18	30	2	26	36	41	14	10	32	44
ATP5MF	12	17	2	9	26	23	25	30	19	15	22	10	33	27	11	19	13	14	2	14	20	24
ATP5MG	6	6	1	4	8	4	10	4	2	8	3	8	8	8	2	5	11	4	5	1	6	11
ATP5MJ	414	309	225	289	352	582	355	433	436	435	460	424	737	555	384	434	501	388	299	249	259	357
ATP5MK	3	17	13	14	30	7	6	5	6	10	11	19	7	4	5	8	9	12	2	4	8	13
ATP5PB	811	701	415	399	602	832	579	744	791	792	850	649	852	639	720	698	751	753	636	466	622	682
ATP5PD	1024	926	953	979	1134	1471	806	1158	1117	887	991	917	1199	1213	1057	887	978	967	737	684	602	897
ATP5PO	414	467	311	370	463	562	473	539	439	264	690	539	703	470	489	630	608	355	178	200	347	259
ATP6AP1L	35	41	38	22	34	44	23	28	21	36	35	32	65	23	31	47	66	47	28	8	19	44
ATP6AP2	1501	1453	1281	1281	1545	1691	1189	1731	1787	1426	1707	1035	1631	1282	1436	1375	1501	1715	1631	1127	961	1713
ATP6V0A1	7134	12770	9793	10947	12115	7226	7557	10285	8952	10564	9729	5168	5389	4801	11719	11590	11149	12631	10895	10321	5765	13423
ATP6V0A2	167	242	230	204	255	220	187	192	170	308	317	160	208	192	239	284	219	242	153	229	169	257
ATP6V0A4	0	3	0	0	9	1	5	1	3	0	10	11	8	4	7	0	0	0	5	2	5	0
ATP6V0B	2818	3361	2190	2912	3179	4012	2439	4040	3106	2548	2906	3176	4080	3307	3006	2791	3101	3072	3154	2028	1861	3031
ATP6V0C	14217	12916	10494	12130	13549	19036	11776	17941	13133	12295	10730	15501	23126	14085	13848	11433	13175	13926	13219	8008	8529	13300
ATP6V0D1	4026	6262	4784	4985	5305	4577	3772	5330	5345	5414	4917	3701	3539	3394	6426	6474	5392	6152	5214	4869	3106	6466
ATP6V0E1	3	9	6	0	2	7	5	0	3	6	11	3	17	2	1	9	16	5	2	4	6	9
ATP6V1A	11634	17475	12452	14904	16006	11721	9733	15709	14295	13131	12569	10861	14456	10087	16971	14631	14347	15066	15045	12490	5960	15226
ATP6V1B2	3191	7031	3632	4591	6176	3830	4174	6456	4411	4565	5491	2423	3131	2946	5452	5184	4701	5403	4927	4575	3732	6520
ATP6V1C1	11163	13301	9978	12985	12422	13746	8612	14143	13147	11265	11498	11347	14246	10816	14265	12053	12239	12863	11756	9986	6353	12322
ATP6V1C2	7	13	24	14	14	19	6	17	13	9	3	8	35	10	17	22	14	18	23	12	5	27
ATP6V1D	3963	5337	3654	4297	4707	4576	3662	5024	5277	3915	4370	3363	5328	3609	5257	4595	4865	4544	4746	3557	2518	4610
ATP6V1E1	9916	9855	7935	9463	9941	10662	8201	10696	10708	9124	8582	10338	12793	8791	10742	8723	9968	10140	10513	6225	4906	9516
ATP6V1F	16	33	8	18	29	34	25	39	30	12	42	19	24	36	16	24	15	29	22	21	21	34
ATP6V1G1	3015	3151	1846	2549	3589	3554	3199	3784	3215	2494	3442	3357	4547	3113	3396	2780	3265	3448	2793	2467	1923	3130
ATP6V1G3	56	51	21	42	64	74	30	36	32	48	34	39	48	56	32	15	34	35	30	25	2	69
ATP6V1H	3249	5703	4629	4707	4836	3231	2733	4683	4809	4109	4730	2819	3438	2781	4953	5032	5415	5023	4210	5052	2807	5251
ATP7A	55	96	74	57	80	50	53	38	42	91	78	29	29	48	85	135	82	100	69	109	63	127
ATP7B	45	64	107	88	99	39	57	75	82	111	110	27	17	44	104	148	100	95	66	115	144	95
ATP8A1	1147	3985	2593	2672	3185	1039	1142	2266	1801	2633	2811	900	924	1221	2742	3170	2478	2590	2352	4557	2295	3320
ATP8A2	579	1014	919	785	1022	608	529	729	610	1201	740	492	577	452	936	947	822	941	838	1263	683	1027
ATP8B1	120	119	156	113	140	183	120	187	80	152	168	129	129	153	119	216	173	177	105	127	83	168
ATP8B2	337	841	498	465	585	433	340	612	446	606	524	378	296	517	645	659	516	574	635	536	757	639
ATP8B3	26	153	25	16	23	16	7	35	16	10	38	45	28	37	37	1	14	26	55	14	4	58
ATP9A	1578	4846	2798	3569	4585	1459	1974	2649	2430	3957	3899	1330	1182	1378	3941	3985	3337	4153	3499	4916	2224	4081
ATP9B	1348	1843	1728	1711	1834	1465	1317	1701	1537	1570	2220	981	1094	1133	1834	2219	1879	1745	1473	1956	1286	1911
ATPAF1	606	866	1059	612	725	829	424	718	609	913	623	610	541	490	849	951	542	820	772	557	718	741
ATPAF2	362	392	304	258	321	481	329	376	293	295	408	272	452	388	388	294	321	378	377	224	208	314
ATR	108	365	239	161	193	198	143	299	131	195	193	166	192	164	230	267	147	235	170	217	246	191
ATRN	226	328	382	257	331	262	337	359	328	374	479	194	365	288	386	416	287	362	248	509	287	404
ATRNL1	415	1125	1554	904	1042	395	528	834	747	1072	979	277	238	319	1027	1244	917	989	920	1043	954	1276
ATRX	2708	4329	3877	3081	3559	3339	2226	3654	3208	3482	3690	2623	3268	3104	3780	3857	3255	3762	3417	3808	3232	3891
ATXN1	652	697	832	478	637	610	446	686	518	897	577	516	654	711	575	610	507	577	533	540	793	661
ATXN10	277	336	229	304	358	339	281	421	315	353	277	242	316	259	273	327	355	251	304	265	195	480
ATXN1L	77	178	118	107	117	100	71	112	111	143	166	34	91	99	135	131	81	101	117	155	122	143
ATXN2	2009	3363	2826	2491	3019	2649	2317	2980	2180	2807	2933	1686	1940	2232	2562	3080	2734	3079	2735	2542	2246	3314
ATXN3	57	157	114	110	160	30	50	92	50	135	106	15	53	41	137	152	118	121	63	161	98	118
ATXN7	498	1361	860	873	899	741	493	834	746	1004	900	922	787	955	985	980	799	859	784	809	1135	1007
ATXN7L1	1617.73	2460	2062	2055.92	2015.9	2041.52	1571.67	2457.56	1415.84	2058.89	2055.88	1807.92	1983.8	1926.91	1818	1897.92	1720.86	1929.9	1951	1529	1949.88	1720
ATXN7L2	7	9	9	3	7	9	4	14	4	10	2	5	12	11	7	6	6	9	7	2	8	3
ATXN7L3	152	230	146	161	260	122	173	210	134	189	168	104	90	112	188	187	150	199	178	178	170	290
AUH	749	511	669	843	819	707	590	705	720	460	784	482	542	481	745	1000	777	897	549	591	287	905
AUP1	153	199	142	123	214	257	225	207	168	196	244	158	260	233	174	166	136	188	139	116	181	212
AURKA	8	15	3	14	7	6	4	7	6	3	9	9	8	18	5	7	5	8	9	11	6	12
AURKAIP1	6	6	6	6	11	11	24	15	17	9	11	14	15	8	10	4	17	15	10	12	10	22
AVEN	42	94	83	86	91	86	74	98	118	87	75	71	73	91	81	109	93	108	51	46	49	84
AVL9	64	212	178	180	196	98	98	107	108	180	184	90	48	56	170	174	168	167	150	213	174	165
AVPR1A	7	15	3	1	6	12	11	14	2	6	16	1	12	0	1	1	10	4	10	5	4	21
AXIN1	231	432	403	348	373	338	285	424	374	456	530	206	188	266	436	496	373	458	388	397	401	467
AXIN2	497	855	696	648	714	724	416	1003	561	753	703	727	872	861	721	711	627	664	624	606	802	711
AZI2	169	358	155	192	217	143	205	183	207	219	209	127	157	159	220	272	243	226	160	194	192	186
AZIN1	6105	10902	8087	8678	8749	7313	5064	9241	7780	8971	7932	5929	6443	6050	9164	8307	8271	8460	7771	7186	5937	9195
AZIN2	128	223	140	115	204	149	148	177	135	156	158	134	175	125	193	145	156	212	108	128	203	169
B3GALNT2	412.06	640.54	591.08	491.27	488.93	400.58	340.07	573	480	499.06	652	307.27	303.8	504.11	538.51	563	472	465.54	469.07	535.59	513.66	534.06
B3GALT1	364	887	560	548	701	414	223	590	432	856	592	247	368	335	548	635	500	647	458	655	604	787
B3GALT2	682	995	1152	833	913	707	747	953	840	764	1035	573	532	717	853	1015	880	828	763	900	604	838
B3GAT1	481	420	456	374	471	526	413	502	329	599	388	340	440	376	427	494	362	541	391	364	707	424
B3GAT2	809	684	515	759	910	972	741	826	845	991	960	724	820	752	790	918	1116	803	749	588	848	777
B3GLCT	137	268	178	201	242	193	57	206	169	235	202	113	85	93	269	241	151	320	210	246	428	190
B3GNT2	409	572	502	434	497	394	312	546	546	552	405	360	445	437	557	438	389	468	361	397	683	613
B3GNT4	272	312	165	133	136	340	126	216	278	128	261	421	407	585	119	192	250	155	290	84	387	166
B3GNT5	22	36	32	5	5	10	8	14	13	4	17	3	7	18	28	14	31	12	20	7	24	17
B3GNT7	38	28	45	19	33	26	31	48	10	33	37	20	21	38	44	61	23	41	16	58	28	45
B3GNT9	65.07	16.96	68.44	70.22	45.66	78.1	55.59	45.9	62.41	48.79	65.4	22.41	64.5	53.57	39.16	68.29	50.64	46.05	39.84	30.11	47.76	57.13
B3GNTL1	17	13	4	16	25	13	8	22	12	20	28	3	17	10	13	46	17	20	18	12	18	22
B4GALNT1	7	14	3	4	17	11	12	41	5	6	17	6	12	10	9	13	8	14	6	6	13	4
B4GALNT3	13	6	21	4	6	13	11	35	15	17	33	1	6	18	24	35	37	19	9	24	20	14
B4GALNT4	208	492	274	255	349	271	329	469	338	327	424	227	197	264	402	333	324	301	265	326	357	456
B4GALT1	39	39	104	54	48	56	30	36	22	46	37	51	17	21	31	39	82	54	41	13	79	84
B4GALT2	327	492	431	360	492	426	430	502	362	458	530	294	290	335	392	480	399	511	395	409	519	518
B4GALT3	176	219	97	143	207	168	155	261	149	127	177	109	166	202	180	150	112	140	130	97	152	204
B4GALT4	428	314	274	273	344	431	333.94	336	354.98	243	377.98	213	321	323	282	338	293	327	328	267	241	324
B4GALT5	353	438	678	461	478	413	311	385	401	543	445	275	432	265	477	759	468	549	378	560	503	652
B4GALT6	749	1363	973	1051	1217	473	608	1074	771	1172	900	519	583	567	1039	1222	970	1083	1210	1115	1080	1259
B4GALT7	321	308	270	205	285	320	364	392	265	371	297	328	423	282	326	274	231	318	274	155	254	388
B9D1	24	62	19	26	55	38	57	57	49	30	50	24	31	65	43	34	37	48	48	25	45	27
BAALC	40	57	41	26	24	17	32	37	18	55	40	13	5	18	38	55	47	36	20	40	39	70
BABAM1	31	49	9	26	44	36	30	41	28	38	45	14	51	28	33	18	30	12	18	26	28	44
BABAM2	516	727	528	637	630	494	320	566	532	675	671	323	412	471	616	633	579	647	596	630	467	817
BACE1	443	977	704	570	805	754	730	1022	595	670	806	489	502	479	863	939	474	926	720	569	809	1098
BACE2	11	40	30	22	20	4	3	3	10	10	43	5	20	16	15	23	29	8	13	26	16	11
BACH1	59	133	123	98	126	68	81	110	63	118	112	36	44	47	117	101	121	124	94	120	159	134
BACH2	465.92	459	617	405	541	524	584	489	427.99	628	776	361	353	472	456	694	507	524	420	646	827	484
BAG1	100	119	144	132	109	65	73	116	78	128	117	31	68	70	129	118	102	128	54	100	116	138
BAG2	213	163	136	176	175	238	208	199	246	201	234	147	167	182	271	250	275	178	200	140	84	232
BAG3	379	469	227	362	389	301	344	520	415	272	305	265	680	491	306	238	425	308	578	204	134	305
BAG4	10	26	22	10	19	6	19	29	10	27	7	15	9	10	8	6	26	6	9	10	19	9
BAG5	161	315	501	255	316	165	139	220	156	276	271	78	72	96	228	300	230	265	215	296	217	332
BAHCC1	64	124	39	62	105	129.88	81	155	74	80	115	87	79	108	84	102	45	80	64	81	134	136
BAHD1	181	217	153	123	168	186	175	168	135	159	223	101	138	132	202	146	154	149	174	191	217	203
BAIAP2	234.7	349.63	598.77	223.95	244.11	226.25	173.17	331.41	234.34	340.05	294.57	143.87	165.45	193.11	267.56	348.89	230.92	331.7	228.44	254.76	1426.67	351.39
BAIAP2L1	66	81	77	26	41	51	29	49	45	52	94	44	28	53	50	45	42	29	54	47	34	65
BAMBI	544	357	408	384	386	719	544	456	428	384	588	314	449	360	484	725	441	432	279	431	234	413
BANF1	26	36	14	20	32	67	45	51	20	38	69	34	44	37	19	39	27	37	19	32	30	33
BAP1	246	491	432	314	370	342	269	413	367	453	423	196	218	310	459	420	430	444	364	391	422	463
BARHL2	7	14	2	17	24	15	18	48	11	11	1	11	22	5	33	20	0	25	5	13	0	25
BARX2	11	19	17	8	8	21	1	3	9	8	21	6	11	12	6	4	31	23	18	12	15	18
BASP1	8784	13252	9532	9323	10814	8894	6542	10746	9831	9616	8323	7270	7590	7195	11480	10307	9670	12255	10373	9011	8149	11116
BATF	4	5	9	9	5	10	5	0	2	19	3	3	3	12	15	7	11	1	6	4	11	1
BATF3	16	23	14	5	17	7	16	24	17	14	38	20	13	42	12	12	18	12	26	19	33	17
BAZ1A	299	395	582	342	306	511	316	408	341	357	597	348	448	450	415	521	427	335	358	390	747	338
BAZ2A	4	4	3	3	7	1	7	9	5	11	8	3	2	9	12	2	4	9	8	15	7	15
BAZ2B	1068	1852	1163	1295	1421	1339	1056	1645	1190	1528	1384	1307	1262	1415	1613	1323	1239	1490	1358	1229	1536	1713
BBLN	80	111	45	68	106	78	47	105	76	64	98	72	84	101	107	112	67	84	102	52	93	119
BBOX1	27	34	8	20	49	23	14	22	36	29	25	18	12	10	58	61	18	27	13	49	11	55
BBS10	5	8	4	6	9	5	8	20	8	8	17	15	27	20	5	5	6	11	5	4	18	9
BBS12	13	12	4	13	13	4	6	12	16	19	29	10	7	17	7	10	23	3	18	14	13	9
BBS2	504	690	653	518	603	478	479	582	438	583	602	498	460	479	671	592	495	482	408	569	474	684
BBS4	500	1200	957	705.69	889.78	535.6	473.63	918.78	594.32	780.99	775.69	400.69	398.5	458.5	813.84	776.82	708.43	840	736.33	636	661	925.75
BBS5	216	580	288	372	332	142	263	307	413	332	377	227	287	321	323	275	516	347	418	305	351	414
BBS7	468	771	480	569	631	477	358	561	638	934	501	451	462	538	603	446	496	488	764	302	386	541
BBS9	38	101	92	53	72	43	69	92	42	63	62	33	44	57	82	98	50	63	74	90	45	76
BBX	274	376	357	249	277	273	252	274	282	299	446	208	213	309	310	368	342	268	284	358	499	350
BCAN	272	364	252	293	411	418	372	432	295	244	687	266	340	629	335	344	331	306	230	186	282	383
BCAP31	4	2	0	2	17	11	2	7	3	5	13	0	9	9	1	7	3	0	3	1	12	5
BCAR1	207	198	190	116	230	275	231	327	199	230	178	149	136	160	229	246	177	235	177	188	270	284
BCAR3	266	405	279	203	210	171	172	232	324	238	347	214	163	287	301	190	332	208	297	186	317	288
BCAS1	14	1	6	6	15	24	17	5	6	6	28	3	5	8	2	25	14	15	0	5	5	14
BCAS2	500	502	261	430	478	561	427	579	567	467	513	761	600	598	477	390	435	429	493	235	366	349
BCAS3	221	644	457	422	504	365	389	479	395	483	602	198	247	311	481	603	565	505	427	468	356	618
BCAT1	21	44	78	41	72	19	36	53	27	49	53	5	25	17	35	171	36	101	69	148	61	71
BCCIP	218	282	243	158	217	247	237	295	221	235	236	264	315	249	228	214	303	232	234	142	268	263.46
BCHE	521	509	281	489	452	450	375	465	415	586	462	375	543	311	691	676	527	575	375	445	157	577
BCKDHB	480	652	668	558	535	529	518	537	527	605	862	385	503	560	496	699	701	593	538	490	492	616
BCL10	0	25	12	21	23	22	8	14	24	18	36	1	13	13	10	18	18	9	13	31	32	35
BCL11A	634	391	729	434	552	971	197	538	234	728	265	246	428	376	382	441	322	601	327	445	1158	485
BCL11B	84	50	337	104	137	92	33	39	66	286	133	22	22	63	63	315	110	148	63	255	873	174
BCL2	514	808	515	483	595	569	668	693	596	490	955	429	754	529	626	679	697	612	520	530	309	610
BCL2L1	745	1113	1097	738	975	934	707	1114	983	970	926	617	780	903	1111	1064	1084	1108	880	749	1193	1086
BCL2L10	888	854	908	886	905	1382	793	1129	1092	785	986	1105	1397	1062	807	771	792	802	775	576	833	768
BCL2L13	26	74	73	59	70	29	21	76	38	58	62	15	17	42	109	85	80	83	67	150	54	55
BCL6	1822	4766	1530	2710	2678	2083	1985	3273	2336	2449	3022	2112	2322	2396	2866	2166	2945	2464	3583	2242	779	3510
BCL7A	1526	1794	1932	1654	1704	1534	1046	1641	1405	1542	1661	944	1279	1144	1789	1867	1576	1735	1440	1598	2339	1768
BCL9	1475	2589	1518	1576	1892	1808	1427	2156	1620	1923	1993	1603	2028	1747	1875	1744	1777	1772	1898	1640	1467	2075
BCL9L	213	591	496	394	579	306	291	474	287	549	678	169	212	346	470	618	475	572	353	692	395	641
BCLAF1	4834	6392	5723	5235	5186	6214	3655	6390	5308	5530	5279	4502	5642	5364	6337	4987	5091	5656	5305	4375	6759	5271
BCLAF3	25	79	58	39	93	28	35	46	45	94	69	17	20	43	59	86	51	65	71	116	89	74
BCO2	10	22	14	17	12	7	25	36	25	11	31	10	19	12	26	29	20	11	14	11	6	29
BCOR	647	1119	814	778	770	892	704	957	784	749	1093	591	652	655	761	818	738	815	813	769	860	768
BCORL1	21	53	33	35	46	31	31	61	46	64	30	34	18	32	49	40	48	51	25	52	51	61
BCR	261	731	599	378	430	206	222	360	305	697	347	163	238	316	434	506	332	415	426	677	886	632
BDH1	1065	1453	1861	1503	1691	1250	1108	1645	1412	1597	1537	707	773	838	1560	1966	1256	1746	1077	1687	1701	1839
BDNF	25	59	98	30	49	29	39	102	79	41	86	66	51	73	62	39	88	42	73	37	19	25
BDP1	13	16	25	13	19	7	5	17	7	28	18	0	1	8	25	33	9	28	18	34	29	36
BECN1	1872	1809	2119	1776	1831	2523	1652	2121	2107	1696	2061	1600	1917	1731	1944	1859	1745	1801	1711	1428	1442	1794
BEGAIN	396	471	528	519	490	442	304	312	392	666	389	340	295	333	506	477	356	497	394	397	656	519
BEND2	5	12	13	22	24	1	7	14	23	19	5	1	5	5	14	7	19	10	10	8	18	7
BEND3	155	426	480	476	500	333	198	392	318	572	348	163	198	209	422	488	299	376	306	440	445	488
BEND4	283	324	319	326	423	411	182	362	218	373	278	318	253	206	367	423	268	391	313	360	204	368
BEND6	145	170	344	131	131	144	91	174	147	227	141	78	95	111	214	262	138	177	115	176	75	184
BEND7	245	358	244	339	351	282	327	291	313	246	575	207	246	296	385	362	439	292	312	412	214	397
BEST1	7	0	15	5	0	3	1	27	1	1	4	5	4	4	6	6	0	9	0	1	0	3
BET1	36	27	25	17	19	24	36	22	19	21	40	16	35	34	41	20	33	22	34	17	15	34
BET1L	31	97	53	28	51	27	42	53	32	31	60	19	4	40	33	50	42	58	48	31	54	66
BFAR	271	185	217	239	232	226	218	275	265	197.96	343	131	219	204	212	237	249	184	182	188	121	208
BFSP2	282	284	122	315	341	329	233	390	362	230	230	335	392	304	388	306	294	308	250	251	29	288
BHLHE40	66	113	265	49	74	61.54	114	95	59.67	60	116	49.11	35	74	94	147	59	112	67	104	58	119
BHLHE41	577	1077	519	436	547	714	753	916	710	501	1049	496	716	916	630	679	849	579	775	595	365	662
BICC1	150	354	522	260	267	268	113	286	186	314	369	152	155	240	298	292	233	312	240	314	262	336
BICD1	1046	1638	1220	1182	1484	1101	888	1459	1179	1331	1234	1189	1795	1379	1294	1330	1287	1313	1247	1162	998	1389
BICD2	183	309	296	203	295	163	181	224	165	241	354	76	77	160	279	409	221	296	222	395	169	315
BICDL1	154	252	259	155	209	198	155	256	189	313	219	191	249	171	281	207	242	261	194	169	271	272
BICRAL	744	974	702	799	766	670	521	964	767	809	846	741	881	729	660	770	627	790	765	652	708	809
BIN1	450	1541	1156	1159	1181	1018	797	900	883	1197	1273	840	773	795	1183	1468	1243	1091	1025	1753	642	1513
BIN3	120	224	121	109	130	118	123	131	134	135	185	166	136	159	145	147	134	158	147	89	204	168
BIRC2	302	345	268	193	261	192	289	281	200	258	421	122	199	327	290	300	252	260	248	263	264	332
BIRC6	1781	2380	2773	1837	1903	2211	1326	2148	1678	2385	1913	1675	1832	2062	2091	2106	1869	2091	1784	1882	2864	2216
BIVM	409	593	364	514	444	445	353	500	597	477	575	355	534	510	547	391	401	543	528	435	448	572
BLM	36	64	51	64	79	106	69	104	72	97	67	107	39	64	89	103	94	69	73	43	89	122
BLMH	1664	1955	2054	1628	1808	2124	1513	1859	1537	1747	1925	1306	1532	1598	1747	2116	1589	1790	1493	1520	1578	1731
BLNK	58	34	46	31	27	71	76	51	54	38	75	47	12	38	70	52	26	52	27	48	85	42
BLOC1S2	152	136	156	146	122	195	127	169	207	137	176	140	202	182	123	169	146	160	106	127	126	160
BLOC1S4	14	50	37	27	24	11	18	18	31	23	38	8	16	26	40	49	24	21	21	32	22	12
BLOC1S5	136	134	104	95	127	96	113	128	113	66	238	43	66	131	162	119	149	110	81	115	93	169
BLOC1S6	250	431	344	353	307	259	306	324	380	368	511	220	237	253	346	448	341	409	330	362	271	412
BLVRA	88	199	268	151	170	128	146	99	116	157	263	59	48	80	175	312	233	195	156	256	83	208
BLZF1	64	154	90	87	104	111	80	85	92	98	139	48	81	93	83	75	123	65	100	73	98	101
BMERB1	528	890	1357	607	798	400	485	816	474	946	540	272	300	244	965	1013	739	848	572	1023	925	1013
BMF	76	118	83	99	68	40	64	77	66	58	214	75	55	126	93	72	130	80	56	71	62	99
BMI1	1269	1876	1564	1348	1642	1405	1196	1575	1400	1262	1691	1135	1409	1442	1523	1326	1529	1517	1489	1256	1890	1707
BMP1	20	35	19	13	15	30	16	39	20	19	34	17	32	27	36	24	17	28	20	20	55	21
BMP2	50	139	102	79	92	85	86	81	105	63	117	113	115	87	102	44	61	129	118	40	101	49
BMP2K	75	108	67	61	78	84	87	93	26	95	116	85	69	86	71	106	68	89	57	91	106	132
BMP3	21	13	19	21	22	25	16	15	23	17	13	8	16	12	26	15	36	29	15	13	16	9
BMP4	20	10	14	19	17	22	31	27	28	14	22	5	8	26	14	20	21	33	5	27	11	17
BMP6	22	9	36	12	25	46	16	23	13	35	30	14	9	24	18	18	17	35	11	13	31	20
BMP7	332	343	165	342	388	347	437	526	440	504	483	401	556	409	508	331	396	380	434	283	161	497
BMPER	247	254	281	347	373	272	191	333	304	258	230	125	188	162	344	387	240	290	266	295	174	356
BMPR1A	283	744	577	454	512	296	220	516	328	506	563	279	332	380	525	420	526	449	468	465	361	555
BMPR1B	56	111	132	41	36	26	55	76	84	20	134	27	30	172	62	20	106	41	51	26	106	86
BMPR2	1962	2473	1681	1691	1692	2322	1317	2397	2033	2097	1973	2229	3317	2452	1790	1341	2056	1812	1685	1116	1857	1921
BMS1	413	547	450	528	512	413	267	508	424	346	426	318	431	338	502	439	389	384	360	448	344	485
BMT2	172	308	237	223	265	239	139	289	216	262	276	153	189	214	319	275	143	190	224	254	330	352
BNC2	6	46	33	26	24	3	1	27	9	2	10	2	2	11	5	7	8	27	23	10	3	27
BNIP1	478	575	477	494	474	608	415	719	734	438	543	554	623	676	616	523	496	664	543	284	331	545
BNIP2	521	498	352	375	360	404	324	347	356	403	559	353	375	477	401	368	466	467	350	309	363	406
BNIP3	879	1345	527	777	1125	971	1023	1204	737	931	1315	826	912	762	1107	1059	874	1006	850	738	947	1244
BNIP3L	446	777	675	503	640	373	422	524	559	627	721	325	316	414	621	626	754	619	551	670	926	772
BOC	6	29	56	15	20	20	36	11	66	44	98	19	50	82	15	14	19	33	14	7	276	33
BOD1	142	228	166	119	143	148	140	213	150	146	144	132	122	181	130	131	161	145	141	135	134	171
BOD1L1	283	466	533	340	427	419	278	463	337	494	455	347	386	361	414	453	457	451	327	352	365	416
BOK	4.09	7	21	4	6	3	6	9	2	24	8.29	18	0	8	6	9	6	5	8	4	3	7
BORA	18	22	30	38	28	36	6	34	34	24	39	9	15	11	17	12	26	48	11	24	28	22
BORCS5	22	84	31	43	63	29	49	58	47	54	90	40	36	24	60	68	52	76	36	74	45	90
BORCS7	29	65	15	24	58	34	49	41	42	37	34	24	25	13	27	32	27	51	21	34	32	48
BORCS8	12	11	7	7	12	11	20	33	6	12	22	6	11	11	13	24	6	14	5	11	9	11
BPGM	114	133	116	126	131	94	45	133	93	144	202	59	40	114	152	183	155	136	112	170	202	156
BPHL	35	67	44	64	73	60	41	69	72	59	100	63	66	76	88	85	65	77	62	27	75	57
BPNT1	611	679	472	545	574	598	420	645	622	495	543	534	585	541	671	590	671	574	675	502	375	562
BPNT2	68	230	196	152	153	101	101	131	111	129	193	53	83	63	208	172	143	184	81	235	150	209
BPTF	1642	2737	2605	2089	2238	2108	1368	2410	1752	2690	2255	1500	1875	1984	2447	2249	1933	2102	2146	2245	2887	2548
BRAF	195	299	214	200	203	252	165	232	211	282	221	194	378	314	214	228	229	200	190	207	269	212
BRAT1	146	185	116	83	116	160.99	93	168	97	226	162	108	162	135	219	81	120	122	132	125	91	140
BRCA2	33	53	24	11	37	23	15	45	57	24	54	57	18	42	23	33	65	25	35	12	43	33
BRCC3	189	238	121	160	182	155	165	209	152	126	169	139	175	157	209	168	183	187	143	116	83	154
BRD1	1683	2304	2164	1980	1931	1868	1384	2107	1541	1904	2362	1359	1624	1585	2088	1960	1642	1934	1886	1954	2215	2005
BRD3	104	203	154	127	132	168	137	209	155	150	181	114	177	191	133	135	176	158	161	161	118	168
BRD3OS	390	494	268	328	395	509	325	493	493	482	406	557	824	593	425	408	454	490	427	239	257	414
BRD4	27	29	36	13	16	34	18	28	15	30	25	20	18	22	21	29	37	33	30	21	37	34
BRD7	812	1372	1160	1040	1048	1004	835	1203	1037	936	1228	820	812	832	1165	1015	1087	1085	1010	840	883	1000
BRD8	932	1929	1268	991	1310	1238	821	1528	1163	1461	1486	994	947	995	1420	1330	1199	1175	1153	1136	1427	1555
BRD9	759	1147	889	953	914	948	589	855	752	851	972	599	729	641	905	845	845	989	926	764	878	984
BRF1	418	705	655	461	628	408	287	446	368	584	489	287	334	358	463	658	491	464	429	560	539	620
BRI3	1717	1228	1227	1246	1322	1997	1286	1653	1479	1355	1221	1679	2549	1942	1269	1191	1663	1236	1418	591	1251	1306
BRI3BP	941	1094	1033	858	994	901	668	965	702	1206	1110	518	685	649	1058	1038	760	1121	817	930	1266	1134
BRINP1	2703	6466	4587	3459	4300	3133	4392	4897	4294	3026	5406	3231	3213	3252	4547	5055	4495	4192	4302	3784	3739	4811
BRINP2	258	510	289	302	328	294	282	369	398	325	407	290	226	378	337	335	358	353	387	274	434	410
BRINP3	932	1289	1153.99	1084	1087	1225.99	915	1187	1178	1239	1132	955.98	822	922	1028	962	1270	1292	1125.9	843	508	1290
BRIP1	16	68	30	29	20	28	18	42	40	34	54	11	20	38	35	58	23	39	24	50	47	38
BRIX1	301	161	290	194	266	415	123	159	172	153	166	115	156	173	164	265	336	313	166	87	321	264
BRK1	236	415	186	202	333	314	288	448	242	311	500	270	352	415	343	385	262	347	270	250	387	426
BRMS1L	1369	1982	2115	1862	2011	1329	1142	1988	1771	2080	1980	1087	1277	1070	2144	2041	1778	1868	1852	1587	1302	1879
BROX	415	632	569	602	681	472	393	535	559	717	807	202	363	372	577	868	701	725	568	787	540	712
BRPF1	328	615	468	370	487	463	384	645	406	437	535	320	348	315	409	451	329	520	412	434	635	611
BRPF3	462	908	518	626	704	565	427	685	513	534	606	489	568	561	595	541	680	671	653	528	540	801
BRS3	0	1	27	1	5	5	0	2	2	24	1	0	0	0	0	7	0	7	0	10	28	3
BRSK2	2712	3344	3526	2907	3385	3142	1928	3155	2575	3712	2483	2222	3265	2667	2996	3551	2684	3175	2870	2697	2804	2966
BRWD1	112	393	377	201	268	262	125	313	184	314	261	161	167	219	365	342	206	227	191	326	427	347
BRWD3	261	635	618	449	433	366	368	519	304	678	484	241	267	359	555	629	420	487	389	706	642	458
BSG	47	71	41	37	49	51	50	56	53	62	90	46	43	86	47	30	50	50	24	23	51	62
BSN	770	905	1817	707	871	1000	688	1234	699	1045	751	710	864	788	831	956	716	1012	712	961	1649	1170
BSPRY	53	98	11	51	54	58	51	64	38	26	35	89	76	54	35	46	77	75	61	32	11	59
BST1	10	3	1	7	7	5	1	6	2	3	4	2	1	10	7	4	1	0	2	5	13	4
BTAF1	755	1308	1200	1086	1067	1062	643	1002	775	1549	1168	573	837	895	1200	1295	1074	1012	1030	1478	1309	1283
BTBD1	862	1134	1228	1055	970	1029	941	1142	1078	950	1202	895	870	896	1150	1066	1151	1026	1118	718	715	1094
BTBD10	1300	1890	2063	1348	1435	1787	1324	1832	1414	1662	1326	1323	1769	1401	1526	1331	1454	1481	1642	1070	1998	1733
BTBD11	566	740	423	591	656	709	691	852	702	589	585	562	735	627	777	497	707	647	597	490	322	772
BTBD17	17	25	2	20	27	21	7	30	5	11	19	18	8	15	19	10	12	24	14	18	6	22
BTBD2	635	1823	1086	1319	1632	607	696	1175	1065	1230	1531	396	415	545	1554	1616	1453	1686	1363	1637	902	1786
BTBD3	171	397	468	400	458	180	197	261	239	504	427	91	120	145	423	525	398	501	325	560	226	532
BTBD6	2070	1856	2734	1696	1613	2205	1171	1978	1299	1429	1407	1400	1823	2151	1615	1300	1337	1633	1320	1032	3291	1573
BTBD7	62	218	164	90	127	122	42	109	75	144	173	88	37	79	153	137	128	146	117	185	122	171
BTBD8	386	679	800	458	481	398	259	454	441	641	412	284	442	400	547	506	427	519	418	423	693	530
BTBD9	114	226	168	143	213	87	98	171	116	172	202	85	140	104	135	238	108	190	160	263	93	234
BTD	18	32	40	43	46	22	33	29	34	35	41	18	12	34	41	25	26	36	33	33	74	38
BTF3	111	55	52	52	81	42	34	48	44	44	73	32	52	47	13	76	128	92	40	30	93	98
BTF3L4	1566	2119	1766	2048	2103	1723	1359	2106	1759	1654	2199	1279	1738	1455	2043	2058	1984	1982	1896	1723	1466	2025
BTG1	4465	4289	3687	3379	3102	4895	3962	4503	4088	3178	4510	3594	4861	4576	3544	3379	3723	3629	3586	2438	6950	3432
BTK	11	8	25	17	24	34	16	8	13	25	48	21	10	39	13	16	9	16	10	23	12	9
BTRC	208	763	816	598	745	215	206	445	463	679	706	124	117	234	729	974	596	656	531	1420	465	902
BUB1	23	55	39	65	44	58	41	55	45	47	58	48	49	59	40	46	77	70	75	51	31	44
BUB1B	2	7	11	4	3	0	0	3	11	5	1	2	0	1	2	2	1	4	0	1	11	9
BUB3	981	1445	967	875	867	846	808	1118	1049	840	1138	936	967	997	1141	888	909	913	1006	735	845	946
BUD13	64	110	65	56	78	159	77	108	63	68	68	73	58	69	85	78	64	88	76	91	124	114
BUD23	124	133	158	130	125	202	151	121	167	162	151	167	198	131	179	128	162	173	135	126	168	186
BUD31	774	899	762	754	666	1134	751	882	922	717	849	979	1197	868	774	694	818	848	852	391	749	727
BVES	76	135	174	79	63	93	41	79	68	117	100	72	53	53	87	85	100	61	84	83	300	161
BYSL	138	204	148	115	168	210	224	199	154	158	160	138	92	186	179	146	122	155	167	88	145	216
BZW1	4863	4402	6173	4922	5053	5657	5217	4672	4946	4918	6062	3093	3570	4354	5483	6935	4781	5793	4172	4740	3597	4549
BZW2	4465	4095	7127	4389	4564	4970	2721	4272	3621	6702	3071	3170	4499	3559	3829	3209	3636	4501	3777	2722	8024	4056
C11H16orf87	362	418	366	360	401	470	281	419	478	383	530	374	459	469	431	399	359	370	334	274	701	439
C12H3orf14	7	49	19	20	31	18	12	35	30	22	70	9	6	14	29	74	50	28	52	30	29	50
C12H3orf18	13	28	20	18	29	17	11	28	23	28	21	5	16	18	21	18	51	16	11	36	38	43
C13H5orf15	166	183	170	132	144	157	155	158	115	234	288	86	125	166	191	174	188	174	212	163	140	187
C13H5orf24	901	1459	1112	1074	1382	809	810	1105	884	1183	1318	651	822	766	1255	1216	1209	1184	1071	1114	1142	1384
C14H16orf72	1202	1974	1497	1458	1642	1229	1138	1534	1300	1451	1708	804	1257	1098	1439	1582	1505	1459	1493	1444	1284	1671
C14H7orf26	140	204	105	148	151	151	182	186	219	148	218	126	128	101	171	125	153	125	168	118	113	185
C14H7orf50	37	50	47	27	19	26	25	27	17	35	31	26	52	27	56	31	32	17	32	26	37	38
C15H12orf43	76	73	52	40	83	78	49	48	60	102	96	66	79	65	67	61	88	107	81	44	85	80
C17H9orf78	1767	2429	1536	1656	1747	2206	1469	2159	1700	1867	1607	1655	1997	1651	2153	1491	1565	1752	2080	1049	1643	1836
C18H17orf58	56	64	116	74	65	95	83	61	30	56	59	55	68	75	79	68	79	52	48	58	54	74
C18H17orf75	1303	1914	1178	1494	1639	1319	1075	1562	1278	1542	1367	951	1041	1017	1908	1704	1629	1844	1507	1189	1185	1674
C1AH12orf29	219	207	169	158	232	186	147	158	158	174	170	93	139	130	203	144	184	193	118	139	137	157
C1AH12orf4	473	833	624	580	547	531	398	564	704	684	647	377	399	533	643	746	792	727	654	499	467	655
C1AH12orf73	31	21	4	21	35	28	24	51	16	31	38	7	87	41	21	28	23	30	10	11	15	34
C1AH12orf75	142	186	94	95	169	171	143	198	121	116	257	117	237	198	175	119	196	154	145	100	58	146
C1AH22orf23	2	6	0	4	8	9	6	12	5	4	10	9	13	16	6	8	1	7	7	1	9	6
C1D	172	175	135	176	150	193	163	191	191	181	182	176	236	183	256	184	196	154	146	135	141	226
C1GALT1	62	139	96	111	103	45	36	85	78	140	112	30	43	33	114	110	110	76	87	130	76	131
C1GALT1C1	25	26	8	36	23	40	56	78	17	24	83	30	31	45	14	32	54	28	37	24	30	35
C1H11orf54	227	247	188	169	147	352	217	327	259	142	189	162	403	234	275	217	255	226	163	172	140	177
C1H11orf87	429	1065	1316	918	1083	546	367	747	473	878	523	287	365	241	704	953	467	1066	728	1171	744	1186
C1H12orf57	23	34	6	16	49	27	39	49	37	21	80	45	55	49	15	21	29	31	26	23	18	31
C1H21orf91	154	98	157	130	114	227	223	184	151	92	325	84	93	133	129	208	180	132	105	147	115	126
C1H2orf49	167	183	141	146	209	169	163	168	185	204	268	131	176	168	158	167	234	192	142	168	163	162
C1H3orf38	41	62	25	51	55	42	48	46	57	50	56	39	40	27	60	75	62	67	57	56	43	90
C1QL1	16	19	8	8	23	18	18	41	8	20	59	28	39	29	31	12	7	15	5	12	21	28
C1QL2	27	46	15	19	60	46	67	58	43	44	54	52	36	69	36	52	55	46	54	39	18	91
C1QL3	5	47	88	22	69	19	43	31	84	23	129	39	33	90	29	16	84	13	69	19	77	34
C1QTNF4	3241	3610	4020	2838	3046	3941	2435	3829	3339	2492	2608	3286	3755	3054	3406	2994	3313	3378	3196	1918	4926	3155
C1QTNF5	7	3	2	3	18	9	10	17	0	9	18	6	10	29	8	9	6	3	6	3	1	1
C1QTNF7	1	5	7	21	6	14	9	8	4	8	25	12	2	3	4	4	11	10	9	8	3	1
C1R	15	25	15	6	27	19	7	11	9	13	26	1	10	25	31	20	23	7	21	21	14	28
C1S	17	16	21	7	7	14	18	8	12	16	39	25	2	65	30	5	10	7	11	13	9	13
C21H1orf174	1	0	2	3	1	5	0	2	9	1	2	4	4	4	2	0	8	1	0	0	2	5
C21H1orf50	8	4	5	9	8	11	12	11	16	5	12	7	11	1	5	9	2	8	5	7	5	14
C22H2orf42	16	12	5	4	19	9	7	14	12	5	18	20	10	37	6	10	24	11	12	5	16	4
C23H1orf216	14	60	20	20	34	31	37	43	37	46	44	48	23	33	23	51	49	68	35	39	31	45
C25H1orf43	203	183	109	106	157	209	180	176	132	104	261	113	120	137	139	157	137	169	133	132	114	212
C26H6orf89	99	207	212	191	254	92	146	169	169	208	207	86	134	138	223	204	236	197	188	166	232	214
C27H17orf113	92	109	72	71	89	95	44	121	60	64	134	87	57	74	126	129	67	105	97	74	85	114
C2CD2	62	39	112	62	58	76	98	73	40	98	224	41	47	43	76	198	86	91	44	203	81	127
C2CD2L	34	31	59	41	45	28	12	40	15	45	42	24	3	13	25	79	14	34	39	53	42	70
C2CD3	6	14	7	5	3	4	2	2	2	27	10	13	0	7	15	13	8	14	3	25	10	15
C2CD4C	22	45	5	17	45	15	11	47	11	19	17	23	33	8	25	17	18	22	15	17	4	50
C2CD5	1207	1924	1913	1673	1635	1417	881	1772	1181	1676	1537	981	964	1149	1681	1720	1434	1743	1430	1396	1429	1558
C2H18orf21	9	9	2	2	7	10	8	11	9	11	30	6	10	35	6	5	15	8	5	4	3	6
C2H1orf35	4.29	39.92	12.6	23.13	28.6	21.55	35.11	47.07	31.17	27.61	25.68	9.98	33.51	32.89	35.14	28.47	10.65	31.94	28.4	17.74	25.7	13.64
C2H5orf22	214	348	340	309	414	276	310	322	250	335	306	160	173	213	339	313	331	300	289	284	299	379
C2H6orf62	4343	4279	5094	3797	4083	4440	3028	3786	3907	4097	4598	2790	3803	3929	3913	3584	3851	3922	3598	2825	4074	3687
C2H7orf25	179	209	156	148	129	206	148	165	150	158	179	142	138	214	149	138	171	212	183	151	104	194
C2H8orf34	339	798	368	492	496	408	364	527	413	556	390	322	377	426	440	550	502	668	629	578	336	561
C2H8orf76	10	2	5	6	30	14	13	18	5	19	20	20	11	4	14	9	23	11	10	13	18	6
C2H8orf88	9	22	3	6	13	26	14	12	0	17	2	14	29	10	0	7	3	6	2	4	3	4
C35H6orf136	15	6	2	0	5	10	8	16	6	3	4	6	22	11	5	3	6	5	5	5	7	5
C3H1orf131	15	24	10	8	12	37	19	18	33	32	29	41	14	33	18	22	21	14	5	14	20	26
C3H1orf198	362	274	328	305	243	353	495	433	283	325	661	152	207	319	209	540	340	342	242	489	406	273
C3H6orf120	17	7	6	15	9	3	16	6	17	14	23	6	3	10	11	26	5	12	20	1	4	26
C4H20orf27	7	8	4	2	9	8	12	4	2	6	18	1	4	9	7	3	11	11	1	2	6	7
C4H4orf50	24	46	57	26	27	41	32	54	27	74	55	19	72	66	48	29	35	30	43	30	148	40
C5H11orf49	1598	2616	2563	2177	2501	1556	1327	2070	2380	1807	2226	1268	1438	1210	2346	2317	2666	2349	2786	1551	1636	2330
C5H11orf58	1714	2477	1680	1692	1954	1653	1443	2192	1900	2188	2157	1399	1997	1741	1633	1966	1893	2026	1731	1503	1791	2343
C5H11orf96	25	22	7	17	18	14	16	40	12	13	27	13	29	17	11	22	6	25	12	6	18	21
C5H14orf132	81	155	55	77	162	76	41	100	42	135	82	37	121	58	98	101	46	91	96	135	53	131
C5H15orf62	52	53	69	19	21	50	13	26	26	37	30	23	45	29	34	29	38	35	24	22	118	53
C6H10orf88	132	134	145	131	174	113	84	130	77	164	171	98	109	146	168	112	187	108	108	92	137	211
C6H10orf90	370	35	200	114	110	364	390	194	216	170	698	178	240	181	168	422	257	202	74	238	135	181
C7	4	3	3	11	19	7	0	6	9	14	4	3	0	19	3	4	9	14	3	8	1	9
C7H2orf69	320	278	307	298	293	228	216	325	267	357	349	258	399	243	231	278	288	290	281	248	267	320
C7H2orf76	85	75	68	73	64	73	85	124	82	91	83	65	80	135	71	70	87	64	66	43	42	97
C8H1orf112	26	72	31	49	42	90	35	91	40	45	52	59	44	54	64	40	25	61	69	36	49	48
C8H1orf21	740.22	594.71	795.74	680.88	708.78	836.83	481.6	703.09	710.71	830.85	611.53	636.22	647.6	782.25	706.21	589.65	572.84	750.17	568.93	494.08	939.94	759.49
C8H1orf52	60	47	40	42	33	54	25	41	40	50	29	49	52	46	38	43	33	37	58	17	26	40
C9H3orf33	12	20	14	4	3	9	5	19	12	12	22	13	7	14	11	21	21	19	5	5	13	8
C9H3orf70	81	111	130	62	104	84	119	101	90	60	204	35	44	94	87	116	109	65	81	111	94	154
C9orf72	663	585	964	880	975	678	314	475	365	588	498	318	306	275	604	1351	900	986	447	537	683	1152
CA10	1573	3568	1950	1962	2370	1177	1620	2634	2396	1734	2420	1815	2049	1749	2801	1934	2504	1955	3155	1649	777	2444
CA5A	8	26	9	2	11	6	7	21	7	15	38	4	0	14	12	17	10	14	32	18	10	23
CA7	11	3	79	17	17	14	21	12	1	36	12	0	1	8	14	25	12	12	3	14	11	23
CA8	295	266	621	412	366	513	439	369	283	377	830	209	248	301	305	513	321	391	254	326	353	286
CAAP1	49	32	92	71	115	33	51	52	33	47	32	35	7	24	49	95	87	89	27	39	79	112
CAB39	3097	3458	3906	3393	3459	4029	4394	3449	3459	3000	5658	1765	2732	2665	3663	5530	3906	3640	2774	3810	2744	3779
CAB39L	605	924	1331	895	999	680	536	753	877	878	794	389	445	576	968	1332	878	1011	714	1138	398	874
CABCOCO1	13	14	9	5	12	5	12	16	14	8	7	9	14	15	26	7	21	23	7	16	24	13
CABIN1	1106	2156	1567	1162	1316	1068	869	1487	1047	1285	1366	1136	1152	990	1438	1080	989	1325	1479	1151	1566	1542
CABLES1	407	388	415	376	388	374	386	407	370	484	473	207	322	350	350	500	409	439	325	374	376	408
CABLES2	65	127	172	116	108	122	136	92	79	113	203	57	52	68	105	179	117	134	84	148	56	165
CABP1	870	522	2225	613	603	833	766	613	757	653	772	704	608	686	726	764	927	671	597	478	396	608
CABP2	86	161	77	106	109	115	66	164	108	119	167	131	172	142	93	124	92	107	101	98	108	144
CABP4	9	1	5	1	7	16	2	10	3	9	2	6	7	9	1	6	21	1	7	6	1	17
CABP7	254	200	315	232	388	304	227	297	151	286	217	157	243	136	307	434	141	320	175	220	166	362
CACFD1	78.63	91	109	116	84.49	113	92	105	90	94	103.55	79.67	83.96	148.41	86	87.91	93.7	102	60	52	102.92	104
CACHD1	687	1075	601	742	859	799	686	912	790	889	1067	690	791	716	727	722	858	741	733	627	1069	759
CACNA1A	289	1270	928	560	607	491	305	941	551	783	556	503	356	565	691	668	482	674	679	888	945	979
CACNA1B	279	821	554	450	551	406	254	681	319	665	295	262	371	356	506	735	413	541	490	701	505	691
CACNA1C	1288	2371	2330	1645	1664	1615	1070	1890	1069	1801	1224	1373	1672	1503	1781	1524	1221	1721	1479	1596	2358	2037
CACNA1D	1394	2696	1950	1781	1850	1741	1006	2256	1426	2410	1440	1724	1930	1815	2365	1755	1490	1773	1975	1491	3265	2278
CACNA1E	733	2714	3002	1471	1829	1166	681	2031	1056	2641	1186	881	619	1158	1473	1712	1136	1677	1552	2257	5279	2148
CACNA1F	11	13	0	2	2	5	10	4	9	5	6	7	12	12	10	13	11	11	3	5	9	5
CACNA1G	481	1451	1071	847	932	812	236	966	472	1213	655	476	523	634	809	930	596	922	730	1074	1120	1253
CACNA1H	68	238	119	129	125	62	46	158	141	166	112	57	32	124	112	132	115	183	156	161	154	234
CACNA1I	265	709	598	496	543	280	198	721	379	482	422	286	368	264	514	571	370	495	501	537	765	676
CACNA1S	19	3	18	13	11	21	20	13	37	13	52	7	9	30	8	10	8	23	22	7	6	57
CACNA2D1	1650	5371	2514	2425	2827	1171	1727	2856	2572	1949	2758	2998	3566	2654	3022	1670	2657	2003	3730	2266	2667	3595
CACNA2D2	2914	5749	2653	4253	5166	4061	2306	5106	2798	5255	3152	2213	2562	2401	4412	5472	3466	5615	3504	5269	2761	5933
CACNA2D3	1090	1272	1822	1016	956	1483	614	1327	838	1437	766	805	885	985	1284	1128	793	1056	975	1098	2436	1163
CACNB1	9	19	12	11	17	6	7	19	4	20	13	14	16	10	8	18	11	12	8	7	45	30
CACNB2	981.37	1599.47	1777.48	1200.51	1263.78	1103.56	826.31	1475.59	1056.88	1575.44	1277.25	910.99	1039.92	942.79	1449.83	1370.85	1153.06	1288.89	1354.39	1318.7	1008.53	1529.79
CACNB3	322	461	441	305	414	454	333	586	273	481	322	235	262	205	450	475	269	477	271	291	522	619
CACNB4	266	491	1076	332	324	392	272	398	249	634	254	268	349	302	395	400	349	411	317	456	999	416
CACNG2	1441	1802	1538	1552	1781	1881	1322	1982	1547	1548	1200	1477	1637	1297	1757	1801	1319	1757	1661	1698	1231	1829
CACNG3	175	209	736	242	281	359	252	290	154	208	209	113	160	125	228	259	175	331	148	166	1349	296
CACNG4	1138	1590	1575	1378	1403	1475	1197	1686	1398	1575	1233	1150	1471	1509	1450	1173	1292	1191	1235	1002	3551	1401
CACNG5	103	331	188	143	143	62	176	178	189	391	139	97	160	126	158	88	173	177	162	104	51	199
CACNG7	1	5	12	5	13	7	4	17	5	0	5	4	5	3	9	14	13	6	2	8	2	10
CACTIN	97	260	201	144	186	197	185	260	174	162	235	116	234	169	229	284	200	186	182	214	229	239
CACUL1	445	611	592	418	518	376	383	551	551	523	700	356	430	429	592	534	525	530	500	472	406	531
CACYBP	2545	3845	2882	2746	2910	2645	2404	3470	2498	3684	3431	2470	2242	2303	3385	4415	3212	3179	2802	2542	2668	3301
CAD	15	63	19	11	33	27	29	60	43	34	44	27	11	28	43	46	47	28	28	38	37	59
CADM1	6723	9714	4099	7617	8862	9100	5584	8800	6513	8031	7674	7120	8954	7348	8135	6021	7607	8145	7649	5611	7333	9321
CADM2	2014	2047	3459	1893	2092	2045	1630	2312	1669	2576	1885	1417	1928	1481	2526	2619	2065	2096	1643	2075	1802	1923
CADPS	9508	12745	14684	12627	12913	11422	7752	13075	10667	11858	10010	8652	10508	7743	14175	17841	11628	13661	10900	13299	5719	13732
CADPS2	1248	3111	2319	2033	2368	1255	1076	2360	2239	2252	1911	1144	1266	1364	2454	2065	2056	2102	2291	1888	408	2742
CALB1	1901	4964	2389	2659	2763	2002	6526	3415	6295	2230	6341	3484	3237	4786	3478	1385	7394	1956	4407	1577	941	3591
CALB2	11586	8105	4795	10211	10674	16154	7964	11440	9985	8231	9062	8938	12047	9438	10880	14439	10092	9845	9788	8048	3367	10621
CALCB	1	4	22	15	9	9	24	10	18	3	29	27	10	44	9	7	51	15	11	2	4	8
CALCR	120	195	148	205	194	107	76	153	136	140	173	33	56	55	170	285	148	197	129	201	82	220
CALCRL	107	327	228	261	240	88	118	143	137	266	290	79	114	165	265	316	240	256	188	252	166	267
CALD1	161	288	323	205	285	239	170	267	218	264	241	158	170	171	283	234	193	228	222	234	244	256
CALHM5	4	17	19	13	13	17	10	7	22	31	3	19	14	6	13	20	39	14	3	25	15	15
CALM1	24825	26038	34719	24298	27682	24665	19787	27963	22352	29783	22737	19669	22214	20077	28028	28843	28269	28682	26059	23090	23691	32007
CALM2	75377	75416	83639	69941	76274	89763	53447	80167	73835	94097	64774	67313	79954	64885	73769	66671	73793	76860	69684	48318	72946	76560
CALR	2555	4631	1799	2697	3092	4385	3882	4946	3017	2390	4007	3436	4897	4549	3499	2900	2844	2561	2825	2346	3578	3592
CALU	195	336	145	225	330	297	205	363	186	288	438	129	190	199	319	144	215	211	128	159	123	449
CAMK1	716	1581	769	930	1135	1158	665	1233	994	957	940	1052	1159	1078	935	866	880	916	1020	735	636	1058
CAMK1D	339.58	623.77	409.67	379.5	385.72	334.63	402.81	514.9	455.33	716.84	566.85	520.5	365.46	391.48	345.38	394.9	500.25	308.51	444	373.74	645.56	486.44
CAMK1G	33	64	34	26	32	20	10	27	21	26	16	22	11	16	13	35	24	32	20	28	40	26
CAMK2A	1307	3266	6605	2372	2852	1673	837	1776	1456	6617	1863	778	737	964	2072	2870	1829	3523	1521	3919	6037	3584
CAMK2B	2978	6879	5889	4157	5795	4544	3889	6214	3898	5560	4142	3174	3693	3144	5114	4483	3630	5649	4199	4630	7417	6454
CAMK2D	1700	3716	1757	2661	3120	1493	1805	2635	2010	3100	2847	1093	1233	1536	2727	3304	2728	3037	2736	2888	1182	3213
CAMK2G	448	739	733	728	912	465	473	811	625	746	731	364	429	441	866	1231	677	804	662	1031	294	893
CAMK2N1	1009	912	1954	555	960	884	989	1005	773	1145	822	728	916	714	769	846	1010	981	746	642	1295	1023
CAMK2N2	347	467.93	169	237	436	476	416.18	607	307	371	411.8	391.71	557.59	406.98	428.9	346	381.45	464.77	369.77	338	309	463
CAMK4	449	558	2375	541	523	530	417	420	556	628	543	283	253	276	382	570	591	619	394	520	835	668
CAMKK1	97	133	559	97	98	106	108	118	103	166	100	108	133	121	126	121	113	84	84	140	92	140
CAMKK2	682	430	3541	689	714	876	296	430	392	1048	409	347	381	351	505	669	449	660	362	620	3118	747
CAMKMT	139	316	154	188	262	174	145	221	134	193	203	122	131	162	301	212	208	176	211	161	133	295
CAMKV	3853	4950	8425	3792	4382	4904	2107	5041	3574	4880	2201	2776	2575	2606	3929	3263	3255	5256	4129	3277	11893	5933
CAMLG	118	128	95	110	131	57	99	127	107	114	131	96	87	91	125	88	156	131	140	106	85	135
CAMSAP1	1621	3318	3239	2421	2871	2043	1230	2912	1929	3498	1887	1578	1517	1722	2626	2906	2161	2735	2377	2462	6138	3328
CAMSAP2	1197	2091	2527	1721	1960	1366	1179	1862	1380	2139	1810	1018	1282	1334	1770	2277	1632	1938	1762	2268	2082	2183
CAMTA1	14333	15542	24686	16115	16631	17524	12698	18301	14048	15913	13819	13436	15993	11969	17352	20251	14133	16259	14905	14061	10574	16547
CAMTA2	207	400	213	218	254	308	169	391	201	331	270	217	243	274	253	268	218	334	160	220	356	330
CAND1	1406	2653	2348	2231	2576	1607	1668	2201	2107	2351	2297	1179	1200	1298	2257	2779	2185	2311	2377	2588	1705	2406
CANT1	16	32	6	7	11	13	11	24	16	15	12	10	13	24	7	10	19	21	11	13	11	16
CANX	3942	8731	6061	6209	6981	3854	3941	5785	5661	5808	7995	3166	2948	3897	7653	7218	7459	6210	6941	8431	4022	8019
CAP1	2149	2814	2847	2504	2530	2116	2116	2416	2335	2932	2973	1471	1776	2023	2576	2500	2781	2855	2781	2007	2070	3079
CAP2	623	1181	1842	1062	1008	596	525	982	745	1069	837	483	628	660	926	778	958	1011	1178	840	1709	1106
CAPN1	10	17	3	5	29	10	15	14	6	8	5	0	18	13	12	9	4	4	7	7	2	5
CAPN10	249	291	239	216	141	180	187	183	194	214	253	176	191	192	242	212	250	251	208	122	271	185
CAPN11	249	628	388	388	574	421	402	518	442	355	939	224	194	388	544	613	513	496	387	413	307	724
CAPN15	17	35	24	20	39	42	57	58	21	33	69	17	14	22	34	50	25	37	11	34	34	37
CAPN3	26	10	32	16	24	28	31	23	19	13	34	11	21	10	3	15	24	32	10	16	10	12
CAPN5	151	377	155	264	353	151	152	257	127	275	314	80	74	68	339	596	143	311	175	629	170	408
CAPN6	2	19	0	8	19	5	2	3	10	4	6	19	40	8	11	6	9	4	12	9	4	8
CAPN7	219	466	284	324	307	217	215	324	197	234	353	168	175	194	330	338	333	290	399	315	144	340
CAPRIN1	4921	7485	6509	5450	6043	5436	4693	6093	5324	5616	6418	3749	4177	5054	6380	6816	5738	6339	6221	5437	6589	6602
CAPRIN2	1289	1846	1411	1390	1474	1498	1526	1874	1857	1615	1667	1662	1630	2201	1032	1518	2203	1650	1769	1073	2282	1496
CAPZA1	1766	1923	1620	1559	1851	1791	1348	1993	1744	1901	1889	1501	1729	1733	2009	1814	1857	1811	1719	1482	1678	2026
CAPZA2	1944	2294	2921	2407	2500	2004	1720	2321	2148	2453	2667	1325	1732	1577	2622	2807	2508	2543	2195	2171	1775	2574
CAPZB	3955.49	4194	4046	3470	3767	4311.43	3299.55	4571.89	3886	4188.86	4182.79	3551	3831.69	3835.35	3892.86	3718.47	4004.68	3964.86	3847	2825.77	3954	3969.44
CARD10	13	17	2	4	4	10	10	13	5	5	3	13	7	5	23	6	8	13	6	16	0	10
CARD11	30	50	52	18	60	59	43	59	33	64	114	10	11	47	67	90	45	43	26	74	21	54
CARD19	67	121	52	66	93	39	57	104	44	84	75	32	45	30	56	93	52	81	51	68	74	68
CARD9	0	5	3	0	6	2	3	8	0	0	0	3	0	4	0	1	0	4	8	0	7	7
CARF	22	71	95	71	39	34	10	51	30	87	41	35	4	26	36	49	46	39	34	45	97	64
CARHSP1	9	33	10	8	37	47	24	39	37	36	34	21	25	40	21	20	45	32	15	16	161	42
CARM1	51	70	28	37	51	49	61	74	54	45	67	49	49	56	58	57	48	67	53	38	82	62
CARMIL1	1630	2669	3016	2361	2477	1782	1192	2012	2051	2586	2342	1356	1503	1823	2278	2578	2535	2352	2102	2169	1974	2545
CARMIL2	85	188	88	106	186	88	85	199	136	219	103	79	88	88	142	147	92	144	91	120	109	165
CARNMT1	128	112	241	190	185	113	58	88	94	84	117	25	62	65	111	215	235	178	121	122	223	223
CARS1	1001	1251	1138	1151	1382	1352	740	1255	1219	1163	1138	925	1069	1114	1171	1360	1299	1228	1014	1240	895	1249
CARS2	416	576	510	452	488	474	431	541	521	607	535	553	543	427	601	489	563	504	498	379	356	492
CARTPT	12	8	2	6	18	8	14	31	17	16	29	41	34	20	14	12	23	9	11	14	21	24
CASC3	182	336	139	189	228	301	236	378	228	281	270	240	209	248	242	237	222	289	179	239	266	367
CASD1	693	1421	1365	1261	1298	955	900	1203	1013	1197	1697	477	702	705	1271	1718	1190	1270	1036	1501	980	1270
CASK	2904	4680	3982	4081	4449	3208	2276	4067	2990	4641	3478	2456	2938	2405	4416	4410	3014	4547	3799	4232	3611	4231
CASKIN1	214	285	193	217	254	301	210	377	196	287	246	324	297	247	254	272	189	268	243	260	232	271
CASKIN2	130	120	138	95	84	143	127	153	96	125	101	133	163	168	150	112	130	117	90	72	113	97
CASP2	26	19	12	8	17	13	10	5	17	19	15	9	7	7	22	11	19	16	15	19	16	20
CASP3	146	127	159	155	134	147	95	142	119	140	164	75	149	136	131	124	139	142	124	105	198	157
CASP7	6	3	5	11	4	1	16	3	5	0	7	3	0	3	5	7	5	4	7	4	13	2
CASP8AP2	53	55	47	34	54	36	17	48	23	65	49	19	59	31	60	65	26	29	54	44	45	47
CASP9	29	24	16	12	7	21	16	52	13	25	34	4	35	30	18	12	36	31	14	5	32	15
CASR	9	39	35	16	17	2	15	20	18	4	10	1	3	13	9	17	31	13	26	19	0	17
CAST	109	86	110	59	60	108	73	55	65	48	78	49	41	56	107	95	85	110	41	24	88	97
CASTOR2	397	408	269	292	349	584	324	394	377	254	334	248	421	397	373	447	315	358	297	320	243	466
CASZ1	14	66	26	27	27	17	13	24	34	33	27	20	2	39	27	40	51	48	38	64	34	55
CAT	187	353	260	237	295	172	247	301	250	217	555	80	136	195	325	368	281	350	287	262	185	275
CAV1	97	287	95	138	167	91	37	140	70	90	58	84	94	93	134	64	78	120	179	69	54	143
CAV2	231	309	114	140	137	93	108	188	128	95	242	224	179	199	133	84	174	155	177	109	89	193
CAVIN1	866	1278	1927	967	1022	1124	1039	958	1393	1110	2881	490	403	1356	1052	1906	1604	1214	1156	1495	805	1313
CAVIN2	43	50	58	63	46	65	50	33	61	39	104	48	31	62	33	44	88	56	56	70	80	59
CAVIN4	47	180	100	51	84	85	68	131	145	163	115	84	68	121	153	96	120	116	118	89	254	115
CBFA2T2	7	21	9	17	19	12	11	31	12	20	22	6	5	4	23	19	12	13	15	16	12	14
CBFA2T3	51	4	15	25	24	36	3	57	16	28	19	26	26	16	21	36	20	30	20	31	28	31
CBFB	562	571	501	419	424	450	282	538	409	509	640	371	464	632	404	307	477	448	557	322	662	416
CBL	454	530	565	393	401	463	314	470	390	495	406	370	541	567	444	357	436	466	366	451	324	641
CBLB	61	152	95	91	71	64	31	111	63	80	95	31	55	53	85	86	52	67	108	101	86	127
CBLL1	152	205	199	181	179	184	147	224	213	233	194	142	166	179	206	177	196	188	158	183	210	277
CBLN1	2737	7311	2185	3997	4404	1904	4320	5350	8361	1685	5795	4638	7227	5932	4805	1409	7084	2955	6336	1889	125	5010
CBLN2	477	1153	496	817	790	509	402	1194	966	668	690	636	688	675	945	850	903	736	1153	595	59	850
CBLN4	19	21	8	15	18	16	17	14	58	19	70	7	4	40	10	19	52	23	34	27	16	16
CBWD1	331	180	398	253	341	380	134	209	168	199	205	151	182	153	215	442	260	419	121	207	267	396
CBX1	68	160	99	92	94	80	125	90	115	114	77	107	94	109	127	124	119	83	94	102	106	118
CBX3	4304	6049	5410	5158	5018	4882	3428	5518	4708	4713	5020	3820	5244	4259	5197	4643	4191	4998	5050	3874	5027	5004
CBX4	822	880	636	628	910	1005	764	997	791	886	660	817	957	747	869	815	831	987	741	686	908	895
CBX5	68	109	45	45	63	95	82	131	42	46	62	80	79	81	80	67	62	92	40	56	106	99
CBX6	308	488	655	391	565	332	331	457	392	534	682	274	239	305	529	736	456	549	453	785	678	520
CBX7	391	998	708	776	931	392	317	704	436	745	650	275	315	259	912	999	616	803	542	1368	823	1122
CBX8	103	85	59	90	121	113	97	88	82	87	123	77	89	44	88	108	84	136	71	81	104	92
CBY1	30	31	22	9	38	27	27	36	35	24	38	34	41	25	22	13	29	44	40	21	35	55
CC2D1B	289	468	632	269	284	324	276	338	340	351	321	224	246	259	411	501	357	405	328	356	306	360
CC2D2A	193	276	273	305	345	300	148	271	219	388	333	228	281	268	382	277	294	271	335	209	405	367
CCAR1	1240	1632	1756	1382	1412	1461	996	1735	1495	1467	1482	1346	1495	1666	1335	1527	1508	1413	1405	1290	1737	1424
CCBE1	10	17	25	10	27	10	2	7	11	24	26	13	2	15	4	17	21	22	19	10	30	24
CCDC102A	45	36	48	34	26	59	37	72	26	29	53	26	40	40	49	54	36	44	32	40	43	47
CCDC107	195	223	277	178	180	274	214	232	271	221	256	171	183	166	287	248	254	233	201	207	220	232
CCDC117	105	201	189	157	163	80	78	156	130	137	201	80	98	130	187	195	183	157	162	138	148	217
CCDC12	0	1	2	9	7	4	7	13	4	6	10	1	3	5	5	4	5	3	3	2	5	2
CCDC122	0	10	2	0	2	2	4	3	4	4	23	6	0	0	5	2	9	1	0	6	4	3
CCDC125	18	7	5	10	22	10	2	21	17	6	8	3	17	7	12	6	10	10	17	7	16	16
CCDC126	584	693	653	781	942	639	514	924	678	946	684	419	832	627	575	787	508	878	694	747	763	942
CCDC127	228	593	320	321	374	128	176	438	237	339	368	179	167	178	373	403	348	317	321	387	259	382
CCDC13	14	13	7	14	21	17	15	15	9	20	25	7	28	18	13	20	11	6	20	11	74	8
CCDC134	257	416	223	257	349	347	316	350	404	250	315	322	345	324	326	244	404	355	390	274	396	376
CCDC137	17	32	7	18	12	33	6	43	20	13	29	19	13	30	27	21	23	19	11	22	29	24
CCDC14	65	58	41	40	62	80	34	99	61	83	52	87	64	68	75	39	57	57	71	35	87	88
CCDC149	144	307	325	238	233	208	150	275	171	242	370	93	110	236	272	385	260	230	201	421	273	266
CCDC15	12	7	1	5	9	9	13	8	3	13	17	4	1	14	2	8	20	5	1	1	5	3
CCDC167	26	49	22	36	32	35	21	29	35	32	30	43	30	28	46	26	68	34	34	16	25	42
CCDC171	34	96	84	64	70	70	30	37	29	37	35	32	24	41	30	62	89	101	30	28	101	69
CCDC173	34	40	43	24	31	20	18	33	55	41	39	35	36	35	29	29	48	32	42	26	72	17
CCDC174	220	236	215	158	154	175	161	218	234	243	222	142	107	184	212	260	242	208	197	210	223	242
CCDC177	161	366	475	274	461	196	191	345	284	450	286	84	117	174	469	472	272	465	368	501	285	451
CCDC18	9	28	8	6	22	4	18	8	3	11	15	8	9	7	1	6	8	2	4	6	9	11
CCDC186	177	446	513	337	423	181	192	247	255	470	301	220	157	199	276	480	299	398	316	654	554	401
CCDC191	139	179	102	113	144	166	76	150	96	134	159	82	138	146	137	120	123	116	82	128	172	129
CCDC22	73	83	30	65	64	83	114	78	94	36	82	81	101	105	89	42	62	58	47	42	55	86
CCDC28A	732	792	531	610	636	746	497	707	836	725	663	579	660	641	726	634	820	802	711	434	526	742
CCDC3	17.42	5.23	8.33	10.5	7.28	5.37	4.19	3.1	14.67	3.16	29.15	13.5	5.54	7.52	14.62	5.1	16.75	12.49	0	10.26	7.44	16.56
CCDC30	14	81	38	58	47	51	27	70	17	82	54	50	68	91	38	56	63	29	25	39	73	62
CCDC32	102	164	93	123	174	124	122	189	146	127	197	131	140	117	138	150	145	173	144	154	131	220
CCDC39	41	126	56	62	86	63	102	99	76	52	78	47	38	36	56	73	98	41	79	72	39	107
CCDC40	6	8	14	7	9	0	14	8	27	11	15	22	8	12	9	9	25	14	15	7	17	13
CCDC43	243	396	203	217	296	228	179	382	290	370	289	161	252	198	313	273	291	347	254	229	313	365
CCDC47	841	1134	1182	799	845	823	730	854	818	937	807	571	691	734	982	1041	870	804	748	787	1075	907
CCDC50	295	290	395	283	250	399	226	392	253	248	388	229	353	351	264	278	384	279	223	306	223	276
CCDC51	462	613	465	533	536	531	319	595	672	545	539	513	653	482	549	520	549	482	575	344	418	544
CCDC59	111	129	111	130	133	179	163	129	119	140	141	138	146	175	167	151	154	162	106	138	61	123
CCDC6	1098	1935	1427	1479	1610	1206	1050	1606	1337	1457	1640	746	1098	1086	1701	1737	1484	1651	1582	1481	1135	1805
CCDC66	76	132	107	86	101	78	64	84	55	142	65	62	65	118	105	86	62	75	101	118	109	104
CCDC71	43	116	62	76	57	75	32	61	70	65	51	69	92	52	74	64	50	48	88	79	59	97
CCDC71L	67	88	59	56	67	100	52	91	81	78	93	72	115	73	52	53	100	68	84	61	93	59
CCDC73	16	8	2	2	10	12	11	3	16	4	3	6	0	15	2	1	19	4	2	5	2	22
CCDC80	554	448	329	426	456	440	318	510	341	383	517	349	392	379	462	363	406	327	321	408	188	302
CCDC85A	146	260	117	134	225	152	138	204	150	197	212	147	133	130	140	240	201	193	150	177	86	201
CCDC85C	217	189	128	208	195	224	196	242	156	223	240	128	195	177	172	203	189	222	160	170	295	200
CCDC86	68	74	21	28	59	59	32	74	35	28	50	40	35	71	55	37	54	38	41	34	22	30
CCDC88A	676	1478	941	753	890	639	450	956	558	945	882	652	702	757	947	1141	702	867	714	1159	1321	923
CCDC88C	124	464	353	250	327	159	123	248	260	384	425	83	65	177	304	405	373	324	259	598	339	318
CCDC90B	376	538	458	521	483	427	415	566	394	468	528	268	277	261	518	520	469	515	439	383	282	420
CCDC91	113	136	122	70	85	106	53	90	83	120	145	88	96	85	146	175	151	101	128	85	145	113
CCDC92	153	224	122	112	155	121	91	148	161	168	134	120	165	87	124	120	162	104	155	81	149	132
CCDC92B	0	11	6	5	3	6	12	10	15	3	8	0	1	4	13	12	4	12	6	28	1	7
CCDC93	551.88	597.67	652.79	674.83	729.61	636.6	507.99	672.74	605.83	727.55	667.79	471.98	580.73	473.73	702.81	795.84	769.4	734.74	565.95	639.53	611.58	684.48
CCDC9B	181	317	239	217	309	280	182	249	180	497	333	114	134	169	369	564	246	308	170	411	280	370
CCK	100	133	75	40	69	48	157	82	86	59	100	89	145	99	52	93	100	66	95	41	181	97
CCKAR	2	6	3	4	6	0	2	11	0	7	11	9	5	6	11	16	1	4	5	1	1	14
CCKBR	3	2	1	2	6	4	12	14	2	1	6	0	2	2	2	2	0	0	3	2	7	6
CCM2	46	89	28	47	78	74	80	109	67	44	110	39	45	71	74	67	55	86	57	42	68	85
CCM2L	0	5	4	2	3	5	11	11	9	3	5	17	7	6	3	5	2	2	7	4	1	2
CCN1	91	122	143	85	88	71	133	84	169	72	141	161	102	158	64	69	107	97	219	36	131	86
CCN2	1440	2908	2304	1469	1528	1107	1076	1638	2106	891	1703	1324	1582	2856	682	450	2097	1147	2225	586	2555	1133
CCN4	76	47	85	54	65	130	58	52	43	49	48	59	73	67	64	46	47	54	68	59	42	50
CCNA1	87	86	14	76	66	28	39	75	96	45	63	73	121	44	100	21	71	49	72	21	21	73
CCNB3	0	14	13	2	4	8	24	5	31	10	38	27	12	61	3	13	37	10	32	9	38	7
CCNC	864	1080	861	1034	1059	773	646	1194	1089	1090	1172	844	1096	887	1113	932	1139	986	1134	722	725	1245
CCND1	370	303	281	234	215	367	293	418	271	267	327	389	492	440	321	200	235	249	271	194	381	293
CCND2	237	74	168	148	125	228	101	123	106	110	100	192	228	220	128	115	106	136	103	85	129	109
CCNDBP1	123	224	152	153	159.87	136	124.43	200.93	155	148	155	132	130.98	141.99	236	183.98	152	204	146	191	106.98	197
CCNE1	151	336	170	170	165	131	146	292	217	171	145	144	166	168	232	185	257	146	246	164	139	193
CCNE2	60	136	80	78	62	74	59	106	90	75	52	76	141	83	114	89	67	93	64	66	63	78
CCNF	13	39	18	12	34	9	20	27	29	19	21	16	11	12	24	31	42	22	26	22	66	27
CCNG1	213	360	320	385	435	250	242	318	255	302	290	256	180	194	305	401	273	387	348	391	194	447
CCNG2	908	976	1136	964	943	967	841	868	771	1021	1342	595	643	743	959	1130	881	922	800	870	1325	1007
CCNH	95	102	143	135	193	115	84	124	84	72	98	20	41	44	103	161	176	153	101	49	108	172
CCNI	4385.94	4433.92	4080	3990.99	4548.98	5528.91	4698.99	5204.97	3896.93	4580.97	6229.97	3262.93	2931.9	3847.96	4834.97	6192.99	4996.9	5492.98	4080	4378.98	4035.98	5896.98
CCNJ	18	32	22	15	20	13	10	22	13	28	34	4	10	10	17	33	10	19	28	20	21	33
CCNK	937	1389	1028	1144	1184	1236	872	1263	1087	1140	1169	880	1263	986	1066	1128	1198	1099	1193	903	1046	1229
CCNL1	168	260	210	151	194	223	135	275	177	174	208	236	321	246	180	171	252	235	186	160	255	277
CCNL2	355	643	796	380	387	624	263	700	330	629	476	378	220	571	473	565	384	553	418	566	912	542
CCNT1	88	236	157	168	156	160	171	263	178	208	188	90	149	176	174	210	186	204	171	154	263	213
CCNT2	729.54	1159.41	961.37	905.95	887.25	745.15	545.56	969.87	740.36	930.14	861.79	712.19	841.91	881.6	1073.6	831.3	854.19	856.95	930.39	702.35	1310.17	1008.04
CCNY	1557	1287	2060	1550	1750	1645	1271	1655	1305	1916	1614	1185	1448	1173	1637	1692	1394	1601	1312	1364	2975	1590
CCNYL1	568	633	622	550	678	525	399	520	551	609	691	324	490	476	687	634	647	702	602	497	696	688
CCP110	167	234	294	310	364	259	123	225	212	286	290	91	96	119	292	284	215	281	284	261	488	375
CCPG1	1504	2527	1794	2050	2175	1575	1378	2103	2194	1987	2447	1356	1691	1603	2226	2121	2112	2298	2095	2168	1342	2194
CCR4	19	17	10	14	8	13	37	9	15	19	39	22	18	10	18	28	15	13	5	22	11	16
CCSER1	6	16	13	11	13	15	0	19	8	31	10	3	9	6	8	16	14	15	5	18	36	20
CCSER2	268	533	561	463	438	343	271	456	253	682	514	233	264	257	516	684	354	413	424	531	792	484
CCT2	6665	7793	7088	7431	7113	7258	5006	7964	7669	6991	6350	6830	7776	6621	7400	6857	6673	7372	7659	5579	4566	6561
CCT3	2335	3280	2496	2646	2894	3139	2326	3368	3005	2841	2661	2384	2622	2601	2862	2791	2544	2741	2638	2158	2348	2866
CCT4	2426.99	3189	3315	2917	3237	2830.99	2385.99	3480	2972	3300	3787.99	2920.99	2965	3048.97	3656	3222	3293	2971.98	3704	2524	2504.98	3349
CCT5	4912	6439	5225	5170	5218	6086	3955	6430	5622	5564	5459	5303	5191	5800	6002	5107	5625	5696	5611	3884	3733	5750
CCT7	566	990	633	739	774	560	528	773	623	680	745	400	389	425	775	731	693	590	697	679	594	857
CCT8	5078	5541	4666	4978	5221	5495	3939	5890	5529	4997	4525	4740	5596	4590	5080	4674	4842	5104	5271	3522	3444	4891
CCZ1	2744.94	2577	2566.96	2337	2386.98	2528	2474.98	2862	2624	2263	3153.98	1919.9	2713	2480.94	2475.93	2615.97	2606	2387	2296.73	1778.97	2061	2152
CD109	14	34	34	10	26	11	7	13	4	22	12	27	6	0	22	36	13	8	19	32	39	25
CD151	884	1364	1350	1012	1176	811	1008	1038	1036	752	2733	343	528	1311	1013	1385	1466	1129	1044	1136	612	1238
CD164	36	57	37	44	25	33	26	38	25	30	47	46	51	28	34	41	33	36	52	34	39	49
CD164L2	4	6	8.98	2	4	2	3	10	8	9	9	7	9	5	5	4	7	7	3	4	3	5
CD24	142	203	218	155	232	184	228	166	260	321	328	160	150	244	143	236	410	220	474	155	1043	223
CD247	8.1	6.87	13.23	0	0	5.32	11.15	3.06	4.98	7.91	7.12	7.65	0	25.1	11.71	3.93	0	0	17.79	0	2.71	11.46
CD34	30	7	1	5	5	17	15	5	9	8	2	6	12	6	6	8	4	5	6	14	6	11
CD38	7	7	13	17	26	6	6	22	10	10	27	12	9	16	22	26	16	10	16	18	14	32
CD44	1	4	7	3	14	6	2	3	0	52	14	9	4	13	13	21	4	10	6	8	8	10
CD47	842	781	781	644	888	728	737	811	663	1057	882	639	805	720	769	810	715	823	650	652	1918	957
CD59	15	11	10	3	4	10	6	5	5	7	16	1	13	3	10	12	20	10	5	10	7	17
CD74	23	11	2	6	4	8	10	6	8	17	43	5	1	22	25	12	6	4	4	6	5	20
CD79A	4	5	1	0	0	11	0	0	0	1	3	4	11	6	1	0	10	8	4	1	0	13
CD81	4103	4220	4252	3831	4300	5252	3328	4500	3998	4928	6568	3513	3806	4398	4309	4354	4793	5109	3620	3459	2638	4614
CD82	347	334	181	269	341	464	308	364	353	319	613	366	541	402	388	228	468	294	328	172	155	331
CD9	117	142	136	102	92	184	163	113	213	95	338	152	101	201	152	74	294	104	134	100	66	74
CD99	2	2	2	2	2	5	15	2	11	5	16	3	15	15	3	1	9	0	9	6	5	1
CD99L2	38	138	52	49	103	27	50	70	48	104	103	48	23	44	83	122	102	125.91	69	142	68	90
CDADC1	164	338	230	265	263	168	244	311	208	222	244	114	173	163	299	322	309	245	253	312	168	352
CDAN1	85	151	65	84	91	85	54	103	52	85	120	74	65	89	121	98	49	84	111	88	61	97
CDC123	2589	2583	2599	2744	2784	2719	2082	3016	3020	2975	2498	2096	2640	2427	3036	3240	2635	3040	2632	1985	2160	2791
CDC14A	41	96	79	69	109	80	80	62	43	80	175	20	29	78	41	87	78	74	94	78	118	112
CDC14B	146	67	123	152	148	135	49	75	63	185	50	26	44	63	184	142	270	222	65	79	194	314
CDC16	300	486	484	405	453	320	324	472	414	432	479	313	344	378	499	488	380	454	414	308	496	388
CDC23	1096	1273	898	980	958	1081	918	1280	1257	1014	1087	882	943	976	1274	1046	1058	1032	1183	813	965	927
CDC25A	33	52	21	29	24	36	30	39	63	49	30	35	31	50	35	28	31	19	51	22	39	52
CDC27	1324	1897	1302	1346	1566	1261	962	1687	1406	1609	1502	914	1284	1428	1731	1632	1493	1453	1572	1336	1400	1647
CDC34	34	28	18	19	29	49	46	34	30	11	73	25	33	57	32	50	29	20	13	19	22	12
CDC37	152	134	110	99	187	183	195	214	171	215	237	163	213	225	190	143	166	201	131	159	150	166
CDC37L1	197	110	152	134	157	189	74	102	88	88	136	77	145	114	94	132	212	204	113	55	111	214
CDC40	743	710	1268	644	749	736	482	749	678	971	694	513	583	511	773	627	722	759	692	631	1199	840
CDC42	4866	5891	4060	5573	5287	5068	4423	6172	4715	4419	4627	5164	4963	4043	5682	5375	4979	5818	5885	3732	2049	5379
CDC42BPA	2066	3803	3063	2666	3124	2353	1776	2473	2058	3285	2886	1809	2154	2027	3130	3783	2673	2918	2344	4146	2383	3568
CDC42BPB	5063	7901	7104	6768	7417	6148	4421	7000	5636	6905	7305	4507	5730	5062	6580	7057	5886	7093	6114	7042	9355	7636
CDC42EP3	218	360	377	242	283	182	198	229	272	272	298	242	270	212	329	276	251	270	327	189	156	363
CDC42EP4	35	45	37	14	44	47	34	30	44	40	89	39	64	68	15	34	35	25	26	21	39	27
CDC42SE1	9	13	0	9	6	8	2	11	5	6	13	9	6	11	7	8	8	10	8	8	13	2
CDC42SE2	558	437	639	408	551	748	446	474	315	478	636	330	657	541	484	515	736	560	379	229	435	586
CDC5L	2349	3446	3109	2899	3068	2474	1819	2976	2787	3178	2939	2109	1964	2263	2983	2953	2849	2922	2905	2392	2602	2807
CDC7	0	16	13	17	5	9	10	12	7	14	45	7	11	28	18	33	13	6	4	12	25	15
CDC73	529	914	653	576	678	468	399	683	491	655	648	319	391	429	649	676	552	602	690	626	607	787
CDCA7	26	11	17	11	9	3	10	15	2	19	22	6	10	13	16	16	21	15	6	15	24	19
CDCA7L	15	9	9	12	15	6	1	13	5	14	7	17	16	15	6	11	10	9	1	5	5	10
CDCP1	14	41	17	12	18	3	9	14	14	34	20	16	2	10	26	23	16	8	9	19	37	28
CDCP2	0	7	1	2	5	1	5	4	7	1	4	6	1	14	17	5	3	6	3	6	13	4
CDH10	1721	1992.78	2289	2110	2137.53	1991.78	1130	2119	1477	2100.44	1357	1406	1634	1434	1927.52	1785	1642	2058.75	1481	1652	2562.57	1953
CDH11	680	834	977	927	991	715	433	899	739	865	759	332	527	455	1038	1269	737	1093	737	1221	1253	948
CDH12	431	885	272	583	601	434	312	779	550	414	510	409	409	375	752	512	558	597	682	538	557	734
CDH13	1079	2559	1137	1787	1967	854	794	1624	1647	1518	1681	844	1097	1128	1933	1408	1812	1807	1775	2146	583	2156
CDH18	74	172	163	119	152	76	93	157	96	152	147	151	123	99	137	164	129	140	191	107	93	151
CDH19	59	1	38	6	20	44	58	25	17	23	110	5	10	17	24	92	38	23	5	72	35	21
CDH2	5501	10510	5750	5860	6006	4767	3947	7406	5753	5580	6104	5003	6102	6502	6669	4939	5898	5942	7075	4780	6553	7584
CDH20	604	587	692	521	596	641	762	648	725	616	1165	245	355	586	607	1150	915	722	421	945	863	563
CDH22	139	315	251	266	356	191	167	325	209	350	317	114	106	166	294	429	297	340	210	279	122	375
CDH23	144	465	102	174	267	276	162	428	93	365	167	111	229	185	366	310	144	378	221	235	91	351
CDH4	507	932	531	590	837	647	581	900	665	870	923	482	550	631	594	831	799	729	656	834	556	1144
CDH5	28	26	27	11	34	18	21	44	21	23	34	15	20	9	48	23	12	27	23	39	22	40
CDH7	132	391	319	183	238	125	127	302	197	267	227	100	122	131	446	275	324	299	230	366	235	356
CDH8	1289	1209	1149	1714	1856	1471	959	1443	1147	2061	1147	783	1128	817	1868	1894	1138	2141	1116	1666	1457	1970
CDH9	488	580.22	1043	683	664.47	575.22	194	604	355	825.56	332	273	269	179	614.48	654	283	686.25	293	638	1944.43	592
CDHR1	4	20	7	37	30	21	2	18	1	35	0	6	4	8	3	26	3	20	8	46	12	11
CDIN1	76	181	131	115	134	152	100	142	127	133	227	69	53	123	190	134	176	115	168	117	138	162
CDIP1	173	189	196	159	178	196	182	211	176	195	243	149	150	238	198	194	256	244	187	218	130	220
CDK1	4	8	11	10	4	13	10	10	17	11	15	23	10	41	7	7	12	5	4	4	49	14
CDK10	300	407	250	299	286	352	243	427	408	276	331	332	326	225	404	304	219	478	349	218	220	359
CDK12	149	283	272	229	233	242	236	300	226	196	293	226	124	230	195	259	203	218	217	195	284	332
CDK13	237	414	357	335	327	282	172	397	257	368	352	209	241	284	310	356	295	357	292	327	399	359
CDK14	543	1019	1632	1073	1299	706	573	833	667	1173	1125	393	588	600	1012	1126	933	1130	862	1326	516	1257
CDK17	5725	6471	10239	6560	6540	6560	3447	6376	4624	10522	5199	3577	5103	4105	6156	6380	5046	6681	4972	5549	16221	7158
CDK18	8	47	33	40	75	34	45	83	57	37	90	17	13	21	53	96	66	59	27	89	26	105
CDK19	754	802	1094	819	881	1041	981	872	728	863	1870	373	499	675	743	1363	916	831	721	1298	1041	904
CDK2	16	7	5	7	3	5	20	3	9	7	7	8	4	11	1	10	1	13	12	8	6	5
CDK2AP1	567	632	500	616	674	577	628	681	597	588	911	531	650	648	698	630	721	687	553	415	425	686
CDK2AP2	15	13	4	7	8	28	22	26	14	18	38	18	30	31	13	10	5	11	21	3	18	10
CDK3	9	4	10	14	6	7	12	9	18	9	5	6	6	15	3	5	1	9	18	5	21	13
CDK5	133	219	91	148	178	229	207	281	170	130	248	146	236	159	201	188	173	227	165	112	201	210
CDK5R1	5282.91	4538.37	3905.14	3877.79	4468.17	6792.88	4235.16	5947.64	4400.98	5049.65	4257.51	5519.04	6801.37	5128.3	4515.11	3312.56	4809.34	4744.75	4089.19	2912.67	4562.65	5147.35
CDK5R2	65	124	42	76	135	140	115	174	89	87	105	81	102	98	127	87	56	151	63	68	116	133
CDK5RAP1	54	120	76	98	90	182	78	185	97	46	88	115	123	100	66	133	77	78	121	35	95	113
CDK5RAP2	307	517	448	244	304	394	272	452	319	424	417	387	353	429	520	395	336	351	414	440	328	288
CDK6	239	160	277	166	174	247	171	197	180	247	220	217	289	265	217	171	168	227	201	140	421	171
CDK7	57	20	33	100	100	90	28	22	26	20	56	27	27	17	23	98	69	123	19	43	60	110
CDK8	508	770	485	557	554	633	396	708	545	696	694	446	570	522	694	526	588	589	641	534	323	631
CDK9	349	457	298	364	391	382	417	551	352	357	475	194	380	296	407	393	369	411	368	288	360	425
CDKAL1	650	926	1052	846	852	802	637	897	928	887	895	603	548	648	1081	725	814	768	816	782	799	863
CDKL1	29	26	25	24	26	35	84	23	63	14	144	51	38	111	23	13	87	18	50	19	54	33
CDKL2	1	6	6	4	10	7	3	6	10	16	8	9	6	4	10	9	5	7	7	10	11	10
CDKL5	654	762	1853	814	844	786	523	827	605	1134	817	458	453	518	857	1094	730	822	715	971	1571	972
CDKN1B	438	773	384	475	526	568	492	741	452	438	579	402	501	498	586	515	467	485	464	416	340	621
CDKN2C	82	31	67	32	58	64	67	50	32	37	134	27	37	42	32	82	39	50	22	45	66	49
CDO1	729	445	834	801	870	822	366	433	446	540	694	388	397	699	507	780	777	702	505	393	545	643
CDON	4	41	13	7	11	13	18	27	20	12	15	9	14	12	16	7	16	15	18	9	11	11
CDR2	28	43	41	33	36	27	19	30	18	47.26	21.05	16	9.08	34	43	45	41	54.25	33	49	93	25
CDR2L	55	132	219	155	135	156	234	83	147	137	222	66	38	92	178	320	191	146	125	205	178	177
CDS1	96	132	193	197	192	80	60	146	146	189	135	49	71	38	170	212	159	181	123	162	74	179
CDS2	59	163	67	105	157	42	65	86	93	102	153	13	19	40	102	107	103	154	95	154	51	167
CDV3	826	1023	942	948	887	824	781	939	906	883	1152	517	608	762	981	991	924	1020	958	965	810	1145
CDYL	460	824	632	524	627	399	311	619	428	500	625	431	514	411	601	472	419	531	627	528	422	710
CDYL2	61	241	206	159	168	90	74	180	104	169	229	37	24	83	209	257	136	193	153	288	164	283
CEBPA	12	13	3	7	18	9	11	15	14	6	29	10	1	9	13	10	17	2	10	9	13	16
CEBPB	27	37	28	10	18	24	27	22	18	14	33	21	27	50	16	9	38	15	25	12	66	13
CEBPG	187	231	164	139	210	143	145	216	174	187	293	159	286	168	153	178	213	228	192	93	210	188
CEBPZ	95	227	204	158	197	178	138	146	176	176	226	90	123	193	202	243	211	236	175	172	144	198
CELF1	646	687	621	532	649	716	572	808	630	613	673	679	718	672	592	507	535	593	662	354	727	559
CELF2	2177	2986	4564	2830	3015	3565	1385	2649	1730	4894	2172	1587	1952	1869	2655	2626	2346	3195	2115	2448	7299	3303
CELF3	11	98	21	34	60	28	29	106	31	45	51	23	64	52	32	61	33	60	32	46	101	75
CELF4	1262	2032	1450	1762	1851	1456	977	1809	1524	1568	1425	1083	1102	1181	1805	1654	2061	2184	1541	1294	1289	2216
CELF5	2032	3959	3342	2547	2744	2249	1650	3229	2188	3475	2367	2022	2324	1994	3077	2457	2254	3036	2860	2458	3765	3428
CELF6	754.55	1403.64	956.79	957.67	1067.33	957.55	722.55	1176.99	937.53	1130.34	833.82	786.34	753.41	696.39	1071.28	791.41	795.94	1014.82	938.91	663.41	1670.52	1299.9
CELSR1	137	489	386	286	290	218	122	174	184	313	450	105	86	209	340	426	254	310	225	410	705	437
CELSR2	24	100	54	51.81	73	28	28	87	34	97	45	13	12	46	69	63	37	62	27	65	101	48
CELSR3	309	1040	804	484	625	395	293	703	333	814	670	355	258	414	746	750	554	690	498	866	888	857
CEMIP2	168	285	412	293	282	285	90	191	100	198	172	95	53	129	193	446	252	382	118	232	475	389
CEND1	3628	2751	2666	2942	3079	4093	2455	3171	3058	2861	2533	3212	4323	2839	3491	3385	3080	3306	2551	2585	2074	3178
CENPF	1	26	3	2	1	7	6	6	12	3	3	0	5	0	0	3	4	6	2	3	16	4
CENPS	36	108	61	31	25	25	38	25	63	20	43	43	46	45	29	32	41	34	38	14	18	23
CEP104	17	102	60	59	41	16	21	64	49	43	41	23	28	42	71	84	43	67	54	75	47	92
CEP112	2	27	3	4	6	7	5	4	7	1	7	6	8	5	5	7	2	10	2	11	8	13
CEP120	14	16	4	13	18	18	5	4	17	9	7	3	6	7	15	26	29	29	12	5	17	22
CEP131	100	178	111	84	121	211	106	156	165	127	108	192	194	182	143	92	138	134	144	129	183	197
CEP135	10	30	8	8	2	5	9	15	22	11	12	0	3	10	15	7	12	17	14	13	31	6
CEP152	15	35	34	31	37	44	23	41	28	50	41	23	14	33	41	39	18	34	18	39	62	27
CEP162	148	383	353	305	323	237	149	354	209	269	266	121	223	432	200	290	308	246	278	205	347	263
CEP164	4	13	1	2	8	1	12	20	12	4	26	22	35	7	6	13	7	5	6	6	11	14
CEP170	603	1569	1786	1362	1531	853	659	1133	868	1448	1365	442	506	670	1448	1849	1235	1376	1083	1787	1448	1756
CEP170B	1017	1487	1167	1277	1416	1084	755	1303	910	1477	1087	834	1136	883	1327	1473	1208	1531	1099	1420	881	1241
CEP19	123	109	87	142	100	171	45	116	117	103	121	133	81	152	116	126	134	109	91	86	98	87
CEP192	4	30	9	5	24	14	5	28	13	28	13	9	10	6	15	15	18	10	17	20	24	40
CEP20	232	177	139	119	152	255	140	271	258	165	279	218	307	234	213	220	212	177	156	131	165	186
CEP250	45	120	98	51	83	56	45	118	69	90	81	53	53	78	94	135	63	83	70	119.97	142.98	82
CEP290	24	115	113	69	79	66	36	134	64	216	116	62	36	112	99	163	105	117	80	83	48	38
CEP295	19	16	16	2	9	12	10	4	3	18	24	7	16	45	21	22	6	12	6	27	18	13
CEP350	321	403	368	309	272	400	251	355	304	399	433	269	245	327	360	387	241	370	300	341	454	345
CEP41	18	15	5	17	18	10	13	35	30	22	20	38	34	8	28	22	13	13	16	20	17	20
CEP43	93	204	102	130	168	80	90	143	91	146	127	81	95	68	133	138	98	117	119	135	134	174
CEP44	89	126	60	106	67	99	60	176	96	133	103	72	101	117	127	93	114	94	76	73	66	119
CEP63	93	117	117	102	136	92	86	191	88	96	129	76	107	75	135	132	113	94	122	81	117	103
CEP68	94.48	83.37	67.58	90.24	84.26	83.94	49.13	113.89	72.55	76.08	136.64	84.92	201.16	99.75	61.57	67.43	90.49	61.5	88.54	39.03	47.63	75.86
CEP76	72	80	70	53	70	63	51	100	40	73	66	43	81	64	94	63	68	72	85	40	34	72
CEP78	74	58	59	39	58	80	15	45	18	33	55	35	35	26	27	53	67	128	43	33	89	88
CEP83	231	325	224	226	187	277	132	279	302	224	336	190	172	241	323	215	219	284	231	219	362	287
CEP85	44	136.07	95	115	83	46	76	97	70	86	70	43	41	47	81	75	88	91	48	80	76	102
CEP85L	143	154	222	130	163	159	158	206	166	214	269	173	188	215	156	162	182	196	119	174	235	186
CEP89	14	16	15	3	18	16	5	10	18	17	8	14	14	16	7	11	11	9	11	5	9	24
CEP95	45	43	27	17	43	35	46	36	22	55	36	63	52	29	31	14	58	30	42	23	57	37
CEP97	1	14	5	3	9	2	1	10	2	8	6	1	0	0	5	8	6	4	2	15	9	23
CEPT1	1507	1758	1606	1579	1677	1650	1528	1829	1659	1571	2070	1241	1385	1489	1636	1687	1824	1648	1723	1332	1070	1619
CERCAM	120	97	80	104	127	187	117	148	160	140	205	170	159	147	149	147	161	166	111	96	71	147
CERK	317	423	418	430	532	294	298	299	227	459	424	179	193	216	453	634	426	438	375	560	269	497
CERKL	0	10	13	0	1	2	13	2	10	0	18	10	4	11	5	0	7	1	15	1	12	5
CERS2	701	490	541	447	417	1078	1347	682	491	456	1469	347	383	550	602	1204	604	641	488	781	516	864
CERS4	223	436	356	294	322	169	215	317	222	365	194	97	143	147	362	401	295	343	249	275	293	514
CERS6	151	284	239	279	284	146	105	218	147	260	201	155	192	196	196	221	234	180	208	258	333	262
CERT1	1547	1003	2131	1628	1963	1325	568	911	722	1208	975	400	560	545	995	1991	1696	1887	766	1012	4208	2162
CES2	7	7	32	12	7	9	19	35	18	22	5	12	0	4	13	13	19	38	19	33	24	5
CETN3	155	76	65	71	110	156	45	81	63	74	91	73	100	77	53	100	168	122	32	40	113	121
CFAP161	1	11	14	4	4	0	23	8	21	11	35	14	2	24	2	3	40	3	40	7	47	10
CFAP20	1210	1326	947	1197	1276	1658	1299	1602	1211	1093	1328	1443	1546	1504	1075	1083	1222	1205	1077	681	1043	1191
CFAP206	140	244	67	52	56	120	87	180	68	139	74	139	98	262	66	34	99	119	71	51	100	109
CFAP221	33	72	14	9	51	46	24	42	28	19	69	62	24	63	18	13	73	16	44	10	62	29
CFAP251	35	87	21	39	31	31	42	58	50	80	126	86	71	94	46	47	55	52	49	12	119	46
CFAP298	23	8	7	9	18	13	4	20	36	16	30	26	20	11	14	6	7	13	10	8	2	21
CFAP300	4	3	5	1	6	6	7	8	43	3	19	25	10	22	6	1	7	6	32	3	29	9
CFAP36	243	398	248	247	269	210	179	269	397	367	300	193	236	254	342	276	289	334	297	294	329	427
CFAP410	8	12	0	4	4	8	15	9	10	10	4	2	4	16	14	12	6	6	4	2	7	14
CFAP418	18	68	17	31	37	16	30	34	34	55	56	31	30	20	54	29	46	37	29	33	42	61
CFAP43	30	34	45	11	17	8	15	34	36	20	33	25	17	66	1	13	48	16	16	16	76	15
CFAP44	3	15	11	0	2	0	2	1	1	0	3	11	7	19	2	0	6	6	3	1	20	0
CFAP46	0	5	3	0	0	0	2	0	0	0	16	7	0	8	0	0	2	0	6	0	13	0
CFAP54	1	3	2	0	2	0	5	5	12	6	12	2	4	14	4	0	7	4	7	2	10	2
CFAP57	26	49	33	32	26	45	9	60	46	57	39	36	32	59	28	75	26	36	33	28	74	16
CFAP58	6	9	10	10	3	0	7	4	12	7	5	4	21	13	15	5	13	10	7	14	19	3
CFAP70	15	13	15	7	11	8	2	6	8	8	10	16	2	16	18	11	38	17	14	10	63	18
CFAP74	0	38	25	3	19	3	7	10	24	12	37	34	7	42	3	3	14	22	45	9	50	5
CFAP91	24	21	12	11	28	11	9	16	14	25	17	28	20	28	16	22	29	20	22	5	25	12
CFAP97	166	220	237	175	239	229	168	165	261	268	200	152	238	174	226	212	228	215	204	167	163	267
CFAP99	53	54	32	25	23	31	38	28	93	72	80	56	56	72	42	45	84	57	58	19	96	72
CFDP1	106	132	125	76	94	135	123	144	93	150	175	73	126	146	160	115	163	101	116	106	166	153
CFH	10	41	59	30	42	12	43	13	32	25	93	4	3	27	62	64	30	68	23	116	12	39
CFI	3	19	12	12	9	6	11	21	12	8	19	14	9	5	11	21	12	19	6	16	15	12
CFL2	3494	3996	3558	3845	4162	3798	3608	4188	3372	3541	5247	2425	2856	2810	4106	4832	4128	4185	3459	3733	2598	4876
CFLAR	50	174	134	98	95	44	97	98	73	114	130	34	24	77	86	106	124	92	94	127	61	116
CFTR	21	47	50	18	19	13	34	33	50	26	82	83	10	67	30	24	82	4	70	13	211	25
CGGBP1	105	390	227	241	283	233	198	252	183	202	309	189	224	167	337	276	188	252	193	231	204	318
CGNL1	210	238	466	193	245	269	151	209	222	328	376	73	118	209	247	377	315	250	185	388	160	289
CGREF1	7	7	6	3	3	9	2	9	3	4	2	3	8	11	3	2	0	5	5	1	3	3
CGRRF1	492	526	498	516	593	682	569	585	528	461	679	434	423	478	637	586	515	469	384	504	285	432
CH25H	1	0	2	1	1	11	11	5	3	7	15	0	3	4	7	2	7	0	3	1	8	2
CHAC1	186	136	140	166	203	154	136	178	325	241	218	91	144	214	181	167	194	196	223	107	97	174
CHAF1A	100	187	145.19	62	73	84	73	111.07	117	95	121	100	92.81	126.74	103.96	107	152.72	86	89	126	147.9	132.52
CHAF1B	35	47	49	30	19	17	31	45	33	51	47	22	14	36	57	86	62	40	43	114	33	74
CHAMP1	1125	1471	1322	1235	1282	1237	1200	1602	1454	1308	1509	1216	1570	1303	1194	1112	1527	1361	1461	961	1234	1240
CHAT	26	7	63	18	11	15	2	18	5	48	0	0	0	0	5	347	6	24	0	147	11	38
CHCHD1	43	33	5	28	52	31	27	48	51	39	46	12	96	63	37	20	46	48	24	17	41	43
CHCHD2	69	45	28	44	47	67	80	57	47	70	55.82	72	94	66	44.94	34	82	59	37	28	30	41
CHCHD3	197	294	246	213	214	262	261	203	229	259	288	184	204	239	319	251	250	277	260	158	209	253
CHCHD4	218	267	186	191	179	220	184	263	223	214	188	151	261	172	304	230	213	230	182	156	195	263
CHCHD7	41	44	42	39	48	66	50	62	37	28	85	21	68	68	84	68	64	41	49	58	43	45
CHD1	442	424	795	499	583	635	238	397.42	293	394	404	277	264	296	307	751	536	555	273	366	708	756
CHD1W	0	817	2	264	115	0	381	739.58	642	595	629	524	776	701	594	2	0	0	494	454	2	2
CHD2	638	1670	1723	1063	1114	903	662	1181	781	1581	1147	609	701	984	1374	1682	1026	1246	900	1947	1537	1350
CHD3	169	945	497	380	604	386	297	764.31	357	665	619.08	306	216	322	572	733	411	653	383	769	957.56	888
CHD4	2289	4753	4175	3239	3425	2513	2371	3624	3156	3859	3908	2012	1840	2364	3706	4261	3201	3337	3340	4120	3497	3849
CHD5	4382	16833	6108	7951	8818	4932	5414	10797.7	8660	8686	8698.92	5846	5762	6138	12812	9605	7255	9242	10339	11138	2963.44	12063
CHD6	1003	1907	1488	1202	1515	1120	975	1544	1191	1522	1466	1107	1225	1171	1477	1532	1215	1376	1295	1639	1048	1659
CHD7	1226	2861	1356	1457	1398	1573	1227	1649	1019	1347	1987	1092	1354	1548	1741	1802	1356	1343	1555	1515	1368	1563
CHD9	1800	3146	2732	2207	2279	2347	1499	2640	1894	3031	2578	2059	2353	2294	2695	2595	2088	2171	2053	2247	3008	2416
CHDH	16	20	8	11	5	6	16	16	7	19	7	7	19	20	17	16	7	4	9	8	16	25
CHEK2	9	11	4	11	29	12	8	15	4	3	12	14	2	9	13	6	10	10	4	11	11	4
CHFR	609	721	755	556	717	614	472	632	633	724	876	389	465	649	718	662	686	652	661	699	466	591
CHGA	2066	2797	2869	2101	2464	2388	1542	2697	2780	2556	2173	2235	2236	2711	2742	2456	2650	2579	2437	1984	1893	2968
CHGB	110	147	64	63	107	112	119	166	162	163	135	195	266	199	139	62	201	82	104	71	38	98
CHIC1	274	409	410	312	410	327	259	328	381	333	403	255	388	314	359	357	434	281	308	266	394	393
CHIC2	85	125	119	56	103	83	67	107	91	115	107	97	118	84	90	86	91	94	68	108	115	138
CHID1	151	243	130	167	171	253	149	255	240	184	201	128	140	197	240	165	265	173	156	148	185	198
CHKA	1180	1544	1156	1005	947	1191	810	1305	1023	1573	1156	1197	1382	1350	1218	900	1228	1145	1300	951	2191	1327
CHL1	968	1355	1039	1391	1662	1428	795	1544	1001	1780	1435	975	924	767	1139	1883	1380	1645	738	2441	1600	1444
CHM	359	671	445	479	566	280	297	492	497	558	618	212	259	235	536	598	545	557	583	660	379	637
CHMP1A	41	83	25	63	54	37	45	87	46	75	63	45	43	35	77	66	62	46	40	46	45	67
CHMP1B	334	691	460	322	442	356	313	454	446	566	686	352	334	382	508	522	562	600	521	371	310	505
CHMP2B	181	294	292	191	227	197	164	173	220	246	231	114	127	155	230	241	301	266	252	211	226	291
CHMP4B	2799	3616	2698	2876	3135	3299	2647	3733	3590	3164	3493	3190	3569	3142	3683	3124	3425	3119	3337	2524	2989	3416
CHMP4C	4	1	3	13	10	13	0	5	0	19	9	0	0	0	0	2	7	3	9	9	11	27
CHMP5	2804	3200	2720	2482	2615	3058	2004	2971	2980	3044	2950	2394	2953	2627	2977	3047	2509	2916	2553	1760	2343	2816
CHMP6	379	289	286	267	309	375	314	366	234	237	359	253	394	330	292	316	295	345	291	201	280	281
CHMP7	615	872	670	595	748	677	580	826	634	656	658	488	531	529	833	691	642	763	707	653	764	889
CHN1	17598	14494	39219	15762	16102	21086	11793	15675	17341	20991	12466	15583	17250	16210	14670	13338	15834	15977	14511	9963	47872	15440
CHN2	2409	1200	2136	1888	1896	2691	2436	1638	1779	2051	3629	901	1227	1477	2201	3347	2249	2311	1027	2038	1709	1772
CHODL	155	739	120	142	145	134	145	320	211	52	221	380	496	290	233	71	116	147	333	105	50	273
CHORDC1	97	278	299	271	346	102	117	187	185	341	289	64	86	116	210	376	233	281	236	378	210	313
CHP1	1175.79	1425	2636.32	1378	1654.88	1286.04	1025.95	1595.14	1172	1888.41	1492.69	788.91	754.17	934.04	1626.24	1916.41	1600.94	1737.32	1474	1704.53	1423.53	1658.04
CHPF	240	412	337	402	443	306	261	390	390	317	607	218	271	316	290	404	503	425	398	278	251	377
CHPF2	788	919	949	737	839	1084	834	1055	937	979	1001	774	883	825	967	784	829	929	799	557	837	868
CHPT1	458	648	285	588	594	652	521	717	609	463	419	570	711	551	684	536	528	548	560	455	225	667
CHRAC1	71	94	74	41	84	76	112	154	108	99	142	110	140	116	83	58	88	73	56	74	92	107
CHRD	21	62	15	33	34	21	22	61	25	40	52	39	42	65	23	25	27	28	26	23	13	43
CHRDL1	16	32	53	45	47	58	40	42	38	35	68	27	20	36	43	50	63	21	61	43	20	39
CHRM2	19	18	7	19	15	4	13	27	18	24	24	13	8	13	22	40	19	22	17	40	1	31
CHRM3	23	115	36	73	53	12	40	74	30	59	46	20	59	36	58	82	67	61	60	46	60	112
CHRM4	367	401	959	471	526	437	128	396	202	1073	231	110	108	98	610	927	358	856	304	686	2508	604
CHRM5	18	31	73	23	28	4	5	21	11	33	28	15	3	14	8	23	28	9	29	16	61	41
CHRNA1	0	12	5	1	1	8	4	2	6	2	2	2	9	4	8	5	4	0	9	0	9	1
CHRNA10	6	2	4	2	3	13	2	5	0	1	0	1	0	0	3	13	0	7	0	7	5	8
CHRNA3	88	159	107	168	133	86	197	131	194	122	100	122	71	102	230	121	191	215	172	150	22	268
CHRNA4	79	124	77	81	120	104	75	105	87	75	149	71	81	72	91	73	172	59	63	81	53	112
CHRNA5	30	20	130	35	50	20	38	44	41	28	28	14	14	28	42	94	43	68	70	30	37	60
CHRNB2	125	361	179	214	218	248	299	326	290	241	285	236	309	155	305	274	373	203	330	225	230	371
CHRNB3	1	2	1	19	17	3	0	3	15	3	2	1	2	6	13	28	12	15	20	14	11	32
CHRNB4	14	16	8	11	30	5	60	22	35	18	20	49	8	17	33	26	24	39	11	20	0	11
CHRND	0	0	0	0	1	11	0	0	0	0	0	0	2	1	0	1	2	1	1	0	1	0
CHST1	1621	2539	1536	1900	2217	1534	1324	2207	1506	1851	1518	1356	1724	1380	2170	2516	1427	1942	1859	1390	5110	2203
CHST10	1197	1637	1723	1609	1708	1557	1307	1896	1602	1957	1686	1093	1309	1272	1964	1677	1650	1846	1767	1652	1532	1626
CHST11	184	202	377	222	304	211	185	184	144	290	242	130	153	100	263	283	257	231	170	358	473	247
CHST12	231	229	226	225	214	262	248	215	251	185	219	189	156	273	206	177	265	217	196	110	161	211
CHST13	19	10	9	7	10	17	11	13	10	17	38	24	18	14	12	16	5	14	16	16	5	21
CHST14	26	56	22	23	61	25	18	39	35	26	43	26	24	25	45	45	30	26	21	28	51	41
CHST15	314	305	475	290	249	324	276	373	296	285	504	218	228	311	203	265	343	218	253	274	162	313
CHST2	797	792	426	556	782	776	518	1069	559	606	690	598	871	613	768	658	557	759	648	571	526	837
CHST4	9	12	20	4	15	4	16	22	7	31.15	11	6	16	12	16	15	10	13	20	15	14	38
CHST8	23	44	92	66	43	41	88	36	58	29	67	62	74	79	91	40	99	51	44	52	9	50
CHST9	0	10	4	29	20	3	20	7	47	10	28	19	23	20	12	5	16	3	24	4	8	15
CHSY1	268	429	789	316	402	296	278	345	282	338	387	157	210	232	419	435	372	356	371	471	652	450
CHSY3	81	110	152	105	105	56	25	49	40	87	76	39	16	23	71	114	112	112	65	70	173	134
CHUK	386	518	424	405	336	485	370	436	479	358	392	498	404	484	443	339	399	325	328	250	429	398
CHURC1	132	140	100	99	143	153	218	137	44	129	231	134	121	169	101	109	167	154	141	78	140	155
CIAO2A	287	209	266	177	210	312	240	283	260	254	356	175	268	323	255	221	265	201	231	112	192	246
CIAO2B	23	25	5	13	20	36	18	24	24	27	24	34	51	35	15	31	22	24	11	7	9	26
CIAO3	36	69	71	30	22	39	20	35	42	40	39	69	47	23	27	36	30	36	32	26	46	47
CIAPIN1	178	208	211	175	174	240	186	181	131	179	186	146	92	126	197	274	167	208	211	155	148	223
CIB1	19	12	1	9	16	7	10	18	1	7	18	0	11	24	4	5	17	8	7	17	7	12
CIB2	31	20	24	19	19	30	27	16	10	25	11	3	13	15	20	30	9	19	18	25	17	10
CIBAR1	591	915	703	752	736	589	513	827	847	816	872	545	552	532	849	784	784	662	648	651	617	868
CIDEA	18	12	4	16	18	4	13	16	2	14	8	0	13	8	3	21	2	8	10	5	0	4
CIITA	24	15	8	3	1	7	18	10	1	4	1	2	0	7	17	3	12	1	8	15	3	6
CILK1	57	166	105	88	107	48	31	105	55	93	172	47	44	67	118	133	67	120	99	177	140	102
CIP2A	6	20	11	9	11	2	0	4	3	14	17	2	5	6	6	4	6	2	16	2	0	5
CIPC	100	233	181	159	171	110	124	130	92	179	231	59	96	131	167	172	144	159	161	133	190	190
CIR1	342	327	321	257	357	252	212	325	325	324	354	296	372	292	335	276	332	318	271	222	294	371
CIRBP	9149	11361	8989	7845	9231	9601	7671	11218	9617	10021	9481	7035	7788	8936	9730	9316	8273	10300	8706	6566	11962	10186
CISD1	108	116	83	101	142	92	84	113	75	142	141	74	124	132	115	92	128	103	80	123	119	139
CISD2	331	343	252	265	325	423	292	392	329	332	346	340	462	395	308	268	302	323	270	224	279	269
CISH	20	18	24	19	36	19	5	17	33	35	32	16	29	22	17	27	28	29	16	13	108	11
CIT	4570	6786	10142	6918	7357	5291	3483	6078	5226	8478	5069	3843	4743	3914	6782	7885	5832	6888	6010	7224	6385	7829
CITED2	238	263	289	211	239	425	224	277	236	290	242	219	359	268	306	189	315	255	237	160	448	293
CITED4	30	26	38	23	20	45	15	17	12	40	24	11	31	17	30	18	16	18	11	35	43	28
CIZ1	855	1233	1506	931	955	1057	696	988	837	1153	728	751	628	900	995	939	869	1069	1050	715	1419	992
CKAP4	207	367	343	264	284	151	174	254	204	227	316	133	125	214	264	303	265	287	248	302	325	274
CKAP5	1872	3134	3499	2681	2770	1878	1624	2561	2162	2811	2992	1414	1444	1522	2794	3484	2478	2948	2457	3805	2426	3171
CKB	29844	24371	53247	32907	33662	37125	22452	30482	25755	37015	32776	19727	22272	23145	34299	43469	28974	36217	21711	29852	39756	33528
CKS1B	9	34	4	9	27	21	18	18	12	18	29	14	35	26	15	9	14	22	4	8	19	10
CLASP1	1633	2480	2243	2285	2479	2075	1317	2077	2043	2367	3429	1541	1922	2472	2076	2471	2161	2157	2039	2438	2577	2496
CLASP2	4725	6443	6739	6122	6411	6261	5308	6678	5096	6865	7316	3945	4162	4900	6824	7945	5659	6422	5347	7001	5740	6727
CLCN1	3	0	10	4	2	0	0	5	4	0	3	1	0	0	0	0	3	2	4	2	14	0
CLCN2	88	76	73	80	83	81	94	110	74	52	149	110	74	149	60	135	127	92	74	92	89	104
CLCN3	1789	4528	3907	3338	3750	1707	1790	2881	2584	2456	3701	1159	1277	1357	3782	4275	2975	3751	3095	4624	4099	4390
CLCN4	260	960	904	768	816	272	300	546	464	952	659	221	223	233	856	1185	747	919	674	1373	840	1165
CLCN6	305	777	444	567	579	241	380	405	444	457	740	206	204	354	623	727	674	709	708	828	373	921
CLCN7	389	679	497	553	591	388	349	728	422	518	695	253	325	324	580	635	476	613	596	436	429	652
CLDN1	33	87	22	38	63	28	25	44	36	65	33	25	27	34	55	19	21	18	34	21	13	66
CLDN10	29	7	6	13	24	10	4	5	23	10	18	12	26	7	15	14	7	15	23	3	49	12
CLDN11	70	10	38	16	20	95	195	77	44	22	246	26	28	45	22	109	79	41	4	68	34	39
CLDN12	396	772	708	566	647	382	556	696	445	417	790	245	368	392	646	542	593	650	746	621	519	722
CLDN20	54	29	28	40	46	40	32	47	17	27	86	19	28	54	59	61	33	39	33	22	18	46
CLDN5	118	42	48	59	57	89	80	99	51	67	87	18	79	82	87	101	41	72	47	90	91	58
CLDND1	1273	1437	1260	1224	1385	1520	1318	1487	1116	1346	1456	1053	1139	1115	1539	1310	1186	1464	1332	906	1084	1370
CLEC16A	216	417	469	374	396	182	148	364	274	356	378	67	102	149	389	525	269	417	293	658	343	472
CLGN	643.26	773.08	844.1	943.06	913.03	581.48	614.17	839.07	711.01	853.07	884.95	402.31	274.83	367.12	1073	891.06	771.03	866.05	695.05	924.02	626.02	1002.17
CLIC4	906	1510	1076	1115	1310	973	866	981	1026	1706	2055	570	721	1119	1217	1429	1873	1383	1248	1375	853	1216
CLIC5	67	97	21	61	96	47	20	50	52	92	61	64	46	30	55	17	47	44	84	20	10	110
CLIC6	12	12	18	0	0	7	0	9	0	9	14	7	9	16	4	2	5	1	8	1	2	11
CLINT1	717	1289	1107	939	962.98	876	810	855	777	1079	1246	490	621	819	1142	1083	993	984	757	1003	1068	1061
CLIP1	3465	5473	6106	3899	4180	3724	2424	4633	5044	4340	6086	3227	3617	6386	3858	3869	6702	4110	4596	3917	3927	4211
CLIP2	354	873	983	757	851	398	419	598	457	860	923	266	284	339	787	1206	688	899	583	1303	1156	1025
CLIP4	254	347	841	440	408	262	213	324	298	615	310	154	110	177	389	571	372	402	394	507	974	463
CLK2	405	646	469	444.99	473	640	499	653	318	463	572	444	587.98	610	509	469	438	515	437	312	664	465
CLK3	66	38	45	25	34	68	9	21	17	33	21	22	115	30	35	80	69	29	30	38	28	16
CLK4	2721	2779	2880	2387	2380	3430	1774	2694	2451	2634	2518	2551	3280	2931	2553	2037	2359	2399	2334	1463	3043	2289
CLMN	95	204	599	217	254	98	58	107	83	609	191	36	59	49	148	376	160	231	105	347	794	327
CLN5	185	226	149	242	236	198	130	192	215	223	197	172	183	177	222	239	245	220	254	180	160	205
CLN6	146	180	82	81	131	168	186	136	110	140	143	91	163	199	157	154	169	164	205	89	71	159
CLN8	83	134	224	144	109	73	80	123	89	182	262	24	44	70	146	257	185	178	120	228	165	132
CLNS1A	290	387	311	333	340	384	275	465	374	359	454	242	362	269	422	316	313	377	302	263	253	397
CLOCK	494	1056	896	754	864	529	490	648	472	819	783	428	397	541	718	883	684	700	704	870	822	887
CLP1	8	5	4	3	9	5	5	6	6	8	19	5	9	3	7	0	4	1	3	2	13	5
CLPB	340	584	429	403	391	512	301	490	427	434	454	361	385	380	513	405	415	444	472	378	443	467
CLPTM1	8	10	1	5	11	6	7	12	10	7	5	11	16	8	6	4	7	12	2	4	8	4
CLPTM1L	474	1038	906	782	930	431	455	700	711	849	883	444	404	385	748	819	761	824	804	863	689	844
CLPX	2057	3069	3092	2508	2628	2341	1874	2691	2061	3359	2978	1731	1688	1914	2695	2903	2661	2900	2417	2666	3803	2537
CLRN2	6	9	1	0	0	1	1	5	4	2	0	2	3	7	4	4	10	2	15	7	1	7
CLSPN	56	71	75	68	99	51	47	63	41	108	127	27	26	102	89	72	83	80	54	71	49	103
CLSTN1	12143.2	12717	12811.8	13189.3	15427.1	13074.8	10904	14589	10499.3	15390.6	15493.7	8300.59	13435.2	8298.37	14031.4	13428.2	14691	13264.4	12417	12489.2	9583.16	14195.7
CLSTN2	56	231	136	151	172	32	54	154	92	142	219	33	37	55	223	169	182	155	85	273	49	243
CLSTN3	6199.97	12635	7244	7406.99	8961	7123.96	7252.99	10667	7423.97	8134	8349.96	6305.99	7196.97	5840.94	9367.99	7982.99	8527.98	9445.99	10634	7648.99	4852.98	11957
CLTA	3098	1269	2849	1938	2262	3883	1346	1568	1550	1277	1608	1516	1674	1514	1582	2900	2782	2861	1180	1072	1757	2616
CLTB	1586	2582	1756	1788	2172	1556	1589	2144	2086	1865	1950	1326	1131	1250	2283	2363	1920	2608	2071	1820	1402	2733
CLTC	11236	18866	17683	15412	16973	11996	11047	16255	14503	16317	15938	9229	11227	9754	16627	20304	15574	16747	15105	19193	12826	20055
CLTCL1	6820	7653	8816	8908	9274	8068	5472	8579	7461	8976	6893	5180	6391	5205	8895	9681	7323	9580	7953	7513	8293	8812
CLUAP1	257	341	225	211	313	292	248	302	292	254	299	306	408	350	300	255	282	233	318	197	348	376
CLUH	921	1569	1614	1296	1331	970	1066	1337	1294	1228	1606	781	967	990	1346	1611	1179	1307	1203	1358	1301	1520
CLVS1	549	945	919	689	740	531	481	780	649	769	667	534	641	546	801	785	674	823	911	645	839	811
CLVS2	310	493	537	316	421	376	219	422	391	391	443	294	375	354	415	411	426	399	406	368	386	502
CLYBL	280	179	362	251	210	404	323	212	339	210	392	236	299	296	314	267	354	262	251	260	43	346
CMAS	368	536	474	378	377	394	302	423	401	368	358	306	415	362	473	424	388	447	425	326	363	423
CMBL	183	164	188	113	145	233	154	183	253	256	181	201	269	264	178	162	132	205	164	123	149	196
CMC1	62	121	76	75	75	67	75	76	93	103	95	55	98	56	116	88	95	84	81	92	67	83
CMC2	38	28	33	22	25	36	51	40	20	53	50	15	17	39	52	34	46	31	16	41	16	38
CMC4	665	816	740	726	759	755	555	787	708	777	744	605	630	777	833	791	728	731	746	548	847	736
CMKLR1	23	17	37	23	36	21	70	22	21	23	48	6	25	27	24	54	26	33	12	31	22	40
CMKLR2	15	13	27	32	37	46	33	34	16	55	57	21	21	8	60	46	23	40	17	27	14	25
CMPK1	801	1302	991	965	1172	764	797	1142	940	959	924	719	702	675	1029	1140	1114	935	1046	1138	722	1176
CMTM3	9	12	5	12	10	7	3	7	8	12	22	2	1	19	9	17	18	2	5	6	33	16
CMTM4	61	103	81	67	83	62	45	60	106	66	69	47	94	92	55	50	66	108	80	74	58	86
CMTM7	17	9	10	26	7	7	8	3	8	3	26	0	0	6	3	15	6	15	8	11	8	7
CMTM8	28	17	14	20	43	19	16	23	22	57	29	29	38	39	33	25	39	58	42	24	20	35
CMTR1	260	579	415	390	502	210	269	326	371	387	440	203	122	227	484	545	306	442	387	542	277	444
CMTR2	41	131	87	71	72	61	62	89	85	86	143	30	44	77	87	88	107	105	122	72	62	94
CMYA5	1	2	3	7	8	15	15	1	4	5	4	0	0	4	0	1	2	4	5	7	7	3
CNDP2	748	1220	596	978	1028	819	749	946	758	726	893	638	974	724	933	937	869	802	958	772	380	1129
CNEP1R1	257	210	209	193	228	203	198	269	227	176	265	164	191	176	226	222	224	238	164	186	189	243
CNGA3	103	160	140	161	138	209	67	187	111	186	88	140	70	78	148	197	125	142	108	170	890	115
CNGB1	130	371	107	175	180	133	148	180	239	148	184	160	98	141	219	186	276	218	201	212	91	314
CNIH1	1517	1625	1626	1511	1584	1651	1203	1586	1506	1458	1570	1073	1481	1341	1669	1607	1597	1524	1630	1002	1150	1546
CNIH3	106	116	84	91	117	76	46	77	49	153	31	64	46	50	100	122	52	106	71	64	235	92
CNIH4	604	655	460	482	644	541	561	755	591	609	652	596	732	655	661	494	701	551	617	367	439	648
CNKSR2	2523	2433	8830	2445	2574	3053	1316	2303	1543	6491	2155	1249	1469	1321	2196	2176	1898	2610	1764	2373	7484	2675
CNKSR3	236	120	242	191	162	352	396	251	198	201	720	68	59	186	172	520	205	191	122	375	118	205
CNMD	26	24	90	28	51	13	23	52	22	23	28	19	16	34	58	24	24	27	43	27	106	34
CNN1	17	62	21	18	39	55	34	42	19	20	23	22	37	61	16	28	14	27	12	12	32	29
CNN2	12	22	6	6	16	8	6	3	10	10	15	7	7	12	8	5	5	10	8	5	6	10
CNN3	2571	3558	2094	2445	2410	2200	1698	2721	2537	2326	2788	1534	2556	2374	2587	2392	2551	2247	2798	1687	2214	2562
CNNM1	387	818	1101	531	593	527	382	759	541	678	418	375	354	426	638	734	534	609	599	621	628	712
CNNM2	294	552	634	355	504	353	322	523	336	446	405	250	227	268	523	556	353	473	420	661	439	609
CNNM4	12	113	56	49	56	14	42	60	37	36	101	15	8	25	29	123	41	65	47	100	65	84
CNOT1	4006	6273	5468	4856	4910	4921	3589	5210	4032	4992	5946	3229	3806	4030	5561	5743	4624	5194	4951	5237	5317	5534
CNOT10	642	862	849	683	669	742	547	941	706	746	616	595	735	753	774	612	730	682	669	548	686	684
CNOT11	886	1094	1044	976	980	1070	732	943	1023	827	991	810	1123	968	970	851	1041	906	1025	662	773	1027
CNOT2	1485	1706	1564	1498	1546	1587	1271	1644	1402	1467	1613	1107	1270	1391	1533	1386	1509	1460	1419	1037	1448	1625
CNOT4	685	1321	1063	887	969	972	764	1113	868	1017	981	600	726	824	1023	1034	1061	1045	1138	788	755	1156
CNOT6	1593	2787	2478	2084	2173	1800	1373	2281	1766	2254	2465	1257	1770	1731	2205	1969	1855	2013	2120	1998	3549	2405
CNOT6L	125	281	224	202	193	162	152	186	150	220	213	127	101	166	236	192	165	217	191	234	264	272
CNOT7	625	948	877	741	760	593	466	621	606	744	667	383	498	502	745	645	791	705	719	626	755	718
CNOT8	51	62	54	39	54	57	50	34	37	80	84	45	48	52	70	66	34	60	68	36	66	86
CNOT9	223	332	216	229	259	251	298	297	213	264	321	146	196	224	249	217	258	274	255	219	270	258
CNPPD1	111	170	94	105	119	116	115	62	89	132	126	119	79	95	137	115	110	95	121	79	103	135
CNPY3	629	756	508	439	569	619	543	819	616	651	670	679	814	759	580	529	747	588	636	420	539	693
CNR1	519	1702	1472	1224	1509	423	507	905	802	976	1135	380	307	382	1282	1928	1319	1264	1196	1997	418	1623
CNRIP1	906	1505	1024	902	1125	853	777	1235	826	1013	925	812	838	672	1248	951	1021	1078	1070	746	1245	1250
CNST	82	193	132	145	159	93	79	94	175	123	223	77	88	59	174	176	116	118	88	183	120	158
CNTFR	566	847	470	851	911	645	510	851	543	756	531	441	508	343	971	1212	677	1213	785	792	446	1128
CNTN1	7250	11315	9838	12253	13188	7999	6267	9908	8981	11146	12347	6239	7415	6737	12002	13916	11089	12508	10160	14008	5788	13176
CNTN2	126	207	167	144	229	278	290	276	132	194	402	78	78	147	236	454	135	297	125	308	257	286
CNTN4	243	439	438	302	420	356	274	391	358	383	483	312	249	419	376	273	611	320	324	367	571	431
CNTN5	534	817	756	1061	1082	803	382	759	672	1288	840	272	428	370	921	998	936	1209	792	1242	965	1278
CNTNAP1	293	757	523	527	861	494	450	675	559	479	503	378	439	335	670	818	652	756	687	699	93	843
CNTNAP2	228	788	398	484	697	282	167	654	442	675	447	218	376	362	644	636	435	621	463	589	604	693
CNTNAP5	377	763	423	514	626	261	206	458	273	599	420	283	341	293	550	544	371	525	470	669	762	608
CNTRL	49	105	99	59	90	57	25	84	43	97	80	41	40	66	70	108	53	91	82	111	134	76
COASY	12	9	10	8	17	28	24	30	20	29	15	12	25	19	12	8	10	22	14	8	8	20
COBL	85	149	111	211	192	88	114	167	176	166	247	68	62	96	209	222	215	163	98	186	80	206
COBLL1	52	72	100	96	112	89	88	108	62	91	192	62	70	103	127	95	126	114	112	99	48	116
COCH	242	171	323	269	321	64	179	301	198	177	194	100	138	81	190	88	185	165	290	186	14	98
COG1	90	206	93	116	143	144	115	156	109	122	152	108	145	156	166	104	158	122	181	88	108	155
COG2	291	446	454	343	306	502	302	433	411	543	390	202	282	328	505	512	497	392	402	342	512	426
COG3	225	453	420	339	379	216	248	313	238	409	395	184	149	206	365	526	340	365	347	466	402	474
COG4	732	1100	1246	1004	1113	932	833	1097	1034.98	1141	1074	698	605	683	1329	1115.99	1017	1228.99	1097	1026.99	708	1109
COG5	737	1040	1086	824	923	794	659	934	920	904	1102	643	671	740	1130	1037	875	903	926	832	804	899
COG6	1230	2183	2472	2100	2207	1170	1192	1704	1568	1993	2252	620	765	753	2274	2803	2351	2521	1813	2513	1139	2389
COG7	85	91	65	72	73	94	111	97	99	99	94	106	68	72	81	75	129	60	59	43	71	88
COIL	83	153	65	92	142	92	43	102	65	110	126	71	109	71	121	119	81	127	78	110	74	117
COL11A1	1388	2340	1233	2026	1946	3741	766	2091	664	2220	852	2066	1417	1402	1631	1559	954	2589	1669	1742	1513	2155
COL12A1	1234	1991	989	1350	1258	1877	726	2411	1143	2004	1325	1626	1966	1745	1585	1442	1318	1851	1653	1731	2793	1620
COL14A1	166	732	424	234	263	149	54	273	168	209	219	214	244	332	296	113	182	169	356	133	1021	312
COL17A1	0	15	9	3	2	1	0	3	7	5	33	17	10	14	4	0	12	8	3	2	50	17
COL19A1	5	14	78	26	18	27	1	14	7	17	7	11	2	1	18	24	19	26	11	43	67	31
COL1A2	702	1041	1474	804	884	799	723	978	815	689	1173	675	819	1219	722	546	1140	950	989	512	505	667
COL21A1	22	49	42	15	36	48	23	30	37	38	46	18	3	49	41	44	63	22	27	24	25	35
COL22A1	141	472	141	154	193	230	153	412	187	267	188	295	242	456	296	164	162	188	242	153	832	229
COL23A1	67.97	173.18	180.53	131.82	117.73	108.49	55.74	166.92	133.23	168.52	224.44	76.77	110.25	175.04	124.51	168.78	162.28	139.92	122.79	192.77	191.31	197.06
COL24A1	93	340	104	75	122	99	76	138	117	54	67	167	132	225	265	86	109	166	203	170	87	340
COL25A1	782	1100	342	900	962	785	356	1052	649	780	523	656	979	539	924	678	594	996	735	934	169	844
COL26A1	14	29	33	14	16	17	16	26	31	10	31	29	42	24	34	7	7	17	14	16	26	29
COL27A1	478	894	518	420	495	498	314	690	300	638	508	632	455	602	768	439	420	702	361	453	813	634
COL2A1	7	26	11	4	14	4	12	37	13	13	42	27	25	65	10	14	18	9	10	20	6	16
COL3A1	11	19	132	28	32	55	12	19	8	18	36	12	1	73	24	7	33	28	12	45	12	20
COL4A1	511	638	567	463	481	497	329	615	291	416	365	313	502	753	640	388	482	355	408	563	586	638
COL4A2	81	177	174	97	122	102	77	92	37	93	148	58	66	83	150	127	81	161	81	146	68	83
COL4A3	22	7	9	18	26	18	12	15	14	29	2	10	24	2	25	61	4	19	18	45	30	8
COL4A4	16	7	17	28	16	7	2	30	9	44	9	5	7	9	44	63	3	20	15	40	29	30
COL4A5	55	97	171	73	91	122	103	107	70	184	150	86	65	118	115	130	98	100	78	131	123	113
COL4A6	117	233	247	177	172	188	101	247	133	191	161	182	130	246	203	176	178	190	143	144	148	225
COL5A1	670	1165	649	441	452	324	308	660	302	348	1269	519	620	1330	647	322	691	780	476	449	661	663
COL5A2	553	1636	735	601	597	543	257	706	328	745	431	331	562	475	628	370	433	719	623	374	838	849
COL6A2	4	4	21	5	5	9	16	16	5	5	31	2	6	7	3	8	13	4	8	12	0	6
COL6A3	45	207	109	41	41	50	34	78	41	36	37	41	70	66	59	40	32	37	67	38	16	88
COL7A1	8	9	4	6	6	6	2	12	0	4	13	1	3	8	1	1	4	9	3	2	24	6
COL8A1	13	11	45	19	24	37	1	18	15	22	22	21	7	17	24	17	14	20	10	41	9	36
COL8A2	138	162	246	146	145	220	150	184	94	157	269	114	157	288	181	149	148	143	121	227	50	201
COL9A1	10	27	2	20	19	16	7	26	8	16	9	36	11	9	39	15	7	27	39	25	8	27
COL9A2	7	3	0	5	2	7	1	6	3	3	19	0	7	18	0	2	3	4	1	1	15	1
COL9A3	28.98	75.32	31.76	20.21	33.43	25.89	11.48	17.92	10.81	10.35	22.17	25.37	21.87	34.72	28.55	13.47	64.99	14.55	41.98	15.54	53.89	35.86
COLEC10	92	82	161	96	99	117	84	84	44	99	91	66	84	97	109	101	84	94	59	172	68	92
COLEC11	48	64	79	38	48	30	8	32	15	36	48	33	20	41	44	43	32	25	41	38	68	27
COLEC12	292	576	686	698	843	465	360	487	340	749	661	223	236	309	755	984	617	753	549	1035	290	689
COLGALT2	282	638	344	350	440	350	264	486	330	402	494	303	186	379	454	407	442	441	407	444	184	725
COLQ	0	17	11	1	6	2	0	2	5	15	11	0	1	1	2	8	12	10	5	14	0	12
COMMD1	70	83	69	79	83	98	73	94	100	84	86	120	107	88	86	92	92	78	46	76	88	83
COMMD10	131	60	90	57	104	156	58	81	51	80	73	51	79	60	82	135	162	139	51	43	89	144
COMMD2	447	515	548	431	476	604	466	596	665	563	567	510	639	521	532	411	653	495	516	344	341	548
COMMD3	812	799	658	671	776	1046	658	989	1015	783	795	774	1116	760	809	724	725	816	694	488	752	697
COMMD4	101	138	72	100	113	176	132	177	107	107	173	188	231	136	124	116	69	137	92	81	82	155
COMMD5	388	421	310	293	395	513	263	403	422	478	344	388	511	452	434	345	360	384	342	249	510	402
COMMD6	111	187	109	117	116	92	89	125	115	129	143	42	56	80	230	166	172	177	155	131	82	172
COMMD7	1351	1578	780	1205	1181	1533	1179	1196	1464	923	1266.99	1327	1506	1642	1215	1110	1261	1345	1189.99	869	905	1173
COMMD8	207	228	118	200	159	228	181	197	195	170	169	164	207	137	196	140	155	191	153	139	124	177
COMMD9	469	505	430	481	506	499	358	620	474	573	483	328	522	379	576	449	499	414	434	483	318	375
COMT	579	747	527	471	632	799	690	683	744	638	1422	386	468	686	753	1021	1109	702	503	674	511	631
COMTD1	52	48	37	39	32	54	36	73	45	46	34	29	45	67	85	65	22	48	35	48	41	28
COP1	343	417	293	273	350	251	176	358	348	339	296	177	302	281	381	316	318	377	296	315	312	333
COPA	68	140	42	50	132	95	84	146	96	103	112	90	99	100	104	102	127	121	76	74	120	96
COPB1	1430	1969	1858	1840	1843	1418	1513	1787	1908	1949	2028	1522	1236	1493	1965	1988	1895	1779	1905	1717	1674	1800
COPB2	1944	2916	2563	2354	2497	2096	1645	2275	2464	2212	2494	1382	1543	1596	2608	2939	2412	2611	2348	2320	1628	2471
COPE	13	34	3	7	15	29	25	15	33	11	23	11	40	46	23	23	19	16	17	9	17	19
COPG1	3253	5311	3963	4191	4271	3705	3042	4464	4486	4136	4136	3423	3233	3548	4427	4320	4551	4374	4641	3581	3215	4598
COPG2	363	378	503	443	401	473	361	467	339	446	391	416	389	440	413	416	356	457	398	376	400	540
COPS2	3146	3432	3112	3042	2997	3441	2579	3511	3156	3188	3338	2746	3535	3158	3303	3457	3101	3039	2900	2358	2508	3094
COPS3	1442	2035	2145	1620	1834	1580	1357	1826	1797	1750	1743	1031	1293	1285	1849	2004	1844	1751	1751	1548	1209	1877
COPS4	3290	3934	3272	3294	3599	3421	2344	3679	3354	3044	3651	3119	3004	3046	3950	3510	3591	3877	3589	2692	2699	3741
COPS5	1067	1002	1027	888	1079	1259	892	1362	1214	910	1097	863	1254	1333	1030	1031	948	935	949	750	788	1099
COPS6	7	9	13	17	8	26	10	12	10	8	15	14	9	5	12	14	16	14	9	14	18	12
COPS7A	986	1337	838	1055	1374	1386	1122	1517	1194	1031	1412	972	968	898	1188	1214	958	1194	1007	942	907	1544
COPS7B	290	351	324	249	258	226	230	284	232	240	319	229	228	250	305	305	258	266	272	237	287	339
COPS8	1628	2036	1512	1613	2005	1566	1248	1830	1487	1628	1733	1236	1347	1199	2188	1677	1790	1999	1829	1233	1158	2216
COPS9	7	22	3	14	7	20	17	18	7	7	19	19	6	9	11	12	7	7	5	17	12	11
COPZ1	79	83	53	57	100	132	115	91	86	75	83	88	149	111	67	58	86	94	67	68	87	109
COQ10A	4	9	3	5	3	7	2	21	8	5	2	14	12	5	2	4	9	9	3	1	5	5
COQ10B	112.91	273.52	176.53	144.52	136.47	122.64	130.46	165.62	217.41	91.94	224.95	111.45	152.88	164.65	95.7	124.7	245.11	63.76	226.89	80.38	132.18	130.12
COQ2	186	174	177	131	173	219	135	227	161	170	212	171	177	140	165	147	89	226	121	135	134	209
COQ3	360	432	352	396	370	461	328	449	450	425	352	458	510	412	471	405	506	361	551	252	328	402
COQ4	7	43	4	17	38	33	34	88	30	33	49	18	15	21	35	52	38	15	30	15	20	35
COQ5	165	209	119	169	182	216	133	193	253	135	196	152	284	223	167	141	169	140	206	102	132	173
COQ6	194	310	175	286	276	231	268	343	290	244	321.99	281	251	301	342	206	329	298	249	147	221.98	313
COQ7	115	62	55	79	84	119	88	84	93	112	70	155	108	62	109	59	94	87	63	58	88	78
COQ8A	527	649	871	708	780	492	516	650	668	694	853	309	290	423	606	866	676	752	790	808	751	872
COQ9	149	164	178	101	122	227	102	159	104	97	140	223	167	137	116	143	136	133	182	85	146	99
CORIN	39	42	43	36	63	30	9	20	8	40	45	14	10	17	31	54	39	65	38	63	33	36
CORO1B	46	73	23	33	80	72	59	43	55	25	58	38	59	43	37	27	45	27	47	36	60	60
CORO1C	1654	1567	2697	1306	1479	1909	1031	1550	1075	1925	1226	1436	1740	1627	1505	1248	1291	1758	1338	1236	1946	1586
CORO2A	7	3	3	1	1	0	0	6	1	0	0	0	7	11	3	10	5	6	18	9	14	2
CORO2B	300	448	231	310	362	562	579	587	372	367	898	307	262	324	568	703	456	642	317	395	522	665
CORO6	157	179	140	168	241	246	198	253	162	113	164	127	168	113	224	224	102	216	161	160	71	215
COTL1	2343	2954	1605	2300	2599	2071	1551	2747	2141	2626	2639	1701	2505	2356	2847	2335	2052	2626	2279	1998	2098	2796
COX19	18	12	13	11	13	25	16	19	20	22	37	21	20	42	26	20	21	17	13	10	20	14
COX7A2	24	10	9	17	22	31	32	14	9	35	21	15	23	31	9	15	36	14	12	4	10	21
COX7B	8	5	5	4	4	13	13	15	13	10	20	9	26	8	9	15	13	13	7	9	15	28
CPA6	11	9	28	9	4	9	9	7	1	14	4	0	4	5	2	0	0	12	2	8	7	3
CPAMD8	50	104	29	50	84	39	14	34	55	43	61	11	38	41	56	67	28	51	29	66	94	73
CPD	539	801	771	622	659	508	582	614	522	532	993	334	301	405	675	979	626	650	557	723	552	779
CPE	9904	14806	21042	13498	14062	11699	12475	13277	18736	19338	17976	10174	8931	11938	15306	16924	19372	15199	13429	15784	11698	14828
CPEB1	1089	1613	1225	1165	1377	1282	992	1560	1247	1247	1145	1580	1554	1292	1326	1160	1212	1305	1440	878	1639	1558
CPEB2	2137	2589	1818	2289	2540	2687	1874	2978	2423	1986	2996	2094	2547	2148	2654	2512	2416	2272	2197	1965	1266	2564
CPEB3	2154	2982	2955	2902	3271	2797	1796	3013	2418	3063	2779	2086	2744	2432	3092	3050	2752	2975	2549	2570	2266	3015
CPEB4	4818	5993	5384	5128	5241	5878	3500	5853	4824	5884	5476	4343	5948	5370	4873	4263	4739	5253	5613	3506	7024	4837
CPLANE1	2	3	0	4	1	1	0	0	9	6	5	1	4	2	0	12	0	5	2	4	0	5
CPLX1	1297	769	1322	1108	1452	1384	795	1033	1136	1103	1448	609	928	751	1154	2721	1901	1472	790	2010	927	1618
CPLX2	821.85	788	1687	907.73	1476.44	1286.87	1003	1262	666	1241	748	483.79	780.81	469	1168.63	1677.88	588.45	1616.47	617	1229.88	976.03	1557.86
CPLX3	16	8	349	16	40	57	35	13	29	114	48	9	29	40	9	57	51	6	15	30	55	28
CPM	41	10	24	11	15	32	61	34	29	21	54	2	6	14	30	31	44	27	6	15	13	20
CPN1	152	201	209	81	110	181	74	141	91	142	153	77	126	226	90	69	139	83	122	37	257	133
CPNE2	2010	2965	1409	2189	2090	1815	874	2119	1724	1927	1409	2016	1616	1583	1978	1612	1581	2189	2608	1369	1619	2555
CPNE3	272	462	526	346	381	401	223	527	163	311	406	288	271	342	409	322	250	358	338	289	387	513
CPNE4	943	882	1217	1304	1403	1235	669	933	953	1767	714	648	631	567	1417	1961	900	1473	840	1349	248	1231
CPNE7	349	314	1298	249	359	502	278	416	380	438	274	260	310	563	262	448	576	540	350	253	2833	498
CPNE8	130	128	156	217	187	166	63	150	113	457	90	61	78	47	204	242	94	212	99	192	243	253
CPNE9	677	2521	832	807	977	873	335	1408	689	907	593	554	707	1085	838	549	488	835	974	475	679	1260
CPOX	317	532	254	293	382	345	298	427	351	300	330	399	440	374	411	272	306	314	473	290	371	409
CPPED1	351	352	197	305	295	373.97	231	351.97	299	254	375.99	298	489	299.99	303	295	356.95	327	269	194.98	239.99	324
CPQ	100	158	98	125	108	108	63	95	176	124	133	70	63	63	159	118	158	95	146	74	62	88
CPS1	0	8	7	1	9	10	0	3	6	2	37	18	12	11	8	11	0	19	0	21	12	11
CPSF1	7	31	18	12	29	42	36	55	31	39	45	23	43	49	36	39	28	52	24	26	65	42
CPSF2	1174	2234	1932	1839	1925	1326	1278	1658	1477	1606	2275	836	942	1046	1871	2151	1755	1776	1700	1745	1506	1850
CPSF3	673	819	726	662	800	773	522	746	719	718	827	502	648	699	819	808	774	722	706	551	633	715
CPSF4	857	1177	918	859	937	949	787	1012	868	901	1002	696	841	947	930	962	909	787	954	582	907	1018
CPSF6	630	1519	948	988	1189	913	901	1090	951	1200	1358	718	810	891	1132	1076	1248	1184	1124	1109	1224	1315
CPSF7	23	79.96	62	41	57	83	47	56	40	49	61	52	43	45	34	67.95	48.7	51	46	48.88	80	75
CPT1A	33	81	90	90	109	50	72	91	67	104	81	37	30	42	49	129	87	75	48	120	61	70
CPT1B	5	14	4	1	2	5	12	4	3	6	10	2	12	11	4	5	8	4	4	1	8	4
CPT2	150	247	179	195	207	181	130	192	222	214	319	137	89	151	301	267	216	151	192	277	167	234
CPXM1	31	44	13	21	44	65	44	54	41	25	64	33	58	58	27	41	22	39	21	37	23	26
CPXM2	35	39	101	49	64	73	50	27	125	75	617	6	21	220	48	29	271	21	24	244	5	74
CPZ	82	81	119	116	97	139	48	134	81	124	76	69	125	71	189	97	71	143	77	73	74	115
CRABP1	675	539	282	547	622	758	620	1080	763	587	563	664	1026	738	1008	474	666	563	687	354	189	692
CRACD	559	576	1741	582	661	738	222	567	437	1079	400	329	473	429	488	763	384	666	354	657	2488	758
CRACDL	31	20	27	8	11	8	2	6	14	23	32	10	12	16	13	19	14	30	15	28	20	7
CRACR2A	11	80	25	7	23	3	8	37	7	7	4	7	25	12	32	0	16	12	12	4	22	23
CRACR2B	108	412	173	259	312	190	56	309	117	334	92	131	90	150	446	391	122	350	157	476	142	376
CRADD	135	162	181	117	204	181	169	145	131	217	145	135	146	118	161	161	129	151	137	112	154	140
CRAMP1	65	223	142	98	118	79	70	172	72	159	128	104	113	119	130	126	120	172	112	202	188	155
CRAT	28	124	190	98	150	58	69	100	69	121	153	62	42	72	133	176	97	114	80	165	102	121
CRB1	30	89	40	91	77	41	41	82	45	68	83	27	31	57	67	48	87	97	72	85	77	112
CRB2	21	77	14	18	49	10	18	41	23	18	57	16	10	28	21	27	22	24	34	27	55	39
CRBN	152	239	172	140	159	88	112	180	87	192	157	56	64	80	154	141	148	204	160	177	165	237
CREB1	204	359	310	289	326	220	167	257	221	321	318	142	197	179	295	331	279	381	191	371	275	346
CREB3	560	546	617	696	704	561	202	323	307	315	323	233	174	251	385	832	643	793	266	325	434	827
CREB3L1	354	635	410	566	622	340	394	488	406	612	587	317	295	321	596	432	513	633	449	499	433	569
CREB3L2	37	106	123	73	45	44	65	77	63	118	73	40	38	43	73	75	87	78	95	100	107	100
CREB5	96	169	146	112	91	201	175	146	69	66	318	36	32	97	113	218	139	143	68	182	120	117
CREBBP	1381	1975	1654	1498	1559	1849	1380	2081	1601	1823	1654	1422	1607	1505	1449	1570	1513	1618	1657	1655	2406	1923
CREBL2	448	716	614	549	649	487	461	443	456	692	602	386	503	336	660	670	518	676	466	488	479	668
CREBRF	311	536	468	338	410	346	262	447	336	464	536	282	344	314	540	591	355	411	519	499	414	486
CREBZF	22	17	12	3	6	27	7	28	23	13	26	9	41	37	15	19	9	21	11	16	24	11
CREG1	55	57	42	64	102	81	82	85	55	66	135	44	97	58	59	96	89	81	70	60	51	108
CREG2	176	462	283	309	401	126	130	301	205	285	301	118	150	189	376	354	316	328	252	405	193	394
CRELD1	264	305	185	181	316	381	321	515	242	298	327	219	388	286	302	327	259	354	206	180	198	352
CRELD2	371	677	373	397	398	373	387	671	461	555	602	344	484	558	437	450	595	474	684	390	531	529
CREM	728	668	705	640	681	696	710	637	918	562	883	618	812	722	637	609	810	542	706	441	693	649
CRH	278	170	482	189	157	370	277	360	506	201	238	364	202	325	129	647	399	247	196	284	280	169
CRHR1	29	52	39	65	76	52	19	55	48	129	16	11	22	6	63	55	36	68	33	40	26	70
CRHR2	138	189	604	302	281	171	264	248	162	360	342	53	103	87	222	195	189	240	148	177	129	292
CRIM1	2112	4398	1436	2519	2957	2486	1841	3387	2757	2256	2836	3275	4255	3044	2519	1799	2282	2282	3649	1816	1700	2537
CRIP1	71	51	58	32	64	130	111	74	24	37	85	49	27	87	54	68	38	46	27	54	17	68
CRIP2	167	196	83	135	267	249	242	303	151	157	303	179	215	273	182	230	188	180	127	156	209	215
CRIPT	303	345	265	312	358	384	417	427	330	443	417	311	600	353	287	735	823	438	624	397	273	582
CRISPLD1	51	126	97	87	92	44	43	57	64	99	82	42	53	105	49	51	78	101	72	73	59	83
CRISPLD2	28	13	12	24	21	30	13	25	29	29	19	10	7	14	22	9	12	30	19	18	4	13
CRK	1349	2062	1484	1539	1649	1368	1063	1730	1605	1560	1684	1047	1619	1575	1659	1613	1640	1708	1722	1385	1393	1839
CRKL	1401.99	1788.98	1572.99	1484	1645.9	1615.98	1471.95	1803.93	1783.99	1515	2075.94	1470.85	1788.96	1683	1804	1614.99	1649.95	1567	1808	1169.99	930	1480.99
CRLF3	127	176	154	132	161	152	106	130	133	151	179	81	68	111	141	164	187	168	95	133	160	166
CRLS1	156	172	131	150	151	204	137	218	182	153	189	173	235	184	176	125	184	150	177	86	144	178
CRMP1	6862	8437	7480	7130	7355	7840	6642	7824	6822	7262	8701	5237	5741	5601	7608	7903	6781	8600	7205	6944	6447	7508
CRNKL1	46	59	51	71	81	106	53	58	45	76	67	44	68	53	41	42	49	61	47	25	94	71
CROCC	1	16	4	0	3	1	2	7	11	4	13	8	1	15	3	2	3	4	11	4	12	1
CROT	480	497	340	407	533	303	261	403	291	599	448	320	316	354	450	431	252	324	447	384	280	499
CRPPA	64	75	70	94	100	85	40	99	84	119	108	60	66	74	109	84	96	98	59	60	64	91
CRTAC1	96	325	216	180	253	199	516	339	371	152	340	275	289	303	208	193	382	157	310	170	196	279
CRTC1	48	75	83	33	65	49	18	96	46	52	80	48	69	79	49	48	37	80	64	65	191	58
CRTC2	3	22	9	12	13	14	13	11	6	11	38	7	15	6	21	7	12	15	9	17	12	34
CRY1	2933	4763	4432	3500	3567	3637	2555	3720	3703	3874	4054	2684	3177	3165	3885	3660	3769	3692	3849	3136	5319	3823
CRY2	397	938	1384	718	683	465	390	678	520	883	693	295	315	475	946	1042	660	713	656	827	978	890
CRYAB	2235	235	1527	888	729	3437	3358	1293	1299	549	4274	415	813	1342	832	2556	1351	994	404	1389	607	827
CRYBB2	0	1	11	0	0	0	0	4	1	3	0	1	0	0	0	3	0	0	0	0	4	2
CRYBG1	119	99	77	66	67	102	94	79	61	93	101	57	60	62	124	71	56	39	73	102	60	63
CRYBG3	108	107	144	70	100	180	202	117	112	85	232	45	25	82	91	250	83	113	69	145	107	122
CRYL1	43	55	58	22	29	13	21	31	31	27	67	3	20	21	41	45	34	16	59	37	24	20
CRYM	402	2509.69	693.9	890.95	1042.98	371	508	855.95	987.95	516.85	2549	742	572.66	845	1030.96	527.96	1744.86	676.96	1614.96	950	421	1088.98
CRYZ	31	16	2	23	16	21	3	21	9	10	11	18	28	42	30	11	13	38	8	28	13	29
CRYZL1	70	103	72	74	92	90	99	109	84	158	109	135	137	167	93	54	109	129	136	47	101	152
CS	207	356	176	227	353	387	400	652	308	258	441	243	381	340	389	358	312	472	288	226	304	494
CSDC2	155	270	101	162	237	106	176	170	175	201	179	166	116	96	177	250	198	246	179	132	155	332
CSDE1	7046	10458	9095	7840	7794	8287	5747	9302	6743	9273	8367	7686	7392	7592	8468	8229	7851	7770	7790	7173	10984	8369
CSE1L	1173	1845	1563	1369	1572	1348	1169	1533	1516	1457	1951	994	1144	1076	1727	1493	1585	1565	1619	1491	1184	1676
CSF1	23	20	14	14	18	36	29	24	14	17	60	9	6	21	12	30	24	22	4	14	17	4
CSF1R	194	81	136	144	134	144	131	70	115	152	284	93	38	144	149	221	131	110	108	183	64	128
CSGALNACT1	112	127	97	101	104	93	108	153	97	110	195	55	63	104	154	160	153	110	97	94	52	91
CSGALNACT2	310.72	506.07	632.02	331.61	372.06	345.63	309.17	386.18	379.64	437.58	596.13	226.38	236.06	328.53	503.1	547.7	392.61	394.21	340.58	566.29	504.81	499.9
CSK	602	909	515	552	679	727	704	967	567	407	658	469	609	659	758	699	502	791	609	519	483	892
CSMD1	327	810	1324	704	738	458	304	707	453	1082	608	421	356	460	627	691	535	825	624	714	1705	748
CSMD2	121	396	138	211	277	132	74	351	125	326	148	185	183	137	223	336	103	213	161	341	310	290
CSMD3	776	1584	866	1284	1340	1043	557	1250	871	1701	901	959	879	824	1458	1288	815	1262	1016	1264	1271	1326
CSNK1A1	10814	10831	11718	10333	10532	12123	9939	11232	11064	10283	13646	8053	9896	9977	11475	10954	11319	11052	9867	8700	9285	11012
CSNK1D	251	632	470	412	452	231	249	401	359	382	508	161	258	277	397	488	554	448	423	445	389	539
CSNK1E	783	1537	1114	959	1151	868	806	1202	919	1065	1138	547	688	699	1242	1136	1178	1276	1117	1211	1408	1441
CSNK1G1	176	402	361	216	268	186	192	258	227	263	268	146	135	141	278	264	218	227	234	342	595	398
CSNK1G2	898	1887	1242	1044	1206	970	914	1215	1187	1203	1306	894	856	1118	1491	1219	1078	1199	1302	1119	1036	1548
CSNK1G3	161	203	240	231	235	188	83	134	137	146	148	87	83	102	131	302	198	275	98	151	245	330
CSNK2A1	2519	2767	2872	2275	2556	2444	1829	2742	2002	2525	2454	1988	2136	2112	2826	2714	2389	2768	2353	2164	2235	2665
CSNK2A2	845	1292	1195	1109	1210	941	959	1168	1157	1070	1128	770	669	806	1240	1068	1054	1302	1306	970	985	1346
CSPG4	10	10	20	11	17	5	11	9	7	37	6	6	3	4	25	14	7	32	0	32	17	29
CSPG5	208	277	140	180	348	382	327	410	250	272	285	256	264	279	285	204	187	290	188	140	192	306
CSPP1	118.49	203.26	122.79	109.58	108.64	136.11	79.53	138.65	125.38	160.22	103.92	195.2	151.54	163.6	134.24	119.91	136.67	89.52	146.53	109.86	146.11	143.08
CSRNP1	71	119	255	135	168	118	88	116	127	208	187	82	60	54	147	156	148	126	114	158	334	155
CSRNP3	396	1516	1110	1048	1156	545	430	907	609	1298	926	299	395	325	1066	1277	644	1298	903	1711	797	1411
CSRP1	128	158	103	103	156	180	108	172	127	120	79	104	152	144	103	149	157	98	106	88	27	143
CSRP2	499	359	354	277	392	613	462	522	603	634	750	320	314	669	328	460	524	367	284	243	569	436
CSTB	305	335	208	317	384	308	509	354	240	288	428	296	287	347	320	303	402	360	386	219	215	321
CSTF1	436	749	528	416	515	622	480	651	429	436	639	531	492	535	561	450	482	483	544	392	684	614
CSTF2	316	517	192	275	370	447	333	529	288	304	483	359	475	415	348	336	288	441	308	201	400	435
CSTF3	885	1146	1078	856	824	997	698	955	935	992	975	807	821	1019	1000	809	992	978	1001	782	1174	899
CTBP1	4870	5670	5543	5701	5719	6859	3808	5875	5303	5797	5351	4177	5055	5298	5137	4921	5466	5670	4752	4043	5615	5715
CTBP2	575	925	571	620	649	890	712	820	812	526	991	578	753	1077	521	521	756	561	678	375	525	716
CTBS	413	409	404	311	358	264	349	355	204	222	373	114	300	267	426	433	424	227	325	189	176	472
CTC1	21	28	49	42	36	43	16	56	22	35	35	35	28	33	67	36	46	31	42	33	64	37
CTCF	1996	3670	3987	2858	3087	2260	1687	2784	2375	3152	2894	1297	1892	1959	2983	3655	2538	3268	2817	3415	3160	3461
CTDNEP1	5	11	4	12	11	4	15	16	2	9	15	7	11	25	3	12	7	17	13	5	13	17
CTDP1	94	206	272	193	211	138	107	218	215	245	145	93	94	123	199	216	197	223	169	256	230	274
CTDSP1	38	41	27	20	31	23	24	32	26	20	47	17	9	31	15	39	42	35	29	32	33	17
CTDSPL	913	1604	1558	1315	1370	1471	681	1529	664	1627	1286	1102	984	1059	1187	1207	1186	1166	1199	974	2422	1229
CTDSPL2	944	978	925	912	868	909	673	1073	947	959	1009	738	1015	857	909	789	965	938	862	649	1221	827
CTH	8	9	0	6	9	8	16	5	11	20	15	11	1	10	8	4	11	22	0	0	10	18
CTHRC1	92	88	50	64	97	100	44	73	59	59	142	40	91	63	66	63	98	42	64	26	25	75
CTIF	128	339	212	232	339	126	77	154	151	189	276	65	67	67	220	344	239	306	159	272	149	383
CTNNA1	108	323	131	99	106	68	92	190	106	103	266	63	87	194	141	138	184	106	156	105	209	169
CTNNA2	6315	7689	6488	6529	7243	7277	4903	7501	6199	6455	8961	4962	6433	7206	7195	7394	7577	7141	6236	5635	5413	7510
CTNNA3	6	12	21	4	27	11	33	17	22	25	75	1	10	17	13	47	19	12	11	34	14	22
CTNNAL1	349	541	666	438	423.39	348	267	349	381	692	603	242	220	566	424	528	504.5	431	359	349	437	450.4
CTNNB1	23022	31405	21812	25919	27014	27842	19439	27467	25100	29592	27666	20024	26134	26599	27119	23257	26834	26220	25006	20359	23134	28763
CTNNBIP1	958	1041	1096	945	1088	1053	762	1083	1031	918	1232	814	948	973	1065	1033	1175	1073	998	780	713	1061
CTNNBL1	1745	2001	1953	1667	1801	2299	1459	2076	1960	1781	1697	1718	1592	1693	2091	1791	1733	1837	1530	1418	1742	1952
CTNND1	315	385	300	235	313	424	430	343	311	235	571	337	225	370	313	378	298	355	248	294	392	298
CTNND2	3125	5593	5065	4292	4565	4099	3167	5042	3485	4814	6040	2816	3378	3355	5125	5380	4330	4635	4293	4457	4897	5625
CTNS	64	46	100	62	35	63	83	65	37	53	94	40	49	65	48	77	76	59	101	57	49	57
CTPS1	522	910	610	983	817	581	528	731	643	696	878	390	494	419	880	749	631	937	819	815	465	803
CTPS2	361	796	298	602	686	324	300	499	546	372	663	208	222	339	746	488	717	538	526	475	318	529
CTR9	1679	3041	2390	2183	2325	1938	1337	2341	2030	2344	2229	1383	1417	1507	2370	2308	2028	2299	2056	2160	2130	2618
CTSA	406	510	394	444	470	540	544	426	476	507	718	345	336	534	463	380	787	626	477	444	293	783
CTSB	1204	1897	1405	1447	1797	1862	1757	2153	1194	1260	2256	1034	1059	1587	2074	2078	1637	1772	996	1490	1055	2400
CTSC	655	635	376	481	492	563	417	643	667	683	553	612	648	684	637	555	667	615	608	415	366	661
CTSD	90	196	112	126	172	111	119	114	110	158	193	32	41	77	173	266	203	194	123	228	106	194
CTSK	17	24	8	7	9	35	15	31	9	12	18	20	8	25	15	18	11	12	16	19	15	13
CTSL	5071	4243	3910	4097	4448	5972	2936	3955	3893	2791	4345	3161	4507	4647	3773	4089	4919	4652	3655	2102	3909	4439
CTSO	76	76	59	62	77	67	45	68	61	76	96	37	108	52	95	55	112	94	46	70	101	75
CTSZ	306	219	342	260	258	313	176	489	408	213	349	207	261	300	292	469	392	275	317	190	126	228
CTTN	917	1957	2178	1595	1631	1191	966	1548	1145	1581	1319	770	745	1130	1556	1814	1275	1483	1505	1440	2555	1712
CTTNBP2	1116	2148	2343	1543	1626	1324	897	1407	1099	2902	1360	1070	1086	1023	1693	1563	1240	1633	1556	1503	2345	1971
CTTNBP2NL	244	352	284	257	297	229	258	335	245	292	348	125	211	254	244	415	324	347	276	437	273	330
CTU2	4	7	3	2	15	16	14	5	6	13	9	4	14	12	5	1	1	10	7	7	5	13
CTXN1	23	40	12	13	37	20	30	52	26	39	27	40	31	29	15	25	31	34	23	20	49	50
CTXN2	506	360	219	493	518	679	460	438	532	489	414	510	711	529	575	374	559	504	437	244	302	413
CUBN	15	42	14	8	5	0	2	18	4	4	11	15	0	25	7	8	11	6	20	7	21	4
[truncated: 9,366 more rows]

## Sheet: Behavioral Observations
All behavioral data recorded before tissue extraction
	sex_num	song_category_num	peck_other_bird	approach_other_bird	bath	bleh_call	beak_wipe	defecate	displace_other_bird	drink	feed	fly_to_new_perch	hop	leg_stretch	change_perch	peck_the_environment	preen	prrp_call	ruffle_feathers	seconds_singing	scratch	sleep	wing_stretch	walk	wing_wave	yawn
s6MPOA	female	high	4	0	0	0	30	11	5	6	11	122	53	9	52	12	77	3	36	8	7	7	9	38	0	0
s19MPOA	female	high	12	2	0	1	56	12	6	6	11	172	111	4	105	14	26	0	24	10	6	3	2	33	0	1
s11MPOA	female	high	17	2	0	1	26	11	8	11	37	105	38	7	44	26	130	6	18	20	12	0	7	88	0	1
s20MPOA	female	high	6	1	0	1	39	7	6	6	17	91	26	18	53	17	93	2	18	20	10	2	17	35	0	1
s7MPOA	female	high	9	4	0	0	20	11	7	9	20	224	101	4	16	7	39	1	15	28	3	0	2	36	0	0
s17MPOA	female	low	17	0	0	1	75	9	3	9	50	122	53	8	39	3	156	4	25	0	18	2	4	53	0	1
s18MPOA	female	low	4	0	0	0	79	8	3	8	29	75	45	3	26	5	189	0	64	0	75	3	5	43	0	0
s21MPOA	female	low	5	4	0	1	55	8	4	7	10	334	96	4	67	4	43	17	15	0	9	1	1	41	0	0
s1MPOA	female	low	4	1	0	0	37	11	1	8	8	159	38	13	49	3	37	0	21	1	6	6	3	32	0	3
s2MPOA	female	low	15	2	1	9	83	15	4	19	23	150	73	2	33	9	74	2	26	4	16	6	3	41	0	2
s22MPOA	female	low	3	1	0	0	5	3	3	4	16	138	21	1	2	3	35	0	18	7	2	0	0	12	0	0
s8MPOA	male	high	8	7	0	0	45	13	10	5	27	305	73	1	74	16	47	14	53	47	10	0	2	50	154	0
s12MPOA	male	high	3	0	0	0	24	10	4	3	10	264	62	1	66	12	60	2	21	54	5	0	2	37	0	1
s5MPOA	male	high	4	1	0	1	66	14	3	10	41	304	41	6	65	4	70	5	26	57	9	1	2	36	0	0
s3MPOA	male	high	2	0	0	0	71	10	5	10	26	183	29	11	57	5	80	27	22	72	16	5	5	32	0	1
s13MPOA	male	high	9	1	0	0	56	13	10	6	18	162	39	7	54	12	33	3	26	94	17	0	4	35	0	0
s10MPOA	male	low	24	7	0	1	114	19	24	10	32	284	146	4	119	3	100	3	35	0	14	6	5	101	1	1
s4MPOA	male	low	4	0	0	0	4	6	9	0	13	52	20	11	17	4	100	0	18	1	3	1	4	17	0	0
s14MPOA	male	low	2	1	0	0	40	15	0	2	18	79	12	14	15	2	108	24	28	2	27	6	7	34	0	1
s16MPOA	male	low	10	4	0	1	78	11	3	13	54	95	27	2	23	2	90	24	21	13	17	3	5	39	0	2
s15MPOA	male	low	4	2	0	0	38	1	1	9	19	38	21	9	19	15	82	3	22	14	8	4	10	31	0	0
s9MPOA	male	low	0	0	0	0	16	4	1	0	3	22	10	0	2	2	69	0	12	22	4	4	1	7	0	0
