# Supplementary material for: Distinct patterns of gene expression in the medial preoptic area are related to gregarious singing behavior in European starlings (Sturnus vulgaris)
Source: BMC Neurosci. 2023 Aug 3;24:41. doi: 10.1186/s12868-023-00813-4 (PMC10399071; doi:10.1186/s12868-023-00813-4)
Supplement: Supplementary file 2 — Supplementary Material 2: All differential gene expression results. [file 12868_2023_813_MOESM2_ESM.xlsx]

## Sheet: MPOA Male High v. Low EdgeR
All EdgeR differential gene expression analysis results comparing low- and high-singing males
	NCBI_geneName	NCBI_geneID	MPOA_MH-MPOA_ML_logFC	MPOA_MH-MPOA_ML_logCPM	MPOA_MH-MPOA_ML_LR	MPOA_MH-MPOA_ML_PValue	MPOA_MH-MPOA_ML_FDR	MPOA_MH-MPOA_ML_Status	NCBI_product
1270	CCDC73	100227225	-2.77403	0.11848	21.8286	2.9812e-06	0.015986	DOWN	coiled-coil domain containing 73	transcript variant X7
2666	EPHA7	100224370	1.02662	6.5301	21.1714	4.1997e-06	0.015986	UP	EPH receptor A7	transcript variant X8
8046	RASGRP1	100224858	3.18576	5.57572	21.1163	4.3225e-06	0.015986	UP	RAS guanyl releasing protein 1	transcript variant X3
6599	NGEF	100227330	2.07196	7.05741	20.4804	6.0245e-06	0.01671	UP	neuronal guanine nucleotide exchange factor	transcript variant X4
5407	LOC115497297	115497297	-4.57508	-0.789981	19.7303	8.9174e-06	0.019788	DOWN	nascent polypeptide-associated complex subunit alpha	muscle-specific form-like
8185	RGS12	100226709	1.75923	6.58273	18.9432	1.34671e-05	0.021345	UP	regulator of G protein signaling 12	transcript variant X1
312	AKR1D1	100228769	4.97327	3.90339	18.9807	1.32047e-05	0.021345	UP	aldo-keto reductase family 1 member D1
1549	CHRM4	100220023	1.47822	6.13697	18.6532	1.56786e-05	0.021744	UP	cholinergic receptor muscarinic 4
6724	NPVF	100038821	-7.83255	0.731874	17.1874	3.38679e-05	0.03931	DOWN	neuropeptide VF precursor
8685	SEMA3A	100230255	1.14827	4.78335	17.1017	3.54306e-05	0.03931	UP	semaphorin 3A
5582	LOC121469849	121469849	-6.57967	1.84471	14.915	0.000112467	0.041036	DOWN	neurophysin 1-like
3763	HOXA7	100231229	-5.44064	-1.09935	14.4701	0.000142404	0.041036	DOWN	homeobox A7
5597	LOC121470314	121470314	-4.18624	-1.01933	14.4346	0.000145115	0.041036	DOWN	uncharacterized LOC121470314
9425	SST	100219295	-1.26604	9.49401	15.2912	9.21431e-05	0.041036	DOWN	somatostatin
1521	CHGB	100230980	-1.11186	3.26695	14.4092	0.000147078	0.041036	DOWN	chromogranin B	transcript variant X2
8023	RAPGEF5	100223599	0.859803	5.803	14.3982	0.000147945	0.041036	UP	Rap guanine nucleotide exchange factor 5
1619	CLIP4	100219093	0.928745	5.50081	14.5819	0.000134201	0.041036	UP	CAP-Gly domain containing linker protein family member 4	transcript variant X1
4823	LOC100223925	100223925	0.938471	4.43834	14.7575	0.000122257	0.041036	UP	cadherin-6	transcript variant X3
5065	LOC100229648	100229648	0.948154	5.11981	14.6358	0.000130411	0.041036	UP	N-deacetylase and N-sulfotransferase 3	transcript variant X4
1893	CSMD1	100230644	0.990351	6.18054	14.9687	0.000109308	0.041036	UP	CUB and Sushi multiple domains 1	transcript variant X2
5875	MAPKBP1	100232523	0.994355	4.84598	14.7846	0.000120513	0.041036	UP	mitogen-activated protein kinase binding protein 1	transcript variant X5
8528	RYR2	100225109	1.02405	8.28792	15.8901	6.71279e-05	0.041036	UP	ryanodine receptor 2	transcript variant X8
3707	HIVEP2	100224210	1.04716	7.43746	16.1607	5.81883e-05	0.041036	UP	HIVEP zinc finger 2	transcript variant X1
2664	EPHA4	100218649	1.07008	6.43201	14.8907	0.000113921	0.041036	UP	EPH receptor A4
1145	CAMK2A	100220435	1.07688	8.16727	14.6732	0.000127853	0.041036	UP	calcium/calmodulin dependent protein kinase II alpha	transcript variant X2
7660	PREX2	100225928	1.20956	4.14273	14.5897	0.000133646	0.041036	UP	phosphatidylinositol-3	4	5-trisphosphate dependent Rac exchange factor 2
2214	DISP3	100225450	1.26155	3.32834	15.8465	6.86936e-05	0.041036	UP	dispatched RND transporter family member 3	transcript variant X6
6249	MRTFB	100232165	1.27171	6.67575	15.1972	9.68468e-05	0.041036	UP	myocardin related transcription factor B	transcript variant X4
8183	RGS10	100224428	1.34257	3.445	14.5512	0.000136403	0.041036	UP	regulator of G protein signaling 10	transcript variant X1
7224	PGBD5	100224147	1.41977	3.77274	15.5506	8.03277e-05	0.041036	UP	piggyBac transposable element derived 5
1623	CLMN	100224890	1.42871	4.78979	14.8071	0.000119086	0.041036	UP	calmin	transcript variant X2
7122	PDE10A	100231795	1.4974	6.13819	14.5843	0.000134028	0.041036	UP	phosphodiesterase 10A	transcript variant X2
296	AK5	100229919	1.56989	7.42723	15.7799	7.11532e-05	0.041036	UP	adenylate kinase 5
4053	ITPKA	100219110	1.70362	4.58564	15.9372	6.54784e-05	0.041036	UP	inositol-trisphosphate 3-kinase A	transcript variant X1
870	BCL11B	100231589	1.74432	4.38689	16.6077	4.59634e-05	0.041036	UP	BAF chromatin remodeling complex subunit BCL11B	transcript variant X1
4156	KCNJ4	100221522	1.7816	3.68983	15.2204	9.56666e-05	0.041036	UP	potassium inwardly rectifying channel subfamily J member 4	transcript variant X1
4123	KCNA1	100221176	1.86344	5.92826	15.4026	8.68709e-05	0.041036	UP	potassium voltage-gated channel subfamily A member 1	transcript variant X2
5715	LRRK1	100225492	2.09103	3.41296	16.1884	5.73434e-05	0.041036	UP	leucine rich repeat kinase 1	transcript variant X5
306	AKAP5	105759324	2.11994	3.60092	14.6937	0.000126467	0.041036	UP	A-kinase anchoring protein 5	transcript variant X1
7466	PNPLA1	100225038	5.5857	-1.13703	14.9774	0.000108807	0.041036	UP	patatin like phospholipase domain containing 1	transcript variant X1
5067	LOC100229710	100229710	-0.9615	8.21809	13.8667	0.00019624	0.047332	DOWN	tubulin alpha-1B chain	transcript variant X1
7688	PRKD3	100221527	0.701746	4.96445	13.8863	0.000194213	0.047332	UP	protein kinase D3	transcript variant X2
7238	PHACTR1	100232821	1.03006	6.47693	14.0177	0.000181102	0.047332	UP	phosphatase and actin regulator 1	transcript variant X9
6812	NUAK1	100219591	1.09457	5.66182	13.9158	0.000191187	0.047332	UP	NUAK family kinase 1
4851	LOC100224500	100224500	1.9557	4.29102	14.0601	0.000177059	0.047332	UP	corticotropin releasing hormone binding protein
2512	EGR3	105760558	2.39265	3.67756	13.9145	0.000191319	0.047332	UP	early growth response 3	transcript variant X1
10520	UPP1	100224766	-1.14604	2.71571	13.7453	0.000209348	0.049105	DOWN	uridine phosphorylase 1	transcript variant X1
7386	PLCH2	100228326	1.32561	3.30944	13.6727	0.000217598	0.049105	UP	phospholipase C eta 2	transcript variant X5
7125	PDE1A	100222657	1.36641	6.25541	13.6164	0.000224216	0.049105	UP	phosphodiesterase 1A
3177	GABRA5	100232397	2.12907	8.56212	13.6039	0.000225717	0.049105	UP	gamma-aminobutyric acid type A receptor subunit alpha5	transcript variant X7
7595	PPP1R1B	115490685	3.58459	2.914	13.6764	0.000217166	0.049105	UP	protein phosphatase 1 regulatory inhibitor subunit 1B
8039	RASD2	100229182	1.61632	5.76503	13.4958	0.000239097	0.051015	NS	RASD family member 2
5382	LOC115496387	115496387	-6.96351	-0.0261308	13.4103	0.000250244	0.051695	NS	uncharacterized LOC115496387
2316	DOCK3	100231732	0.785673	9.12105	13.4002	0.000251601	0.051695	NS	dedicator of cytokinesis 3	transcript variant X4
1335	CD82	100228720	-0.830748	4.92247	13.2626	0.000270747	0.054617	NS	CD82 molecule
3040	FLRT2	100226817	0.886093	5.28613	13.1727	0.000284055	0.056278	NS	fibronectin leucine rich transmembrane protein 2	transcript variant X1
2365	DRD5	100219893	1.72369	6.25038	13.0054	0.000310595	0.060457	NS	dopamine receptor D5
7322	PIK3R1	100223949	0.928589	5.90981	12.8645	0.000334873	0.064059	NS	phosphoinositide-3-kinase regulatory subunit 1	transcript variant X1
2228	DLGAP2	100228827	1.14474	4.97375	12.7027	0.00036513	0.068663	NS	DLG associated protein 2	transcript variant X11
10686	VSTM5	100217697	-2.34811	0.499619	12.3378	0.000443885	0.079746	NS	V-set and transmembrane domain containing 5
8804	SH2D1A	100225606	-2.12021	4.54788	12.1309	0.000495943	0.079746	NS	SH2 domain containing 1A	transcript variant X2
4275	KIF5C	100218538	0.66162	6.79227	12.1686	0.000486007	0.079746	NS	kinesin family member 5C
3511	GRIA1	751952	0.885496	7.52474	12.2851	0.000456581	0.079746	NS	glutamate ionotropic receptor AMPA type subunit 1	transcript variant X4
2663	EPHA3	100222368	1.00396	5.56581	12.1879	0.000480998	0.079746	NS	EPH receptor A3	transcript variant X2
1153	CAMKK2	100229492	1.418	6.76287	12.227	0.000471022	0.079746	NS	calcium/calmodulin dependent protein kinase kinase 2
10021	TMEM272	115495326	1.77582	3.51599	12.2308	0.000470072	0.079746	NS	transmembrane protein 272	transcript variant X1
7869	PVALB	100190716	2.47482	6.4251	12.3828	0.000433317	0.079746	NS	parvalbumin	transcript variant X1
2429	DYRK4	100227944	3.02063	5.33237	12.1535	0.000489958	0.079746	NS	dual specificity tyrosine phosphorylation regulated kinase 4	transcript variant X1
3676	HES5	100224489	4.69138	2.33338	12.2082	0.00047581	0.079746	NS	hes family bHLH transcription factor 5
7194	PER3	100217777	0.736888	6.05969	12.0672	0.000513168	0.081337	NS	period circadian regulator 3	transcript variant X5
2931	FBXO32	100224944	1.15858	2.46971	12.0243	0.000525121	0.082059	NS	F-box protein 32
1378	CDH9	100226804	1.06703	6.09059	11.9499	0.000546513	0.084216	NS	cadherin 9	transcript variant X1
8423	RPS21	100190177	-0.931829	3.37597	11.9192	0.000555596	0.084443	NS	ribosomal protein S21	transcript variant X1
7271	PHLDA2	100222994	-0.865858	4.39262	11.8387	0.000580109	0.086341	NS	pleckstrin homology like domain family A member 2
835	BAIAP2	100228843	1.21777	5.26751	11.8028	0.000591429	0.086341	NS	BAR/IMD domain containing adaptor protein 2	transcript variant X6
2362	DRD1	100229034	1.55544	6.09194	11.8148	0.000587625	0.086341	NS	dopamine receptor D1	transcript variant X1
438	ANO3	100224227	0.924102	3.55014	11.7185	0.000618811	0.089165	NS	anoctamin 3	transcript variant X6
3457	GPR160	100231753	-4.85722	1.06102	11.6666	0.000636314	0.089873	NS	G protein-coupled receptor 160	transcript variant X1
4181	KCNS2	100225990	0.978385	5.72638	11.6561	0.000639922	0.089873	NS	potassium voltage-gated channel modifier subfamily S member 2	transcript variant X1
2257	DNAAF9	100232102	0.618557	7.32789	11.6085	0.000656502	0.091049	NS	dynein axonemal assembly factor 9
7628	PPP4R4	100219065	0.858724	5.29602	11.5219	0.000687822	0.094215	NS	protein phosphatase 4 regulatory subunit 4	transcript variant X4
792	AVPR1A	100221836	-2.11478	-0.158462	11.4387	0.00071932	0.097328	NS	arginine vasopressin receptor 1A
1131	CALB1	100232668	-1.21899	8.25194	11.4007	0.000734155	0.09748	NS	calbindin 1
1105	CACNA1E	100221799	1.02537	7.49256	11.391	0.000738015	0.09748	NS	calcium voltage-gated channel subunit alpha1 E	transcript variant X8
4329	KLHL34	100225132	-0.81375	4.67494	11.3416	0.00075789	0.098927	NS	kelch like family member 34
5484	LOC116807569	116807569	-2.70548	-0.592576	11.296	0.000776756	0.099059	NS	olfactory receptor 14A16-like
7215	PFKL	100220560	-0.645232	7.98556	11.3172	0.000767944	0.099059	NS	phosphofructokinase	liver type
10476	UFC1	115498430	-2.15528	-0.0724207	11.2452	0.000798278	0.099597	NS	ubiquitin-fold modifier conjugating enzyme 1	transcript variant X1
4544	LOC100190483	100190483	-0.696216	5.62222	11.2437	0.000798931	0.099597	NS	cystatin-like
4073	JAKMIP2	100218549	0.727467	5.82002	11.2021	0.000817067	0.100726	NS	janus kinase and microtubule interacting protein 2	transcript variant X3
7699	PRMT8	100226979	1.18269	6.80175	11.1646	0.000833711	0.101649	NS	protein arginine methyltransferase 8	transcript variant X2
5581	LOC121469847	121469847	-5.06209	1.77918	11.1087	0.000859245	0.103623	NS	vasotocin-neurophysin VT
5526	LOC121468504	121468504	-0.99738	2.95536	11.0706	0.000877051	0.104633	NS	GABA type A receptor-associated protein
4811	LOC100223647	100223647	-0.615368	5.4643	10.9809	0.000920547	0.108654	NS	aspartyl aminopeptidase
3192	GAL	100220421	-3.16635	0.302391	10.8254	0.00100116	0.109016	NS	galanin and GMAP prepropeptide	transcript variant X1
1875	CRY2	100224803	0.686199	6.17028	10.8818	0.000971147	0.109016	NS	cryptochrome circadian regulator 2	transcript variant X2
2158	DGKD	100218663	0.776726	5.05565	10.9018	0.000960731	0.109016	NS	diacylglycerol kinase delta	transcript variant X1
9756	TDG	100222509	0.822202	3.93191	10.844	0.000991158	0.109016	NS	thymine DNA glycosylase	transcript variant X1
10231	TRIM9	115495321	0.920528	5.86207	10.8442	0.000991058	0.109016	NS	tripartite motif containing 9	transcript variant X6
2326	DOK6	100218291	0.975425	3.13693	10.9333	0.000944537	0.109016	NS	docking protein 6
1830	CRACD	100224221	1.13502	6.3795	10.8235	0.00100222	0.109016	NS	capping protein inhibiting regulator of actin dynamics	transcript variant X5
1502	CHAT	100231848	2.37706	2.27149	10.8465	0.000989847	0.109016	NS	choline O-acetyltransferase
9702	TBC1D30	100226608	0.773111	5.88624	10.7475	0.00104419	0.112441	NS	TBC1 domain family member 30	transcript variant X4
7127	PDE2A	100221890	0.851292	8.59854	10.7303	0.00105397	0.112441	NS	phosphodiesterase 2A	transcript variant X2
8096	RBM7	100229134	-1.74495	0.61464	10.6088	0.00112553	0.117604	NS	RNA binding motif protein 7
2719	ESPN	100229308	-1.26793	2.07826	10.5774	0.0011448	0.117604	NS	espin	transcript variant X1
3653	HECA	100219401	0.692066	6.18245	10.6009	0.00113035	0.117604	NS	hdc homolog	cell cycle regulator
4055	ITPR1	100229045	1.07681	8.40791	10.5868	0.00113897	0.117604	NS	inositol 1	4	5-trisphosphate receptor type 1	transcript variant X7
3092	FOXP1	751984	1.11736	6.10045	10.5604	0.00115537	0.117604	NS	forkhead box P1
7556	PPFIBP1	100226930	0.747309	7.40355	10.5087	0.00118814	0.11984	NS	PPFIA binding protein 1	transcript variant X9
6567	NEUROD6	100220046	3.67402	4.17374	10.4834	0.0012045	0.120396	NS	neuronal differentiation 6	transcript variant X3
7632	PPRC1	100220794	-1.45252	1.14843	10.4245	0.00124354	0.121618	NS	PPARG related coactivator 1
1829	CRABP1	100227994	-0.808415	5.76729	10.4272	0.00124175	0.121618	NS	cellular retinoic acid binding protein 1
439	ANO4	100218572	0.996282	4.69754	10.4115	0.00125231	0.121618	NS	anoctamin 4	transcript variant X7
2654	EPB41L4B	105759018	1.29326	5.67616	10.3888	0.00126785	0.121618	NS	erythrocyte membrane protein band 4.1 like 4B	transcript variant X3
222	ADORA2A	100221833	2.006	0.929822	10.3834	0.00127153	0.121618	NS	adenosine A2a receptor	transcript variant X1
535	ARHGAP12	100225227	1.06644	6.56469	10.3645	0.00128462	0.12182	NS	Rho GTPase activating protein 12	transcript variant X9
1510	CHD2	100226475	0.554377	6.80852	10.3314	0.00130788	0.122974	NS	chromodomain helicase DNA binding protein 2	transcript variant X2
7137	PDE7B	100222192	0.961222	6.55482	10.2678	0.00135373	0.126216	NS	phosphodiesterase 7B	transcript variant X4
3806	HSPB2	100222471	-1.60064	1.33236	10.2198	0.00138938	0.12846	NS	heat shock protein family B (small) member 2
4220	KDR	100231879	0.872039	3.68889	10.1872	0.00141421	0.129242	NS	kinase insert domain receptor
3523	GRIN2A	778440	1.22837	4.03726	10.1782	0.00142114	0.129242	NS	glutamate ionotropic receptor NMDA type subunit 2A	transcript variant X2
408	ANKRD11	100223787	0.644174	7.52989	10.1259	0.00146196	0.13081	NS	ankyrin repeat domain 11	transcript variant X1
7317	PIK3CA	100229768	0.66778	5.13517	10.132	0.0014572	0.13081	NS	phosphatidylinositol-4	5-bisphosphate 3-kinase catalytic subunit alpha	transcript variant X1
7089	PCLO	100217797	0.641322	7.42245	10.0964	0.00148558	0.130813	NS	piccolo presynaptic cytomatrix protein	transcript variant X3
7006	PALLD	100228045	1.1765	6.49909	10.1076	0.0014766	0.130813	NS	palladin	cytoskeletal associated protein	transcript variant X4
3827	HTT	100219938	0.510756	7.13088	10.0673	0.00150921	0.131848	NS	huntingtin	transcript variant X3
10613	VAX1	100231129	-1.52213	3.82321	10.0068	0.00155962	0.132254	NS	ventral anterior homeobox 1
9294	SP8	100217757	-1.22385	3.26779	10.0095	0.00155736	0.132254	NS	Sp8 transcription factor
9205	SNRNP25	115497215	-1.00756	4.10817	10.0123	0.00155498	0.132254	NS	small nuclear ribonucleoprotein U11/U12 subunit 25
10530	UROD	100223234	-0.978583	2.99692	10.0045	0.00156154	0.132254	NS	uroporphyrinogen decarboxylase
3619	HBAD	100190047	-1.31424	2.73061	9.9873	0.00157624	0.132488	NS	hemoglobin alpha	subunit D
10390	TYRO3	100231598	0.787437	7.44274	9.97317	0.00158838	0.132504	NS	TYRO3 protein tyrosine kinase	transcript variant X2
8553	SAP18	100190511	-0.49593	8.51885	9.94003	0.00161723	0.132912	NS	Sin3A associated protein 18
7003	PAK6	100227771	1.03857	6.02681	9.94596	0.00161203	0.132912	NS	p21 (RAC1) activated kinase 6	transcript variant X1
1314	CCSER2	100231788	0.635447	5.4675	9.88311	0.00166803	0.13608	NS	coiled-coil serine rich protein 2	transcript variant X6
9568	SURF6	100222495	-0.848919	3.42968	9.83315	0.00171394	0.136307	NS	surfeit 6
6353	MYL6	100190387	-0.630653	7.00936	9.83839	0.00170907	0.136307	NS	myosin	light chain 6	alkali	smooth muscle and non-muscle
16	ABCA1	100220820	0.755689	6.14528	9.82671	0.00171996	0.136307	NS	ATP binding cassette subfamily A member 1	transcript variant X1
6950	OTOF	115494589	1.81854	6.05358	9.82977	0.0017171	0.136307	NS	otoferlin	transcript variant X11
3590	GUSB	100222352	-0.929335	2.63738	9.81205	0.00173372	0.136423	NS	glucuronidase beta
1141	CALU	115492607	-0.775033	4.48529	9.78796	0.00175658	0.137248	NS	calumenin
5034	LOC100229126	100229126	-1.43747	2.52504	9.74267	0.0018004	0.139189	NS	histone H5
10553	USP24	100220267	0.751114	7.20007	9.73643	0.00180651	0.139189	NS	ubiquitin specific peptidase 24	transcript variant X1
8769	SFMBT2	100218182	0.85597	4.79111	9.70504	0.00183764	0.140611	NS	Scm like with four mbt domains 2	transcript variant X3
9536	STXBP5L	100220713	0.850456	6.67385	9.69135	0.00185137	0.140692	NS	syntaxin binding protein 5L	transcript variant X6
8384	RPL37A	100229344	-0.519073	6.91108	9.65024	0.00189327	0.142897	NS	ribosomal protein L37a
6156	MORN3	100230485	-2.20617	0.0801562	9.56918	0.00197871	0.148192	NS	MORN repeat containing 3	transcript variant X2
6098	MITF	100232286	0.847584	5.23442	9.54637	0.00200345	0.148192	NS	melanocyte inducing transcription factor	transcript variant X3
6745	NR4A3	100220502	1.04195	5.50382	9.53414	0.00201685	0.148192	NS	nuclear receptor subfamily 4 group A member 3	transcript variant X2
6077	MID1	100230380	1.42772	3.76495	9.54362	0.00200645	0.148192	NS	midline 1	transcript variant X3
10031	TMEM40	105759095	-2.30993	-0.24239	9.45832	0.00210193	0.148541	NS	transmembrane protein 40	transcript variant X4
5647	LOXL3	115494789	-1.35018	2.0745	9.48482	0.00207179	0.148541	NS	lysyl oxidase like 3	transcript variant X5
6570	NF1	100227136	0.555422	6.67551	9.4746	0.00208337	0.148541	NS	neurofibromin 1	transcript variant X1
9117	SLITRK4	100225576	0.631092	7.29782	9.48113	0.00207596	0.148541	NS	SLIT and NTRK like family member 4	transcript variant X1
7438	PLPPR5	105759448	0.659381	6.61154	9.48955	0.00206646	0.148541	NS	phospholipid phosphatase related 5	transcript variant X2
724	ATP2B1	100219974	0.766962	10.24	9.46243	0.00209723	0.148541	NS	ATPase plasma membrane Ca2+ transporting 1	transcript variant X1
2430	DYSF	100227874	0.629615	4.7425	9.43528	0.0021285	0.149467	NS	dysferlin	transcript variant X9
3495	GPX4	100190423	-0.694625	5.70396	9.38393	0.00218896	0.150848	NS	glutathione peroxidase 4
1117	CACNB4	100225217	0.86953	5.52101	9.38501	0.00218767	0.150848	NS	calcium voltage-gated channel auxiliary subunit beta 4	transcript variant X1
2325	DOK5	100225867	1.15349	3.80321	9.39761	0.00217268	0.150848	NS	docking protein 5	transcript variant X1
4558	LOC100217613	100217613	-2.72509	-0.695003	9.30993	0.00227915	0.151048	NS	tyrosine 3-monooxygenase-like
1097	CABP4	121470055	-2.10861	-0.0879281	9.26525	0.00233542	0.151048	NS	calcium binding protein 4
6506	NDUFB1	100226767	-0.835858	3.93777	9.33963	0.00224251	0.151048	NS	NADH:ubiquinone oxidoreductase subunit B1	transcript variant X3
3522	GRIN1	751779	0.630868	10.4335	9.26526	0.00233542	0.151048	NS	glutamate ionotropic receptor NMDA type subunit 1	transcript variant X21
517	AREL1	100219100	0.667237	6.71724	9.30686	0.00228297	0.151048	NS	apoptosis resistant E3 ubiquitin protein ligase 1	transcript variant X1
7828	PTPN13	100223569	0.733732	4.74004	9.26041	0.00234161	0.151048	NS	protein tyrosine phosphatase non-receptor type 13	transcript variant X4
5997	MEF2D	100224097	0.811363	3.7619	9.26648	0.00233386	0.151048	NS	myocyte enhancer factor 2D	transcript variant X16
7900	R3HDM1	100220368	0.845716	7.54859	9.27471	0.00232339	0.151048	NS	R3H domain containing 1	transcript variant X7
9616	SYT16	100220033	0.970603	6.42944	9.26971	0.00232975	0.151048	NS	synaptotagmin 16	transcript variant X4
2019	DAPK1	100231489	1.2898	8.3857	9.36458	0.00221219	0.151048	NS	death associated protein kinase 1
8737	SERTAD2	100228138	1.30232	3.39002	9.31141	0.00227732	0.151048	NS	SERTA domain containing 2	transcript variant X1
8109	RBX1	100190092	-0.566129	7.00953	9.21932	0.00239474	0.151424	NS	ring-box 1
1405	CDKL5	100231822	0.648925	6.53935	9.18304	0.00244268	0.151424	NS	cyclin dependent kinase like 5	transcript variant X1
8608	SCN8A	115491370	0.69018	5.12885	9.20028	0.00241978	0.151424	NS	sodium voltage-gated channel alpha subunit 8	transcript variant X1
8491	RTEL1	100223934	0.901558	2.91297	9.19244	0.00243017	0.151424	NS	regulator of telomere elongation helicase 1	transcript variant X1
4480	LINGO3	100226171	0.950101	3.13488	9.19941	0.00242093	0.151424	NS	leucine rich repeat and Ig domain containing 3	transcript variant X1
5234	LOC105758648	105758648	0.96328	4.50089	9.24175	0.00236559	0.151424	NS	vegetative cell wall protein gp1	transcript variant X48
5437	LOC115498583	115498583	2.60451	0.240002	9.18282	0.00244298	0.151424	NS	peptidase inhibitor 16	transcript variant X4
1811	CPNE7	115496870	1.28147	6.11873	9.15206	0.00248438	0.153134	NS	copine 7
10072	TMSB15B	100190397	-0.973547	4.07362	9.08492	0.00257726	0.153735	NS	thymosin beta 15B
2227	DLGAP1	100226961	0.629737	6.67375	9.10808	0.00254483	0.153735	NS	DLG associated protein 1	transcript variant X7
3542	GRM5	752008	0.679925	6.12771	9.12784	0.00251749	0.153735	NS	glutamate metabotropic receptor 5	transcript variant X2
3065	FNIP1	100232481	0.724689	5.93756	9.09907	0.0025574	0.153735	NS	folliculin interacting protein 1	transcript variant X1
7325	PIKFYVE	100229363	0.758704	5.67413	9.09073	0.00256908	0.153735	NS	phosphoinositide kinase	FYVE-type zinc finger containing	transcript variant X9
3015	FILIP1L	100226849	0.984359	5.53159	9.11446	0.00253597	0.153735	NS	filamin A interacting protein 1 like	transcript variant X5
8885	SIX6	100228703	-2.38594	2.1019	9.05885	0.00261426	0.155108	NS	SIX homeobox 6
4638	LOC100219691	100219691	-1.37441	1.30441	9.04103	0.00263987	0.155794	NS	toll-like receptor 2 type-1	transcript variant X5
3076	FOXD1	115491074	-1.429	1.46472	8.98643	0.00271992	0.155973	NS	forkhead box D1	transcript variant X1
10060	TMEM98	100219719	-1.36904	1.24752	8.99897	0.00270132	0.155973	NS	transmembrane protein 98	transcript variant X1
3618	HBAA	100190494	-1.24647	3.61323	9.0165	0.00267554	0.155973	NS	hemoglobin alpha	subunit A
1949	CTTN	100222981	0.533385	7.23758	8.98227	0.00272612	0.155973	NS	cortactin	transcript variant X1
9628	SZT2	100220280	0.617246	5.54354	8.96277	0.00275537	0.155973	NS	SZT2 subunit of KICSTOR complex	transcript variant X5
2718	ESM1	100220407	2.04311	0.124768	8.97951	0.00273023	0.155973	NS	endothelial cell specific molecule 1
4678	LOC100220698	100220698	2.09935	0.998314	8.96945	0.00274532	0.155973	NS	keratin	type I cytoskeletal 14-like
977	BRS3	121468023	2.61499	-0.132276	9.0258	0.00266196	0.155973	NS	bombesin receptor subtype 3
10310	TTBK1	100220011	0.868952	3.90591	8.94537	0.00278174	0.156667	NS	tau tubulin kinase 1	transcript variant X2
10981	ZIC2	121470158	-0.84745	7.07626	8.90036	0.00285114	0.157347	NS	Zic family member 2
10099	TNKS	100220683	0.836633	6.07819	8.89168	0.00286472	0.157347	NS	tankyrase
3895	IGSF9B	100232095	0.916929	6.50362	8.90781	0.00283954	0.157347	NS	immunoglobulin superfamily member 9B	transcript variant X3
1119	CACNG3	100230254	1.12123	5.29664	8.91889	0.00282236	0.157347	NS	calcium voltage-gated channel auxiliary subunit gamma 3	transcript variant X1
8688	SEMA3E	100219710	1.26781	2.98085	8.89585	0.00285819	0.157347	NS	semaphorin 3E
7834	PTPN4	100231269	0.674347	6.02318	8.87856	0.00288539	0.157701	NS	protein tyrosine phosphatase non-receptor type 4	transcript variant X1
8861	SIGLEC15	100230363	-4.78485	1.46119	8.81515	0.0029874	0.158256	NS	sialic acid binding Ig like lectin 15	transcript variant X1
4980	LOC100227578	100227578	-1.28819	1.36394	8.84682	0.00293601	0.158256	NS	lysosomal acid glucosylceramidase
9863	TIMM10	100190028	-1.04764	2.24734	8.75889	0.00308097	0.158256	NS	translocase of inner mitochondrial membrane 10
6472	NCOA5	100226759	-0.876789	6.36193	8.85411	0.0029243	0.158256	NS	nuclear receptor coactivator 5	transcript variant X1
4676	LOC100220650	100220650	-0.863702	4.91183	8.79339	0.00302324	0.158256	NS	probable glutamate receptor	transcript variant X1
2084	DDOST	100232145	-0.662438	5.11283	8.78363	0.00303947	0.158256	NS	dolichyl-diphosphooligosaccharide--protein glycosyltransferase non-catalytic subunit
8262	RND2	100227525	-0.661113	4.70205	8.80934	0.00299693	0.158256	NS	Rho family GTPase 2
8676	SELENOK	100190312	-0.578248	4.83541	8.76892	0.00306407	0.158256	NS	selenoprotein K
3513	GRIA3	751953	0.509209	7.2853	8.83442	0.00295602	0.158256	NS	glutamate ionotropic receptor AMPA type subunit 3	transcript variant X6
3428	GPATCH8	100221671	0.630359	5.34483	8.78263	0.00304113	0.158256	NS	G-patch domain containing 8	transcript variant X1
8442	RPS6KA6	100217905	0.631203	5.52535	8.80682	0.00300106	0.158256	NS	ribosomal protein S6 kinase A6	transcript variant X1
3950	INPP5D	100219581	0.787214	4.12299	8.76722	0.00306692	0.158256	NS	inositol polyphosphate-5-phosphatase D	transcript variant X2
7395	PLEC	100223531	0.89045	5.22299	8.8295	0.002964	0.158256	NS	plectin
8927	SLC18A2	100228266	-1.58214	3.6656	8.68647	0.00320582	0.16042	NS	solute carrier family 18 member A2
3302	GGCX	100221126	-0.763881	3.61377	8.70985	0.00316496	0.16042	NS	gamma-glutamyl carboxylase
1618	CLIP2	100225255	0.644488	6.23434	8.70112	0.00318015	0.16042	NS	CAP-Gly domain containing linker protein 2	transcript variant X4
9481	STIM2	100217984	0.673158	5.31	8.69455	0.00319164	0.16042	NS	stromal interaction molecule 2	transcript variant X3
5703	LRRC7	100220837	0.767066	5.00997	8.72039	0.00314671	0.16042	NS	leucine rich repeat containing 7	transcript variant X3
4177	KCNQ3	100232293	0.916572	5.45901	8.68418	0.00320984	0.16042	NS	potassium voltage-gated channel subfamily Q member 3	transcript variant X2
8328	ROCK2	100221127	0.499802	6.64361	8.67271	0.0032301	0.160708	NS	Rho associated coiled-coil containing protein kinase 2	transcript variant X1
1669	CNKSR2	100230795	0.949713	8.36058	8.65439	0.00326275	0.161608	NS	connector enhancer of kinase suppressor of Ras 2	transcript variant X2
7328	PIMREG	115497793	-3.6002	1.3223	8.64483	0.00327991	0.161736	NS	PICALM interacting mitotic regulator	transcript variant X2
9462	STARD13	100228187	1.03193	4.12246	8.62022	0.00332452	0.163211	NS	StAR related lipid transfer domain containing 13	transcript variant X1
1793	COX7A2	100229691	-1.18838	1.1773	8.60341	0.00335535	0.163221	NS	cytochrome c oxidase subunit VIIa polypeptide 2 (liver)
7513	POLR2K	100190183	-1.12828	1.34825	8.60349	0.0033552	0.163221	NS	RNA polymerase II	I and III subunit K	transcript variant X1
8648	SEC14L1	100220747	0.558128	6.32397	8.59608	0.00336887	0.163221	NS	SEC14 like lipid binding 1	transcript variant X1
2545	EIF3K	100190671	-0.619884	6.76019	8.55928	0.00343765	0.165829	NS	eukaryotic translation initiation factor 3 subunit K
4675	LOC100220647	100220647	-2.43176	-0.624394	8.53644	0.00348107	0.166476	NS	melanopsin
5820	MANF	100190295	-0.803804	4.36167	8.53932	0.00347555	0.166476	NS	mesencephalic astrocyte derived neurotrophic factor
1252	CCDC186	100218985	0.665187	5.10168	8.52491	0.00350317	0.166814	NS	coiled-coil domain containing 186	transcript variant X2
4549	LOC100190585	100190585	-1.14594	6.35002	8.39792	0.0037565	0.178113	NS	beta-globin-like
734	ATP5IF1	100221816	-0.611767	5.82001	8.36425	0.00382675	0.178394	NS	ATP synthase inhibitory factor subunit 1
10729	WDR17	100227021	0.690314	6.31852	8.37719	0.0037996	0.178394	NS	WD repeat domain 17	transcript variant X5
2568	ELAPOR2	100218176	0.743306	6.76797	8.37987	0.00379399	0.178394	NS	endosome-lysosome associated apoptosis and autophagy regulator family member 2
3482	GPR88	100219689	1.92382	2.12709	8.37052	0.00381357	0.178394	NS	G protein-coupled receptor 88
3020	FKBP11	100221760	-1.13778	1.96688	8.3494	0.00385815	0.179105	NS	FKBP prolyl isomerase 11
4429	LEAP2	115497164	-3.43787	1.4922	8.29349	0.00397875	0.179369	NS	liver enriched antimicrobial peptide 2
2971	FEZF1	100221261	-1.93306	5.80699	8.31006	0.00394262	0.179369	NS	FEZ family zinc finger 1
5470	LOC116806919	116806919	-1.77841	0.2442	8.30676	0.00394979	0.179369	NS	olfactory receptor 14J1-like
3128	FTH1	100190515	-0.607215	10.807	8.33794	0.00388256	0.179369	NS	ferritin heavy chain 1
10192	TRAK1	100219647	0.492914	7.8437	8.29338	0.00397898	0.179369	NS	trafficking kinesin protein 1	transcript variant X1
1365	CDH11	100219561	0.495666	6.44479	8.28168	0.0040047	0.179369	NS	cadherin 11	transcript variant X2
8826	SHANK2	100220108	0.608071	6.83216	8.27228	0.00402549	0.179369	NS	SH3 and multiple ankyrin repeat domains 2	transcript variant X1
7645	PRDM15	100225153	0.630138	5.44391	8.27566	0.004018	0.179369	NS	PR/SET domain 15	transcript variant X1
4976	LOC100227480	100227480	0.752977	4.42607	8.28684	0.00399335	0.179369	NS	galactosylgalactosylxylosylprotein 3-beta-glucuronosyltransferase 1	transcript variant X3
10502	UNC13B	100224334	0.867122	7.03605	8.29938	0.00396586	0.179369	NS	unc-13 homolog B	transcript variant X12
5596	LOC121470298	121470298	-4.63957	-0.663129	8.20123	0.00418619	0.180021	NS	mucin-1-like
9469	STAT2	105760310	-1.67984	0.139211	8.21536	0.00415373	0.180021	NS	signal transducer and activator of transcription 2	transcript variant X2
6975	P3H4	100222681	-1.11035	1.29102	8.19796	0.00419374	0.180021	NS	prolyl 3-hydroxylase family member 4 (inactive)
8414	RPS14	100226185	-0.93103	5.79123	8.19234	0.00420677	0.180021	NS	ribosomal protein S14
5561	LOC121469303	121469303	-0.650997	5.16438	8.22635	0.00412864	0.180021	NS	lymphocyte antigen 6E
10849	YLPM1	100220065	0.474804	6.80234	8.24364	0.0040895	0.180021	NS	YLP motif containing 1	transcript variant X5
7172	PDXDC1	100223546	0.56188	5.65307	8.18724	0.00421861	0.180021	NS	pyridoxal dependent decarboxylase domain containing 1	transcript variant X1
3249	GBF1	100227027	0.606644	6.93364	8.21984	0.00414349	0.180021	NS	golgi brefeldin A resistant guanine nucleotide exchange factor 1	transcript variant X1
7097	PCNX2	100219299	0.613052	6.40872	8.19559	0.00419924	0.180021	NS	pecanex 2	transcript variant X3
5089	LOC100230220	100230220	0.979322	2.65216	8.2179	0.00414791	0.180021	NS	cell migration inducing hyaluronidase 1	transcript variant X4
3181	GABRB3	100230475	1.13611	6.78286	8.21041	0.00416507	0.180021	NS	gamma-aminobutyric acid type A receptor subunit beta3
6783	NSMF	100230070	0.645603	6.44608	8.17912	0.00423754	0.180136	NS	NMDA receptor synaptonuclear signaling and neuronal migration factor	transcript variant X1
4936	LOC100226434	100226434	2.4572	1.24081	8.17166	0.004255	0.180188	NS	transcription factor HES-5-like
6644	NLGN1	100221152	0.539664	7.46353	8.12679	0.00436159	0.181243	NS	neuroligin 1	transcript variant X4
4183	KCNT1	100227933	0.754974	4.84781	8.13952	0.00433107	0.181243	NS	potassium sodium-activated channel subfamily T member 1	transcript variant X6
2977	FGD6	100223489	0.898341	3.47171	8.14616	0.00431525	0.181243	NS	FYVE	RhoGEF and PH domain containing 6	transcript variant X1
2784	F5	100218818	1.03314	2.71266	8.12718	0.00436066	0.181243	NS	coagulation factor V	transcript variant X1
3182	GABRD	100221609	1.41988	5.2661	8.13672	0.00433776	0.181243	NS	gamma-aminobutyric acid type A receptor subunit delta	transcript variant X2
10265	TRPM5	100227711	-3.57049	-0.307198	8.10496	0.00441443	0.18147	NS	transient receptor potential cation channel subfamily M member 5
3024	FKBP2	121468455	-0.922045	2.99987	8.09913	0.00442866	0.18147	NS	FKBP prolyl isomerase 2
3111	FRMPD4	100226029	0.460502	6.80693	8.10608	0.0044117	0.18147	NS	FERM and PDZ domain containing 4	transcript variant X6
2819	FAM13A	100225506	0.7419	6.07939	8.09756	0.00443249	0.18147	NS	family with sequence similarity 13 member A	transcript variant X6
1427	CELSR1	100221214	0.780037	4.94951	8.08722	0.00445785	0.181838	NS	cadherin EGF LAG seven-pass G-type receptor 1	transcript variant X5
3524	GRIN2B	751956	0.634906	6.66924	8.07213	0.00449513	0.182474	NS	glutamate ionotropic receptor NMDA type subunit 2B	transcript variant X2
723	ATP2A3	100222290	1.09449	5.17097	8.06277	0.00451841	0.182474	NS	ATPase sarcoplasmic/endoplasmic reticulum Ca2+ transporting 3
1663	CNGA3	100222773	1.23453	4.34004	8.06101	0.00452279	0.182474	NS	cyclic nucleotide gated channel subunit alpha 3	transcript variant X2
8375	RPL30	100190211	-0.540455	7.56866	8.04821	0.00455486	0.183102	NS	ribosomal protein L30	transcript variant X1
9299	SPAG7	100190128	-1.98681	-0.309929	8.01966	0.00462722	0.183945	NS	sperm associated antigen 7	transcript variant X1
759	ATP6V1G1	100190539	-0.494637	8.16423	8.01559	0.00463763	0.183945	NS	ATPase H+ transporting V1 subunit G1
8873	SIPA1L1	100227688	0.603169	8.19365	8.02179	0.00462178	0.183945	NS	signal induced proliferation associated 1 like 1	transcript variant X1
3526	GRIN3A	751957	0.862447	4.7514	8.01383	0.00464214	0.183945	NS	glutamate ionotropic receptor NMDA type subunit 3A
6371	MYO5A	100225447	0.637558	7.42118	8.00472	0.00466555	0.184214	NS	myosin VA	transcript variant X8
3550	GSC	100221001	-2.01709	2.9335	7.86925	0.00502826	0.185384	NS	goosecoid homeobox
4014	IRX1	100223455	-1.25005	4.00853	7.9705	0.00475458	0.185384	NS	iroquois homeobox 1
6224	MRPL58	100225555	-0.944833	1.75672	7.87254	0.0050191	0.185384	NS	mitochondrial ribosomal protein L58	transcript variant X1
8285	RNF152	100227777	-0.773457	4.04144	7.92739	0.00486921	0.185384	NS	ring finger protein 152
494	APOA1	105758816	-0.736507	7.25063	7.88917	0.00497316	0.185384	NS	apolipoprotein A1
1026	C1AH12orf75	105758585	-0.733808	3.73976	7.9548	0.004796	0.185384	NS	chromosome 1A C12orf75 homolog
10609	VAT1	100217881	-0.645983	5.92227	7.94666	0.00481763	0.185384	NS	vesicle amine transport 1
8364	RPL22	100220600	-0.545301	7.60435	7.92603	0.00487286	0.185384	NS	ribosomal protein L22	transcript variant X1
9908	TMBIM6	115491441	-0.494673	8.17695	7.8676	0.00503285	0.185384	NS	transmembrane BAX inhibitor motif containing 6	transcript variant X1
10459	UBR4	115498007	0.499661	8.28394	7.87972	0.00499924	0.185384	NS	ubiquitin protein ligase E3 component n-recognin 4	transcript variant X3
10058	TMEM94	100223724	0.556281	7.15201	7.94257	0.00482852	0.185384	NS	transmembrane protein 94	transcript variant X1
7193	PER2	100221513	0.557197	7.40839	7.89026	0.00497018	0.185384	NS	period circadian regulator 2	transcript variant X14
6300	MTMR2	100225316	0.571587	6.33503	7.8695	0.00502755	0.185384	NS	myotubularin related protein 2
533	ARHGAP1	100230582	0.606932	5.9034	7.90151	0.00493935	0.185384	NS	Rho GTPase activating protein 1	transcript variant X5
1626	CLN8	100223121	0.734439	3.8368	7.92927	0.00486415	0.185384	NS	CLN8 transmembrane ER and ERGIC protein	transcript variant X1
2576	ELFN2	105758587	0.737036	6.44032	7.94636	0.00481843	0.185384	NS	extracellular leucine rich repeat and fibronectin type III domain containing 2	transcript variant X
8224	RICTOR	100231954	0.755984	7.15332	7.92592	0.00487316	0.185384	NS	RPTOR independent companion of MTOR complex 2	transcript variant X1
545	ARHGAP26	100227128	0.802783	3.75195	7.92906	0.00486471	0.185384	NS	Rho GTPase activating protein 26	transcript variant X4
2163	DGKZ	100225850	0.885222	4.91225	7.86521	0.00503951	0.185384	NS	diacylglycerol kinase zeta	transcript variant X5
5657	LPL	100223817	2.20612	-0.363852	7.86286	0.00504606	0.185384	NS	lipoprotein lipase	transcript variant X1
420	ANKRD33B	100220876	2.88193	0.353054	7.86976	0.00502683	0.185384	NS	ankyrin repeat domain 33B
572	ARHGEF7	100230434	0.572301	7.32471	7.85498	0.00506809	0.185579	NS	Rho guanine nucleotide exchange factor 7	transcript variant X3
5284	LOC115490530	115490530	-0.579427	10.2263	7.82994	0.00513877	0.187548	NS	tubulin alpha-1C chain	transcript variant X2
4312	KLHL13	100229376	0.555536	7.01299	7.82362	0.00515679	0.187589	NS	kelch like family member 13	transcript variant X4
1430	CEMIP2	100224380	0.683982	4.90746	7.81357	0.00518553	0.188018	NS	cell migration inducing hyaluronidase 2	transcript variant X6
9149	SMCO4	100189998	-0.763247	3.62891	7.75959	0.00534282	0.191221	NS	single-pass membrane protein with coiled-coil domains 4	transcript variant X1
8596	SCG2	100219534	-0.480101	10.6279	7.77593	0.00529468	0.191221	NS	secretogranin II
3946	INPP4A	100225656	0.472122	8.63981	7.76516	0.00532636	0.191221	NS	inositol polyphosphate-4-phosphatase type I A	transcript variant X21
573	ARHGEF9	100218880	0.650171	9.44762	7.76012	0.00534125	0.191221	NS	Cdc42 guanine nucleotide exchange factor 9	transcript variant X1
6351	MYH9	100222467	0.476119	7.11703	7.75304	0.00536223	0.191299	NS	myosin heavy chain 9
3025	FKBP3	100190458	-0.487788	5.765	7.7469	0.00538049	0.191335	NS	FKBP prolyl isomerase 3
2586	ELOF1	115491694	-0.952174	2.74522	7.71032	0.0054906	0.192087	NS	elongation factor 1 homolog	transcript variant X2
2424	DYNLT2B	100227926	-0.833195	3.41299	7.7273	0.00543919	0.192087	NS	dynein light chain Tctex-type 2B	transcript variant X2
8536	SACS	100226269	0.467185	7.37713	7.70542	0.00550552	0.192087	NS	sacsin molecular chaperone	transcript variant X2
9120	SLK	100228589	0.65734	5.8839	7.71398	0.00547948	0.192087	NS	STE20 like kinase	transcript variant X2
5947	MCTP1	100220492	0.77554	5.64787	7.71323	0.00548177	0.192087	NS	multiple C2 and transmembrane domain containing 1	transcript variant X4
6003	MELTF	100223073	0.826148	3.17938	7.71099	0.00548856	0.192087	NS	melanotransferrin	transcript variant X3
6222	MRPL48	100217522	-1.39133	0.596888	7.69031	0.00555181	0.19288	NS	mitochondrial ribosomal protein L48
5207	LOC101233749	101233749	-1.13265	2.31056	7.68667	0.00556302	0.19288	NS	oligodendrocyte transcription factor 2
9448	ST8SIA1	100225976	-0.641439	4.50148	7.67426	0.00560141	0.193528	NS	ST8 alpha-N-acetyl-neuraminide alpha-2	8-sialyltransferase 1
10365	TUSC3	100190471	-0.544924	8.92344	7.66377	0.00563408	0.193528	NS	tumor suppressor candidate 3	transcript variant X1
2422	DYNLRB1	100190279	-0.496569	6.28205	7.6582	0.00565148	0.193528	NS	dynein light chain roadblock-type 1
7183	PEAK1	100230882	0.994484	5.50928	7.66252	0.00563796	0.193528	NS	pseudopodium enriched atypical kinase 1	transcript variant X2
667	ASS1	100218639	-0.862984	3.96765	7.63735	0.0057172	0.193532	NS	argininosuccinate synthase 1	transcript variant X1
6771	NSD1	100219515	0.6807	5.71694	7.64419	0.00569554	0.193532	NS	nuclear receptor binding SET domain protein 1	transcript variant X2
2314	DOCK11	100229367	0.739633	5.86211	7.64977	0.00567796	0.193532	NS	dedicator of cytokinesis 11	transcript variant X4
2161	DGKI	105758581	0.858351	5.03714	7.63603	0.00572137	0.193532	NS	diacylglycerol kinase iota	transcript variant X2
3859	IFI30	100229078	-0.98199	2.42932	7.61103	0.00580123	0.195399	NS	IFI30 lysosomal thiol reductase
6940	OSGEPL1	100222330	-0.776971	3.59932	7.59686	0.005847	0.195399	NS	O-sialoglycoprotein endopeptidase like 1
3145	FXYD6	115498332	-0.741532	4.38426	7.59873	0.00584095	0.195399	NS	FXYD domain containing ion transport regulator 6	transcript variant X2
3264	GCSH	100226063	-0.620604	4.59156	7.6026	0.00582841	0.195399	NS	glycine cleavage system protein H	transcript variant X2
7267	PHKA2	100222170	0.592251	5.59564	7.58558	0.0058837	0.195448	NS	phosphorylase kinase regulatory subunit alpha 2	transcript variant X1
2933	FBXO34	100220098	0.922828	7.31345	7.58586	0.00588277	0.195448	NS	F-box protein 34	transcript variant X2
988	BTBD11	100229108	-0.55316	5.87271	7.56938	0.00593683	0.195707	NS	BTB domain containing 11	transcript variant X3
7275	PHLPP2	100220847	0.59404	5.10305	7.54582	0.00601496	0.195707	NS	PH domain and leucine rich repeat protein phosphatase 2	transcript variant X1
1165	CAP2	100227057	0.634459	6.61247	7.54743	0.00600958	0.195707	NS	cyclase associated actin cytoskeleton regulatory protein 2	transcript variant X4
623	ARPP21	100220121	0.843656	6.74064	7.56353	0.00595611	0.195707	NS	cAMP regulated phosphoprotein 21	transcript variant X5
3638	HDC	100229258	1.38876	0.711889	7.55789	0.00597479	0.195707	NS	histidine decarboxylase	transcript variant X1
3340	GLIPR2	100232077	2.40831	0.234248	7.55168	0.00599541	0.195707	NS	GLI pathogenesis related 2	transcript variant X2
10615	VCAM1	100232188	2.5945	0.594653	7.56435	0.00595341	0.195707	NS	vascular cell adhesion molecule 1	transcript variant X1
941	BOC	100226489	1.75283	2.27892	7.53647	0.00604625	0.19615	NS	BOC cell adhesion associated	oncogene regulated	transcript variant X1
2207	DIRAS3	100190117	1.34361	4.63513	7.52184	0.00609554	0.196599	NS	DIRAS family GTPase 3
3880	IGF1	100226283	1.98876	1.29326	7.52674	0.00607897	0.196599	NS	insulin like growth factor 1
514	ARC	752001	1.28223	4.78988	7.50316	0.0061591	0.197501	NS	activity regulated cytoskeleton associated protein
3105	FRMD4B	100219776	1.30299	3.16716	7.50734	0.00614481	0.197501	NS	FERM domain containing 4B	transcript variant X2
1926	CTHRC1	100231692	-0.863806	2.769	7.49613	0.00618317	0.197701	NS	collagen triple helix repeat containing 1
2609	EML5	100226739	0.67727	4.55561	7.48962	0.00620556	0.197847	NS	EMAP like 5	transcript variant X9
10401	UBA52	115490814	-0.54198	7.30587	7.48302	0.00622836	0.198005	NS	ubiquitin A-52 residue ribosomal protein fusion product 1	transcript variant X2
7889	QDPR	100220845	-0.60775	6.10973	7.47128	0.00626911	0.198165	NS	quinoid dihydropteridine reductase
1157	CAMSAP1	100230747	0.628169	8.05581	7.47332	0.00626198	0.198165	NS	calmodulin regulated spectrin associated protein 1	transcript variant X6
9006	SLC35B1	100190683	-0.554446	4.77624	7.45526	0.00632515	0.199174	NS	solute carrier family 35 member B1
4077	JARID2	100230783	0.439573	7.3239	7.44681	0.0063549	0.199174	NS	jumonji and AT-rich interaction domain containing 2	transcript variant X2
7604	PPP1R9A	100220970	0.542632	6.77993	7.44956	0.00634521	0.199174	NS	protein phosphatase 1 regulatory subunit 9A	transcript variant X2
8050	RASL11B	100229912	1.29208	4.54276	7.43866	0.00638375	0.199515	NS	RAS like family 11 member B
10513	UNCX	100229906	-1.85	1.25917	7.42283	0.00644014	0.199746	NS	UNC homeobox
6473	NCOA6	100227138	0.500071	6.1033	7.42143	0.00644517	0.199746	NS	nuclear receptor coactivator 6	transcript variant X4
2222	DLG1	100220198	0.601018	8.06063	7.42905	0.00641794	0.199746	NS	discs large MAGUK scaffold protein 1	transcript variant X13
8103	RBP5	100225047	-1.03499	1.81485	7.38142	0.00659011	0.201051	NS	retinol binding protein 5
3902	IL11RA	100224274	-0.866305	3.64684	7.37836	0.00660135	0.201051	NS	interleukin 11 receptor subunit alpha	transcript variant X4
1553	CHRNA4	100228632	-0.746678	3.17481	7.38343	0.00658275	0.201051	NS	cholinergic receptor nicotinic alpha 4 subunit
9324	SPHKAP	100223386	0.643718	6.02551	7.40073	0.00651974	0.201051	NS	SPHK1 interactor	AKAP domain containing	transcript variant X11
6080	MIDEAS	100223903	0.706612	3.86672	7.37674	0.00660727	0.201051	NS	mitotic deacetylase associated SANT domain protein	transcript variant X1
8689	SEMA3F	100224098	1.09848	2.75418	7.37488	0.0066141	0.201051	NS	semaphorin 3F
7601	PPP1R3G	115493757	2.94531	-0.816599	7.38714	0.00656918	0.201051	NS	protein phosphatase 1 regulatory subunit 3G
8574	SBNO1	100219947	0.429088	9.04241	7.362	0.00666167	0.201674	NS	strawberry notch homolog 1	transcript variant X1
3265	GDA	100217616	1.30942	0.847774	7.3595	0.00667095	0.201674	NS	guanine deaminase
5367	LOC115496034	115496034	-1.58617	0.775303	7.35216	0.00669824	0.201948	NS	uncharacterized LOC115496034
8206	RHOB	100219840	-0.710046	6.23818	7.34369	0.00672987	0.202352	NS	ras homolog family member B
4658	LOC100220101	100220101	-0.556305	5.23178	7.32427	0.00680294	0.203515	NS	JNK1/MAPK8 associated membrane protein	transcript variant X4
6441	NAV3	100229468	0.519987	6.56076	7.32367	0.00680523	0.203515	NS	neuron navigator 3	transcript variant X5
760	ATP6V1G3	100231544	-1.29235	2.03369	7.30999	0.00685723	0.20397	NS	ATPase H+ transporting V1 subunit G3
1387	CDK17	100218579	0.62885	9.46095	7.31292	0.00684605	0.20397	NS	cyclin dependent kinase 17	transcript variant X3
9318	SPEG	100217857	0.96547	4.67351	7.28679	0.00694635	0.205519	NS	striated muscle enriched protein kinase	transcript variant X1
329	ALDH8A1	100222753	1.76292	-0.322803	7.29	0.00693393	0.205519	NS	aldehyde dehydrogenase 8 family member A1
4839	LOC100224290	100224290	-0.786033	4.52818	7.26628	0.00702611	0.207326	NS	complement factor D
3519	GRIK3	100232439	0.617956	6.14617	7.24669	0.0071032	0.209045	NS	glutamate ionotropic receptor kainate type subunit 3
6970	P2RY1	100221674	0.504365	8.0615	7.22373	0.00719461	0.210647	NS	purinergic receptor P2Y1	transcript variant X1
3647	HEATR3	100232457	0.603968	3.87428	7.22096	0.00720571	0.210647	NS	HEAT repeat containing 3	transcript variant X2
7047	PASD1	100217821	1.03624	2.30953	7.21875	0.00721459	0.210647	NS	PAS domain containing repressor 1	transcript variant X4
6719	NPSR1	100231248	-1.6805	1.2498	7.19247	0.00732103	0.213194	NS	neuropeptide S receptor 1
3476	GPR63	100220495	0.690001	3.90545	7.17827	0.00737917	0.214324	NS	G protein-coupled receptor 63	transcript variant X1
2348	DPP8	100225430	0.517822	5.23498	7.15962	0.0074563	0.214484	NS	dipeptidyl peptidase 8	transcript variant X2
8441	RPS6KA5	100219984	0.776845	5.9115	7.15825	0.00746199	0.214484	NS	ribosomal protein S6 kinase A5	transcript variant X2
1151	CAMK4	100219262	0.828296	6.14717	7.15918	0.00745815	0.214484	NS	calcium/calmodulin dependent protein kinase IV	transcript variant X1
10088	TNFRSF11A	100232567	1.35564	0.456717	7.17079	0.00741001	0.214484	NS	TNF receptor superfamily member 11a	transcript variant X2
7959	RABGEF1	100226159	0.470117	6.12218	7.13154	0.00757395	0.21658	NS	RAB guanine nucleotide exchange factor 1	transcript variant X6
9153	SMG5	100231729	0.613703	6.07147	7.13353	0.00756557	0.21658	NS	SMG5 nonsense mediated mRNA decay factor
4668	LOC100220391	100220391	-0.864085	3.34433	7.12079	0.0076195	0.217322	NS	contactin-6	transcript variant X2
5145	LOC100231773	100231773	2.76229	0.145334	7.114	0.00764843	0.217588	NS	alpha-2-macroglobulin-like protein 1	transcript variant X2
722	ATP2A2	100227680	0.469077	9.80568	7.07857	0.00780111	0.220799	NS	ATPase sarcoplasmic/endoplasmic reticulum Ca2+ transporting 2	transcript variant X2
5920	MBTD1	100218811	0.703096	4.75405	7.07899	0.00779929	0.220799	NS	mbt domain containing 1	transcript variant X2
10774	WIPF3	105758990	1.10797	2.22674	7.0676	0.00784904	0.22159	NS	WAS/WASL interacting protein family member 3	transcript variant X2
2651	EPB41L2	100218952	0.760641	7.11344	7.06296	0.00786939	0.221601	NS	erythrocyte membrane protein band 4.1 like 2	transcript variant X29
9151	SMDT1	105758571	-0.622455	4.32015	7.05711	0.00789513	0.221763	NS	single-pass membrane protein with aspartate rich tail 1
7099	PCOLCE	121468496	-1.94214	-0.653692	6.97353	0.00827241	0.222059	NS	procollagen C-endopeptidase enhancer
4919	LOC100225878	100225878	-1.4676	0.855506	7.01577	0.0080795	0.222059	NS	alpha-2-macroglobulin-like protein 1
1037	C1QL2	115496026	-1.0385	2.18108	7.03007	0.00801524	0.222059	NS	complement C1q like 2
5638	LOC751995	751995	-0.918314	1.78429	6.97275	0.00827601	0.222059	NS	transcription factor SOX-3
9022	SLC35G2	100223464	-0.740558	3.8374	7.0185	0.00806716	0.222059	NS	solute carrier family 35 member G2	transcript variant X1
9127	SMAD6	100231216	-0.661263	3.34328	6.97029	0.0082874	0.222059	NS	SMAD family member 6
8088	RBM38	100222924	-0.622459	5.39377	7.01594	0.0080787	0.222059	NS	RNA binding motif protein 38
4546	LOC100190505	100190505	-0.620113	10.6355	7.02087	0.00805651	0.222059	NS	tubulin beta chain-like	transcript variant X1
9365	SQSTM1	100222311	-0.54952	6.51346	6.99748	0.00816244	0.222059	NS	sequestosome 1	transcript variant X1
313	AKR7A2	100190058	-0.51619	5.18424	7.04499	0.00794872	0.222059	NS	aldo-keto reductase family 7 member A2	transcript variant X2
3135	FUNDC1	100228946	-0.467024	5.91327	6.96759	0.0082999	0.222059	NS	FUN14 domain containing 1	transcript variant X2
7096	PCNX1	100231520	0.419348	7.93001	6.99639	0.00816741	0.222059	NS	pecanex 1	transcript variant X2
636	ASAP1	100229404	0.461034	9.15236	7.03412	0.00799714	0.222059	NS	ArfGAP with SH3 domain	ankyrin repeat and PH domain 1	transcript variant X5
7909	RAB11FIP4	100222665	0.528047	6.35111	6.98788	0.00820633	0.222059	NS	RAB11 family interacting protein 4	transcript variant X1
9171	SMPD3	100227648	0.537577	6.7912	6.99794	0.00816037	0.222059	NS	sphingomyelin phosphodiesterase 3
571	ARHGEF6	100228811	0.582402	5.27619	6.97967	0.0082441	0.222059	NS	Rac/Cdc42 guanine nucleotide exchange factor 6	transcript variant X2
6446	NBEAL1	100221712	0.67115	4.69309	7.03988	0.00797144	0.222059	NS	neurobeachin like 1	transcript variant X4
10090	TNFRSF19	100230091	0.691412	4.32264	6.96629	0.00830593	0.222059	NS	TNF receptor superfamily member 19	transcript variant X3
864	BCAT1	100225395	1.01077	2.63395	6.99712	0.00816412	0.222059	NS	branched chain amino acid transaminase 1	transcript variant X2
1718	COL19A1	100225912	1.39908	1.56805	6.984	0.00822418	0.222059	NS	collagen type XIX alpha 1 chain
7678	PRKCA	100219195	0.621334	5.85957	6.95853	0.00834203	0.222396	NS	protein kinase C alpha	transcript variant X1
2312	DOCK1	100232121	0.754181	5.07707	6.95498	0.00835864	0.222396	NS	dedicator of cytokinesis 1	transcript variant X3
4040	ITGB3	100226539	-1.38089	0.875547	6.93001	0.00847614	0.224101	NS	integrin subunit beta 3
5492	LOC116807699	116807699	-0.980944	3.03401	6.93646	0.00844561	0.224101	NS	uncharacterized LOC116807699
622	ARPP19	100190388	0.684397	9.49145	6.92849	0.00848333	0.224101	NS	cAMP regulated phosphoprotein 19	transcript variant X1
5288	LOC115490593	115490593	-1.14014	3.07582	6.91803	0.0085331	0.224881	NS	glutathione S-transferase 2
10435	UBE2T	100228804	-1.44439	0.503856	6.90069	0.00861624	0.225998	NS	ubiquitin conjugating enzyme E2 T	transcript variant X1
6217	MRPL43	116808554	-1.20792	0.908457	6.90305	0.00860488	0.225998	NS	mitochondrial ribosomal protein L43
3595	GYS1	115491724	-1.09323	1.24973	6.88881	0.0086737	0.226844	NS	glycogen synthase 1	transcript variant X2
5092	LOC100230263	100230263	0.56184	4.46081	6.88558	0.0086894	0.226844	NS	protein ELYS	transcript variant X1
2047	DCBLD2	100218192	0.756947	4.25237	6.87554	0.00873834	0.227587	NS	discoidin	CUB and LCCL domain containing 2
4556	LOC100190731	100190731	-1.18391	2.1288	6.86138	0.00880786	0.22795	NS	metallothionein II-like
8433	RPS3	100190284	-0.45703	8.30558	6.86739	0.00877827	0.22795	NS	ribosomal protein S3
10108	TNRC18	100227954	0.534124	8.11284	6.86015	0.00881392	0.22795	NS	trinucleotide repeat containing 18	transcript variant X2
7228	PGM1	100222163	-0.825267	2.97113	6.84807	0.00887369	0.22886	NS	phosphoglucomutase 1	transcript variant X2
8957	SLC25A25	100222500	0.482181	6.3352	6.83613	0.00893324	0.22886	NS	solute carrier family 25 member 25	transcript variant X1
7679	PRKCB	100227442	0.59456	6.37971	6.83232	0.00895227	0.22886	NS	protein kinase C beta	transcript variant X1
3339	GLI3	100227712	0.921921	3.3702	6.83317	0.00894802	0.22886	NS	GLI family zinc finger 3	transcript variant X1
8650	SEC14L5	100232178	1.32227	4.5446	6.84287	0.00889955	0.22886	NS	SEC14 like lipid binding 5	transcript variant X1
2174	DHRS7	100225849	-0.776875	3.27825	6.82432	0.00899246	0.228877	NS	dehydrogenase/reductase 7
2511	EGR1	100008579	0.858252	4.75428	6.82399	0.00899416	0.228877	NS	early growth response 1
4316	KLHL18	100230302	0.621939	3.6016	6.80721	0.00907903	0.230254	NS	kelch like family member 18
190	ADCY5	100220777	0.962176	7.68768	6.8051	0.00908981	0.230254	NS	adenylate cyclase 5
3466	GPR22	100223537	0.920786	6.00909	6.78162	0.00921011	0.23277	NS	G protein-coupled receptor 22	transcript variant X4
241	AFAP1	100219961	0.793896	3.87415	6.76972	0.00927175	0.233657	NS	actin filament associated protein 1	transcript variant X1
2855	FAM217B	100222929	0.887077	2.67314	6.76673	0.0092873	0.233657	NS	family with sequence similarity 217 member B	transcript variant X4
8393	RPL8	100190564	-0.518471	6.85314	6.74415	0.00940555	0.235091	NS	ribosomal protein L8
107	ACOT9	100227009	0.603933	5.4273	6.74371	0.00940789	0.235091	NS	acyl-CoA thioesterase 9	transcript variant X1
4253	KIF13B	100221357	0.658821	5.0571	6.74904	0.0093798	0.235091	NS	kinesin family member 13B	transcript variant X2
1787	CORO1B	115495416	-0.897077	2.30035	6.73016	0.00947961	0.23531	NS	coronin 1B
11038	ZNF512B	100230627	0.686908	4.77647	6.73293	0.00946491	0.23531	NS	zinc finger protein 512B	transcript variant X2
4144	KCNH4	100231338	1.95302	0.929331	6.73004	0.00948027	0.23531	NS	potassium voltage-gated channel subfamily H member 4	transcript variant X1
6210	MRPL33	100219134	-0.656633	3.63307	6.72287	0.00951842	0.23573	NS	mitochondrial ribosomal protein L33
6873	NYAP2	100232079	0.500259	6.27432	6.71349	0.00956862	0.236445	NS	neuronal tyrosine-phosphorylated phosphoinositide-3-kinase adaptor 2	transcript variant X5
6739	NR2F2	100190054	-0.789197	8.77475	6.69388	0.00967446	0.238	NS	nuclear receptor subfamily 2 group F member 2	transcript variant X2
3821	HTR2C	100231995	0.821272	4.62464	6.69481	0.0096694	0.238	NS	5-hydroxytryptamine receptor 2C	transcript variant X10
7594	PPP1R16B	100218178	0.850385	4.18943	6.68695	0.00971214	0.238399	NS	protein phosphatase 1 regulatory subunit 16B
7487	POLD2	100221195	-0.93118	2.2193	6.68154	0.00974167	0.238435	NS	DNA polymerase delta 2	accessory subunit
8359	RPL15	100190572	-0.452617	7.60032	6.67881	0.00975659	0.238435	NS	ribosomal protein L15
822	BABAM1	115490804	-0.998862	1.54604	6.65592	0.00988267	0.238524	NS	BRISC and BRCA1 A complex member 1
9624	SYTL4	100224015	-0.920843	1.67816	6.64943	0.00991874	0.238524	NS	synaptotagmin like 4
8362	RPL19	121471199	-0.598226	6.1457	6.64309	0.00995411	0.238524	NS	ribosomal protein L19	transcript variant X1
10218	TRIM2	100225448	0.412987	8.44485	6.65034	0.00991371	0.238524	NS	tripartite motif containing 2	transcript variant X12
2248	DMXL1	100232458	0.475759	5.12226	6.64337	0.00995256	0.238524	NS	Dmx like 1	transcript variant X5
980	BRWD3	100220711	0.476796	5.49161	6.66087	0.00985526	0.238524	NS	bromodomain and WD repeat domain containing 3
6322	MTUS2	100218655	0.652045	3.85013	6.63931	0.00997523	0.238524	NS	microtubule associated scaffold protein 2	transcript variant X3
6476	NCOR2	100219945	0.673559	5.89772	6.64676	0.00993361	0.238524	NS	nuclear receptor corepressor 2	transcript variant X7
10768	WFS1	100231376	0.863928	7.14744	6.66194	0.00984936	0.238524	NS	wolframin ER transmembrane glycoprotein	transcript variant X2
555	ARHGAP6	100224686	0.936809	4.76199	6.65506	0.00988746	0.238524	NS	Rho GTPase activating protein 6	transcript variant X1
4138	KCNG1	115497947	0.873244	5.75562	6.62501	0.0100557	0.239558	NS	potassium voltage-gated channel modifier subfamily G member 1	transcript variant X1
1977	CXCL12	100189973	1.10395	1.15158	6.62395	0.0100617	0.239558	NS	C-X-C motif chemokine ligand 12	transcript variant X2
10767	WEE2	100226256	-1.59393	0.713701	6.61386	0.0101188	0.239889	NS	WEE2 oocyte meiosis inhibiting kinase	transcript variant X1
7677	PRKAR2B	100227433	0.539764	6.44667	6.61606	0.0101063	0.239889	NS	protein kinase cAMP-dependent type II regulatory subunit beta
1858	CRIP1	100223831	-1.01177	2.70574	6.60985	0.0101416	0.239917	NS	cysteine rich protein 1	transcript variant X1
6350	MYH15	100220019	1.25729	2.98693	6.59268	0.0102399	0.241727	NS	myosin heavy chain 15
900	BHLHE41	100227886	-0.523842	5.89656	6.57378	0.0103492	0.243788	NS	basic helix-loop-helix family member e41
4937	LOC100226437	100226437	-0.406346	7.42493	6.56536	0.0103982	0.243964	NS	H2A histone family	member V
7590	PPP1R12A	100220857	0.424625	7.82195	6.5612	0.0104226	0.243964	NS	protein phosphatase 1 regulatory subunit 12A	transcript variant X2
9330	SPIRE1	100225985	0.556963	5.008	6.56123	0.0104224	0.243964	NS	spire type actin nucleation factor 1	transcript variant X1
5754	LUZP1	100224781	0.726899	3.90853	6.55719	0.0104461	0.244	NS	leucine zipper protein 1	transcript variant X1
8244	RIPK4	100228035	2.3373	1.22882	6.5431	0.0105292	0.245423	NS	receptor interacting serine/threonine kinase 4
5903	MATK	100229024	1.14935	2.18512	6.5231	0.0106482	0.247677	NS	megakaryocyte-associated tyrosine kinase	transcript variant X1
9062	SLC4A10	100229390	0.493478	9.87399	6.51907	0.0106724	0.247719	NS	solute carrier family 4 member 10	transcript variant X5
6664	NMU	101233795	-3.30236	3.56463	6.47928	0.0109139	0.248357	NS	neuromedin U	transcript variant X2
1905	CSPG5	115494073	-0.642565	4.6289	6.48739	0.0108642	0.248357	NS	chondroitin sulfate proteoglycan 5	transcript variant X1
2451	ECHDC2	100226513	-0.635913	4.84535	6.47456	0.0109429	0.248357	NS	enoyl-CoA hydratase domain containing 2	transcript variant X2
929	BMP7	100229616	-0.630139	5.0745	6.47042	0.0109684	0.248357	NS	bone morphogenetic protein 7
6519	NDUFS7	100190425	-0.562623	4.73034	6.49541	0.0108153	0.248357	NS	NADH:ubiquinone oxidoreductase core subunit S7
10501	UNC13A	100220362	0.467411	7.76573	6.50247	0.0107725	0.248357	NS	unc-13 homolog A	transcript variant X14
5716	LRRK2	100230190	0.473229	5.52095	6.47752	0.0109247	0.248357	NS	leucine rich repeat kinase 2	transcript variant X1
7609	PPP2R2B	100225233	0.535526	5.94663	6.47148	0.0109619	0.248357	NS	protein phosphatase 2 regulatory subunit Bbeta	transcript variant X1
3574	GTF3C1	100219666	0.661385	4.82558	6.49191	0.0108367	0.248357	NS	general transcription factor IIIC subunit 1
2180	DHX29	100223886	0.755414	5.04998	6.48354	0.0108878	0.248357	NS	DExH-box helicase 29
4190	KCTD16	100227191	0.91977	3.34906	6.50878	0.0107343	0.248357	NS	potassium channel tetramerization domain containing 16
1181	CARF	100226140	0.966408	2.34677	6.49175	0.0108377	0.248357	NS	calcium responsive transcription factor	transcript variant X9
7651	PRDX3	100226317	-0.942197	1.93539	6.46225	0.011019	0.248633	NS	peroxiredoxin 3
6593	NFX1	100228006	0.48601	6.53195	6.4576	0.0110479	0.248633	NS	nuclear transcription factor	X-box binding 1	transcript variant X2
6794	NT5DC3	100226265	0.631303	5.05271	6.45946	0.0110363	0.248633	NS	5'-nucleotidase domain containing 3
9086	SLC7A10	100227303	-0.69604	4.58973	6.45078	0.0110904	0.24886	NS	solute carrier family 7 member 10	transcript variant X3
1582	CILK1	100225015	0.726642	3.13531	6.44878	0.0111028	0.24886	NS	ciliogenesis associated kinase 1	transcript variant X2
5538	LOC121469040	121469040	-2.34261	-0.264114	6.41734	0.0113012	0.24888	NS	olfactory receptor 14J1-like
5431	LOC115498412	115498412	-1.94718	-0.234224	6.37667	0.011563	0.24888	NS	thioredoxin interacting protein	transcript variant X3
3427	GPATCH3	100221814	-1.18203	0.785303	6.36458	0.0116421	0.24888	NS	G-patch domain containing 3
10352	TUBB3	115496848	-0.634404	8.52865	6.43611	0.0111823	0.24888	NS	tubulin beta 3 class III
705	ATOX1	100229023	-0.610442	4.19329	6.42614	0.0112453	0.24888	NS	antioxidant 1 copper chaperone
6230	MRPS18C	101234194	-0.573598	3.95373	6.37102	0.0115999	0.24888	NS	mitochondrial ribosomal protein S18C
2386	DTX1	100217780	-0.541542	5.22294	6.40294	0.0113931	0.24888	NS	deltex E3 ubiquitin ligase 1
9333	SPOCK2	100220668	-0.517014	7.59952	6.41249	0.0113321	0.24888	NS	SPARC (osteonectin)	cwcv and kazal like domains proteoglycan 2	transcript variant X1
1668	CNIH4	101233391	-0.436725	5.76739	6.38843	0.0114866	0.24888	NS	cornichon family AMPA receptor auxiliary protein 4
1919	CTCF	100224119	0.375383	8.11561	6.37254	0.0115899	0.24888	NS	CCCTC-binding factor	transcript variant X6
2317	DOCK4	121469184	0.466677	6.89989	6.36648	0.0116296	0.24888	NS	dedicator of cytokinesis 4	transcript variant X3
9261	SOGA3	101232889	0.467433	7.0371	6.43749	0.0111736	0.24888	NS	SOGA family member 3	transcript variant X7
4920	LOC100225915	100225915	0.490459	5.59041	6.40484	0.011381	0.24888	NS	pleckstrin homology domain interacting protein	transcript variant X1
2129	DENND4A	100229269	0.495821	6.12167	6.38777	0.0114909	0.24888	NS	DENN domain containing 4A	transcript variant X2
9563	SUPT6H	100225262	0.500705	8.1726	6.41711	0.0113026	0.24888	NS	SPT6 homolog	histone chaperone and transcription elongation factor	transcript variant X1
10908	ZC3H12B	100228442	0.501834	6.9058	6.40269	0.0113948	0.24888	NS	zinc finger CCCH-type containing 12B	transcript variant X4
6462	NCK2	100222831	0.515762	5.96926	6.41091	0.0113421	0.24888	NS	NCK adaptor protein 2	transcript variant X3
10442	UBE3C	100228118	0.523068	5.81913	6.4076	0.0113633	0.24888	NS	ubiquitin protein ligase E3C
6000	MEGF9	100221488	0.543001	5.62183	6.423	0.0112652	0.24888	NS	multiple EGF like domains 9
8094	RBM5	100190355	0.545473	6.07825	6.3838	0.0115167	0.24888	NS	RNA binding motif protein 5
11058	ZNF654	101233524	0.595247	4.17559	6.37792	0.0115549	0.24888	NS	zinc finger protein 654	transcript variant X1
3093	FOXP2	751769	0.621585	7.39424	6.39891	0.011419	0.24888	NS	forkhead box P2	transcript variant X1
7422	PLK2	100231503	0.756074	5.65296	6.39561	0.0114403	0.24888	NS	polo like kinase 2
5563	LOC121469407	121469407	1.64848	-0.216134	6.39219	0.0114624	0.24888	NS	uncharacterized LOC121469407
7405	PLEKHB1	100229018	-0.690583	3.41995	6.36114	0.0116647	0.248884	NS	pleckstrin homology domain containing B1	transcript variant X1
5520	LOC121468092	121468092	-2.34149	0.263776	6.35378	0.0117131	0.24896	NS	uncharacterized LOC121468092
9858	TIAM2	100223155	0.571906	5.37636	6.35437	0.0117092	0.24896	NS	TIAM Rac1 associated GEF 2	transcript variant X1
8543	SAMD12	100189992	0.71356	2.99442	6.34971	0.0117401	0.249056	NS	sterile alpha motif domain containing 12
8043	RASGEF1C	100222383	1.31171	2.56472	6.34396	0.0117782	0.249388	NS	RasGEF domain family member 1C	transcript variant X3
10308	TSTD2	100227506	0.866578	3.51693	6.33893	0.0118116	0.249619	NS	thiosulfate sulfurtransferase like domain containing 2
5440	LOC116806607	116806607	-0.533583	4.77917	6.33014	0.0118703	0.250383	NS	thiosulfate sulfurtransferase
8881	SIVA1	100220037	-1.07076	1.54319	6.31948	0.0119419	0.250401	NS	SIVA1 apoptosis inducing factor
5243	LOC105758956	105758956	-0.876468	1.95404	6.31936	0.0119426	0.250401	NS	zinc finger protein 282	transcript variant X5
1992	CYSTM1	100228669	-0.834324	2.83112	6.30501	0.0120397	0.250401	NS	cysteine rich transmembrane module containing 1	transcript variant X3
4309	KLHL10	100227183	-0.706221	2.92628	6.30685	0.0120272	0.250401	NS	kelch like family member 10	transcript variant X3
8665	SEC61B	100190240	-0.535155	5.23258	6.30324	0.0120518	0.250401	NS	SEC61 translocon subunit beta
8426	RPS25	100189961	-0.413383	8.36435	6.30963	0.0120084	0.250401	NS	ribosomal protein S25
9594	SYNDIG1L	100224842	0.791139	6.0975	6.31975	0.01194	0.250401	NS	synapse differentiation inducing 1 like	transcript variant X1
4125	KCNA4	100221374	0.810246	6.4573	6.31088	0.0119999	0.250401	NS	potassium voltage-gated channel subfamily A member 4
5273	LOC105760330	105760330	-0.480491	7.89266	6.27471	0.0122473	0.253651	NS	sodium/potassium-transporting ATPase subunit alpha-2	transcript variant X3
10973	ZFYVE28	100223756	0.663376	5.33444	6.27376	0.0122539	0.253651	NS	zinc finger FYVE-type containing 28	transcript variant X4
7494	POLE4	100222316	-1.18676	1.23472	6.26646	0.0123045	0.254108	NS	DNA polymerase epsilon 4	accessory subunit
10490	UHRF1BP1L	100232111	0.437891	6.3812	6.26183	0.0123367	0.254108	NS	UHRF1 binding protein 1 like	transcript variant X2
5568	LOC121469488	121469488	1.25963	2.67184	6.26068	0.0123447	0.254108	NS	uncharacterized LOC121469488
5340	LOC115494833	115494833	-0.914346	3.87712	6.20434	0.0127438	0.255304	NS	GDNF family receptor alpha-4	transcript variant X1
1274	CCDC86	100226755	-0.892324	2.06388	6.22807	0.0125741	0.255304	NS	coiled-coil domain containing 86
353	ALPL	100232729	-0.757185	3.23841	6.19747	0.0127933	0.255304	NS	alkaline phosphatase	biomineralization associated	transcript variant X1
558	ARHGDIG	100190373	-0.734237	4.33475	6.18803	0.0128617	0.255304	NS	Rho GDP dissociation inhibitor gamma	transcript variant X1
6007	MERTK	100219161	-0.64204	3.5037	6.19755	0.0127927	0.255304	NS	MER proto-oncogene	tyrosine kinase	transcript variant X2
5019	LOC100228612	100228612	-0.573439	4.62125	6.21217	0.0126875	0.255304	NS	glutathione S-transferase omega-1
4094	KALRN	100232281	0.422487	7.40474	6.18469	0.012886	0.255304	NS	kalirin RhoGEF kinase	transcript variant X3
11081	ZRANB1	100228208	0.448472	6.36354	6.18594	0.0128769	0.255304	NS	zinc finger RANBP2-type containing 1	transcript variant X2
488	APC	100231767	0.471475	7.59749	6.19363	0.0128211	0.255304	NS	APC regulator of WNT signaling pathway	transcript variant X3
3512	GRIA2	751775	0.484167	9.8966	6.21467	0.0126696	0.255304	NS	glutamate ionotropic receptor AMPA type subunit 2	transcript variant 1
5093	LOC100230284	100230284	0.509161	4.84984	6.21019	0.0127017	0.255304	NS	phosphatidylinositol-binding clathrin assembly protein	transcript variant X5
725	ATP2B2	100223109	0.547426	8.97962	6.18999	0.0128475	0.255304	NS	ATPase plasma membrane Ca2+ transporting 2	transcript variant X10
2466	EDEM3	100230603	0.556664	6.43221	6.23384	0.0125332	0.255304	NS	ER degradation enhancing alpha-mannosidase like protein 3	transcript variant X2
9057	SLC45A4	100220737	0.582548	5.4158	6.21025	0.0127012	0.255304	NS	solute carrier family 45 member 4	transcript variant X4
5960	MDM2	100228592	0.594075	4.03375	6.20139	0.012765	0.255304	NS	MDM2 proto-oncogene	transcript variant X2
884	BCR	100220856	0.650969	5.4006	6.19407	0.0128179	0.255304	NS	BCR activator of RhoGEF and GTPase
8326	ROBO2	100221297	0.704005	5.21103	6.22228	0.0126152	0.255304	NS	roundabout guidance receptor 2	transcript variant X3
7578	PPM1F	100217952	0.742387	3.10979	6.1958	0.0128054	0.255304	NS	protein phosphatase	Mg2+/Mn2+ dependent 1F	transcript variant X1
10330	TTC7A	100225862	0.940726	3.2909	6.19282	0.012827	0.255304	NS	tetratricopeptide repeat domain 7A	transcript variant X1
7126	PDE1B	100217945	1.35139	4.33145	6.1913	0.012838	0.255304	NS	phosphodiesterase 1B	transcript variant X2
9072	SLC5A7	100231458	1.35362	4.37141	6.23017	0.0125592	0.255304	NS	solute carrier family 5 member 7	transcript variant X1
4613	LOC100218918	100218918	-1.76082	-0.0540107	6.18104	0.0129127	0.255376	NS	digestive cysteine proteinase 1
4515	LOC100189978	100189978	-0.680739	3.3002	6.17157	0.012982	0.255711	NS	Phosphohistidine phosphatase 1-like
8127	RDX	100228191	0.350188	8.33199	6.17338	0.0129686	0.255711	NS	radixin	transcript variant X1
2223	DLG2	100229716	0.369231	8.34189	6.16928	0.0129988	0.255711	NS	discs large MAGUK scaffold protein 2	transcript variant X1
7598	PPP1R26	105760961	0.611992	4.09099	6.15791	0.0130826	0.256905	NS	protein phosphatase 1 regulatory subunit 26	transcript variant X2
3684	HEYL	115498251	-0.732503	3.2341	6.13301	0.0132681	0.257214	NS	hes related family bHLH transcription factor with YRPW motif like
10167	TPPP3	100230468	-0.661395	6.36238	6.13778	0.0132324	0.257214	NS	tubulin polymerization promoting protein family member 3
5385	LOC115496608	115496608	-0.646163	6.01375	6.15253	0.0131224	0.257214	NS	actin	cytoplasmic type 5
9311	SPCS1	100190576	-0.627043	3.33668	6.13003	0.0132905	0.257214	NS	signal peptidase complex subunit 1
750	ATP6V0C	100221539	-0.422929	10.2953	6.13931	0.0132209	0.257214	NS	ATPase H+ transporting V0 subunit c
6388	MYT1L	100227948	0.393302	9.60237	6.11862	0.0133765	0.257214	NS	myelin transcription factor 1 like	transcript variant X1
3104	FRMD4A	100231585	0.451038	5.50716	6.12048	0.0133625	0.257214	NS	FERM domain containing 4A	transcript variant X2
5869	MAPK8IP3	100227405	0.624255	7.51903	6.12701	0.0133132	0.257214	NS	mitogen-activated protein kinase 8 interacting protein 3	transcript variant X14
4165	KCNK15	100223871	0.683467	3.46763	6.12412	0.0133349	0.257214	NS	potassium two pore domain channel subfamily K member 15
4127	KCNAB1	100221721	0.859096	6.73924	6.14407	0.0131853	0.257214	NS	potassium voltage-gated channel subfamily A regulatory beta subunit 1	transcript variant X2
2046	DCBLD1	100222489	1.13964	4.70695	6.13964	0.0132184	0.257214	NS	discoidin	CUB and LCCL domain containing 1
5318	LOC115493557	115493557	1.20969	1.13671	6.12493	0.0133289	0.257214	NS	translation initiation factor IF-2-like
8122	RCOR1	100221034	0.466098	6.57384	6.10579	0.013474	0.25864	NS	REST corepressor 1	transcript variant X1
7610	PPP2R2C	100225699	0.379499	8.10347	6.0986	0.0135289	0.259246	NS	protein phosphatase 2 regulatory subunit Bgamma	transcript variant X1
8421	RPS2	100231874	-0.51602	6.31261	6.0955	0.0135526	0.259252	NS	ribosomal protein S2
4759	LOC100222299	100222299	-0.823325	2.60237	6.08699	0.0136181	0.260056	NS	argininosuccinate lyase
10836	YBX3	100227889	-1.018	2.29264	6.07531	0.0137085	0.260315	NS	Y-box binding protein 3
5781	MACF1	100217982	0.459248	8.98493	6.07852	0.0136835	0.260315	NS	microtubule actin crosslinking factor 1	transcript variant X15
9710	TBC1D9	100219157	0.53204	8.42528	6.07478	0.0137125	0.260315	NS	TBC1 domain family member 9	transcript variant X2
3350	GLRA3	100232728	0.795939	5.07193	6.07271	0.0137286	0.260315	NS	glycine receptor alpha 3	transcript variant X1
3159	G2E3	101233926	1.40053	0.745795	6.0701	0.0137489	0.260315	NS	G2/M-phase specific E3 ubiquitin protein ligase	transcript variant X1
3354	GLS	100231894	0.400145	8.56772	6.05729	0.013849	0.261317	NS	glutaminase	transcript variant X1
10974	ZFYVE9	100231800	0.449273	7.39383	6.05988	0.0138287	0.261317	NS	zinc finger FYVE-type containing 9	transcript variant X1
2900	FAU	100219036	-0.736801	3.59331	6.05282	0.0138841	0.261421	NS	FAU ubiquitin like and ribosomal protein S30 fusion	transcript variant X2
6923	ORC5	100222523	-0.661225	3.60732	6.04446	0.01395	0.261421	NS	origin recognition complex subunit 5	transcript variant X1
1941	CTSA	100220062	-0.537678	5.64573	6.04164	0.0139723	0.261421	NS	cathepsin A	transcript variant X2
7341	PITPNC1	100225916	0.488154	7.07124	6.04451	0.0139496	0.261421	NS	phosphatidylinositol transfer protein cytoplasmic 1	transcript variant X4
803	B3GLCT	100217612	0.718078	4.35123	6.04745	0.0139264	0.261421	NS	beta 3-glucosyltransferase	transcript variant X2
2895	FASTKD3	100222808	-0.851766	1.52532	6.00519	0.0142639	0.262451	NS	FAST kinase domains 3	transcript variant X2
1150	CAMK2N2	105759523	-0.561743	5.16848	6.0167	0.0141711	0.262451	NS	calcium/calmodulin dependent protein kinase II inhibitor 2
10412	UBB	100227218	-0.544495	8.04357	6.02931	0.0140702	0.262451	NS	ubiquitin B	transcript variant 5
2029	DBI	100190430	-0.46725	7.18128	6.02353	0.0141164	0.262451	NS	diazepam binding inhibitor	acyl-CoA binding protein	transcript variant X1
1600	CLCN3	100219391	0.463721	8.26961	6.00949	0.0142291	0.262451	NS	chloride voltage-gated channel 3	transcript variant X1
8325	ROBO1	100230036	0.666839	5.79348	6.01786	0.0141618	0.262451	NS	roundabout guidance receptor 1	transcript variant X5
7997	RALGAPB	100224256	0.80026	5.06112	6.02159	0.0141319	0.262451	NS	Ral GTPase activating protein non-catalytic subunit beta	transcript variant X1
9572	SUSD6	100222963	0.802403	3.24312	6.02307	0.0141201	0.262451	NS	sushi domain containing 6	transcript variant X3
156	ADAM19	100225277	0.814914	2.25955	6.00687	0.0142503	0.262451	NS	ADAM metallopeptidase domain 19
4971	LOC100227325	100227325	0.852326	3.46077	6.01214	0.0142078	0.262451	NS	diacylglycerol kinase gamma
2218	DKK3	100190192	-1.71211	0.0128527	6.00192	0.0142903	0.262501	NS	dickkopf WNT signaling pathway inhibitor 3	transcript variant X1
9918	TMCO4	100228038	-0.690912	2.78639	5.98791	0.0144043	0.263938	NS	transmembrane and coiled-coil domains 4	transcript variant X3
3758	HOMER1	100231199	0.714171	5.57587	5.98646	0.0144161	0.263938	NS	homer scaffold protein 1
7958	RABGAP1L	100229541	0.491965	5.62896	5.97325	0.0145245	0.265484	NS	RAB GTPase activating protein 1 like	transcript variant X5
6504	NDUFAF6	100232621	-0.604775	3.29838	5.96565	0.0145872	0.265756	NS	NADH:ubiquinone oxidoreductase complex assembly factor 6	transcript variant X7
1611	CLEC16A	100230206	0.560728	5.04099	5.96784	0.0145691	0.265756	NS	C-type lectin domain containing 16A	transcript variant X7
6214	MRPL39	100223911	-0.733066	2.23557	5.95774	0.0146528	0.266077	NS	mitochondrial ribosomal protein L39
4883	LOC100225102	100225102	0.65485	5.07529	5.95853	0.0146463	0.266077	NS	inactive ubiquitin carboxyl-terminal hydrolase 54	transcript variant X3
7210	PFDN1	100190395	-0.527962	5.27384	5.94211	0.0147833	0.267247	NS	prefoldin subunit 1
2157	DGKB	100229293	0.469043	8.18958	5.94073	0.0147949	0.267247	NS	diacylglycerol kinase beta	transcript variant X3
612	ARNT2	100218753	0.561615	8.48683	5.93564	0.0148377	0.267247	NS	aryl hydrocarbon receptor nuclear translocator 2	transcript variant X2
5644	LONRF3	100231345	0.808353	7.43591	5.9384	0.0148144	0.267247	NS	LON peptidase N-terminal domain and ring finger 3
3999	IRAG2	100229787	1.93014	0.894428	5.9363	0.0148321	0.267247	NS	inositol 1	4	5-triphosphate receptor associated 2
7984	RAD54L2	100229788	0.509373	6.72227	5.93028	0.0148829	0.267627	NS	RAD54 like 2	transcript variant X1
9325	SPI1	100230501	-0.80252	2.97462	5.92364	0.0149391	0.267827	NS	Spi-1 proto-oncogene
293	AK1	100190351	-0.573139	5.18437	5.92326	0.0149423	0.267827	NS	adenylate kinase 1	transcript variant X1
1395	CDK5R1	115490613	-0.417786	8.82885	5.92036	0.0149669	0.267836	NS	cyclin dependent kinase 5 regulatory subunit 1
5623	LOC121470885	121470885	-1.58657	-0.220864	5.88069	0.0153078	0.268069	NS	uncharacterized LOC121470885
4009	IRF6	115492492	-1.12818	1.74698	5.87837	0.015328	0.268069	NS	interferon regulatory factor 6
3558	GSR	100223269	-1.1189	1.07682	5.87282	0.0153764	0.268069	NS	glutathione-disulfide reductase
5097	LOC100230361	100230361	-0.972678	1.92743	5.88455	0.0152743	0.268069	NS	ubiquinol-cytochrome-c reductase complex assembly factor 2
3151	FZD2	100224597	-0.971272	2.12505	5.84414	0.015629	0.268069	NS	frizzled class receptor 2
1504	CHCHD2	100190692	-0.848379	2.44323	5.86547	0.0154407	0.268069	NS	coiled-coil-helix-coiled-coil-helix domain containing 2
10044	TMEM63A	100220083	-0.814139	5.50933	5.88988	0.0152281	0.268069	NS	transmembrane protein 63A	transcript variant X3
1254	CCDC22	121468468	-0.791699	2.76519	5.8582	0.0155046	0.268069	NS	coiled-coil domain containing 22
9162	SMIM7	105758493	-0.78146	1.98755	5.84015	0.0156644	0.268069	NS	small integral membrane protein 7
5388	LOC115496706	115496706	-0.713832	5.11762	5.83521	0.0157085	0.268069	NS	transmembrane emp24 domain-containing protein 3
3552	GSE1	100230455	-0.618072	3.79702	5.89609	0.0151746	0.268069	NS	Gse1 coiled-coil protein	transcript variant X1
1047	C25H1orf43	100225964	-0.593655	3.9795	5.86266	0.0154654	0.268069	NS	chromosome 25 C1orf43 homolog
4640	LOC100219794	100219794	-0.479372	6.20009	5.8948	0.0151857	0.268069	NS	alanyl-tRNA editing protein Aarsd1	transcript variant X1
331	ALDOC	115497715	-0.471047	10.3953	5.83735	0.0156894	0.268069	NS	aldolase	fructose-bisphosphate C
6878	OAZ2	100224503	-0.428428	6.51219	5.84357	0.0156341	0.268069	NS	ornithine decarboxylase antizyme 2
9944	TMEM131	100225680	0.368595	7.44112	5.84776	0.0155969	0.268069	NS	transmembrane protein 131
10349	TTYH3	101233944	0.394958	8.50365	5.88043	0.01531	0.268069	NS	tweety family member 3	transcript variant X2
7956	RABEP1	100230982	0.406269	8.16617	5.90947	0.0150597	0.268069	NS	rabaptin	RAB GTPase binding effector protein 1
4339	KMT2A	100231049	0.453529	6.02744	5.8569	0.0155161	0.268069	NS	lysine methyltransferase 2A	transcript variant X1
3625	HCN1	100225236	0.528582	4.94159	5.85783	0.0155079	0.268069	NS	hyperpolarization activated cyclic nucleotide gated potassium channel 1
1109	CACNA1I	100221511	0.568006	5.50642	5.88789	0.0152453	0.268069	NS	calcium voltage-gated channel subunit alpha1 I	transcript variant X3
9436	ST3GAL3	100221242	0.583145	5.62787	5.87734	0.015337	0.268069	NS	ST3 beta-galactoside alpha-2	3-sialyltransferase 3	transcript variant X7
4194	KCTD21	100227876	0.60959	4.26906	5.84586	0.0156137	0.268069	NS	potassium channel tetramerization domain containing 21	transcript variant X2
9268	SORCS3	100229522	0.636546	6.11647	5.8504	0.0155735	0.268069	NS	sortilin related VPS10 domain containing receptor 3
6722	NPTX2	100229849	0.637253	6.30544	5.83292	0.015729	0.268069	NS	neuronal pentraxin 2
501	APPL1	100226921	0.676233	5.59494	5.87773	0.0153335	0.268069	NS	adaptor protein	phosphotyrosine interacting with PH domain and leucine zipper 1
3710	HLF	100218852	0.685154	5.84977	5.83613	0.0157004	0.268069	NS	HLF transcription factor	PAR bZIP family member
527	ARFGEF3	100227995	0.689716	5.75452	5.86622	0.0154341	0.268069	NS	ARFGEF family member 3	transcript variant X2
7943	RAB40C	100222551	0.796725	5.59602	5.85662	0.0155185	0.268069	NS	RAB40C	member RAS oncogene family	transcript variant X2
2653	EPB41L4A	100229687	0.946969	1.89079	5.83964	0.015669	0.268069	NS	erythrocyte membrane protein band 4.1 like 4A
5774	LZTS1	100225667	1.18018	3.82469	5.85847	0.0155023	0.268069	NS	leucine zipper tumor suppressor 1
2176	DHRSX	100218020	-0.554208	7.51398	5.82515	0.0157986	0.268844	NS	dehydrogenase/reductase X-linked	transcript variant X2
8428	RPS27	115498487	-0.951418	2.34281	5.81278	0.0159101	0.269501	NS	ribosomal protein S27
10140	TOX2	100220078	-0.623279	3.71643	5.81744	0.015868	0.269501	NS	TOX high mobility group box family member 2
1422	CELF2	100221037	0.599143	8.30705	5.81391	0.0158999	0.269501	NS	CUGBP Elav-like family member 2	transcript variant X13
5357	LOC115495593	115495593	-2.48393	-0.45389	5.80678	0.0159645	0.269598	NS	uncharacterized LOC115495593
2646	EP300	100231106	0.406147	6.91583	5.8094	0.0159407	0.269598	NS	E1A binding protein p300
5970	MED1	100224593	0.527216	4.84107	5.79762	0.0160479	0.270595	NS	mediator complex subunit 1	transcript variant X1
1327	CD34	100225996	-1.59194	0.217363	5.781	0.0162003	0.271046	NS	CD34 molecule	transcript variant X2
7968	RACK1	121468719	-0.96037	0.897784	5.7804	0.0162059	0.271046	NS	receptor for activated C kinase 1
8639	SDHB	100190642	-0.452336	6.91008	5.78117	0.0161988	0.271046	NS	succinate dehydrogenase complex iron sulfur subunit B
10353	TUBB4B	100101449	-0.440259	11.4344	5.77873	0.0162212	0.271046	NS	tubulin beta 4B class IVb
3858	IFFO2	100228902	1.24246	0.751944	5.78166	0.0161942	0.271046	NS	intermediate filament family orphan 2
1732	COL4A4	100227313	1.30168	1.11791	5.78795	0.0161364	0.271046	NS	collagen type IV alpha 4 chain
8449	RPS9	100189936	-0.757398	3.52226	5.74879	0.0165	0.271391	NS	ribosomal protein S9	transcript variant X4
8379	RPL35	100190738	-0.732126	3.84404	5.75843	0.0164097	0.271391	NS	ribosomal protein L35
1625	CLN6	105758497	-0.663129	3.76972	5.76684	0.0163313	0.271391	NS	CLN6 transmembrane ER protein	transcript variant X1
5316	LOC115493349	115493349	-0.522527	5.56065	5.75193	0.0164705	0.271391	NS	uncharacterized LOC115493349
779	ATXN10	100231671	-0.483789	4.9067	5.75898	0.0164046	0.271391	NS	ataxin 10	transcript variant X2
6518	NDUFS6	100190289	-0.446346	5.5352	5.7485	0.0165027	0.271391	NS	NADH:ubiquinone oxidoreductase subunit S6
1916	CTBP2	100225326	-0.444663	5.98414	5.77154	0.0162877	0.271391	NS	C-terminal binding protein 2	transcript variant X1
965	BRI3	101234227	-0.430916	7.1073	5.75409	0.0164503	0.271391	NS	brain protein I3
216	ADIPOR1	100225940	-0.408451	6.38314	5.74763	0.0165109	0.271391	NS	adiponectin receptor 1
3089	FOXO3	100217648	0.463554	6.4506	5.7482	0.0165055	0.271391	NS	forkhead box O3
5012	LOC100228479	100228479	0.733296	4.01113	5.76699	0.01633	0.271391	NS	inactive phospholipase C-like protein 2
1581	CIITA	100223542	-1.8031	-0.0303123	5.74432	0.0165421	0.271491	NS	class II major histocompatibility complex transactivator	transcript variant X4
1716	COL14A1	100226945	1.07308	4.75754	5.74178	0.016566	0.271491	NS	collagen type XIV alpha 1 chain	transcript variant X3
5022	LOC100228682	100228682	-0.699079	2.88117	5.73405	0.0166391	0.272287	NS	tyrosine-protein phosphatase non-receptor type substrate 1	transcript variant X2
8087	RBM33	100221334	0.470314	5.13891	5.72793	0.0166972	0.272835	NS	RNA binding motif protein 33	transcript variant X1
10168	TPR	100227718	0.384119	7.37478	5.72245	0.0167494	0.273285	NS	translocated promoter region	nuclear basket protein	transcript variant X2
6495	NDUFA5	100190198	-0.6831	3.08046	5.70178	0.0169478	0.274143	NS	NADH:ubiquinone oxidoreductase subunit A5
6828	NUDT16L1	100190266	-0.522733	4.9603	5.70293	0.0169366	0.274143	NS	nudix hydrolase 16 like 1	transcript variant X1
9972	TMEM178B	100225358	-0.438134	5.47396	5.70393	0.0169269	0.274143	NS	transmembrane protein 178B
6574	NFAT5	100232467	0.48249	5.80181	5.70576	0.0169093	0.274143	NS	nuclear factor of activated T cells 5	transcript variant X1
8333	ROR2	100219935	1.02195	3.03897	5.70153	0.0169502	0.274143	NS	receptor tyrosine kinase like orphan receptor 2
343	ALKAL1	101233499	1.38105	3.61105	5.70984	0.0168701	0.274143	NS	ALK and LTK ligand 1	transcript variant X2
5123	LOC100231196	100231196	-1.95894	4.04535	5.69321	0.0170307	0.274644	NS	orthopedia homeobox
6811	NTSR1	100224895	0.847137	3.48524	5.69351	0.0170277	0.274644	NS	neurotensin receptor 1
7762	PSMC3IP	100190281	-0.922844	1.30132	5.65889	0.0173671	0.276919	NS	PSMC3 interacting protein	transcript variant X1
6118	MLST8	100230438	-0.73548	3.77315	5.66184	0.0173379	0.276919	NS	MTOR associated protein	LST8 homolog
6492	NDUFA12	100220589	-0.406868	7.61154	5.67235	0.0172344	0.276919	NS	NADH:ubiquinone oxidoreductase subunit A12
4227	KIAA0232	100230423	0.336075	8.52842	5.66907	0.0172666	0.276919	NS	KIAA0232 ortholog	transcript variant X3
8745	SETBP1	105760842	0.455892	5.9926	5.6643	0.0173136	0.276919	NS	SET binding protein 1
37	ABCD2	100221578	0.528269	5.88952	5.66531	0.0173036	0.276919	NS	ATP binding cassette subfamily D member 2
8108	RBSN	100224260	0.556762	5.34517	5.65845	0.0173714	0.276919	NS	rabenosyn	RAB effector
8693	SEMA4C	100226999	1.42053	0.120761	5.66666	0.0172903	0.276919	NS	semaphorin 4C	transcript variant X2
4736	LOC100221871	100221871	-0.995093	1.48299	5.65548	0.0174009	0.276991	NS	store-operated calcium entry regulator STIMATE
3884	IGF2R	100232425	0.456052	5.95896	5.65229	0.0174326	0.277099	NS	insulin like growth factor 2 receptor	transcript variant X2
7737	PRSS35	100223047	1.17909	0.568491	5.64827	0.0174726	0.277336	NS	serine protease 35
7627	PPP4R3B	100218101	0.383838	6.88908	5.62827	0.0176731	0.27932	NS	protein phosphatase 4 regulatory subunit 3B	transcript variant X1
5933	MCF2L	100226651	0.433993	6.34002	5.62908	0.0176649	0.27932	NS	MCF.2 cell line derived transforming sequence like	transcript variant X1
6055	MGAT5	100228988	0.675738	5.389	5.63049	0.0176506	0.27932	NS	alpha-1	6-mannosylglycoprotein 6-beta-N-acetylglucosaminyltransferase
5126	LOC100231234	100231234	0.462325	5.01141	5.62571	0.0176989	0.279331	NS	cyclin-dependent kinase 11B	transcript variant X6
5031	LOC100228968	100228968	-1.08492	1.86025	5.58664	0.018098	0.279337	NS	2-hydroxyacylsphingosine 1-beta-galactosyltransferase
9949	TMEM132E	100227154	-0.826448	2.76778	5.59602	0.0180013	0.279337	NS	transmembrane protein 132E	transcript variant X2
10982	ZIC3	100219292	-0.744861	3.5894	5.61623	0.0177949	0.279337	NS	Zic family member 3
8577	SC5D	100226384	-0.544195	4.95515	5.60087	0.0179515	0.279337	NS	sterol-C5-desaturase	transcript variant X2
4384	LAMP1	100219894	-0.445809	8.70009	5.59382	0.0180239	0.279337	NS	lysosomal associated membrane protein 1
10561	USP34	100228693	0.37661	7.64415	5.60526	0.0179067	0.279337	NS	ubiquitin specific peptidase 34	transcript variant X8
8472	RSBN1L	100223533	0.459926	5.47851	5.58624	0.0181022	0.279337	NS	round spermatid basic protein 1 like	transcript variant X1
994	BTBD8	100223611	0.465078	5.5767	5.60305	0.0179292	0.279337	NS	BTB domain containing 8
6374	MYO6	100223124	0.537237	5.75016	5.59723	0.0179889	0.279337	NS	myosin VI	transcript variant X8
2733	ETNK1	100217685	0.543059	4.87111	5.59896	0.0179712	0.279337	NS	ethanolamine kinase 1
4270	KIF3B	100224853	0.575342	5.61439	5.61267	0.0178311	0.279337	NS	kinesin family member 3B
2638	ENTPD5	100220000	0.632984	3.34069	5.61504	0.017807	0.279337	NS	ectonucleoside triphosphate diphosphohydrolase 5 (inactive)	transcript variant X3
5934	MCF2L2	100232613	0.71024	6.25081	5.58769	0.0180872	0.279337	NS	MCF.2 cell line derived transforming sequence-like 2	transcript variant X3
231	ADRA2C	101233463	0.756215	5.68812	5.60015	0.0179589	0.279337	NS	adrenoceptor alpha 2C
4595	LOC100218462	100218462	0.773485	3.48659	5.60632	0.0178958	0.279337	NS	ephrin type-A receptor 6	transcript variant X2
10804	XDH	100222890	1.18332	1.62527	5.58893	0.0180744	0.279337	NS	xanthine dehydrogenase
9141	SMARCD3	100219764	0.494406	6.65959	5.58205	0.0181455	0.279617	NS	SWI/SNF related	matrix associated	actin dependent regulator of chromatin	subfamily d	member 3	t
3847	IDH2	115496732	-0.405673	6.11323	5.57553	0.0182131	0.279977	NS	isocitrate dehydrogenase (NADP(+)) 2
432	ANKS1B	100225323	0.384884	8.31163	5.57126	0.0182576	0.279977	NS	ankyrin repeat and sterile alpha motif domain containing 1B	transcript variant X5
2138	DEPDC5	100218022	0.48342	5.6545	5.5701	0.0182698	0.279977	NS	DEP domain containing 5	GATOR1 subcomplex subunit	transcript variant X1
2162	DGKQ	100218840	0.734035	3.43019	5.57338	0.0182356	0.279977	NS	diacylglycerol kinase theta
8530	S100A11	115498376	-1.16021	1.35566	5.5492	0.0184892	0.281854	NS	S100 calcium binding protein A11
8833	SHE	100228820	-1.03948	1.48777	5.55245	0.0184548	0.281854	NS	Src homology 2 domain containing E
1275	CCDC88A	100220912	0.430004	6.34117	5.54875	0.0184939	0.281854	NS	coiled-coil domain containing 88A	transcript variant X15
6960	OTULINL	100229437	1.1178	1.94177	5.55428	0.0184355	0.281854	NS	OTU deubiquitinase with linear linkage specificity like	transcript variant X1
2991	FGFR4	100226243	-0.951993	1.61945	5.53789	0.0186091	0.282059	NS	fibroblast growth factor receptor 4	transcript variant X2
740	ATP5MJ	101234140	-0.529463	5.21121	5.53848	0.0186028	0.282059	NS	ATP synthase membrane subunit j
8997	SLC30A9	100217994	0.548037	5.44285	5.54246	0.0185604	0.282059	NS	solute carrier family 30 member 9	transcript variant X3
10328	TTC39C	100219248	0.607351	3.88202	5.53957	0.0185912	0.282059	NS	tetratricopeptide repeat domain 39C
1614	CLIC5	100229341	-1.07911	2.29001	5.52733	0.0187216	0.282768	NS	chloride intracellular channel 5
7103	PCSK2	100223337	0.463622	7.05526	5.52668	0.0187286	0.282768	NS	proprotein convertase subtilisin/kexin type 2	transcript variant X1
6526	NECAB3	100190032	1.38229	0.275666	5.52634	0.0187322	0.282768	NS	N-terminal EF-hand calcium binding protein 3
7447	PLXNB2	100228909	0.412221	7.12381	5.51445	0.01886	0.283848	NS	plexin B2	transcript variant X3
1950	CTTNBP2	100227036	0.419841	7.26021	5.51255	0.0188806	0.283848	NS	cortactin binding protein 2
7376	PLCB1	100219122	0.571739	8.93308	5.51378	0.0188673	0.283848	NS	phospholipase C beta 1	transcript variant X1
3368	GMPPB	100190364	-0.693723	3.39516	5.50149	0.0190002	0.284491	NS	GDP-mannose pyrophosphorylase B
3657	HECTD4	100227598	0.406863	7.33553	5.50391	0.018974	0.284491	NS	HECT domain E3 ubiquitin protein ligase 4	transcript variant X1
144	ACVR2A	100224301	0.62196	6.4057	5.50282	0.0189858	0.284491	NS	activin A receptor type 2A	transcript variant X1
5062	LOC100229630	100229630	-1.59205	1.55606	5.48765	0.0191513	0.28537	NS	protocadherin-10
1776	COPZ1	115491464	-0.664386	3.14192	5.48508	0.0191795	0.28537	NS	COPI coat complex subunit zeta 1
3795	HSP90AB1	100232232	-0.635161	3.1422	5.49184	0.0191055	0.28537	NS	heat shock protein 90 alpha family class B member 1
7849	PTPRN	100226515	-0.413607	8.68369	5.49063	0.0191187	0.28537	NS	protein tyrosine phosphatase receptor type N
2588	ELOVL2	100190615	0.575912	5.36522	5.48434	0.0191875	0.28537	NS	ELOVL fatty acid elongase 2
7284	PHYKPL	100223371	-0.722437	2.83487	5.47537	0.0192863	0.28569	NS	5-phosphohydroxy-L-lysine phospho-lyase	transcript variant X2
595	ARL6IP1	100190452	-0.391861	8.83898	5.47642	0.0192747	0.28569	NS	ADP ribosylation factor like GTPase 6 interacting protein 1
7344	PITPNM3	100224308	0.628615	5.81879	5.47635	0.0192754	0.28569	NS	PITPNM family member 3	transcript variant X5
10030	TMEM39B	100217979	-0.578553	3.86706	5.46313	0.0194218	0.286133	NS	transmembrane protein 39B	transcript variant X2
235	ADSL	100220571	-0.452208	5.75449	5.45926	0.0194649	0.286133	NS	adenylosuccinate lyase
5398	LOC115496993	115496993	-0.423928	7.06461	5.45781	0.019481	0.286133	NS	histone H2A type 2-B
8017	RAP2A	100231424	0.377075	7.921	5.45274	0.0195377	0.286133	NS	RAP2A	member of RAS oncogene family
4356	KRIT1	100222928	0.402759	6.40024	5.45045	0.0195633	0.286133	NS	KRIT1 ankyrin repeat containing
8232	RIMS2	100219200	0.409199	7.86043	5.46944	0.0193518	0.286133	NS	regulating synaptic membrane exocytosis 2	transcript variant X46
6367	MYO1E	100227421	0.496902	5.29647	5.44948	0.0195741	0.286133	NS	myosin IE
8672	SEL1L	100231514	0.51161	5.67944	5.45153	0.0195512	0.286133	NS	SEL1L adaptor subunit of ERAD E3 ubiquitin ligase	transcript variant X2
1701	CNTRL	100231706	0.699802	2.89736	5.46411	0.0194109	0.286133	NS	centriolin	transcript variant X1
3072	FOSL2	100220040	0.924374	3.11246	5.46297	0.0194236	0.286133	NS	FOS like 2	AP-1 transcription factor subunit
9416	SSBP4	115490821	-0.683494	4.15311	5.44704	0.0196015	0.286156	NS	single stranded DNA binding protein 4
10523	UQCR11	100224240	-1.21445	0.319813	5.44155	0.0196632	0.286304	NS	ubiquinol-cytochrome c reductase	complex III subunit XI
1954	CTXN2	105760911	-0.560369	5.49298	5.4437	0.019639	0.286304	NS	cortexin 2	transcript variant X2
147	ACYP1	100228708	-0.857574	1.66131	5.42846	0.0198111	0.287296	NS	acylphosphatase 1
830	BAG3	100228262	-0.587985	4.93968	5.43199	0.0197711	0.287296	NS	BAG cochaperone 3
5162	LOC100232323	100232323	-0.444995	5.13339	5.42636	0.0198349	0.287296	NS	sterol 26-hydroxylase	mitochondrial
6381	MYOM2	100226929	1.11292	0.923178	5.42706	0.019827	0.287296	NS	myomesin 2	transcript variant X4
4359	KRTCAP2	115498469	-0.476868	5.08717	5.41914	0.0199171	0.28811	NS	keratinocyte associated protein 2
9263	SORBS1	100220298	0.426992	7.64269	5.41404	0.0199755	0.288578	NS	sorbin and SH3 domain containing 1	transcript variant X24
3888	IGFBP4	100225608	-0.87083	1.41381	5.40939	0.0200287	0.288595	NS	insulin like growth factor binding protein 4
645	ASB9	100221245	1.52183	0.154765	5.41144	0.0200052	0.288595	NS	ankyrin repeat and SOCS box containing 9
7066	PCBP2	100232514	-0.40326	8.1245	5.4005	0.020131	0.289694	NS	poly(rC) binding protein 2	transcript variant X15
7141	PDGFA	100222155	-0.436745	6.06545	5.39509	0.0201935	0.290216	NS	platelet derived growth factor subunit A	transcript variant X4
1225	CBX6	100219537	0.450914	5.58711	5.39228	0.020226	0.290307	NS	chromobox 6	transcript variant X2
7659	PREX1	100220665	0.491725	6.25552	5.38359	0.020327	0.29138	NS	phosphatidylinositol-3	4	5-trisphosphate dependent Rac exchange factor 1	transcript variant X1
5195	LOC101233427	101233427	-1.69055	0.436619	5.37627	0.0204124	0.29189	NS	C-X-C chemokine receptor type 2
5413	LOC115497607	115497607	1.1301	2.93471	5.37604	0.0204152	0.29189	NS	uncharacterized LOC115497607	transcript variant X3
1166	CAPN1	121468411	-1.49707	0.0643695	5.34631	0.0207661	0.291934	NS	calpain 1
485	APBB1	105758628	-1.00863	1.01847	5.35656	0.0206445	0.291934	NS	amyloid beta precursor protein binding family B member 1	transcript variant X4
4368	L3HYPDH	100232596	-0.93846	1.17712	5.37036	0.0204818	0.291934	NS	trans-L-3-hydroxyproline dehydratase
7184	PEBP1	100190590	-0.717743	4.22638	5.35383	0.0206768	0.291934	NS	phosphatidylethanolamine binding protein 1
4702	LOC100221171	100221171	-0.581354	3.49352	5.35098	0.0207106	0.291934	NS	testis development related protein	transcript variant X1
4051	ITPA	100190278	-0.529717	4.64776	5.34066	0.0208336	0.291934	NS	inosine triphosphatase
2520	EIF1	100190563	-0.400405	9.28186	5.352	0.0206985	0.291934	NS	eukaryotic translation initiation factor 1
4204	KDM1A	100221744	0.409007	5.6725	5.34257	0.0208108	0.291934	NS	lysine demethylase 1A	transcript variant X2
3603	HACD3	100222541	0.417163	6.93032	5.36436	0.0205523	0.291934	NS	3-hydroxyacyl-CoA dehydratase 3
9742	TCF20	100226363	0.422331	7.16782	5.36495	0.0205454	0.291934	NS	transcription factor 20	transcript variant X1
1440	CEP170	100220686	0.465426	6.95959	5.34018	0.0208393	0.291934	NS	centrosomal protein 170	transcript variant X13
7781	PSME4	100225812	0.486536	5.63483	5.34231	0.0208139	0.291934	NS	proteasome activator subunit 4
5005	LOC100228347	100228347	0.554373	3.82981	5.36508	0.0205438	0.291934	NS	tropomodulin-3	transcript variant X1
399	ANKDD1A	100226471	0.559836	4.97188	5.34034	0.0208374	0.291934	NS	ankyrin repeat and death domain containing 1A	transcript variant X1
4212	KDM4C	100219686	0.662744	3.2256	5.35283	0.0206887	0.291934	NS	lysine demethylase 4C	transcript variant X3
6179	MPPED1	100227829	0.783148	6.4522	5.3432	0.0208032	0.291934	NS	metallophosphoesterase domain containing 1	transcript variant X2
10469	UCHL1	751589	-0.442275	10.5821	5.33305	0.0209247	0.292227	NS	ubiquitin C-terminal hydrolase L1
10544	USP13	100219267	0.526959	3.93348	5.33383	0.0209153	0.292227	NS	ubiquitin specific peptidase 13	transcript variant X2
6049	MGA	100222903	0.638174	3.59656	5.33185	0.0209392	0.292227	NS	MAX dimerization protein MGA
5787	MADD	100227692	0.400729	8.91068	5.32541	0.0210166	0.292572	NS	MAP kinase activating death domain	transcript variant X39
3359	GLYR1	100221541	0.411591	7.00765	5.32718	0.0209953	0.292572	NS	glyoxylate reductase 1 homolog	transcript variant X4
6801	NTMT1	100222445	-0.467861	6.21214	5.31459	0.0211475	0.293657	NS	N-terminal Xaa-Pro-Lys N-methyltransferase 1
9603	SYNJ2	100227989	0.801968	3.90425	5.31543	0.0211374	0.293657	NS	synaptojanin 2	transcript variant X1
4536	LOC100190380	100190380	-4.04432	1.18591	5.31019	0.0212011	0.294012	NS	protein kinase C inhibitor/ASWZ-like
9759	TDP2	100222493	-1.06897	1.23074	5.30536	0.0212599	0.294012	NS	tyrosyl-DNA phosphodiesterase 2
6869	NXPH1	100225868	-0.395968	7.4439	5.30379	0.0212791	0.294012	NS	neurexophilin 1	transcript variant X2
2194	DICER1	100227750	0.379579	6.48828	5.30544	0.0212589	0.294012	NS	dicer 1	ribonuclease III	transcript variant X1
7527	POMT2	100227792	0.6017	3.62139	5.29926	0.0213344	0.29441	NS	protein O-mannosyltransferase 2	transcript variant X3
2144	DERL3	100190262	-0.425348	6.48556	5.29437	0.0213945	0.294872	NS	derlin 3	transcript variant X3
2939	FBXO44	100229266	-1.07628	0.509564	5.2902	0.0214457	0.29519	NS	F-box protein 44	transcript variant X1
10025	TMEM35A	100232003	-0.598708	5.12403	5.28366	0.0215265	0.29519	NS	transmembrane protein 35A
5254	LOC105759169	105759169	-0.516851	6.1998	5.28761	0.0214777	0.29519	NS	SAP30-binding protein-like
7619	PPP3CA	100232244	0.557792	9.87576	5.28171	0.0215506	0.29519	NS	protein phosphatase 3 catalytic subunit alpha	transcript variant X1
5187	LOC101233080	101233080	1.43829	0.177549	5.28555	0.0215031	0.29519	NS	acyl-coenzyme A thioesterase 1-like
3959	INSR	100228094	0.622133	5.56234	5.27754	0.0216023	0.295506	NS	insulin receptor
6139	MN1	100223802	0.789923	3.66463	5.27555	0.021627	0.295506	NS	MN1 proto-oncogene	transcriptional regulator
7136	PDE7A	100230669	0.572724	6.13227	5.26867	0.0217125	0.295584	NS	phosphodiesterase 7A	transcript variant X5
4718	LOC100221534	100221534	1.1305	0.942497	5.27113	0.0216819	0.295584	NS	gonadotropin-releasing hormone II receptor-like
299	AK9	100218581	1.46456	1.70689	5.26994	0.0216968	0.295584	NS	adenylate kinase 9	transcript variant X1
7588	PPP1CC	100190751	0.431772	8.06293	5.26372	0.0217744	0.296062	NS	protein phosphatase 1 catalytic subunit gamma
4523	LOC100190109	100190109	-1.75879	3.07494	5.25554	0.021877	0.297094	NS	ribosomal protein L37-like
397	ANK2	751974	0.354246	9.02297	5.24223	0.022045	0.29855	NS	ankyrin 2	transcript variant X4
7092	PCMTD1	100225933	0.386024	7.23317	5.24207	0.022047	0.29855	NS	protein-L-isoaspartate (D-aspartate) O-methyltransferase domain containing 1	transcript variant X1
5865	MAPK6	100218726	0.416475	10.9515	5.24065	0.022065	0.29855	NS	mitogen-activated protein kinase 6	transcript variant X2
5070	LOC100229769	100229769	-0.634404	4.13626	5.23217	0.0221729	0.29928	NS	putative PIP5K1A and PSMD4-like protein
2482	EEF1E1	100220043	-0.616999	3.62085	5.23295	0.0221629	0.29928	NS	eukaryotic translation elongation factor 1 epsilon 1
732	ATP5F1D	100228144	-0.50185	5.12358	5.21841	0.022349	0.300197	NS	ATP synthase F1 subunit delta
4102	KARS1	100227585	-0.409676	7.73819	5.22255	0.0222959	0.300197	NS	lysyl-tRNA synthetase 1	transcript variant X1
2159	DGKE	100230270	0.67003	4.75369	5.22032	0.0223245	0.300197	NS	diacylglycerol kinase epsilon
6604	NHLRC2	100224707	0.82325	1.96043	5.22398	0.0222775	0.300197	NS	NHL repeat containing 2
3353	GLRX5	100190268	-0.514892	4.25504	5.21167	0.0224357	0.300997	NS	glutaredoxin 5
5546	LOC121469084	RFAM:RF02543	-3.07105	0.694466	5.14859	0.0232653	0.301924	NS	28S ribosomal RNA
7262	PHF5A	100228185	-1.43846	0.0525039	5.19077	0.0227071	0.301924	NS	PHD finger protein 5A
9158	SMIM12	115498260	-1.31169	0.00787369	5.16685	0.023022	0.301924	NS	small integral membrane protein 12
2706	ERMN	105759441	-1.28171	1.92068	5.16773	0.0230103	0.301924	NS	ermin
7643	PRDM12	100228261	-0.946565	3.88071	5.14442	0.0233212	0.301924	NS	PR/SET domain 12
1032	C1H12orf57	100190250	-0.940084	1.46599	5.15498	0.0231799	0.301924	NS	chromosome 1 C12orf57 homolog	transcript variant X1
9163	SMIM8	100217661	-0.827326	2.14334	5.14723	0.0232835	0.301924	NS	small integral membrane protein 8	transcript variant X1
10621	VDAC3	100190491	-0.7899	2.56511	5.18409	0.0227946	0.301924	NS	voltage dependent anion channel 3	transcript variant X1
8630	SDCBP2	100224833	-0.760141	2.99487	5.15322	0.0232034	0.301924	NS	syndecan binding protein 2
6443	NAXE	100190383	-0.746943	2.74959	5.17042	0.0229746	0.301924	NS	NAD(P)HX epimerase
3913	IL34	100499188	-0.699285	2.70081	5.19211	0.0226897	0.301924	NS	interleukin 34	transcript variant X1
2966	FERMT1	100228725	-0.624186	3.67511	5.18996	0.0227178	0.301924	NS	FERM domain containing kindlin 1	transcript variant X1
10205	TRAPPC4	100222420	-0.619846	5.63538	5.19938	0.022595	0.301924	NS	trafficking protein particle complex subunit 4
6513	NDUFB9	100190275	-0.570347	4.12513	5.16104	0.0230991	0.301924	NS	NADH:ubiquinone oxidoreductase subunit B9
5848	MAP4	100222640	-0.539013	6.75426	5.18295	0.0228095	0.301924	NS	microtubule associated protein 4	transcript variant X10
3890	IGFBP7	100218758	-0.534356	8.45373	5.17307	0.0229397	0.301924	NS	insulin like growth factor binding protein 7	transcript variant X2
10504	UNC45A	100231787	-0.497246	4.98103	5.14588	0.0233016	0.301924	NS	unc-45 myosin chaperone A
2333	DPAGT1	100222476	-0.48228	4.84859	5.20265	0.0225525	0.301924	NS	dolichyl-phosphate N-acetylglucosaminephosphotransferase 1
6474	NCOA7	100221439	0.410335	7.80486	5.15617	0.023164	0.301924	NS	nuclear receptor coactivator 7	transcript variant X6
8067	RBFOX1	100227455	0.446132	8.30302	5.14472	0.0233172	0.301924	NS	RNA binding fox-1 homolog 1	transcript variant X9
5668	LRIG2	100224664	0.478335	5.19392	5.1463	0.023296	0.301924	NS	leucine rich repeats and immunoglobulin like domains 2	transcript variant X2
3761	HOOK3	100232384	0.49727	7.49891	5.14814	0.0232713	0.301924	NS	hook microtubule tethering protein 3	transcript variant X5
401	ANKFY1	100224340	0.510761	6.57154	5.16045	0.0231069	0.301924	NS	ankyrin repeat and FYVE domain containing 1	transcript variant X1
6065	MIB1	100231765	0.544379	4.83426	5.16988	0.0229818	0.301924	NS	MIB E3 ubiquitin protein ligase 1	transcript variant X1
1468	CERT1	100223133	0.58502	7.51698	5.16326	0.0230696	0.301924	NS	ceramide transporter 1	transcript variant X1
2873	FAM81A	100226439	0.604702	5.54355	5.15153	0.0232259	0.301924	NS	family with sequence similarity 81 member A	transcript variant X1
1155	CAMKV	100227826	0.641078	8.95814	5.1883	0.0227395	0.301924	NS	CaM kinase like vesicle associated
1481	CFAP57	100225077	0.929213	1.86921	5.19175	0.0226943	0.301924	NS	cilia and flagella associated protein 57	transcript variant X2
5124	LOC100231213	100231213	1.58536	1.73387	5.15674	0.0231563	0.301924	NS	protein ELYS	transcript variant X1
6271	MSTN	100230965	2.77917	-0.585069	5.15442	0.0231872	0.301924	NS	myostatin
2897	FAT1	100231872	0.341565	7.44429	5.13713	0.0234193	0.302841	NS	FAT atypical cadherin 1	transcript variant X5
4528	LOC100190143	100190143	-0.442096	5.64337	5.13201	0.0234885	0.303382	NS	macrophage migration inhibitory factor (MIF)-like
10651	VPS25	101233791	-0.715122	2.10645	5.1239	0.0235985	0.303742	NS	vacuolar protein sorting 25 homolog
9307	SPATA5	100221993	-0.575865	3.3738	5.12659	0.023562	0.303742	NS	spermatogenesis associated 5
2999	FHDC1	100231215	0.627148	3.80323	5.12449	0.0235906	0.303742	NS	FH2 domain containing 1
3303	GGH	100220150	0.406096	6.27473	5.12073	0.0236417	0.303945	NS	gamma-glutamyl hydrolase
7788	PSPH	100225069	-0.489554	4.85062	5.1143	0.0237295	0.304368	NS	phosphoserine phosphatase	transcript variant X2
4284	KIT	100221238	0.502903	5.50405	5.11602	0.023706	0.304368	NS	KIT proto-oncogene	receptor tyrosine kinase
10964	ZFPM2	100231687	0.605518	6.12609	5.11008	0.0237872	0.304756	NS	zinc finger protein	FOG family member 2	transcript variant X1
10187	TRAF4	100227147	-0.646707	4.11927	5.10489	0.0238585	0.304776	NS	TNF receptor associated factor 4
8380	RPL35A	100223017	-0.371254	7.55804	5.09879	0.0239425	0.304776	NS	ribosomal protein L35a
1158	CAMSAP2	100226722	0.349287	7.44632	5.09799	0.0239536	0.304776	NS	calmodulin regulated spectrin associated protein family member 2	transcript variant X2
2626	ENOX1	100217600	0.500732	6.81543	5.10702	0.0238293	0.304776	NS	ecto-NOX disulfide-thiol exchanger 1	transcript variant X8
10219	TRIM23	100222876	0.528698	6.29634	5.10135	0.0239072	0.304776	NS	tripartite motif containing 23	transcript variant X3
5622	LOC121470883	121470883	1.88636	-0.377189	5.10278	0.0238875	0.304776	NS	uncharacterized LOC121470883
7064	PCBD1	100218785	-1.48707	0.623254	5.09162	0.0240417	0.305548	NS	pterin-4 alpha-carbinolamine dehydratase 1
8397	RPLP2	100221892	-0.517345	5.72411	5.08537	0.0241285	0.3063	NS	ribosomal protein lateral stalk subunit P2	transcript variant X1
8598	SCGN	100217660	-0.880393	2.86894	5.08334	0.0241567	0.306307	NS	secretagogin	EF-hand calcium binding protein
4934	LOC100226342	100226342	-1.11941	0.808302	5.08075	0.0241929	0.306416	NS	proline dehydrogenase 1	mitochondrial
10775	WIPI1	100230726	-0.424916	6.93584	5.0768	0.024248	0.306764	NS	WD repeat domain	phosphoinositide interacting 1
9853	THUMPD3	100218555	-0.636921	2.89334	5.06989	0.0243449	0.306985	NS	THUMP domain containing 3	transcript variant X2
7974	RAD23A	105759737	-0.483034	4.98913	5.06974	0.0243471	0.306985	NS	RAD23 homolog A	nucleotide excision repair protein	transcript variant X1
6278	MTCL1	100223108	0.40449	6.79151	5.06963	0.0243485	0.306985	NS	microtubule crosslinking factor 1	transcript variant X1
9460	STAMBPL1	105759393	-0.478817	5.03435	5.0665	0.0243926	0.307192	NS	STAM binding protein like 1	transcript variant X2
4574	LOC100217965	100217965	-1.1971	7.87747	5.06071	0.0244742	0.307869	NS	vasoactive intestinal peptide	transcript variant X2
9649	TAF2	100225920	0.328695	7.46993	5.04134	0.0247494	0.309926	NS	TATA-box binding protein associated factor 2	transcript variant X2
7667	PRKAA1	100217569	0.517508	4.96773	5.04147	0.0247475	0.309926	NS	protein kinase AMP-activated catalytic subunit alpha 1
5220	LOC101234087	101234087	0.887729	1.88828	5.04289	0.0247272	0.309926	NS	protein adenylyltransferase SelO
2053	DCLK3	100230236	1.72565	0.973719	5.04399	0.0247115	0.309926	NS	doublecortin like kinase 3	transcript variant X1
9381	SRI	100190353	-0.393959	7.46155	5.03526	0.0248364	0.310664	NS	sorcin
4653	LOC100220060	100220060	-1.81997	-0.418774	5.03023	0.0249086	0.311172	NS	glycerol-3-phosphate acyltransferase 3	transcript variant X6
2694	ERG28	100190495	-0.521309	4.27586	5.02853	0.024933	0.311172	NS	ergosterol biosynthesis 28 homolog	transcript variant X3
1305	CCNL2	100230169	0.525954	5.65363	5.0217	0.0250316	0.312052	NS	cyclin L2	transcript variant X1
10841	YIPF1	100190677	-0.395547	6.52816	5.01243	0.0251659	0.313022	NS	Yip1 domain family member 1	transcript variant X2
6997	PAIP2	100219747	-0.35419	8.04031	5.01398	0.0251434	0.313022	NS	poly(A) binding protein interacting protein 2	transcript variant X1
7343	PITPNM2	100220822	0.45746	6.19325	5.00592	0.0252607	0.313499	NS	phosphatidylinositol transfer protein membrane associated 2	transcript variant X1
3238	GASK1B	100227415	1.24236	1.52141	5.00691	0.0252464	0.313499	NS	golgi associated kinase 1B
6592	NFU1	100190283	-0.502879	5.30423	5.00238	0.0253124	0.313789	NS	NFU1 iron-sulfur cluster scaffold
8189	RGS19	105758727	-0.565186	4.82968	4.99339	0.0254443	0.314021	NS	regulator of G protein signaling 19	transcript variant X2
8646	SEC11C	100190291	-0.370947	6.86453	4.99487	0.0254225	0.314021	NS	SEC11 homolog C	signal peptidase complex subunit	transcript variant X1
10647	VPS13C	100219644	0.454326	5.69418	4.99755	0.0253833	0.314021	NS	vacuolar protein sorting 13 homolog C	transcript variant X4
6037	MFN2	100230233	0.734078	5.5703	4.99417	0.0254328	0.314021	NS	mitofusin 2	transcript variant X1
2082	DDIT4	100223585	-1.316	-0.0779623	4.96776	0.0258241	0.314177	NS	DNA damage inducible transcript 4
1577	CIB1	105758512	-1.23611	0.237896	4.96194	0.0259111	0.314177	NS	calcium and integrin binding 1
9281	SOX18	100224917	-0.625005	4.66991	4.98705	0.0255377	0.314177	NS	SRY-box transcription factor 18
5295	LOC115491411	115491411	-0.53622	10.5882	4.98922	0.0255058	0.314177	NS	tubulin alpha-1A chain
3833	HYPK	115496558	-0.485368	5.58782	4.97656	0.025693	0.314177	NS	huntingtin interacting protein K
8372	RPL28	121468859	-0.418723	5.93161	4.96779	0.0258237	0.314177	NS	ribosomal protein L28
4390	LAMTOR3	100190337	-0.410135	6.7146	4.96407	0.0258792	0.314177	NS	late endosomal/lysosomal adaptor	MAPK and MTOR activator 3	transcript variant X1
9916	TMCO1	101233092	-0.350358	6.85058	4.97008	0.0257894	0.314177	NS	transmembrane and coiled-coil domains 1
7559	PPIA	100190736	-0.348799	7.69982	4.96012	0.0259384	0.314177	NS	peptidylprolyl isomerase A	transcript variant 2
178	ADAP1	100218442	0.351073	7.60374	4.9772	0.0256835	0.314177	NS	ArfGAP with dual PH domains 1	transcript variant X1
10996	ZMYND11	100232017	0.358907	8.55792	4.9613	0.0259207	0.314177	NS	zinc finger MYND-type containing 11	transcript variant X2
1589	CIT	100217966	0.364016	9.29767	4.97289	0.0257476	0.314177	NS	citron rho-interacting serine/threonine kinase	transcript variant X1
2612	EMSY	100220910	0.388854	5.86287	4.97884	0.0256592	0.314177	NS	EMSY transcriptional repressor	BRCA2 interacting	transcript variant X16
8020	RAPGEF1	100223502	0.532288	5.51915	4.96472	0.0258695	0.314177	NS	Rap guanine nucleotide exchange factor 1	transcript variant X12
6041	MFSD11	100217885	0.566595	4.29025	4.98658	0.0255447	0.314177	NS	major facilitator superfamily domain containing 11	transcript variant X1
9059	SLC49A3	100231374	0.609348	3.66434	4.96497	0.0258658	0.314177	NS	solute carrier family 49 member 3
7621	PPP3CC	115498100	0.620743	4.25582	4.97916	0.0256544	0.314177	NS	protein phosphatase 3 catalytic subunit gamma	transcript variant X2
6111	MLH1	100232198	-0.397987	5.98482	4.95452	0.0260226	0.314853	NS	mutL homolog 1
6651	NMB	105760895	-1.06915	0.712443	4.93726	0.0262837	0.317666	NS	neuromedin B	transcript variant X2
5809	MAN1A1	100232070	0.521647	5.33404	4.93257	0.026355	0.318182	NS	mannosidase alpha class 1A member 1
7552	PPEF1	100227054	0.650512	2.74058	4.92871	0.0264141	0.318548	NS	protein phosphatase with EF-hand domain 1	transcript variant X2
6523	NEB	100218478	1.42685	0.14522	4.92596	0.0264562	0.318709	NS	nebulin	transcript variant X21
1259	CCDC39	100218280	-0.69484	2.80358	4.92226	0.0265128	0.319045	NS	coiled-coil domain containing 39
4715	LOC100221432	100221432	-0.999142	1.81949	4.91741	0.0265873	0.319329	NS	serpin B6	transcript variant X1
9991	TMEM203	100219585	-0.661248	2.7943	4.9077	0.0267373	0.319329	NS	transmembrane protein 203	transcript variant X4
6181	MPST	100224402	-0.537691	4.42929	4.91414	0.0266377	0.319329	NS	mercaptopyruvate sulfurtransferase	transcript variant X3
7757	PSMB2	100226692	-0.388338	7.15073	4.90766	0.0267378	0.319329	NS	proteasome 20S subunit beta 2
158	ADAM23	100217550	0.345788	7.54312	4.90789	0.0267342	0.319329	NS	ADAM metallopeptidase domain 23	transcript variant X2
1978	CXCL14	100218161	0.457915	5.4591	4.90826	0.0267285	0.319329	NS	C-X-C motif chemokine ligand 14
7381	PLCD4	100227504	0.840404	1.93476	4.91684	0.026596	0.319329	NS	phospholipase C delta 4	transcript variant X5
3346	GLOD4	100224257	-0.506071	4.52861	4.90419	0.0267917	0.319628	NS	glyoxalase domain containing 4	transcript variant X2
4126	KCNA5	105758602	0.56792	4.03314	4.89912	0.0268704	0.320222	NS	potassium voltage-gated channel subfamily A member 5	transcript variant X3
8387	RPL4	100233145	-0.368654	8.18706	4.89487	0.0269367	0.320324	NS	ribosomal protein L4
2644	EOGT	100225538	0.562221	4.09342	4.89526	0.0269305	0.320324	NS	EGF domain specific O-linked N-acetylglucosamine transferase	transcript variant X6
1336	CD9	100189994	-0.784821	3.68128	4.89091	0.0269984	0.320714	NS	CD9 molecule
2492	EFEMP1	100226873	-0.522772	5.35924	4.88833	0.0270389	0.320852	NS	EGF containing fibulin extracellular matrix protein 1	transcript variant X1
8703	SENP3	121468527	-0.903271	1.45238	4.88283	0.0271251	0.320884	NS	SUMO specific peptidase 3
8345	RPE65	100219959	-0.768419	5.44368	4.87895	0.0271862	0.320884	NS	retinoid isomerohydrolase RPE65
8367	RPL23A	100190675	-0.396004	7.94147	4.88176	0.027142	0.320884	NS	ribosomal protein L23a
9839	THOC1	100220228	0.380363	5.80249	4.88002	0.0271692	0.320884	NS	THO complex 1	transcript variant X1
1601	CLCN4	100227573	0.623981	6.12452	4.88506	0.0270901	0.320884	NS	chloride voltage-gated channel 4	transcript variant X2
9003	SLC35A2	115492091	-1.66114	-0.13191	4.87598	0.027233	0.321095	NS	solute carrier family 35 member A2
430	ANKRD9	100220113	-1.08332	1.19153	4.87275	0.027284	0.321167	NS	ankyrin repeat domain 9
2233	DLL1	100230776	-0.53819	5.5874	4.87046	0.0273202	0.321167	NS	delta like canonical Notch ligand 1
384	ANAPC2	100221446	-0.385255	5.93848	4.8701	0.027326	0.321167	NS	anaphase promoting complex subunit 2
3854	IER3IP1	100190083	-0.914264	1.28297	4.86253	0.027446	0.321402	NS	immediate early response 3 interacting protein 1
10551	USP21	100231115	-0.678018	3.68187	4.85972	0.0274908	0.321402	NS	ubiquitin specific peptidase 21
7641	PRDM10	100225308	0.483217	6.38728	4.86063	0.0274763	0.321402	NS	PR/SET domain 10	transcript variant X16
1031	C1H11orf87	115494863	0.530289	6.2869	4.86027	0.0274821	0.321402	NS	chromosome 1 C11orf87 homolog	transcript variant X8
7444	PLXNA2	100228847	0.6661	4.01813	4.86064	0.0274762	0.321402	NS	plexin A2	transcript variant X2
1907	CSRNP1	100219410	0.647699	3.94966	4.85468	0.0275712	0.322002	NS	cysteine and serine rich nuclear protein 1	transcript variant X2
10803	XBP1	100225681	-0.50279	4.40242	4.85119	0.0276271	0.322316	NS	X-box binding protein 1	transcript variant X1
4835	LOC100224175	100224175	-0.482152	4.36426	4.8474	0.0276878	0.322685	NS	norrin cystine knot growth factor NDP	transcript variant X2
1909	CSRP1	100227860	-0.692883	3.59657	4.83792	0.0278405	0.323579	NS	cysteine and glycine rich protein 1
6991	PAF1	105760029	-0.691035	2.82268	4.8372	0.027852	0.323579	NS	PAF1 homolog	Paf1/RNA polymerase II complex component
11069	ZNF821	100220792	0.424492	5.5812	4.84072	0.0277953	0.323579	NS	zinc finger protein 821	transcript variant X4
2561	EIF5A	121468528	-0.537194	4.8156	4.83076	0.0279562	0.323597	NS	eukaryotic translation initiation factor 5A	transcript variant X1
9016	SLC35F1	100224430	0.406504	6.71314	4.8299	0.0279702	0.323597	NS	solute carrier family 35 member F1
2703	ERLIN1	100232811	0.490015	4.16224	4.833	0.02792	0.323597	NS	ER lipid raft associated 1	transcript variant X1
9304	SPATA13	100224386	0.585342	4.19633	4.82991	0.0279701	0.323597	NS	spermatogenesis associated 13	transcript variant X2
4982	LOC100227652	100227652	-1.03136	1.79056	4.81387	0.0282316	0.325293	NS	carbonic anhydrase 15	transcript variant X2
2331	DOP1B	100226457	0.592591	4.94643	4.81453	0.0282208	0.325293	NS	DOP1 leucine zipper like protein B	transcript variant X1
175	ADAMTSL1	100228333	1.12997	2.13351	4.81372	0.0282341	0.325293	NS	ADAMTS like 1	transcript variant X1
6609	NIBAN1	100221004	1.1617	1.59829	4.81641	0.0281901	0.325293	NS	niban apoptosis regulator 1
1429	CELSR3	100226986	0.48165	5.84206	4.80885	0.0283139	0.325567	NS	cadherin EGF LAG seven-pass G-type receptor 3	transcript variant X4
1410	CDR2	100231809	0.783084	2.02012	4.80869	0.0283165	0.325567	NS	cerebellar degeneration related protein 2
9196	SNCB	100190189	-0.39238	7.17415	4.80676	0.0283482	0.325594	NS	synuclein beta
5584	LOC121469908	121469908	-1.81464	0.134334	4.80322	0.0284066	0.325681	NS	alcohol dehydrogenase 1-like	transcript variant X1
1827	CPXM2	100219567	-1.24285	2.79813	4.80274	0.0284146	0.325681	NS	carboxypeptidase X	M14 family member 2
4090	JPT1	100190277	-0.373506	7.51639	4.798	0.0284927	0.32624	NS	Jupiter microtubule associated homolog 1	transcript variant X1
525	ARFGEF1	100218245	0.316679	8.19911	4.79358	0.0285661	0.326743	NS	ADP ribosylation factor guanine nucleotide exchange factor 1
776	ATRNL1	100217603	0.529166	6.45982	4.78953	0.0286333	0.327174	NS	attractin like 1	transcript variant X2
5478	LOC116807041	116807041	-1.86174	0.236575	4.7684	0.0289867	0.327951	NS	olfactory receptor 14A16-like
1871	CRTAC1	100223792	-0.730032	4.60016	4.77681	0.0288455	0.327951	NS	cartilage acidic protein 1	transcript variant X1
4521	LOC100190094	100190094	-0.640685	6.12804	4.77308	0.0289081	0.327951	NS	metallothionein-I-like
6738	NR2F1	100225407	-0.587465	3.9038	4.77008	0.0289585	0.327951	NS	nuclear receptor subfamily 2 group F member 1	transcript variant X2
6348	MYH10	100227478	0.36924	8.2632	4.77355	0.0289001	0.327951	NS	myosin heavy chain 10	transcript variant X3
11003	ZNF148	100232333	0.427436	5.6099	4.76936	0.0289706	0.327951	NS	zinc finger protein 148	transcript variant X1
4496	LMLN	100220771	0.599428	3.42188	4.7678	0.0289969	0.327951	NS	leishmanolysin like peptidase
1445	CEP250	101232850	0.640063	2.97058	4.77497	0.0288763	0.327951	NS	centrosomal protein 250	transcript variant X3
1872	CRTC1	100227217	0.8798	2.67098	4.78189	0.0287605	0.327951	NS	CREB regulated transcription coactivator 1	transcript variant X6
9273	SOSTDC1	100232245	0.889173	2.98364	4.77101	0.0289428	0.327951	NS	sclerostin domain containing 1
6326	MUC6	100229530	-1.15238	1.25103	4.7517	0.0292693	0.328255	NS	mucin 6	oligomeric mucus/gel-forming	transcript variant X20
8588	SCARB1	100222818	-0.951248	0.88551	4.74146	0.0294441	0.328255	NS	scavenger receptor class B member 1	transcript variant X4
9051	SLC43A3	100225479	-0.821131	1.81311	4.74819	0.0293292	0.328255	NS	solute carrier family 43 member 3	transcript variant X1
10235	TRIP13	100222147	-0.802997	1.8084	4.74907	0.0293141	0.328255	NS	thyroid hormone receptor interactor 13
7529	POP4	100231396	-0.665393	2.85255	4.76145	0.029104	0.328255	NS	POP4 homolog	ribonuclease P/MRP subunit	transcript variant X1
8192	RGS3	100230129	-0.491616	5.2726	4.75802	0.0291621	0.328255	NS	regulator of G protein signaling 3	transcript variant X1
8337	RP9	100230241	-0.443161	4.84231	4.73837	0.0294971	0.328255	NS	RP9 pre-mRNA splicing factor
8371	RPL27A	100190363	-0.413271	6.41243	4.73987	0.0294713	0.328255	NS	ribosomal protein L27a
6767	NRSN1	100231811	-0.359985	8.59714	4.74488	0.0293855	0.328255	NS	neurensin 1
5721	LRRTM1	100218569	0.335801	7.01475	4.75821	0.0291589	0.328255	NS	leucine rich repeat transmembrane neuronal 1
4680	LOC100220716	100220716	0.399913	5.57634	4.74151	0.0294432	0.328255	NS	serine/threonine-protein kinase PAK 3	transcript variant X7
4120	KBTBD3	100230139	0.443635	5.33361	4.75433	0.0292246	0.328255	NS	kelch repeat and BTB domain containing 3	transcript variant X4
7746	PSEN1	100223971	0.467329	5.38755	4.76242	0.0290877	0.328255	NS	presenilin 1	transcript variant X1
10463	UBTF	100231354	0.483991	6.34185	4.74519	0.0293804	0.328255	NS	upstream binding transcription factor	transcript variant X4
2801	FAM107A	100222656	0.661358	3.85388	4.74521	0.02938	0.328255	NS	family with sequence similarity 107 member A	transcript variant X1
3486	GPRIN1	100228104	0.900719	2.84907	4.7524	0.0292574	0.328255	NS	G protein regulated inducer of neurite outgrowth 1	transcript variant X1
1689	CNPY3	105759065	-0.374552	5.82818	4.73572	0.0295424	0.32843	NS	canopy FGF signaling regulator 3
3712	HM13	100221982	-0.339016	7.63857	4.73386	0.0295745	0.328458	NS	histocompatibility minor 13	transcript variant X3
9740	TCERG1L	100226309	-0.69867	3.60373	4.71907	0.0298298	0.330962	NS	transcription elongation regulator 1 like
1911	CSTB	100225929	-0.524994	5.03501	4.71602	0.0298828	0.331219	NS	cystatin B (stefin B)
6521	NDUFV1	100220058	-0.66516	3.10283	4.70907	0.0300039	0.332229	NS	NADH:ubiquinone oxidoreductase core subunit V1
2377	DSTN	100190417	-0.34506	11.086	4.70561	0.0300643	0.332566	NS	destrin	actin depolymerizing factor
4063	IYD	100219876	-0.971843	2.60026	4.69707	0.0302141	0.333801	NS	iodotyrosine deiodinase	transcript variant X1
5347	LOC115495250	115495250	0.469613	6.94178	4.69446	0.03026	0.333801	NS	diacylglycerol kinase delta	transcript variant X4
5275	LOC105760413	105760413	1.16325	1.02354	4.69411	0.0302662	0.333801	NS	E3 ubiquitin-protein ligase HUWE1	transcript variant X1
5169	LOC100232461	100232461	-1.44597	-0.320253	4.68567	0.0304151	0.334328	NS	uncharacterized LOC100232461
9874	TIMP4	105759001	-0.699011	3.73549	4.68458	0.0304345	0.334328	NS	TIMP metallopeptidase inhibitor 4
8415	RPS15	100190080	-0.671229	3.76371	4.68738	0.0303849	0.334328	NS	ribosomal protein S15
5677	LRP4	100229600	0.633418	5.55796	4.68488	0.0304292	0.334328	NS	LDL receptor related protein 4	transcript variant X1
6497	NDUFA8	100190134	-0.507738	5.64926	4.68271	0.0304677	0.334361	NS	NADH:ubiquinone oxidoreductase subunit A8
3169	GABARAPL2	100190406	-0.354912	8.29244	4.67878	0.0305375	0.334796	NS	GABA type A receptor associated protein like 2
8496	RTN1	100190438	-0.356209	11.7352	4.67281	0.0306437	0.335576	NS	reticulon 1	transcript variant 1
10188	TRAF5	100219054	0.930179	1.51866	4.67139	0.0306691	0.335576	NS	TNF receptor associated factor 5	transcript variant X4
7734	PRRX2	100229150	-0.78059	2.08984	4.66628	0.0307605	0.336073	NS	paired related homeobox 2
10023	TMEM30A	100232609	-0.342568	8.22494	4.66546	0.0307752	0.336073	NS	transmembrane protein 30A
6620	NIP7	100222843	-1.12355	0.434081	4.6521	0.0310156	0.336752	NS	nucleolar pre-rRNA processing protein NIP7
303	AKAP12	100218021	-0.687148	5.40627	4.64784	0.0310926	0.336752	NS	A-kinase anchoring protein 12	transcript variant X1
1538	CHODL	100223351	-0.669365	3.74494	4.65765	0.0309154	0.336752	NS	chondrolectin	transcript variant X1
1712	COG7	100223538	-0.598004	3.07825	4.64892	0.0310731	0.336752	NS	component of oligomeric golgi complex 7
4503	LMO4	100217776	-0.420496	7.51479	4.65615	0.0309426	0.336752	NS	LIM domain only 4
8807	SH3BGRL	100230355	-0.356863	7.53761	4.65955	0.0308813	0.336752	NS	SH3 domain binding glutamate rich protein like
10457	UBR2	100225781	0.309439	7.55397	4.64686	0.0311105	0.336752	NS	ubiquitin protein ligase E3 component n-recognin 2	transcript variant X1
4876	LOC100224987	100224987	0.608669	4.1665	4.64887	0.031074	0.336752	NS	cytochrome P450 7B1	transcript variant X2
10323	TTC33	100220467	0.798561	2.50392	4.65297	0.0309998	0.336752	NS	tetratricopeptide repeat domain 33
7891	QPCT	100217805	-0.593129	4.6915	4.64294	0.0311816	0.33683	NS	glutaminyl-peptide cyclotransferase	transcript variant X1
920	BMERB1	100220631	0.463201	6.23929	4.64144	0.0312087	0.33683	NS	bMERB domain containing 1	transcript variant X2
4243	KIAA1549L	100219440	0.674123	4.49924	4.64295	0.0311813	0.33683	NS	KIAA1549 like	transcript variant X1
1217	CBLN1	115496803	-1.04919	8.32773	4.63837	0.0312647	0.337106	NS	cerebellin 1 precursor
4997	LOC100228027	100228027	-1.02389	1.36278	4.63138	0.0313923	0.337443	NS	coagulation factor XI	transcript variant X3
6510	NDUFB5	100190339	-0.661401	2.75505	4.63	0.0314176	0.337443	NS	NADH:ubiquinone oxidoreductase subunit B5
3167	GAB3	100222742	0.806627	1.68025	4.63112	0.0313971	0.337443	NS	GRB2 associated binding protein 3	transcript variant X2
5948	MCTP2	100217709	0.997953	4.54747	4.63346	0.0313542	0.337443	NS	multiple C2 and transmembrane domain containing 2	transcript variant X1
362	AMDHD2	100224481	0.691715	2.32632	4.62749	0.0314635	0.337609	NS	amidohydrolase domain containing 2	transcript variant X1
10498	UMPS	100229392	-0.838941	2.43064	4.61815	0.0316353	0.337948	NS	uridine monophosphate synthetase
4524	LOC100190115	100190115	-0.455953	5.01903	4.61621	0.0316712	0.337948	NS	signal sequence receptor beta-like	transcript variant X3
10319	TTC28	100220864	0.384762	6.93036	4.6174	0.0316491	0.337948	NS	tetratricopeptide repeat domain 28
11037	ZNF512	100228997	0.393679	5.41844	4.61882	0.0316229	0.337948	NS	zinc finger protein 512
9774	TENM1	100225619	0.562286	6.80922	4.61585	0.0316778	0.337948	NS	teneurin transmembrane protein 1	transcript variant X11
1536	CHN1	100229387	0.622883	10.9862	4.61592	0.0316766	0.337948	NS	chimerin 1	transcript variant X2
10984	ZIC5	121470156	-0.869632	2.88965	4.60204	0.0319339	0.3383	NS	Zic family member 5
6489	NDST2	100220252	0.35083	6.377	4.60502	0.0318785	0.3383	NS	N-deacetylase and N-sulfotransferase 2	transcript variant X3
11011	ZNF292	100230119	0.368391	6.09785	4.60092	0.0319547	0.3383	NS	zinc finger protein 292
10503	UNC13C	100231238	0.467855	6.0582	4.60495	0.0318798	0.3383	NS	unc-13 homolog C	transcript variant X3
1101	CACNA1A	121468269	0.499742	5.90187	4.61153	0.0317577	0.3383	NS	calcium voltage-gated channel subunit alpha1 A
10343	TTLL5	100219995	0.796089	2.43757	4.60701	0.0318416	0.3383	NS	tubulin tyrosine ligase like 5	transcript variant X5
5675	LRP2	100223641	0.849887	2.93756	4.6087	0.0318102	0.3383	NS	LDL receptor related protein 2	transcript variant X2
8102	RBP4	100228614	1.95175	0.0704983	4.60297	0.0319166	0.3383	NS	retinol binding protein 4
8240	RIOX1	100219109	-0.678209	2.1882	4.59836	0.0320026	0.338483	NS	ribosomal oxygenase 1
3868	IFT22	105758457	-0.513205	3.70914	4.59644	0.0320383	0.338538	NS	intraflagellar transport 22	transcript variant X1
5209	LOC101233796	101233796	-0.721192	3.58435	4.59434	0.0320777	0.338631	NS	borealin-2	transcript variant X2
9976	TMEM183A	100229756	-0.531717	4.08752	4.59226	0.0321166	0.33872	NS	transmembrane protein 183A	transcript variant X2
9553	SUMF1	100231956	-1.13705	0.582349	4.58742	0.0322074	0.339018	NS	sulfatase modifying factor 1	transcript variant X5
5007	LOC100228369	100228369	-0.972328	0.908046	4.58425	0.032267	0.339018	NS	von Willebrand factor D and EGF domain-containing protein
8420	RPS19BP1	100219607	-0.502119	4.09797	4.58569	0.03224	0.339018	NS	ribosomal protein S19 binding protein 1
1595	CKB	100190470	0.328167	11.7406	4.58524	0.0322485	0.339018	NS	creatine kinase B	transcript variant X1
6206	MRPL27	100228467	-0.506563	4.82937	4.58173	0.0323146	0.339196	NS	mitochondrial ribosomal protein L27
6875	OARD1	100223700	-0.558227	4.00252	4.57699	0.0324041	0.339814	NS	O-acyl-ADP-ribose deacylase 1	transcript variant X1
3494	GPX3	100231009	-0.8254	2.85951	4.5688	0.0325594	0.340051	NS	glutathione peroxidase 3
7715	PRPF4	100219639	-0.580364	3.37049	4.56683	0.0325968	0.340051	NS	pre-mRNA processing factor 4
9631	TAB3	100222233	0.475402	5.94298	4.57226	0.0324937	0.340051	NS	TGF-beta activated kinase 1 (MAP3K7) binding protein 3	transcript variant X2
1569	CHSY1	100222602	0.500728	5.33654	4.56611	0.0326106	0.340051	NS	chondroitin sulfate synthase 1
1558	CHST1	100218131	0.535153	7.6752	4.5663	0.032607	0.340051	NS	carbohydrate sulfotransferase 1	transcript variant X1
763	ATP7B	100219575	0.621852	3.16986	4.56917	0.0325524	0.340051	NS	ATPase copper transporting beta
588	ARL16	101233876	-1.55845	-0.105743	4.55747	0.0327755	0.340173	NS	ADP ribosylation factor like GTPase 16
4113	KATNAL2	100220307	-0.908847	1.6469	4.56109	0.0327062	0.340173	NS	katanin catalytic subunit A1 like 2	transcript variant X2
5326	LOC115493953	115493953	-0.734728	2.52536	4.55785	0.0327681	0.340173	NS	GSK-3-binding protein-like
10078	TMX2	100218137	-0.367989	6.36974	4.55939	0.0327387	0.340173	NS	thioredoxin related transmembrane protein 2	transcript variant X2
9965	TMEM169	100229383	0.518264	4.13245	4.56374	0.0326557	0.340173	NS	transmembrane protein 169	transcript variant X7
7131	PDE4C	101232962	-0.891914	2.90937	4.55357	0.0328502	0.340436	NS	phosphodiesterase 4C	transcript variant X1
7802	PTEN	100224148	0.435623	6.77143	4.55294	0.0328623	0.340436	NS	phosphatase and tensin homolog
7225	PGD	100534626	-0.434069	6.69398	4.54841	0.0329493	0.341019	NS	phosphogluconate dehydrogenase
9138	SMARCC1	100229325	0.630407	3.9	4.54672	0.0329819	0.341038	NS	SWI/SNF related	matrix associated	actin dependent regulator of chromatin subfamily c member 1	tra
3713	HMBOX1	100218447	-0.614364	6.73587	4.54207	0.0330715	0.3414	NS	homeobox containing 1	transcript variant X2
8730	SERP1	115496386	-0.548384	4.78079	4.54012	0.0331092	0.3414	NS	stress associated endoplasmic reticulum protein 1
2691	ERCC6L2	100229423	0.765875	2.83279	4.54119	0.0330886	0.3414	NS	ERCC excision repair 6 like 2	transcript variant X1
6002	MEIS2	100220088	0.796126	8.35887	4.53819	0.0331467	0.341469	NS	Meis homeobox 2	transcript variant X2
4504	LMO7	100225324	0.707411	6.68308	4.53537	0.0332012	0.341714	NS	LIM domain 7	transcript variant X18
2522	EIF1B	100223608	0.489314	5.98413	4.53221	0.0332626	0.341774	NS	eukaryotic translation initiation factor 1B	transcript variant X2
1908	CSRNP3	100230373	0.510125	6.43694	4.5319	0.0332687	0.341774	NS	cysteine and serine rich nuclear protein 3	transcript variant X3
5228	LOC101234251	101234251	-0.479797	4.7389	4.52888	0.0333275	0.342062	NS	pyridoxal phosphatase
1594	CKAP5	100228646	0.323633	7.96794	4.52692	0.0333657	0.342137	NS	cytoskeleton associated protein 5	transcript variant X1
2403	DUSP5	100232367	1.08351	0.926493	4.52459	0.033411	0.342285	NS	dual specificity phosphatase 5
10150	TPCN1	100231420	0.376197	6.35436	4.52045	0.0334921	0.3428	NS	two pore segment channel 1	transcript variant X1
7140	PDE9A	100221188	0.623875	3.47582	4.50746	0.0337474	0.344776	NS	phosphodiesterase 9A	transcript variant X1
9576	SV2B	100222606	0.928022	4.4326	4.50762	0.0337441	0.344776	NS	synaptic vesicle glycoprotein 2B	transcript variant X2
10076	TMTC4	100223748	0.503192	4.59319	4.50582	0.0337797	0.344789	NS	transmembrane O-mannosyltransferase targeting cadherins 4	transcript variant X1
2008	DACH1	100224395	0.570674	5.07455	4.50047	0.0338856	0.345552	NS	dachshund family transcription factor 1	transcript variant X1
8425	RPS24	100229891	-0.38954	9.31115	4.49825	0.0339295	0.345682	NS	ribosomal protein S24	transcript variant X4
4917	LOC100225858	100225858	-0.512239	6.81238	4.489	0.0341136	0.346302	NS	uncharacterized LOC100225858
8418	RPS17	100190658	-0.398931	9.11728	4.48892	0.0341152	0.346302	NS	ribosomal protein S17
9692	TBC1D14	100224718	0.408233	6.15061	4.49286	0.0340367	0.346302	NS	TBC1 domain family member 14	transcript variant X1
10275	TSC2	100222231	0.449728	6.17369	4.4909	0.0340757	0.346302	NS	TSC complex subunit 2	transcript variant X3
749	ATP6V0B	100190528	-0.358274	8.11712	4.48308	0.0342319	0.346643	NS	ATPase H+ transporting V0 subunit b
2655	EPB41L5	100231263	0.571877	3.65262	4.48255	0.0342425	0.346643	NS	erythrocyte membrane protein band 4.1 like 5	transcript variant X3
5613	LOC121470718	121470718	0.677261	4.56431	4.48522	0.0341891	0.346643	NS	ATP-sensitive inward rectifier potassium channel 12	transcript variant X1
6528	NECTIN1	100227285	-0.589433	4.26389	4.47724	0.0343491	0.347405	NS	nectin cell adhesion molecule 1	transcript variant X1
5779	MAB21L2	100224547	-1.43812	1.0881	4.47419	0.0344105	0.347709	NS	mab-21 like 2
9643	TAF11	100228800	-0.848404	1.73469	4.47005	0.0344941	0.347919	NS	TATA-box binding protein associated factor 11	transcript variant X1
7018	PANK3	100226807	0.605407	5.38711	4.47009	0.0344931	0.347919	NS	pantothenate kinase 3	transcript variant X3
9452	ST8SIA5	100228463	0.869311	2.8734	4.46849	0.0345254	0.347919	NS	ST8 alpha-N-acetyl-neuraminide alpha-2	8-sialyltransferase 5	transcript variant X2
3831	HYI	100232769	-0.628167	3.58098	4.46213	0.0346543	0.348902	NS	hydroxypyruvate isomerase (putative)	transcript variant X2
2869	FAM53B	100217649	-0.790481	2.95721	4.46012	0.0346951	0.348996	NS	family with sequence similarity 53 member B
4129	KCNB1	100232205	0.623472	4.25733	4.4584	0.0347301	0.349031	NS	potassium voltage-gated channel subfamily B member 1	transcript variant X2
5379	LOC115496333	115496333	-0.675175	4.88921	4.45464	0.0348066	0.349483	NS	tetratricopeptide repeat protein 14-like
8344	RPE	100227197	-0.372682	6.17212	4.45283	0.0348435	0.349538	NS	ribulose-5-phosphate-3-epimerase	transcript variant X1
4513	LOC100189947	100189947	-1.09987	0.350554	4.4449	0.0350057	0.350005	NS	cdna MGC75753-like
1053	C2CD4C	105758937	-1.07048	1.09975	4.4434	0.0350363	0.350005	NS	C2 calcium dependent domain containing 4C
7735	PRSS12	100220072	0.702954	3.01839	4.44838	0.0349344	0.350005	NS	serine protease 12
5191	LOC101233334	101233334	1.64436	1.00159	4.44619	0.0349792	0.350005	NS	keratin	type I cytoskeletal 16-like
4692	LOC100220938	100220938	1.74456	-0.531431	4.44285	0.0350478	0.350005	NS	peroxidasin homolog
1245	CCDC15	115498334	-1.30816	-0.00285106	4.43936	0.0351195	0.350405	NS	coiled-coil domain containing 15	transcript variant X1
9769	TECTB	100220806	-1.79927	-0.294385	4.42302	0.0354572	0.350671	NS	tectorin beta
8868	SIM1	100225397	-1.68934	2.34379	4.4077	0.035777	0.350671	NS	SIM bHLH transcription factor 1
4152	KCNJ10	100230448	-0.714395	2.52572	4.41828	0.0355558	0.350671	NS	potassium inwardly rectifying channel subfamily J member 10	transcript variant X2
6162	MPC1	100190286	-0.5956	2.91973	4.40831	0.0357642	0.350671	NS	mitochondrial pyruvate carrier 1
829	BAG2	100190641	-0.547157	4.27553	4.41976	0.0355251	0.350671	NS	BAG cochaperone 2
8370	RPL27	100229359	-0.422602	6.68071	4.41481	0.0356282	0.350671	NS	ribosomal protein L27
2495	EFHD2	115497992	-0.375782	6.61287	4.41197	0.0356876	0.350671	NS	EF-hand domain family member D2
7709	PRPF19	100224807	-0.370218	7.29403	4.43382	0.0352336	0.350671	NS	pre-mRNA processing factor 19
7756	PSMB1	100190747	-0.366211	7.22173	4.41786	0.0355646	0.350671	NS	proteasome 20S subunit beta 1
9068	SLC4A8	100228471	-0.361527	6.77607	4.40614	0.0358099	0.350671	NS	solute carrier family 4 member 8
7330	PINK1	100229816	-0.36063	6.7557	4.41762	0.0355696	0.350671	NS	PTEN induced kinase 1
7764	PSMC5	100190703	-0.347907	7.15892	4.41616	0.0356	0.350671	NS	proteasome 26S subunit	ATPase 5	transcript variant X2
9257	SOCS6	100225343	0.423178	5.06451	4.41908	0.0355392	0.350671	NS	suppressor of cytokine signaling 6	transcript variant X2
3406	GOLGB1	100226519	0.565138	3.97634	4.41388	0.0356478	0.350671	NS	golgin B1	transcript variant X4
5274	LOC105760369	105760369	0.585268	4.31437	4.42663	0.0353824	0.350671	NS	cytoplasmic phosphatidylinositol transfer protein 1	transcript variant X3
35	ABCC8	100223853	0.60913	5.02404	4.43027	0.0353069	0.350671	NS	ATP binding cassette subfamily C member 8	transcript variant X4
3187	GAD1	778442	0.614667	8.39797	4.40671	0.0357978	0.350671	NS	glutamate decarboxylase 1
7829	PTPN14	100220112	0.724043	2.78684	4.425	0.0354162	0.350671	NS	protein tyrosine phosphatase non-receptor type 14	transcript variant X2
4393	LANCL3	100232822	0.725975	3.50735	4.42731	0.0353682	0.350671	NS	LanC like 3
10085	TNFAIP8	100230382	0.72677	3.55268	4.41206	0.0356858	0.350671	NS	TNF alpha induced protein 8	transcript variant X4
2363	DRD2	100191007	0.964294	3.5789	4.41281	0.0356701	0.350671	NS	dopamine receptor D2	transcript variant X2
626	ARRDC3	100228281	0.530606	4.32061	4.40048	0.0359289	0.351527	NS	arrestin domain containing 3
1604	CLDN1	101234252	-0.86105	1.68545	4.39855	0.0359694	0.351613	NS	claudin 1
2133	DENND5B	100223397	0.484836	6.55649	4.39313	0.036084	0.352422	NS	DENN domain containing 5B	transcript variant X2
4683	LOC100220758	100220758	-1.21952	0.33976	4.38887	0.0361742	0.352993	NS	myosin light chain	embryonic	transcript variant X2
5493	LOC116807842	116807842	-0.478473	12.2945	4.38664	0.0362217	0.353146	NS	NADH-ubiquinone oxidoreductase chain 2-like
9517	STT3A	100230089	-0.318643	6.9081	4.38072	0.0363476	0.354062	NS	STT3 oligosaccharyltransferase complex catalytic subunit A	transcript variant X2
5429	LOC115498214	115498214	-0.537833	4.12352	4.37703	0.0364264	0.354105	NS	cytochrome c oxidase subunit 5B	mitochondrial	transcript variant X2
9947	TMEM132B	100221800	0.436633	5.455	4.37484	0.0364733	0.354105	NS	transmembrane protein 132B	transcript variant X1
365	AMER3	105759495	0.86035	3.30376	4.37454	0.0364796	0.354105	NS	APC membrane recruitment protein 3
2964	FER	100222117	0.894595	2.68829	4.37813	0.036403	0.354105	NS	FER tyrosine kinase
6438	NATD1	100222169	-0.892481	1.55803	4.37072	0.0365616	0.35428	NS	N-acetyltransferase domain containing 1
6437	NAT9	100224642	-0.654967	2.33238	4.37181	0.0365382	0.35428	NS	N-acetyltransferase 9 (putative)	transcript variant X1
6962	OXCT1	100226133	0.465679	7.51711	4.36813	0.0366171	0.354508	NS	3-oxoacid CoA-transferase 1	transcript variant X2
7676	PRKAR2A	100227565	0.447839	6.5577	4.36648	0.0366525	0.354542	NS	protein kinase cAMP-dependent type II regulatory subunit alpha
10508	UNC5B	100227380	-0.646877	2.8715	4.36205	0.0367481	0.354652	NS	unc-5 netrin receptor B	transcript variant X2
4547	LOC100190507	100190507	-0.572432	3.74532	4.35873	0.0368198	0.354652	NS	ATPase H+ transporting V0 subunit-like
3943	INO80	100227760	0.365829	5.8838	4.36399	0.0367063	0.354652	NS	INO80 complex ATPase subunit
10892	ZBTB43	100219225	0.412402	4.71242	4.35855	0.0368237	0.354652	NS	zinc finger and BTB domain containing 43	transcript variant X4
1428	CELSR2	100232614	0.694626	2.36185	4.36103	0.03677	0.354652	NS	cadherin EGF LAG seven-pass G-type receptor 2	transcript variant X5
11045	ZNF536	100218008	0.557708	5.17286	4.35513	0.0368977	0.355056	NS	zinc finger protein 536	transcript variant X1
9301	SPARC	100225225	-0.423867	9.57438	4.34896	0.0370316	0.355727	NS	secreted protein acidic and cysteine rich
6863	NUTF2	100228962	-0.365183	7.20924	4.34913	0.0370279	0.355727	NS	nuclear transport factor 2	transcript variant X1
7391	PLCXD3	100231900	-0.571385	6.15937	4.34711	0.0370719	0.355807	NS	phosphatidylinositol specific phospholipase C X domain containing 3	transcript variant X1
51	ABHD15	100223332	-2.41153	3.85774	4.33315	0.037377	0.356632	NS	abhydrolase domain containing 15
131	ACTL6B	115492705	-0.614142	3.13894	4.33501	0.0373362	0.356632	NS	actin like 6B	transcript variant X2
2182	DHX33	115497713	-0.589963	3.59957	4.33856	0.0372584	0.356632	NS	DEAH-box helicase 33	transcript variant X2
11095	ZZZ3	100227013	0.344986	7.39106	4.33945	0.037239	0.356632	NS	zinc finger ZZ-type containing 3	transcript variant X4
205	ADGRB3	100222042	0.381308	8.15836	4.33475	0.037342	0.356632	NS	adhesion G protein-coupled receptor B3	transcript variant X16
7702	PROM1	100220893	0.462484	6.7786	4.33288	0.0373829	0.356632	NS	prominin 1	transcript variant X13
3110	FRMPD3	100229993	0.485582	7.30306	4.33382	0.0373624	0.356632	NS	FERM and PDZ domain containing 3	transcript variant X2
7814	PTH1R	121469394	-1.07596	0.794796	4.32472	0.0375626	0.358039	NS	parathyroid hormone 1 receptor
4039	ITGB2	100229042	-1.47031	0.335443	4.30139	0.0380811	0.358297	NS	integrin subunit beta 2
129	ACTG2	115498146	-1.20282	0.600292	4.29351	0.038258	0.358297	NS	actin gamma 2	smooth muscle
5039	LOC100229245	100229245	-1.14331	0.620565	4.32082	0.0376489	0.358297	NS	sulfotransferase family cytosolic 1B member 1
4666	LOC100220322	100220322	-0.853536	2.44782	4.29944	0.0381249	0.358297	NS	probable 2-ketogluconate reductase	transcript variant X1
6196	MRPL14	100190501	-0.825799	1.36022	4.3018	0.038072	0.358297	NS	mitochondrial ribosomal protein L14
4490	LMAN2	100190273	-0.630823	2.99859	4.30992	0.0378908	0.358297	NS	lectin	mannose binding 2
10000	TMEM230	100190226	-0.554446	2.89971	4.31491	0.0377798	0.358297	NS	transmembrane protein 230
8013	RAP1A	100151697	-0.465397	7.36628	4.29532	0.0382174	0.358297	NS	RAP1A	member of RAS oncogene family	transcript variant X2
5487	LOC116807671	RFAM:RF02543	-0.400718	13.0184	4.29503	0.038224	0.358297	NS	28S ribosomal RNA
8413	RPS13	100190265	-0.397899	6.33347	4.29689	0.038182	0.358297	NS	ribosomal protein S13
6625	NIPSNAP1	100190627	-0.396981	5.53138	4.29127	0.0383085	0.358297	NS	nipsnap homolog 1	transcript variant X1
736	ATP5MC3	100223708	-0.385664	9.12765	4.29243	0.0382825	0.358297	NS	ATP synthase membrane subunit c locus 3
717	ATP1B1	100229364	-0.303397	9.60775	4.31407	0.0377985	0.358297	NS	ATPase Na+/K+ transporting subunit beta 1
6445	NBEA	100228275	0.299637	9.32077	4.30981	0.0378933	0.358297	NS	neurobeachin	transcript variant X15
1987	CYLD	100226672	0.456699	6.13003	4.30322	0.0380404	0.358297	NS	CYLD lysine 63 deubiquitinase	transcript variant X1
7002	PAK5	100224879	0.697016	3.62349	4.30533	0.0379932	0.358297	NS	p21 (RAC1) activated kinase 5	transcript variant X2
1554	CHRNA5	100219338	0.768366	2.43625	4.31978	0.0376717	0.358297	NS	cholinergic receptor nicotinic alpha 5 subunit	transcript variant X1
4725	LOC100221700	100221700	0.812659	2.9871	4.31176	0.0378499	0.358297	NS	wiskott-Aldrich syndrome protein family member 3-like	transcript variant X2
3275	GDNF	100229958	1.04274	1.48123	4.3051	0.0379983	0.358297	NS	glial cell derived neurotrophic factor	transcript variant X2
3740	HNF4A	100221920	1.09932	1.33008	4.30245	0.0380574	0.358297	NS	hepatocyte nuclear factor 4 alpha	transcript variant X2
4958	LOC100226888	100226888	1.33073	0.686314	4.31846	0.037701	0.358297	NS	myelin P2 protein
5481	LOC116807435	116807435	1.47204	-0.353485	4.29021	0.0383325	0.358297	NS	nuclear pore membrane glycoprotein 210
2741	EVA1A	101233425	1.55856	-0.273889	4.29438	0.0382386	0.358297	NS	eva-1 homolog A	regulator of programmed cell death
1140	CALR	100190479	-0.421504	8.23982	4.2827	0.0385021	0.359532	NS	calreticulin
2195	DIDO1	100226813	0.410335	5.82948	4.2815	0.0385294	0.359532	NS	death inducer-obliterator 1	transcript variant X4
5712	LRRFIP1	100230645	0.406982	5.55474	4.27948	0.0385752	0.359585	NS	LRR binding FLII interacting protein 1	transcript variant X32
6113	MLLT1	100225272	0.424448	6.26092	4.27767	0.0386161	0.359585	NS	MLLT1 super elongation complex subunit	transcript variant X2
7876	PXDN	100230769	0.642113	3.70246	4.27696	0.0386323	0.359585	NS	peroxidasin
7981	RAD52	100223085	-1.94189	-0.8901	4.27384	0.0387034	0.359743	NS	RAD52 homolog	DNA repair protein
9887	TLE5	100231988	-0.314043	8.28782	4.27337	0.0387142	0.359743	NS	TLE family member 5	transcriptional modulator	transcript variant X2
5410	LOC115497399	115497399	-1.13569	1.75082	4.26836	0.0388284	0.360503	NS	uncharacterized LOC115497399
6069	MICAL3	100219168	0.355343	7.03858	4.264	0.038928	0.361126	NS	microtubule associated monooxygenase	calponin and LIM domain containing 3	transcript variant X5
5013	LOC100228496	100228496	-1.1937	0.910187	4.26119	0.0389925	0.361348	NS	ras-like protein family member 11A-like
4798	LOC100223250	100223250	-0.604862	4.50975	4.2587	0.0390497	0.361348	NS	C-factor
9356	SPTBN5	100226784	1.33384	0.157537	4.25916	0.0390391	0.361348	NS	spectrin beta	non-erythrocytic 5
7758	PSMB7	100221088	-0.693893	2.8652	4.25603	0.0391113	0.361535	NS	proteasome 20S subunit beta 7
2441	EAPP	100190163	-0.656988	2.97229	4.25358	0.0391676	0.361535	NS	E2F associated phosphoprotein
381	ANAPC13	100190726	-0.488304	3.65032	4.25413	0.039155	0.361535	NS	anaphase promoting complex subunit 13	transcript variant X1
10010	TMEM250	100221154	-0.472288	5.41944	4.24619	0.0393385	0.36281	NS	transmembrane protein 250	transcript variant X1
9886	TLE3	115496685	-0.731027	1.98699	4.24183	0.0394397	0.363442	NS	TLE family member 3	transcriptional corepressor	transcript variant X4
3730	HMGN3	100190384	-0.359119	7.8338	4.23443	0.0396119	0.364725	NS	high mobility group nucleosomal binding domain 3	transcript variant X6
1404	CDKL1	100222971	-0.981927	2.03095	4.22584	0.039813	0.366273	NS	cyclin dependent kinase like 1	transcript variant X1
2758	EXOC6	100222748	0.335991	6.57483	4.22434	0.0398482	0.366293	NS	exocyst complex component 6	transcript variant X2
7393	PLD4	100223919	-1.40099	0.0884486	4.21679	0.0400258	0.367075	NS	phospholipase D family member 4	transcript variant X2
5393	LOC115496863	115496863	-0.645552	4.51998	4.21561	0.0400537	0.367075	NS	uncharacterized LOC115496863
10639	VKORC1L1	100230928	-0.408025	5.4753	4.21511	0.0400656	0.367075	NS	vitamin K epoxide reductase complex subunit 1 like 1
3191	GAK	100223760	0.530831	4.37564	4.21643	0.0400344	0.367075	NS	cyclin G associated kinase	transcript variant X1
2738	ETV1	100222614	0.432639	7.29765	4.2129	0.0401177	0.367249	NS	ETS variant transcription factor 1	transcript variant X3
9056	SLC45A1	100225526	0.397802	5.81168	4.21132	0.0401551	0.367289	NS	solute carrier family 45 member 1	transcript variant X7
6483	NDNF	100222878	-1.22313	2.56847	4.20525	0.040299	0.368301	NS	neuron derived neurotrophic factor
6192	MROH1	115492362	-2.07801	-0.996781	4.20194	0.0403778	0.36843	NS	maestro heat like repeat family member 1
1572	CHURC1	115495678	-0.538767	3.83404	4.20186	0.0403796	0.36843	NS	churchill domain containing 1	transcript variant X1
5540	LOC121469059	121469059	-1.22688	0.0528987	4.19916	0.0404439	0.368714	NS	olfactory receptor 14J1-like
225	ADPRM	100232304	-1.86121	-0.639992	4.18953	0.0406745	0.368975	NS	ADP-ribose/CDP-alcohol diphosphatase	manganese dependent
9504	STN1	101233049	-0.613526	3.06183	4.18861	0.0406964	0.368975	NS	STN1 subunit of CST complex
3387	GNG4	100229848	-0.531946	3.48836	4.19382	0.0405716	0.368975	NS	G protein subunit gamma 4	transcript variant X3
6389	MZT1	100190088	-0.400382	5.27767	4.19248	0.0406037	0.368975	NS	mitotic spindle organizing protein 1
857	BCAN	115498456	-0.39426	5.0273	4.18824	0.0407054	0.368975	NS	brevican	transcript variant X4
203	ADGRB1	100226161	0.313952	7.70611	4.19439	0.040558	0.368975	NS	adhesion G protein-coupled receptor B1	transcript variant X1
10327	TTC39B	100232256	0.837084	2.13938	4.19079	0.0406442	0.368975	NS	tetratricopeptide repeat domain 39B	transcript variant X1
3724	HMGCL	100217934	-0.546012	4.13015	4.18517	0.040779	0.369342	NS	3-hydroxy-3-methylglutaryl-CoA lyase	transcript variant X2
3137	FURIN	100220259	-0.571834	3.68051	4.18133	0.0408716	0.369878	NS	furin	paired basic amino acid cleaving enzyme	transcript variant X2
10794	WSB2	100223413	-0.556714	4.40734	4.17875	0.040934	0.37014	NS	WD repeat and SOCS box containing 2
8353	RPL10A	100231695	-0.382056	7.4522	4.17164	0.0411059	0.371343	NS	ribosomal protein L10a
2351	DPY19L3	100231124	0.363396	6.30952	4.17049	0.0411339	0.371343	NS	dpy-19 like C-mannosyltransferase 3	transcript variant X6
1472	CFAP20	100227077	-0.356246	6.89394	4.16499	0.0412678	0.372249	NS	cilia and flagella associated protein 20	transcript variant X2
6052	MGAT4A	100218916	0.542078	4.61979	4.15955	0.0414004	0.373142	NS	alpha-1	3-mannosyl-glycoprotein 4-beta-N-acetylglucosaminyltransferase A	transcript variant X2
9192	SNAPC4	100222127	0.708779	1.90147	4.15389	0.0415391	0.374088	NS	small nuclear RNA activating complex polypeptide 4	transcript variant X2
9973	TMEM179	100222888	0.779187	4.5384	4.14953	0.041646	0.374747	NS	transmembrane protein 179
7392	PLD1	100224050	0.829368	4.27337	4.14802	0.0416832	0.374777	NS	phospholipase D1	transcript variant X2
4762	LOC100222365	100222365	0.81242	1.19907	4.14548	0.0417458	0.375036	NS	uncharacterized LOC100222365	transcript variant X2
1061	C2H8orf88	105759035	-1.31035	0.0475149	4.13522	0.0419996	0.375267	NS	chromosome 2 C8orf88 homolog	transcript variant X2
4900	LOC100225436	100225436	-1.03036	0.520258	4.13215	0.0420759	0.375267	NS	noggin-2-like
8386	RPL39	100190644	-0.487841	4.95712	4.13379	0.0420351	0.375267	NS	ribosomal protein L39
4860	LOC100224656	100224656	-0.392633	6.37117	4.13408	0.042028	0.375267	NS	junction plakoglobin	transcript variant X1
288	AIG1	100221286	-0.329977	6.83572	4.13223	0.0420737	0.375267	NS	androgen induced 1	transcript variant X1
9050	SLC43A2	100226143	0.390467	5.17884	4.13459	0.0420152	0.375267	NS	solute carrier family 43 member 2	transcript variant X1
10430	UBE2O	100225560	0.454863	7.2039	4.14124	0.0418504	0.375267	NS	ubiquitin conjugating enzyme E2 O
3113	FRRS1L	100226335	0.573346	4.32874	4.13982	0.0418857	0.375267	NS	ferric chelate reductase 1 like
8603	SCML2	100228898	0.579632	3.33748	4.13282	0.0420593	0.375267	NS	Scm polycomb group protein like 2	transcript variant X7
3643	HDHD2	100230825	-1.07093	0.512422	4.12813	0.0421759	0.375342	NS	haloacid dehalogenase like hydrolase domain containing 2	transcript variant X1
4106	KAT5	115492070	-0.925051	1.28695	4.11986	0.0423826	0.375342	NS	lysine acetyltransferase 5	transcript variant X1
7536	POU3F2	115494296	-0.510983	5.81726	4.11744	0.0424432	0.375342	NS	POU class 3 homeobox 2
9152	SMG1	100224160	0.309311	8.01341	4.12633	0.0422209	0.375342	NS	SMG1 nonsense mediated mRNA decay associated PI3K related kinase
2757	EXOC5	100218177	0.317252	7.61589	4.12374	0.0422855	0.375342	NS	exocyst complex component 5	transcript variant X1
6638	NKTR	100222740	0.400361	6.08112	4.11692	0.0424564	0.375342	NS	natural killer cell triggering receptor	transcript variant X7
8063	RBBP6	100220672	0.401563	6.43484	4.11742	0.0424439	0.375342	NS	RB binding protein 6	ubiquitin ligase	transcript variant X1
2485	EEF2K	100226037	0.456408	4.88104	4.11872	0.0424112	0.375342	NS	eukaryotic elongation factor 2 kinase	transcript variant X5
2690	ERCC6	100220862	0.56977	3.18212	4.11749	0.042442	0.375342	NS	ERCC excision repair 6	chromatin remodeling factor	transcript variant X2
9465	STARD4	100231752	0.586223	4.60002	4.129	0.0421543	0.375342	NS	StAR related lipid transfer domain containing 4	transcript variant X2
9801	TFAP2D	100229348	3.18684	1.26393	4.12225	0.0423227	0.375342	NS	transcription factor AP-2 delta	transcript variant X2
483	APBA1	100223129	0.447691	7.36467	4.11145	0.0425938	0.376256	NS	amyloid beta precursor protein binding family A member 1	transcript variant X1
6603	NHLH2	100228447	-0.898218	3.26435	4.10826	0.0426743	0.376368	NS	nescient helix-loop-helix 2
1857	CRIM1	100218740	-0.351113	7.72535	4.1089	0.0426581	0.376368	NS	cysteine rich transmembrane BMP regulator 1
8666	SEC61G	100220928	-0.359522	6.11483	4.10682	0.0427105	0.376388	NS	SEC61 translocon subunit gamma	transcript variant X2
9893	TLN2	100220667	0.357898	7.8598	4.10419	0.042777	0.376675	NS	talin 2	transcript variant X3
5908	MAX	115495675	-0.562952	3.54338	4.10078	0.0428635	0.377059	NS	MYC associated factor X
3386	GNG2	115495329	-0.466972	4.09238	4.09901	0.0429084	0.377059	NS	G protein subunit gamma 2	transcript variant X1
6534	NEFH	100231150	0.535242	5.77789	4.09845	0.0429225	0.377059	NS	neurofilament heavy chain
8369	RPL26L1	100190317	-0.415872	8.03548	4.09423	0.0430298	0.377319	NS	ribosomal protein L26 like 1	transcript variant X1
653	ASH1L	100229714	0.377751	6.67867	4.0927	0.0430689	0.377319	NS	ASH1 like histone lysine methyltransferase	transcript variant X1
1675	CNNM1	100231416	0.399052	5.87484	4.09171	0.0430941	0.377319	NS	cyclin and CBS domain divalent metal cation transport mediator 1
7101	PCP4	100217741	0.497909	9.69382	4.09374	0.0430422	0.377319	NS	Purkinje cell protein 4
4072	JAKMIP1	101233368	0.5608	3.88354	4.09061	0.0431221	0.377319	NS	janus kinase and microtubule interacting protein 1	transcript variant X5
415	ANKRD24	100218455	-0.923397	1.32894	4.08324	0.0433105	0.378033	NS	ankyrin repeat domain 24	transcript variant X3
4819	LOC100223864	100223864	-0.815391	4.29699	4.08388	0.0432941	0.378033	NS	protein farnesyltransferase subunit beta	transcript variant X1
6980	P4HTM	100227563	-0.332846	7.85428	4.08076	0.0433742	0.378033	NS	prolyl 4-hydroxylase	transmembrane
8059	RB1	100217687	0.387402	4.97797	4.08171	0.0433497	0.378033	NS	RB transcriptional corepressor 1
3955	INPPL1	100222899	0.514761	3.24041	4.08524	0.0432593	0.378033	NS	inositol polyphosphate phosphatase like 1
1806	CPM	100225708	-0.926358	1.62726	4.06987	0.0436548	0.379023	NS	carboxypeptidase M	transcript variant X1
11053	ZNF638	100232274	-0.581601	3.50347	4.07351	0.0435606	0.379023	NS	zinc finger protein 638
8878	SIRT5	100220330	-0.413692	4.68555	4.0684	0.0436927	0.379023	NS	sirtuin 5
2536	EIF3A	100222434	0.334175	7.56223	4.07496	0.0435234	0.379023	NS	eukaryotic translation initiation factor 3 subunit A
8220	RIC1	100228335	0.389203	5.73034	4.06916	0.0436731	0.379023	NS	RIC1 homolog	RAB6A GEF complex partner 1	transcript variant X5
9508	STON2	105759323	0.50543	5.05302	4.06857	0.0436882	0.379023	NS	stonin 2	transcript variant X3
7600	PPP1R3D	100232548	1.04438	0.690557	4.06622	0.0437492	0.379216	NS	protein phosphatase 1 regulatory subunit 3D
2617	ENDOG	100232131	-0.479929	4.99437	4.06171	0.043866	0.37934	NS	endonuclease G	transcript variant X1
6458	NCBP2	116808685	0.604323	2.8566	4.06283	0.0438369	0.37934	NS	nuclear cap binding protein subunit 2	transcript variant X2
970	BRIP1	100217494	0.694749	1.67299	4.06303	0.0438319	0.37934	NS	BRCA1 interacting helicase 1	transcript variant X2
7460	PMVK	100190393	-0.896235	1.72243	4.05408	0.0440648	0.379842	NS	phosphomevalonate kinase
9872	TIMP2	100223365	-0.456841	8.10817	4.05506	0.0440391	0.379842	NS	TIMP metallopeptidase inhibitor 2	transcript variant X1
3670	HERC2	100226646	0.28586	9.91708	4.05748	0.0439762	0.379842	NS	HECT and RLD domain containing E3 ubiquitin protein ligase 2	transcript variant X1
4060	ITSN2	100217814	0.347764	6.47562	4.05291	0.0440952	0.379842	NS	intersectin 2	transcript variant X5
4720	LOC100221623	100221623	0.600763	4.68914	4.05386	0.0440704	0.379842	NS	betaine--homocysteine S-methyltransferase 1
9556	SUMO2	100227466	-0.319254	8.77959	4.04292	0.044357	0.381801	NS	small ubiquitin like modifier 2
7576	PPM1D	100218490	-0.417783	4.69297	4.0341	0.0445894	0.383503	NS	protein phosphatase	Mg2+/Mn2+ dependent 1D
9253	SOCS1	100228306	-0.796145	2.29805	4.02475	0.0448373	0.384879	NS	suppressor of cytokine signaling 1
521	ARF6	100220009	-0.446271	3.77748	4.02336	0.0448743	0.384879	NS	ADP ribosylation factor 6
7037	PARK7	100190506	-0.381039	8.00495	4.02571	0.0448118	0.384879	NS	Parkinsonism associated deglycase	transcript variant X1
8381	RPL36	100190073	-0.366006	6.46981	4.02284	0.0448881	0.384879	NS	ribosomal protein L36
236	ADSS1	100218499	0.384623	5.8016	4.02042	0.0449525	0.385073	NS	adenylosuccinate synthase 1
8041	RASGEF1A	100219347	0.425706	8.0284	4.01939	0.0449801	0.385073	NS	RasGEF domain family member 1A	transcript variant X2
9875	TINAGL1	115498286	-1.01005	0.302547	4.01367	0.0451329	0.385841	NS	tubulointerstitial nephritis antigen like 1
6054	MGAT4C	100228531	0.729968	3.64682	4.01342	0.0451394	0.385841	NS	MGAT4 family member C	transcript variant X6
3527	GRINA	100224862	-0.451237	4.50293	4.01171	0.0451854	0.385937	NS	glutamate ionotropic receptor NMDA type subunit associated protein 1	transcript variant X2
3166	GAB2	100231776	-0.511203	5.80431	4.0001	0.0454976	0.388006	NS	GRB2 associated binding protein 2	transcript variant X3
5952	MCUR1	100231861	0.563556	3.35435	4.0001	0.0454976	0.388006	NS	mitochondrial calcium uniporter regulator 1
10817	XPO5	100224518	0.343304	6.19946	3.99729	0.0455734	0.388354	NS	exportin 5	transcript variant X5
4622	LOC100219184	100219184	-1.38722	-0.255121	3.98854	0.0458106	0.388513	NS	hyaluronidase 1
8728	SERINC4	100224143	-0.901085	1.053	3.98757	0.0458372	0.388513	NS	serine incorporator 4	transcript variant X1
2018	DAP3	100226911	-0.839351	0.903064	3.99367	0.0456715	0.388513	NS	death associated protein 3
10106	TNPO3	101233020	-0.401154	4.93024	3.99227	0.0457094	0.388513	NS	transportin 3
8112	RCAN2	100228423	0.386789	6.46059	3.98996	0.0457722	0.388513	NS	regulator of calcineurin 2	transcript variant X2
3845	IDE	100232369	0.434923	5.61183	3.98967	0.04578	0.388513	NS	insulin degrading enzyme	transcript variant X2
7248	PHC3	100219263	0.562603	4.64462	3.99502	0.045635	0.388513	NS	polyhomeotic homolog 3	transcript variant X2
816	B4GALT4	100230291	-0.418974	5.01527	3.98626	0.0458727	0.388517	NS	beta-1	4-galactosyltransferase 4	transcript variant X2
901	BICC1	100225173	0.491003	4.71136	3.98005	0.0460423	0.389656	NS	BicC family RNA binding protein 1	transcript variant X1
7572	PPIP5K2	100224061	0.477543	6.82648	3.97777	0.0461045	0.389885	NS	diphosphoinositol pentakisphosphate kinase 2	transcript variant X1
9194	SNAPIN	100190527	-1.03938	0.777435	3.97617	0.0461484	0.389959	NS	SNAP associated protein
2962	FEM1C	100217817	0.630761	3.37379	3.97239	0.0462521	0.390241	NS	fem-1 homolog C	transcript variant X2
5552	LOC121469144	121469144	0.966704	0.619626	3.97323	0.0462289	0.390241	NS	uncharacterized LOC121469144
2934	FBXO38	100227134	0.378752	5.549	3.96854	0.0463579	0.390244	NS	F-box protein 38	transcript variant X1
10799	WWC3	100219899	0.390204	6.00732	3.97098	0.0462909	0.390244	NS	WWC family member 3	transcript variant X1
4964	LOC100227107	100227107	0.426052	6.43067	3.96947	0.0463324	0.390244	NS	transformation/transcription domain associated protein	transcript variant X1
5392	LOC115496794	115496794	-1.11558	1.97982	3.96468	0.0464643	0.390391	NS	uncharacterized LOC115496794	transcript variant X4
1632	CLPX	100225459	0.296107	8.00579	3.96408	0.0464809	0.390391	NS	caseinolytic mitochondrial matrix peptidase chaperone subunit X	transcript variant X1
1446	CEP290	100223779	0.72789	2.9199	3.9655	0.0464418	0.390391	NS	centrosomal protein 290	transcript variant X8
1203	CASTOR2	100220417	-0.433673	5.16396	3.96051	0.0465796	0.390923	NS	cytosolic arginine sensor for mTORC1 subunit 2
10960	ZFP36L1	115495518	-0.349408	6.40907	3.9558	0.0467101	0.390924	NS	ZFP36 ring finger protein like 1
3397	GNPTG	100190673	-0.332406	6.42271	3.95411	0.0467569	0.390924	NS	N-acetylglucosamine-1-phosphate transferase subunit gamma
2608	EML4	100219108	0.35552	6.06689	3.95476	0.0467389	0.390924	NS	EMAP like 4
412	ANKRD13C	100226647	0.420009	5.17092	3.95649	0.0466909	0.390924	NS	ankyrin repeat domain 13C
8198	RGS9	100218209	0.465186	6.01325	3.95462	0.0467429	0.390924	NS	regulator of G protein signaling 9	transcript variant X3
8214	RHOQ	100232509	0.564295	3.81068	3.95289	0.0467911	0.390924	NS	ras homolog family member Q	transcript variant X2
10988	ZMAT5	100223471	-0.446662	4.24495	3.95093	0.0468455	0.391084	NS	zinc finger matrin-type 5	transcript variant X1
6121	MMAA	100229940	-0.499088	3.58509	3.94447	0.0470256	0.392292	NS	metabolism of cobalamin associated A	transcript variant X3
9717	TBK1	100225715	0.362469	6.00096	3.94276	0.0470736	0.392398	NS	TANK binding kinase 1	transcript variant X2
10582	UST	100218364	0.649607	3.61238	3.94004	0.0471496	0.392736	NS	uronyl 2-sulfotransferase
5488	LOC116807672	RFAM:RF00002	-0.829233	2.02125	3.92031	0.047706	0.392883	NS	5.8S ribosomal RNA
5486	LOC116807669	RFAM:RF00002	-0.829232	2.02125	3.92071	0.0476946	0.392883	NS	5.8S ribosomal RNA
5547	LOC121469085	RFAM:RF00002	-0.829232	2.02125	3.9209	0.0476893	0.392883	NS	5.8S ribosomal RNA
5545	LOC121469083	RFAM:RF00002	-0.829232	2.02125	3.92128	0.0476787	0.392883	NS	5.8S ribosomal RNA
5548	LOC121469086	RFAM:RF00002	-0.829231	2.02125	3.92181	0.0476634	0.392883	NS	5.8S ribosomal RNA
5549	LOC121469087	RFAM:RF00002	-0.829231	2.02125	3.92209	0.0476557	0.392883	NS	5.8S ribosomal RNA
4745	LOC100221968	100221968	-0.77588	2.128	3.93136	0.0473936	0.392883	NS	histidine--tRNA ligase	cytoplasmic	transcript variant X2
1017	C14H7orf26	100222592	-0.471998	3.83277	3.91809	0.0477692	0.392883	NS	chromosome 14 C7orf26 homolog
8200	RHBDF1	100230264	-0.442467	6.44579	3.92456	0.0475855	0.392883	NS	rhomboid 5 homolog 1	transcript variant X6
7432	PLPP3	100227047	-0.381171	6.13066	3.92793	0.0474902	0.392883	NS	phospholipid phosphatase 3
7309	PIGS	115497714	-0.373002	5.60788	3.91902	0.0477427	0.392883	NS	phosphatidylinositol glycan anchor biosynthesis class S	transcript variant X1
9348	SPRYD7	100135420	-0.346396	6.89605	3.922	0.0476581	0.392883	NS	SPRY domain containing 7	transcript variant X2
6173	MPP1	100229087	0.38361	6.92895	3.92091	0.0476891	0.392883	NS	membrane palmitoylated protein 1
5996	MEF2A	100221569	0.514832	7.3434	3.92164	0.0476683	0.392883	NS	myocyte enhancer factor 2A	transcript variant X3
9964	TMEM168	100231847	0.713588	2.65491	3.9207	0.0476951	0.392883	NS	transmembrane protein 168
10909	ZC3H12C	100231042	0.769412	2.97536	3.92536	0.047563	0.392883	NS	zinc finger CCCH-type containing 12C
8233	RIMS3	116809247	0.803671	1.45032	3.93575	0.0472702	0.392883	NS	regulating synaptic membrane exocytosis 3	transcript variant X4
1606	CLDN11	100228754	-1.04593	2.80701	3.91679	0.047806	0.392894	NS	claudin 11
1851	CRELD1	105759197	-0.452071	4.80161	3.91259	0.0479257	0.393005	NS	cysteine rich with EGF like domains 1	transcript variant X2
6432	NARF	100223625	0.45337	5.15906	3.91299	0.0479142	0.393005	NS	nuclear prelamin A recognition factor	transcript variant X2
2815	FAM131B	100230736	0.711924	6.34115	3.91397	0.0478863	0.393005	NS	family with sequence similarity 131 member B	transcript variant X2
6822	NUDCD2	100190313	-0.558624	2.99313	3.9065	0.0480996	0.394017	NS	NudC domain containing 2
7753	PSMA5	100225030	-0.329818	6.84243	3.90579	0.0481201	0.394017	NS	proteasome 20S subunit alpha 5
309	AKAP9	100223905	0.343447	6.7214	3.90394	0.048173	0.394018	NS	A-kinase anchoring protein 9	transcript variant X1
2634	ENTPD1	100226299	0.448798	3.53952	3.9033	0.0481913	0.394018	NS	ectonucleoside triphosphate diphosphohydrolase 1	transcript variant X4
3920	ILK	100228455	-0.641069	2.35691	3.89923	0.0483083	0.394684	NS	integrin linked kinase	transcript variant X4
4186	KCTD1	100221174	-0.472295	4.45814	3.8962	0.0483954	0.394814	NS	potassium channel tetramerization domain containing 1	transcript variant X4
1588	CISH	100222098	1.01497	1.60477	3.89701	0.0483723	0.394814	NS	cytokine inducible SH2 containing protein
1543	CHPT1	100219586	-0.468892	5.634	3.89431	0.04845	0.394969	NS	choline phosphotransferase 1	transcript variant X2
6171	MPI	115496604	-0.647846	2.49415	3.89087	0.0485492	0.395417	NS	mannose phosphate isomerase
9210	SNRPA1	100190625	-0.62755	3.00865	3.88871	0.0486119	0.395417	NS	small nuclear ribonucleoprotein polypeptide A'
10698	VWC2	100230484	-0.511905	6.71754	3.88966	0.0485843	0.395417	NS	von Willebrand factor C domain containing 2	transcript variant X1
5795	MAGI2	100231154	0.301439	8.70912	3.88558	0.0487023	0.395862	NS	membrane associated guanylate kinase	WW and PDZ domain containing 2	transcript variant X12
5199	LOC101233511	101233511	-1.07308	1.1809	3.88405	0.0487468	0.395908	NS	olfactory receptor 14A16-like
1474	CFAP221	101233899	-0.954147	1.79187	3.87681	0.0489575	0.395908	NS	cilia and flagella associated protein 221
2742	EVA1C	100218472	-0.80638	1.22657	3.87827	0.0489148	0.395908	NS	eva-1 homolog C	transcript variant X2
6509	NDUFB3	100231909	-0.595601	2.46138	3.87538	0.0489993	0.395908	NS	NADH:ubiquinone oxidoreductase subunit B3
106	ACOT8	100226822	-0.523357	3.3417	3.8732	0.049063	0.395908	NS	acyl-CoA thioesterase 8
5924	MC4R	100218148	-0.478706	6.05304	3.88289	0.0487804	0.395908	NS	melanocortin 4 receptor	transcript variant X2
742	ATP5PB	100190221	-0.408536	5.98808	3.87314	0.0490647	0.395908	NS	ATP synthase peripheral stalk-membrane subunit b
2729	ETFA	100220300	-0.370506	6.47234	3.87632	0.0489718	0.395908	NS	electron transfer flavoprotein subunit alpha
8203	RHBDL3	100221056	1.21665	0.480319	3.88127	0.0488275	0.395908	NS	rhomboid like 3	transcript variant X2
9990	TMEM201	100230881	1.29433	-0.00118782	3.87789	0.0489261	0.395908	NS	transmembrane protein 201
5907	MAVS	100218625	1.09879	0.331495	3.87093	0.0491294	0.396141	NS	mitochondrial antiviral signaling protein	transcript variant X1
10068	TMPRSS12	100222677	-1.34	-0.428993	3.8505	0.0497312	0.397824	NS	transmembrane serine protease 12
4621	LOC100219182	100219182	-0.781094	1.43482	3.84895	0.0497772	0.397824	NS	acylamino-acid-releasing enzyme
9685	TATDN3	100190599	-0.389841	5.74842	3.85241	0.0496745	0.397824	NS	TatD DNase domain containing 3	transcript variant X1
7560	PPIB	100190530	-0.361208	6.42158	3.85767	0.0495191	0.397824	NS	peptidylprolyl isomerase B
8422	RPS20	100227916	-0.344552	8.28874	3.84834	0.0497953	0.397824	NS	ribosomal protein S20
8674	SELENOF	100190318	-0.327315	7.69881	3.85366	0.0496376	0.397824	NS	selenoprotein F
9233	SNX17	100231035	-0.325868	6.43858	3.85073	0.0497243	0.397824	NS	sorting nexin 17
5673	LRP12	100221132	0.291179	7.67555	3.85649	0.0495539	0.397824	NS	LDL receptor related protein 12
4505	LMTK2	100218381	0.393763	5.97846	3.86082	0.0494263	0.397824	NS	lemur tyrosine kinase 2	transcript variant X3
1671	CNMD	100226280	0.895581	2.03474	3.84822	0.0497989	0.397824	NS	chondromodulin	transcript variant X1
1805	CPLX3	115496619	1.26149	2.66807	3.84804	0.0498042	0.397824	NS	complexin 3	transcript variant X1
10129	TOP2A	100231343	1.32951	1.24041	3.85536	0.0495873	0.397824	NS	DNA topoisomerase II alpha
10262	TRPM1	100230234	1.60281	0.392412	3.86224	0.0493842	0.397824	NS	transient receptor potential cation channel subfamily M member 1
8366	RPL23	100190000	-0.755539	1.97095	3.84019	0.050038	0.399199	NS	ribosomal protein L23
9383	SRM	100225454	-0.363092	5.58272	3.83928	0.0500649	0.399199	NS	spermidine synthase
9602	SYNJ1	100228100	0.452689	6.77492	3.83856	0.0500865	0.399199	NS	synaptojanin 1	transcript variant X11
10938	ZDHHC21	100224498	0.827444	0.928849	3.83623	0.0501562	0.399199	NS	zinc finger DHHC-type palmitoyltransferase 21	transcript variant X2
6373	MYO5C	100221573	1.58696	0.322027	3.83671	0.0501417	0.399199	NS	myosin VC
3257	GCHFR	100220034	-1.60986	-0.178068	3.83193	0.0502849	0.399412	NS	GTP cyclohydrolase I feedback regulator
1952	CTU2	100231059	-1.38768	-0.0975192	3.82511	0.05049	0.399412	NS	cytosolic thiouridylase subunit 2	transcript variant X1
8485	RSRC1	105759535	-1.32651	0.0509822	3.80803	0.0510073	0.399412	NS	arginine and serine rich coiled-coil 1
3597	H2AFV	100225440	-1.04295	-0.0532858	3.80598	0.0510698	0.399412	NS	H2A histone family	member V
4710	LOC100221315	100221315	-0.903655	3.52723	3.80256	0.0511743	0.399412	NS	nuclear receptor ROR-beta	transcript variant X2
8837	SHISA4	105759955	-0.790488	1.48564	3.8243	0.0505145	0.399412	NS	shisa family member 4
10041	TMEM59L	105758951	-0.58576	3.01825	3.80169	0.0512007	0.399412	NS	transmembrane protein 59 like	transcript variant X2
4389	LAMTOR2	100190214	-0.550391	4.10756	3.8282	0.050397	0.399412	NS	late endosomal/lysosomal adaptor	MAPK and MTOR activator 2
8782	SFXN5	100223020	-0.530617	3.27387	3.82568	0.050473	0.399412	NS	sideroflexin 5
7315	PIK3C2B	100228453	-0.457973	4.08578	3.81768	0.0507145	0.399412	NS	phosphatidylinositol-4-phosphate 3-kinase catalytic subunit type 2 beta
2002	CZIB	100190385	-0.413726	5.18353	3.80988	0.050951	0.399412	NS	CXXC motif containing zinc binding protein
7452	PMEPA1	100231549	-0.399454	5.45232	3.80597	0.0510701	0.399412	NS	prostate transmembrane protein	androgen induced 1	transcript variant X1
8986	SLC2A1	100222572	-0.327722	6.96856	3.81269	0.0508658	0.399412	NS	solute carrier family 2 member 1	transcript variant X2
4625	LOC100219255	100219255	-0.312953	9.55756	3.81389	0.0508292	0.399412	NS	CCHC-type zinc finger nucleic acid binding protein	transcript variant X2
885	BDH1	100225954	0.290011	7.21013	3.83221	0.0502765	0.399412	NS	3-hydroxybutyrate dehydrogenase 1	transcript variant X1
9354	SPTBN1	100227699	0.294466	10.492	3.80839	0.0509966	0.399412	NS	spectrin beta	non-erythrocytic 1	transcript variant X6
10075	TMTC3	100228599	0.339137	5.92529	3.81826	0.0506968	0.399412	NS	transmembrane O-mannosyltransferase targeting cadherins 3
7257	PHF20L1	100226603	0.341737	6.40668	3.82199	0.0505841	0.399412	NS	PHD finger protein 20 like 1	transcript variant X12
8021	RAPGEF2	100224541	0.356072	8.06002	3.80396	0.0511316	0.399412	NS	Rap guanine nucleotide exchange factor 2	transcript variant X5
3528	GRIP1	100219916	0.393744	4.73821	3.81291	0.0508591	0.399412	NS	glutamate receptor interacting protein 1	transcript variant X13
7532	POT1	100228967	0.394779	4.17757	3.80291	0.0511636	0.399412	NS	protection of telomeres 1	transcript variant X2
7036	PARG	100230824	0.423351	4.97183	3.80084	0.051227	0.399412	NS	poly(ADP-ribose) glycohydrolase	transcript variant X2
6808	NTRK2	751985	0.433305	7.47651	3.81269	0.0508656	0.399412	NS	neurotrophic receptor tyrosine kinase 2	transcript variant X2
64	ABL2	100223825	0.483819	4.30159	3.81521	0.0507892	0.399412	NS	ABL proto-oncogene 2	non-receptor tyrosine kinase	transcript variant X1
1113	CACNA2D3	100222087	0.485336	6.89644	3.801	0.0512218	0.399412	NS	calcium voltage-gated channel auxiliary subunit alpha2delta 3	transcript variant X3
8662	SEC31B	100218409	0.613975	3.45398	3.82741	0.0504207	0.399412	NS	SEC31 homolog B	COPII coat complex component	transcript variant X1
10927	ZDBF2	101233665	0.619814	2.84463	3.82188	0.0505876	0.399412	NS	zinc finger DBF-type containing 2
3685	HGF	100218784	0.934471	1.20897	3.80543	0.0510866	0.399412	NS	hepatocyte growth factor	transcript variant X2
5608	LOC121470599	121470599	1.05717	1.70095	3.82554	0.0504772	0.399412	NS	neural-cadherin-like
9282	SOX2	115496429	-0.325526	7.61909	3.79808	0.0513115	0.39979	NS	SRY-box transcription factor 2	transcript variant X8
9116	SLITRK3	105759530	0.398606	5.95206	3.79665	0.0513554	0.399851	NS	SLIT and NTRK like family member 3	transcript variant X7
2716	ESD	100224460	-0.365545	5.94063	3.79136	0.0515177	0.400834	NS	esterase D	transcript variant X1
6275	MTA3	100232586	0.447326	5.0189	3.78938	0.0515789	0.401028	NS	metastasis associated 1 family member 3	transcript variant X5
8330	ROMO1	100190524	-0.368942	5.56012	3.78422	0.051738	0.401984	NS	reactive oxygen species modulator 1
10315	TTC19	100224262	-0.543059	3.84912	3.78083	0.0518429	0.402517	NS	tetratricopeptide repeat domain 19	transcript variant X2
5435	LOC115498551	115498551	-1.1644	0.533389	3.77865	0.0519106	0.402676	NS	uncharacterized LOC115498551	transcript variant X2
3843	ID3	100226703	-1.15404	-0.068596	3.77316	0.0520811	0.402676	NS	inhibitor of DNA binding 3	HLH protein
2149	DEUP1	100218570	-1.08266	1.31377	3.77397	0.052056	0.402676	NS	deuterosome assembly protein 1
4826	LOC100224003	100224003	-0.455113	4.11916	3.7748	0.0520302	0.402676	NS	arginyl aminopeptidase
448	ANTXR2	100218497	-0.446014	4.79881	3.77445	0.0520409	0.402676	NS	ANTXR cell adhesion molecule 2
7553	PPFIA1	100225856	0.323406	6.4178	3.77695	0.0519632	0.402676	NS	PTPRF interacting protein alpha 1	transcript variant X4
2744	EVC2	100220884	0.847788	1.33374	3.76982	0.0521854	0.403201	NS	EvC ciliary complex subunit 2	transcript variant X1
4684	LOC100220775	100220775	0.40153	8.32384	3.76838	0.0522302	0.403267	NS	sodium channel protein type 2 subunit alpha	transcript variant X4
1417	CEBPA	100224425	-1.03435	0.301149	3.76297	0.0523995	0.403674	NS	CCAAT enhancer binding protein alpha
8497	RTN3	121468416	-0.782177	1.2985	3.75972	0.0525013	0.403674	NS	reticulon 3	transcript variant X1
3002	FHIT	100223655	-0.579749	2.83154	3.76057	0.0524745	0.403674	NS	fragile histidine triad diadenosine triphosphatase	transcript variant X1
2391	DUS3L	101232919	-0.54486	3.51509	3.76418	0.0523616	0.403674	NS	dihydrouridine synthase 3 like	transcript variant X1
4085	JMY	100228341	0.499766	4.33118	3.7602	0.0524862	0.403674	NS	junction mediating and regulatory protein	p53 cofactor
9441	ST6GAL2	100230425	0.583829	2.83273	3.76467	0.052346	0.403674	NS	ST6 beta-galactoside alpha-2	6-sialyltransferase 2	transcript variant X3
10176	TPX2	100230610	-1.021	0.459808	3.74072	0.0531017	0.403988	NS	TPX2 microtubule nucleation factor	transcript variant X7
1876	CRYAB	100230097	-0.80943	7.41264	3.75446	0.0526668	0.403988	NS	crystallin alpha B	transcript variant X1
3329	GK5	100225350	-0.681112	2.1408	3.73999	0.0531246	0.403988	NS	glycerol kinase 5	transcript variant X2
7357	PKNOX2	100220524	-0.548459	2.84909	3.7525	0.0527285	0.403988	NS	PBX/knotted 1 homeobox 2	transcript variant X3
8499	RTN4IP1	100218578	-0.500613	3.70832	3.74108	0.05309	0.403988	NS	reticulon 4 interacting protein 1	transcript variant X2
2530	EIF2B4	100230981	-0.492699	4.31547	3.74777	0.0528781	0.403988	NS	eukaryotic translation initiation factor 2B subunit delta	transcript variant X1
3598	H3F3A	100225857	-0.354782	8.74443	3.74611	0.0529307	0.403988	NS	H3 histone	family 3A
7310	PIGT	100230623	-0.346558	6.82669	3.74897	0.0528401	0.403988	NS	phosphatidylinositol glycan anchor biosynthesis class T
9770	TEF	100221469	0.29534	7.42744	3.74313	0.0530251	0.403988	NS	TEF transcription factor	PAR bZIP family member	transcript variant X2
7907	RAB11FIP2	100220489	0.389307	6.52567	3.74963	0.0528193	0.403988	NS	RAB11 family interacting protein 2
7060	PBX1	100231384	0.448078	5.39841	3.74645	0.0529197	0.403988	NS	PBX homeobox 1	transcript variant X3
8310	RNF38	100230486	0.463808	4.29559	3.75436	0.0526699	0.403988	NS	ring finger protein 38	transcript variant X1
643	ASB7	100218722	0.491023	3.96191	3.74467	0.0529761	0.403988	NS	ankyrin repeat and SOCS box containing 7
549	ARHGAP32	100189987	0.519897	5.83604	3.751	0.0527758	0.403988	NS	Rho GTPase activating protein 32	transcript variant X3
4637	LOC100219675	100219675	0.571577	4.77544	3.74001	0.0531242	0.403988	NS	ankyrin repeat and fibronectin type-III domain-containing protein 1	transcript variant X3
8289	RNF168	115496451	0.65986	2.19371	3.74058	0.0531059	0.403988	NS	ring finger protein 168	transcript variant X1
7580	PPM1H	100223790	0.606616	3.4958	3.73679	0.0532266	0.404486	NS	protein phosphatase	Mg2+/Mn2+ dependent 1H
4020	ISCU	100190208	-0.496525	5.36266	3.73208	0.053377	0.405351	NS	iron-sulfur cluster assembly enzyme
895	BET1	100223927	-0.72818	1.43374	3.72848	0.0534919	0.405399	NS	Bet1 golgi vesicular membrane trafficking protein
3084	FOXL3	100219310	-0.662103	1.77873	3.72839	0.0534949	0.405399	NS	forkhead box L3
1755	COMMD7	105758730	-0.36174	6.85952	3.72731	0.0535295	0.405399	NS	COMM domain containing 7	transcript variant X2
5834	MAP3K13	100225400	0.346761	6.20915	3.7283	0.0534978	0.405399	NS	mitogen-activated protein kinase kinase kinase 13	transcript variant X1
3258	GCK	100222236	-0.860054	1.81068	3.72465	0.0536148	0.405745	NS	glucokinase	transcript variant X1
9524	STX18	100224720	-0.350549	5.94399	3.72361	0.0536484	0.405745	NS	syntaxin 18	transcript variant X2
4013	IRS4	100223674	-0.445707	5.56139	3.72241	0.053687	0.405761	NS	insulin receptor substrate 4
7303	PIGH	100226775	-1.11604	-0.198226	3.71908	0.0537939	0.406292	NS	phosphatidylinositol glycan anchor biosynthesis class H
4242	KIAA1549	100227323	0.477184	5.47993	3.71389	0.0539615	0.407281	NS	KIAA1549 ortholog	transcript variant X3
3664	HELZ	100231759	0.353839	6.12225	3.71253	0.0540055	0.407336	NS	helicase with zinc finger	transcript variant X2
10055	TMEM88B	100223504	-1.02133	1.0023	3.70775	0.0541603	0.407405	NS	transmembrane protein 88B
5014	LOC100228501	100228501	-0.571274	3.8872	3.71094	0.0540569	0.407405	NS	prolyl endopeptidase FAP
8591	SCCPDH	100218742	-0.373207	6.24726	3.70771	0.0541615	0.407405	NS	saccharopine dehydrogenase (putative)
2817	FAM135A	100227848	0.346775	6.74838	3.7083	0.0541426	0.407405	NS	family with sequence similarity 135 member A	transcript variant X1
7634	PPT2	121468720	-0.956234	0.678897	3.70635	0.0542059	0.407462	NS	palmitoyl-protein thioesterase 2
11073	ZNF839	100225860	0.482455	5.10998	3.70424	0.0542743	0.4077	NS	zinc finger protein 839	transcript variant X1
4178	KCNQ5	100218265	0.643624	5.51737	3.70043	0.0543985	0.408357	NS	potassium voltage-gated channel subfamily Q member 5	transcript variant X1
2502	EFNB2	100219955	0.453822	6.24911	3.69774	0.0544861	0.408738	NS	ephrin B2
10126	TOMM7	100190521	-0.414011	5.26522	3.69643	0.0545291	0.408766	NS	translocase of outer mitochondrial membrane 7
7629	PPP6C	100227861	-0.391565	5.53373	3.6946	0.0545889	0.408766	NS	protein phosphatase 6 catalytic subunit
3088	FOXO1	100217629	0.45361	6.84702	3.69425	0.0546003	0.408766	NS	forkhead box O1
3041	FLRT3	100230027	0.392985	5.78536	3.6921	0.0546707	0.409017	NS	fibronectin leucine rich transmembrane protein 3
1565	CHST2	100225331	-0.370048	5.99021	3.68994	0.0547416	0.409271	NS	carbohydrate sulfotransferase 2
9193	SNAPC5	101234253	-0.965393	1.35368	3.68848	0.0547894	0.409352	NS	small nuclear RNA activating complex polypeptide 5
6334	MXRA7	101233639	-0.504067	5.46749	3.68719	0.0548319	0.409394	NS	matrix remodeling associated 7	transcript variant X7
982	BSN	100222018	0.427448	6.63543	3.68417	0.0549315	0.409738	NS	bassoon presynaptic cytomatrix protein	transcript variant X2
3813	HTATSF1	100219228	0.483901	4.42907	3.68355	0.0549518	0.409738	NS	HIV-1 Tat specific factor 1
9505	STOM	100228807	-1.14465	0.14725	3.68029	0.0550592	0.409758	NS	stomatin	transcript variant X3
7165	PDPK1	100227045	0.446964	5.68311	3.67903	0.0551008	0.409758	NS	3-phosphoinositide dependent protein kinase 1	transcript variant X10
5819	MANEA	100227255	0.515632	5.43545	3.67899	0.0551022	0.409758	NS	mannosidase endo-alpha
7440	PLS1	100222455	0.987737	2.43206	3.68127	0.055027	0.409758	NS	plastin 1	transcript variant X1
10568	USP40	100224106	0.531712	3.8517	3.67747	0.0551524	0.409857	NS	ubiquitin specific peptidase 40	transcript variant X1
9642	TAF10	100190319	-0.66757	2.08741	3.66091	0.0557031	0.410103	NS	TATA-box binding protein associated factor 10
5904	MATN2	100232683	-0.560678	5.46064	3.66169	0.0556773	0.410103	NS	matrilin 2	transcript variant X4
7921	RAB24	115497048	-0.538365	3.40244	3.67445	0.0552526	0.410103	NS	RAB24	member RAS oncogene family	transcript variant X2
5541	LOC121469079	RFAM:RF01960	-0.377534	10.8577	3.66291	0.0556363	0.410103	NS	18S ribosomal RNA
5542	LOC121469080	RFAM:RF01960	-0.377534	10.8577	3.66391	0.0556031	0.410103	NS	18S ribosomal RNA
5491	LOC116807675	RFAM:RF01960	-0.377534	10.8577	3.6641	0.0555966	0.410103	NS	18S ribosomal RNA
5544	LOC121469082	RFAM:RF01960	-0.377534	10.8577	3.66467	0.0555776	0.410103	NS	18S ribosomal RNA
5490	LOC116807674	RFAM:RF01960	-0.377534	10.8577	3.66487	0.0555711	0.410103	NS	18S ribosomal RNA
5543	LOC121469081	RFAM:RF01960	-0.377534	10.8577	3.66538	0.0555541	0.410103	NS	18S ribosomal RNA
5489	LOC116807673	RFAM:RF01960	-0.377534	10.8577	3.66558	0.0555473	0.410103	NS	18S ribosomal RNA
4408	LASP1	100219803	0.508879	3.90954	3.67176	0.0553417	0.410103	NS	LIM and SH3 protein 1	transcript variant X2
5776	LZTS3	100227286	0.53799	3.70159	3.66451	0.055583	0.410103	NS	leucine zipper tumor suppressor family member 3	transcript variant X1
10259	TRPC5	100226499	0.604731	4.21168	3.66923	0.0554256	0.410103	NS	transient receptor potential cation channel subfamily C member 5	transcript variant X1
5095	LOC100230322	100230322	0.817932	2.24262	3.67173	0.0553428	0.410103	NS	ligand of Numb protein X 2	transcript variant X1
2003	D2HGDH	100218606	-0.829571	1.72744	3.65954	0.0557492	0.410171	NS	D-2-hydroxyglutarate dehydrogenase	transcript variant X1
1	A2M	100230740	-0.484734	5.39066	3.65733	0.055823	0.410442	NS	alpha-2-macroglobulin
4252	KIF13A	100229907	0.302846	7.34261	3.65156	0.0560166	0.411592	NS	kinesin family member 13A	transcript variant X3
5671	LRP1	100219290	0.41116	7.9368	3.64938	0.0560901	0.411859	NS	LDL receptor related protein 1	transcript variant X6
8636	SDHAF2	100225778	-1.13676	0.242814	3.64808	0.0561338	0.411908	NS	succinate dehydrogenase complex assembly factor 2
6798	NTAQ1	100227836	-0.498696	3.59907	3.63964	0.0564191	0.412365	NS	N-terminal glutamine amidase 1	transcript variant X1
10691	VTN	100228142	-0.440032	7.54859	3.6425	0.0563224	0.412365	NS	vitronectin
6200	MRPL19	100190659	-0.415236	4.20658	3.64049	0.0563902	0.412365	NS	mitochondrial ribosomal protein L19	transcript variant X1
10571	USP45	100232138	0.329669	6.87044	3.64372	0.056281	0.412365	NS	ubiquitin specific peptidase 45	transcript variant X1
6377	MYO9B	100225205	0.374095	5.56632	3.64122	0.0563656	0.412365	NS	myosin IXB	transcript variant X10
9357	SPTLC1	100217964	0.501349	5.91259	3.64288	0.0563093	0.412365	NS	serine palmitoyltransferase long chain base subunit 1
1772	COPS7A	100190466	-0.320442	6.79281	3.63573	0.0565517	0.413062	NS	COP9 signalosome subunit 7A	transcript variant X3
5472	LOC116806924	116806924	-2.94151	0.257627	3.62336	0.0569738	0.41348	NS	polyadenylate-binding protein-interacting protein 1-like
6201	MRPL2	100190175	-1.06148	0.399578	3.62246	0.0570046	0.41348	NS	mitochondrial ribosomal protein L2
2829	FAM169A	100219395	-0.538587	3.16954	3.62616	0.0568779	0.41348	NS	family with sequence similarity 169 member A	transcript variant X1
6721	NPTX1	115497629	-0.520287	4.50836	3.62925	0.0567723	0.41348	NS	neuronal pentraxin 1
1859	CRIP2	100218042	-0.506389	4.27685	3.62729	0.0568394	0.41348	NS	cysteine rich protein 2
954	BRAT1	100227055	-0.479888	3.51357	3.62441	0.0569377	0.41348	NS	BRCA1 associated ATM activator 1	transcript variant X2
8776	SFT2D1	100190102	-0.476185	4.76392	3.6177	0.057168	0.41348	NS	SFT2 domain containing 1
2243	DMD	100228890	0.288425	7.72265	3.63065	0.0567246	0.41348	NS	dystrophin	transcript variant X11
575	ARID1B	100226065	0.303858	8.13793	3.62325	0.0569775	0.41348	NS	AT-rich interaction domain 1B	transcript variant X1
2246	DMTF1	100229576	0.340706	6.04368	3.61838	0.0571445	0.41348	NS	cyclin D binding myb like transcription factor 1	transcript variant X4
10645	VPS13A	100219702	0.381826	5.48104	3.6187	0.0571336	0.41348	NS	vacuolar protein sorting 13 homolog A	transcript variant X3
2274	DNAJB4	100218395	0.436788	5.78922	3.62654	0.0568649	0.41348	NS	DnaJ heat shock protein family (Hsp40) member B4	transcript variant X1
6301	MTMR3	100220519	0.510211	5.10604	3.62333	0.0569748	0.41348	NS	myotubularin related protein 3	transcript variant X7
7624	PPP4R1	100232660	0.574927	7.30891	3.61846	0.0571418	0.41348	NS	protein phosphatase 4 regulatory subunit 1	transcript variant X1
10940	ZDHHC23	100218871	0.662129	1.94385	3.62108	0.0570517	0.41348	NS	zinc finger DHHC-type palmitoyltransferase 23	transcript variant X5
649	ASCL1	101233377	-1.27541	-0.0608221	3.61584	0.0572317	0.413671	NS	achaete-scute family bHLH transcription factor 1
4302	KLHDC10	100229662	0.358171	5.48993	3.61427	0.0572859	0.413793	NS	kelch domain containing 10
3870	IFT43	100190405	-0.398927	5.56789	3.61172	0.0573739	0.413916	NS	intraflagellar transport 43
5043	LOC100229347	100229347	0.58663	4.05328	3.61161	0.0573775	0.413916	NS	vascular endothelial growth factor receptor kdr-like
2550	EIF4B	115491355	-0.397539	4.94529	3.60939	0.0574543	0.414201	NS	eukaryotic translation initiation factor 4B	transcript variant X1
7465	PNO1	100231969	-0.407455	5.09126	3.60785	0.0575076	0.414316	NS	partner of NOB1 homolog
7409	PLEKHG1	100221852	0.364622	5.07059	3.60568	0.0575824	0.414586	NS	pleckstrin homology and RhoGEF domain containing G1	transcript variant X1
10750	WDR55	100222993	-0.76697	1.20256	3.60417	0.057635	0.414633	NS	WD repeat domain 55
3285	GET3	121468335	-0.634521	2.0772	3.60334	0.0576637	0.414633	NS	guided entry of tail-anchored proteins factor 3	ATPase
5233	LOC105758645	105758645	0.766664	1.86175	3.60217	0.0577041	0.414655	NS	uncharacterized LOC105758645	transcript variant X2
7269	PHKG1	100221300	-0.359564	6.48259	3.59841	0.057835	0.415327	NS	phosphorylase kinase catalytic subunit gamma 1	transcript variant X1
5878	MAPRE3	115494670	-0.304319	7.22787	3.597	0.0578841	0.41541	NS	microtubule associated protein RP/EB family member 3	transcript variant X4
10212	TRHDE	100230387	0.590583	4.42349	3.59573	0.0579283	0.415459	NS	thyrotropin releasing hormone degrading enzyme	transcript variant X1
7581	PPM1J	101233786	-0.601774	1.9542	3.59346	0.0580075	0.415489	NS	protein phosphatase	Mg2+/Mn2+ dependent 1J	transcript variant X2
8246	RIPOR2	100230072	0.423369	6.62577	3.59369	0.0579995	0.415489	NS	RHO family interacting cell polarization regulator 2	transcript variant X3
8341	RPAP1	100218056	0.39488	4.52177	3.59104	0.0580918	0.415825	NS	RNA polymerase II associated protein 1
3617	HAX1	100227885	-0.998585	0.382391	3.5876	0.0582123	0.415926	NS	HCLS1 associated protein X-1
6078	MID1IP1	100190301	-0.531321	3.57373	3.58752	0.0582151	0.415926	NS	MID1 interacting protein 1	transcript variant X2
1244	CCDC149	100218044	0.397801	4.56747	3.58636	0.0582559	0.415926	NS	coiled-coil domain containing 149	transcript variant X2
1469	CES2	100223441	0.965656	0.866428	3.58688	0.0582374	0.415926	NS	carboxylesterase 2
2394	DUSP10	100227773	-0.49284	5.43952	3.58504	0.0583021	0.415988	NS	dual specificity phosphatase 10
7425	PLLP	100190762	-1.21708	1.1186	3.56577	0.0589824	0.416012	NS	plasmolipin
10251	TRMT61B	100222954	-1.10396	0.25036	3.5613	0.0591413	0.416012	NS	tRNA methyltransferase 61B
3611	HAPLN2	100224076	-1.00188	1.70296	3.57114	0.058792	0.416012	NS	hyaluronan and proteoglycan link protein 2
10303	TSPEAR	100229164	-0.925726	1.83134	3.56433	0.0590334	0.416012	NS	thrombospondin type laminin G domain and EAR repeats	transcript variant X3
4432	LEMD2	100217914	-0.879231	1.0931	3.58022	0.0584713	0.416012	NS	LEM domain nuclear envelope protein 2
6642	NKX6-2	100219198	-0.832705	4.68864	3.58208	0.058406	0.416012	NS	NK6 homeobox 2
9096	SLC8B1	100218941	-0.611034	2.53262	3.55709	0.0592917	0.416012	NS	solute carrier family 8 member B1	transcript variant X1
5046	LOC100229371	100229371	-0.599178	2.50375	3.56447	0.0590285	0.416012	NS	tubulin alpha-3 chain
7716	PRPF40A	100227796	-0.573482	2.51652	3.57211	0.0587575	0.416012	NS	pre-mRNA processing factor 40 homolog A	transcript variant X2
9527	STX1B	101234064	-0.50367	3.87146	3.55426	0.0593928	0.416012	NS	syntaxin 1B	transcript variant X1
2454	ECI1	100229287	-0.496693	3.95097	3.562	0.0591165	0.416012	NS	enoyl-CoA delta isomerase 1
619	ARPC4	100190205	-0.462455	3.49841	3.57859	0.0585286	0.416012	NS	actin related protein 2/3 complex subunit 4
772	ATPAF2	100232824	-0.408814	4.99661	3.55939	0.0592094	0.416012	NS	ATP synthase mitochondrial F1 complex assembly factor 2
10073	TMSB4X	100190752	-0.348937	11.5437	3.58102	0.0584434	0.416012	NS	thymosin beta 4 X-linked
5676	LRP3	100217650	-0.348255	5.65773	3.55809	0.0592558	0.416012	NS	LDL receptor related protein 3	transcript variant X1
757	ATP6V1E1	100190066	-0.331427	9.78171	3.55801	0.0592589	0.416012	NS	ATPase H+ transporting V1 subunit E1
7562	PPID	100190545	-0.328371	7.4219	3.57017	0.0588262	0.416012	NS	peptidylprolyl isomerase D
10574	USP48	105759905	0.350202	5.87336	3.57236	0.0587489	0.416012	NS	ubiquitin specific peptidase 48	transcript variant X3
7850	PTPRN2	100224309	0.358701	8.67355	3.57397	0.058692	0.416012	NS	protein tyrosine phosphatase receptor type N2
7895	QSER1	100219506	0.398292	4.84244	3.57211	0.0587575	0.416012	NS	glutamine and serine rich 1
5862	MAPK14	100227852	0.403831	6.78659	3.55549	0.0593488	0.416012	NS	mitogen-activated protein kinase 14	transcript variant X2
8197	RGS8	100220825	0.435633	4.54523	3.5544	0.0593879	0.416012	NS	regulator of G protein signaling 8	transcript variant X2
11009	ZNF280D	100227366	0.4409	5.16336	3.58382	0.0583447	0.416012	NS	zinc finger protein 280D	transcript variant X7
11046	ZNF592	100219699	0.47299	4.4861	3.57304	0.0587246	0.416012	NS	zinc finger protein 592	transcript variant X4
3759	HOMER2	100227407	0.49879	3.82605	3.56627	0.0589647	0.416012	NS	homer scaffold protein 2	transcript variant X1
1570	CHSY3	100223757	0.589858	3.36252	3.57223	0.0587534	0.416012	NS	chondroitin sulfate synthase 3
10263	TRPM2	100219588	0.671168	5.84362	3.56443	0.0590299	0.416012	NS	transient receptor potential cation channel subfamily M member 2	transcript variant X1
915	BLOC1S4	100229155	0.753601	1.29571	3.55814	0.0592542	0.416012	NS	biogenesis of lysosomal organelles complex 1 subunit 4
8125	RD3	100231602	1.03611	1.48448	3.56353	0.0590619	0.416012	NS	RD3 regulator of GUCY2D	transcript variant X2
3738	HMX3	100224357	-1.10153	3.8537	3.55055	0.0595256	0.416417	NS	H6 family homeobox 3
367	AMIGO2	100228867	-0.347439	7.65084	3.55125	0.0595006	0.416417	NS	adhesion molecule with Ig like domain 2	transcript variant X4
7326	PIM1	100229706	-0.616895	2.63143	3.54888	0.0595857	0.416574	NS	Pim-1 proto-oncogene	serine/threonine kinase	transcript variant X1
8576	SBSPON	100222074	-1.97502	0.122016	3.54667	0.0596651	0.416867	NS	somatomedin B and thrombospondin type 1 domain containing
10477	UFD1	100222855	-0.297559	7.28951	3.54038	0.0598917	0.418186	NS	ubiquitin recognition factor in ER associated degradation 1	transcript variant X1
5796	MAGI3	100231301	0.432172	5.67134	3.53068	0.0602429	0.420374	NS	membrane associated guanylate kinase	WW and PDZ domain containing 3	transcript variant X1
4510	LOC100189937	100189937	-0.45885	3.56568	3.52674	0.0603863	0.42111	NS	transmembrane protein 14C-like	transcript variant X1
1040	C1QTNF5	100224410	-1.34841	-0.313405	3.5207	0.0606068	0.421618	NS	C1q and TNF related 5
739	ATP5MG	100190504	-1.11778	-0.303049	3.5159	0.0607826	0.421618	NS	ATP synthase membrane subunit g
5414	LOC115497612	115497612	-0.619245	2.4493	3.51514	0.0608104	0.421618	NS	cytochrome c oxidase assembly protein COX11	mitochondrial
4093	JUND	115490823	-0.613761	3.02819	3.51985	0.0606378	0.421618	NS	JunD proto-oncogene	AP-1 transcription factor subunit
8396	RPLP1	100190212	-0.532334	5.04314	3.52131	0.0605844	0.421618	NS	ribosomal protein lateral stalk subunit P1
10368	TVP23A	100190370	-0.442413	3.65185	3.51436	0.0608391	0.421618	NS	trans-golgi network vesicle protein 23 homolog A	transcript variant X2
10825	XRN1	100232132	0.379238	5.16348	3.51716	0.0607364	0.421618	NS	5'-3' exoribonuclease 1	transcript variant X5
891	BEND3	100230044	0.433781	5.20014	3.51883	0.0606751	0.421618	NS	BEN domain containing 3	transcript variant X2
9604	SYNM	100220639	1.01117	1.7797	3.51546	0.0607988	0.421618	NS	synemin
5381	LOC115496356	115496356	1.80851	-0.740118	3.51928	0.0606588	0.421618	NS	uncharacterized LOC115496356	transcript variant X1
9490	STK3	100228853	0.469356	3.87864	3.51261	0.0609033	0.421799	NS	serine/threonine kinase 3
6484	NDOR1	100190612	-0.593846	2.4	3.50506	0.0611816	0.422388	NS	NADPH dependent diflavin oxidoreductase 1	transcript variant X1
4995	LOC100228000	100228000	-0.393948	8.22093	3.505	0.0611839	0.422388	NS	creatine kinase U-type	mitochondrial
6324	MTX2	100190048	-0.300879	7.85533	3.50878	0.0610444	0.422388	NS	metaxin 2
7626	PPP4R3A	100232508	0.294917	6.63754	3.50447	0.0612033	0.422388	NS	protein phosphatase 4 regulatory subunit 3A	transcript variant X1
6402	NAA35	100221024	0.393157	6.48078	3.50636	0.0611338	0.422388	NS	N-alpha-acetyltransferase 35	NatC auxiliary subunit	transcript variant X2
4087	JPH1	100224082	0.427366	5.72603	3.50411	0.0612168	0.422388	NS	junctophilin 1	transcript variant X4
7319	PIK3CD	100224188	-0.385739	5.32771	3.49803	0.0614419	0.423363	NS	phosphatidylinositol-4	5-bisphosphate 3-kinase catalytic subunit delta	transcript variant X5
7755	PSMA7	100190382	-0.298149	7.99355	3.49444	0.0615753	0.423363	NS	proteasome 20S subunit alpha 7
138	ACTR3B	100228173	0.310406	7.07592	3.4931	0.0616252	0.423363	NS	actin related protein 3B	transcript variant X1
2224	DLG3	100218532	0.339039	6.55871	3.49371	0.0616023	0.423363	NS	discs large MAGUK scaffold protein 3	transcript variant X8
10660	VPS36	100224399	0.404878	4.34122	3.49608	0.0615144	0.423363	NS	vacuolar protein sorting 36 homolog
4509	LOC100144431	100144431	0.485666	6.72993	3.49441	0.0615765	0.423363	NS	gamma-aminobutyric acid receptor subunit gamma-4
6557	NET1	100228711	0.793593	1.61946	3.4975	0.0614614	0.423363	NS	neuroepithelial cell transforming 1	transcript variant X1
4914	LOC100225782	100225782	-1.60917	-0.500716	3.49013	0.0617356	0.423859	NS	patched domain-containing protein 3
5016	LOC100228523	100228523	-0.638851	2.65929	3.48591	0.0618935	0.424177	NS	uncharacterized LOC100228523
6614	NIF3L1	100223142	-0.531963	3.17123	3.48655	0.0618693	0.424177	NS	NGG1 interacting factor 3 like 1	transcript variant X2
7273	PHLDB2	100231531	0.369512	4.94257	3.48276	0.0620113	0.424177	NS	pleckstrin homology like domain family B member 2	transcript variant X1
6806	NTNG2	100231133	0.700685	1.78788	3.48465	0.0619405	0.424177	NS	netrin G2	transcript variant X1
1433	CEP104	100218708	0.707769	2.28096	3.48308	0.0619993	0.424177	NS	centrosomal protein 104	transcript variant X1
4261	KIF21B	100229759	0.710692	3.43006	3.48506	0.0619252	0.424177	NS	kinesin family member 21B	transcript variant X3
10546	USP15	100224751	0.273179	7.20499	3.48126	0.0620675	0.4243	NS	ubiquitin specific peptidase 15	transcript variant X1
6038	MFNG	100232033	-0.977474	0.248561	3.47909	0.0621489	0.424595	NS	MFNG O-fucosylpeptide 3-beta-N-acetylglucosaminyltransferase
8471	RSBN1	100230666	0.359083	5.42838	3.47428	0.0623298	0.425239	NS	round spermatid basic protein 1
8227	RILPL1	100231381	0.4317	5.8235	3.47353	0.0623582	0.425239	NS	Rab interacting lysosomal protein like 1	transcript variant X1
6957	OTUD7A	100226443	0.469076	5.23046	3.47414	0.062335	0.425239	NS	OTU deubiquitinase 7A	transcript variant X1
9680	TARS2	100230754	-0.71646	1.64064	3.47066	0.0624663	0.425453	NS	threonyl-tRNA synthetase 2	mitochondrial
5810	MAN1A2	100220181	0.554848	5.72039	3.47139	0.0624389	0.425453	NS	mannosidase alpha class 1A member 2
4775	LOC100222731	100222731	-0.362048	5.90065	3.46958	0.0625071	0.42547	NS	signal transducer and activator of transcription 5B	transcript variant X2
6927	OS9	121468238	-0.588978	2.68637	3.46359	0.062734	0.426194	NS	OS9 endoplasmic reticulum lectin
6204	MRPL22	100190626	-0.382823	4.59011	3.46119	0.0628252	0.426194	NS	mitochondrial ribosomal protein L22
61	ABI2	100219775	0.314484	6.39614	3.46069	0.062844	0.426194	NS	abl interactor 2	transcript variant X3
817	B4GALT5	100219705	0.336643	5.61164	3.46264	0.0627702	0.426194	NS	beta-1	4-galactosyltransferase 5	transcript variant X1
2627	ENOX2	100222669	0.438355	4.17434	3.46239	0.0627795	0.426194	NS	ecto-NOX disulfide-thiol exchanger 2
10496	ULK4	100223526	0.833409	0.946843	3.46512	0.062676	0.426194	NS	unc-51 like kinase 4	transcript variant X1
6042	MFSD12	100222377	-0.835002	0.993265	3.45842	0.0629303	0.426381	NS	major facilitator superfamily domain containing 12	transcript variant X1
8438	RPS6KA1	100217995	-0.394118	4.46544	3.45795	0.0629483	0.426381	NS	ribosomal protein S6 kinase A1	transcript variant X2
5026	LOC100228810	100228810	-0.471969	4.28711	3.4554	0.0630456	0.426668	NS	chromatin target of PRMT1	transcript variant X2
774	ATR	100226379	0.40994	4.22664	3.45482	0.0630677	0.426668	NS	ATR serine/threonine kinase	transcript variant X2
3240	GATA3	100223964	-0.906894	1.33971	3.45372	0.0631097	0.426692	NS	GATA binding protein 3	transcript variant X2
2877	FAM89A	115494385	-0.560426	4.92707	3.4517	0.0631868	0.426953	NS	family with sequence similarity 89 member A
8526	RXYLT1	100218010	-0.370173	4.86794	3.44402	0.063481	0.428159	NS	ribitol xylosyltransferase 1	transcript variant X1
10655	VPS29	100190734	-0.314294	7.16728	3.44553	0.0634232	0.428159	NS	VPS29 retromer complex component	transcript variant X1
8699	SEMA6B	115490838	0.605324	3.3894	3.44436	0.0634679	0.428159	NS	semaphorin 6B	transcript variant X1
2683	ERBB4	100231016	-0.398385	7.37216	3.44159	0.0635744	0.428528	NS	erb-b2 receptor tyrosine kinase 4	transcript variant X2
2647	EP400	100230407	0.325422	6.83895	3.43669	0.0637635	0.429542	NS	E1A binding protein p400
10415	UBE2D1	100221279	-0.391898	4.5932	3.43518	0.0638217	0.429595	NS	ubiquitin conjugating enzyme E2 D1	transcript variant X1
8295	RNF19A	100229686	0.351677	5.35545	3.43448	0.0638487	0.429595	NS	ring finger protein 19A	RBR E3 ubiquitin protein ligase	transcript variant X1
6264	MSMO1	100222623	-0.354895	7.4744	3.42999	0.0640226	0.430503	NS	methylsterol monooxygenase 1
5778	MAB21L1	100222410	-0.756282	3.41883	3.42487	0.0642212	0.431188	NS	mab-21 like 1
3658	HECW1	100226763	0.292805	6.53311	3.42137	0.0643576	0.431188	NS	HECT	C2 and WW domain containing E3 ubiquitin protein ligase 1	transcript variant X5
6666	NNT	100228078	0.357701	5.80177	3.42423	0.0642464	0.431188	NS	nicotinamide nucleotide transhydrogenase	transcript variant X3
10840	YES1	100222116	0.371342	6.00971	3.42426	0.0642448	0.431188	NS	YES proto-oncogene 1	Src family tyrosine kinase
8582	SCAMP1	751780	0.427035	6.49979	3.42186	0.0643384	0.431188	NS	secretory carrier membrane protein 1
2318	DOCK5	100218334	0.95101	0.90146	3.42169	0.0643449	0.431188	NS	dedicator of cytokinesis 5	transcript variant X1
9232	SNX16	100230665	-0.362671	4.61287	3.42032	0.0643984	0.431201	NS	sorting nexin 16	transcript variant X2
6682	NOL9	100228274	-0.541319	3.09615	3.41646	0.0645495	0.43132	NS	nucleolar protein 9
4520	LOC100190084	100190084	-0.375709	6.25735	3.41439	0.0646305	0.43132	NS	ADP-ribosylation factor-like 10C-like
7633	PPT1	100190233	-0.362278	5.81133	3.41487	0.0646116	0.43132	NS	palmitoyl-protein thioesterase 1	transcript variant X2
8974	SLC25A5	100190145	-0.312237	8.26201	3.4139	0.0646494	0.43132	NS	solute carrier family 25 member 5
10367	TUT7	100221843	0.378618	4.706	3.41555	0.0645848	0.43132	NS	terminal uridylyl transferase 7	transcript variant X3
5599	LOC121470324	121470324	0.59441	3.34183	3.41839	0.0644739	0.43132	NS	VWFA and cache domain-containing protein 1-like
4754	LOC100222254	100222254	-0.695725	1.64018	3.41134	0.06475	0.431472	NS	cytochrome c oxidase subunit 4 isoform 1	mitochondrial-like
2206	DIRAS2	100226683	0.662128	3.98702	3.412	0.0647241	0.431472	NS	DIRAS family GTPase 2	transcript variant X1
6166	MPG	100222531	-0.539886	3.24459	3.40686	0.0649258	0.431601	NS	N-methylpurine DNA glycosylase	transcript variant X1
2393	DUSP1	100219518	-0.527083	3.70488	3.40688	0.0649249	0.431601	NS	dual specificity phosphatase 1
10980	ZIC1	100226980	-0.487559	7.67696	3.40793	0.0648838	0.431601	NS	Zic family member 1
7085	PCGF5	100224763	-0.329112	5.34873	3.40762	0.0648961	0.431601	NS	polycomb group ring finger 5	transcript variant X4
3917	ILDR2	100225267	0.588341	3.73024	3.40589	0.0649639	0.431601	NS	immunoglobulin like domain containing receptor 2	transcript variant X4
2876	FAM83H	100230033	0.38815	4.5186	3.40401	0.0650379	0.431835	NS	family with sequence similarity 83 member H	transcript variant X4
8060	RB1CC1	100223061	0.301855	7.53696	3.39472	0.0654056	0.433757	NS	RB1 inducible coiled-coil 1	transcript variant X2
4213	KDM5A	100226987	0.392829	5.74998	3.39514	0.0653887	0.433757	NS	lysine demethylase 5A	transcript variant X1
8377	RPL32	100221403	-0.314785	7.94874	3.39204	0.0655119	0.433943	NS	ribosomal protein L32
561	ARHGEF12	100222469	0.343339	6.06403	3.39235	0.0654994	0.433943	NS	Rho guanine nucleotide exchange factor 12	transcript variant X2
6507	NDUFB10	100224113	-0.480704	3.78185	3.38819	0.0656652	0.434699	NS	NADH:ubiquinone oxidoreductase subunit B10
2952	FCHSD1	101233003	-0.956058	-0.0210518	3.38232	0.0658991	0.434726	NS	FCH and double SH3 domains 1
9987	TMEM199	105758507	-0.760629	0.968834	3.38537	0.0657774	0.434726	NS	transmembrane protein 199
5266	LOC105759403	105759403	-0.503817	2.97694	3.38059	0.0659683	0.434726	NS	leucine-zipper-like transcriptional regulator 1	transcript variant X5
4647	LOC100219950	100219950	-0.374848	4.47012	3.38023	0.0659827	0.434726	NS	mitochondrial import inner membrane translocase subunit TIM16	transcript variant X3
3222	GAP43	100226564	-0.305614	9.51127	3.38152	0.0659312	0.434726	NS	growth associated protein 43
4169	KCNMA1	100227091	0.279798	7.04839	3.38448	0.0658127	0.434726	NS	potassium calcium-activated channel subfamily M alpha 1	transcript variant X11
2912	FBXL16	100227398	0.603291	4.00165	3.38255	0.06589	0.434726	NS	F-box and leucine rich repeat protein 16
8049	RASL11A	100229104	0.845883	1.91734	3.38511	0.0657878	0.434726	NS	RAS like family 11 member A
979	BRWD1	100226455	0.481187	4.65091	3.37761	0.066088	0.434903	NS	bromodomain and WD repeat domain containing 1
11049	ZNF608	100220126	0.512778	3.97379	3.37789	0.0660765	0.434903	NS	zinc finger protein 608	transcript variant X2
3620	HBEGF	100232539	-1.39111	0.465614	3.37359	0.0662491	0.435189	NS	heparin binding EGF like growth factor
7548	PPCDC	121470548	-0.599291	2.35354	3.37388	0.0662377	0.435189	NS	phosphopantothenoylcysteine decarboxylase	transcript variant X1
3252	GCAT	100230135	-0.382355	4.5254	3.37497	0.0661939	0.435189	NS	glycine C-acetyltransferase
5957	MDH2	100190484	-0.316175	9.54462	3.37194	0.0663156	0.435368	NS	malate dehydrogenase 2
6269	MSS51	100222600	-1.28655	-0.199625	3.37056	0.0663711	0.435445	NS	MSS51 mitochondrial translational activator	transcript variant X1
8593	SCD5	100222631	-0.263836	9.52179	3.3697	0.0664058	0.435445	NS	stearoyl-CoA desaturase 5
1573	CIAO2A	100190063	-0.405719	4.55378	3.3674	0.0664985	0.435642	NS	cytosolic iron-sulfur assembly component 2A
10703	WAPL	100220310	0.334728	7.72184	3.3669	0.0665189	0.435642	NS	WAPL cohesin release factor	transcript variant X5
3211	GALNT4	105758563	0.850895	0.755441	3.36604	0.0665536	0.435642	NS	polypeptide N-acetylgalactosaminyltransferase 4
5482	LOC116807563	116807563	-1.3334	-0.203453	3.36464	0.0666103	0.435755	NS	olfactory receptor 14A16-like
5475	LOC116806979	116806979	-1.2906	3.2395	3.34992	0.0672081	0.436754	NS	ubiquitin-conjugating enzyme E2 R2	transcript variant X1
5301	LOC115491946	115491946	-1.01319	0.0377728	3.34843	0.0672693	0.436754	NS	spectrin beta chain	non-erythrocytic 2-like
2785	FA2H	100220859	-0.839108	5.00947	3.34369	0.0674632	0.436754	NS	fatty acid 2-hydroxylase
3903	IL16	100231177	-0.817985	0.879567	3.35336	0.0670681	0.436754	NS	interleukin 16	transcript variant X2
2287	DNAJC19	100224056	-0.571381	2.36716	3.35185	0.0671295	0.436754	NS	DnaJ heat shock protein family (Hsp40) member C19	transcript variant X1
6673	NOG	121470878	-0.522249	4.6051	3.34892	0.0672492	0.436754	NS	noggin
6515	NDUFS2	115498390	-0.51316	4.14187	3.34283	0.0674986	0.436754	NS	NADH:ubiquinone oxidoreductase core subunit S2
8261	RND1	115491456	-0.445152	4.18293	3.35426	0.0670311	0.436754	NS	Rho family GTPase 1
6277	MTCH2	100228723	-0.362478	6.2261	3.35877	0.066848	0.436754	NS	mitochondrial carrier 2
8417	RPS16	100190056	-0.316594	8.50998	3.34253	0.0675109	0.436754	NS	ribosomal protein S16
10885	ZBTB34	100231708	0.375359	4.56	3.3507	0.0671766	0.436754	NS	zinc finger and BTB domain containing 34	transcript variant X2
7743	PSD	100230809	0.421456	4.6683	3.34648	0.067349	0.436754	NS	pleckstrin and Sec7 domain containing	transcript variant X3
2305	DNM3	100221801	0.511974	6.48384	3.34646	0.0673499	0.436754	NS	dynamin 3	transcript variant X6
7661	PRICKLE1	100230896	0.515633	5.06654	3.35144	0.0671461	0.436754	NS	prickle planar cell polarity protein 1
7213	PFKFB2	100220196	0.557751	3.94657	3.35298	0.0670834	0.436754	NS	6-phosphofructo-2-kinase/fructose-2	6-biphosphatase 2	transcript variant X3
7100	PCOLCE2	101233843	0.561665	3.79321	3.34589	0.067373	0.436754	NS	procollagen C-endopeptidase enhancer 2
1836	CRAT	100231079	0.591054	3.39633	3.34349	0.0674716	0.436754	NS	carnitine O-acetyltransferase
3644	HDHD5	100229719	0.64039	1.97217	3.34426	0.0674397	0.436754	NS	haloacid dehalogenase like hydrolase domain containing 5	transcript variant X1
8569	SATB2	100229961	1.34123	4.76847	3.3465	0.0673481	0.436754	NS	SATB homeobox 2	transcript variant X1
512	ARAP2	100220899	1.20564	0.812704	3.33838	0.0676812	0.437601	NS	ArfGAP with RhoGAP domain	ankyrin repeat and PH domain 2	transcript variant X2
6824	NUDT1	100219364	-0.683086	2.21437	3.33625	0.067769	0.437621	NS	nudix hydrolase 1
1750	COMMD2	100223681	-0.34513	5.58778	3.33543	0.0678027	0.437621	NS	COMM domain containing 2
6045	MFSD4A	100230353	1.02845	0.383476	3.33624	0.0677694	0.437621	NS	major facilitator superfamily domain containing 4A
2606	EML1	100222958	0.303213	8.05636	3.33436	0.067847	0.437652	NS	EMAP like 1	transcript variant X5
8831	SHC3	100221851	0.543138	4.77446	3.33329	0.067891	0.437682	NS	SHC adaptor protein 3	transcript variant X3
2835	FAM174B	100229296	-0.410439	4.89529	3.33102	0.0679848	0.437897	NS	family with sequence similarity 174 member B
8546	SAMD4A	100227811	-0.313842	6.61821	3.33057	0.0680033	0.437897	NS	sterile alpha motif domain containing 4A	transcript variant X2
6244	MRPS7	100231335	-0.748523	1.22916	3.31854	0.0685027	0.438803	NS	mitochondrial ribosomal protein S7
9428	SSTR3	100227283	-0.533177	4.04594	3.3211	0.0683962	0.438803	NS	somatostatin receptor 3	transcript variant X2
6573	NFASC	100224668	-0.446895	5.94946	3.31833	0.0685114	0.438803	NS	neurofascin	transcript variant X14
875	BCL6	100222134	-0.435623	7.75609	3.32086	0.0684058	0.438803	NS	BCL6 transcription repressor	transcript variant X1
1800	CPEB2	100225648	-0.307616	7.74652	3.32423	0.0682659	0.438803	NS	cytoplasmic polyadenylation element binding protein 2	transcript variant X4
1512	CHD4	100232637	0.261897	8.30017	3.31962	0.0684578	0.438803	NS	chromodomain helicase DNA binding protein 4	transcript variant X14
2198	DIP2A	100226187	0.318283	6.58747	3.32245	0.0683399	0.438803	NS	disco interacting protein 2 homolog A	transcript variant X6
8504	RUBCN	100224007	0.377508	4.94251	3.31766	0.0685395	0.438803	NS	rubicon autophagy regulator	transcript variant X8
6421	NALCN	100226697	0.379488	7.68166	3.32369	0.0682884	0.438803	NS	sodium leak channel	non-selective	transcript variant X9
10881	ZBTB24	100226328	0.690099	5.13764	3.32349	0.0682968	0.438803	NS	zinc finger and BTB domain containing 24	transcript variant X4
5698	LRRC4C	100219114	0.312881	8.51809	3.31451	0.068671	0.439391	NS	leucine rich repeat containing 4C	transcript variant X12
3094	FOXP4	100232276	-0.709098	1.75864	3.30886	0.0689073	0.440525	NS	forkhead box P4	transcript variant X1
621	ARPC5L	101233848	-0.3776	4.75067	3.30837	0.0689276	0.440525	NS	actin related protein 2/3 complex subunit 5 like
355	ALS2CL	100217903	-1.33654	0.379177	3.30648	0.0690073	0.440563	NS	ALS2 C-terminal like	transcript variant X2
4679	LOC100220712	100220712	-0.949264	0.859195	3.30347	0.0691339	0.440563	NS	vasoactive intestinal polypeptide receptor-like
5342	LOC115494853	115494853	-0.742554	1.26691	3.30111	0.0692329	0.440563	NS	rho-related BTB domain-containing protein 2	transcript variant X1
5617	LOC121470797	121470797	-0.580717	2.74868	3.29299	0.0695762	0.440563	NS	eukaryotic translation initiation factor 3 subunit C-like protein	transcript variant X5
5658	LRATD1	100230717	-0.467365	4.52739	3.2932	0.0695675	0.440563	NS	LRAT domain containing 1	transcript variant X1
7507	POLR2C	100190236	-0.38641	5.30403	3.29797	0.0693656	0.440563	NS	RNA polymerase II subunit C
1943	CTSC	100230748	-0.358542	5.69393	3.29683	0.0694139	0.440563	NS	cathepsin C
5289	LOC115490595	115490595	-0.356087	9.32691	3.30257	0.0691716	0.440563	NS	glutathione S-transferase Mu 1
437	ANO10	100226422	-0.334867	5.36387	3.29214	0.0696124	0.440563	NS	anoctamin 10	transcript variant X1
746	ATP6AP2	100226045	-0.292157	7.1181	3.29129	0.0696483	0.440563	NS	ATPase H+ transporting accessory protein 2
7151	PDIA3	101234078	-0.27153	8.41267	3.29479	0.0695001	0.440563	NS	protein disulfide isomerase family A member 3
10957	ZFC3H1	100221825	0.249553	7.74517	3.30598	0.0690281	0.440563	NS	zinc finger C3H1-type containing	transcript variant X5
2282	DNAJC13	100231225	0.256	7.49886	3.30296	0.0691552	0.440563	NS	DnaJ heat shock protein family (Hsp40) member C13	transcript variant X3
2898	FAT3	100223418	0.357998	5.84247	3.29477	0.069501	0.440563	NS	FAT atypical cadherin 3	transcript variant X2
8068	RBFOX2	100219603	0.391649	7.07909	3.29888	0.069327	0.440563	NS	RNA binding fox-1 homolog 2	transcript variant X22
6088	MIGA2	100224362	0.443352	5.70998	3.2949	0.0694955	0.440563	NS	mitoguardin 2	transcript variant X1
8408	RPRD2	100218303	0.450126	4.04232	3.29308	0.0695726	0.440563	NS	regulation of nuclear pre-mRNA domain containing 2	transcript variant X1
9100	SLC9A5	100228604	0.479731	5.44743	3.30227	0.0691842	0.440563	NS	solute carrier family 9 member A5	transcript variant X1
6195	MRPL13	100224047	-0.358627	4.99983	3.28946	0.0697259	0.440803	NS	mitochondrial ribosomal protein L13
7534	POU2F3	100218624	-1.94633	-0.558831	3.2681	0.0706394	0.44084	NS	POU class 2 homeobox 3
7644	PRDM13	100225321	-1.87537	-0.532414	3.26742	0.0706688	0.44084	NS	PR/SET domain 13
113	ACP6	100221301	-1.30416	-0.22258	3.27466	0.0703576	0.44084	NS	acid phosphatase 6	lysophosphatidic	transcript variant X2
2432	DZANK1	100224851	-1.06827	-0.173184	3.27093	0.0705177	0.44084	NS	double zinc ribbon and ankyrin repeat domains 1	transcript variant X3
789	AURKAIP1	100219745	-0.972096	0.446287	3.28206	0.0700412	0.44084	NS	aurora kinase A interacting protein 1	transcript variant X2
6542	NEK5	100222443	-0.936296	0.732027	3.27264	0.0704441	0.44084	NS	NIMA related kinase 5	transcript variant X1
1289	CCNA1	100224372	-0.797764	2.33565	3.26059	0.0709636	0.44084	NS	cyclin A1
6512	NDUFB8	100190740	-0.789618	1.0419	3.26722	0.0706775	0.44084	NS	NADH:ubiquinone oxidoreductase subunit B8
4456	LHX1	100228140	-0.743728	4.14044	3.27543	0.0703245	0.44084	NS	LIM homeobox 1	transcript variant X2
102	ACOT11	100227949	-0.583579	2.13964	3.26855	0.07062	0.44084	NS	acyl-CoA thioesterase 11	transcript variant X2
2892	FASTK	100227496	-0.474958	4.36321	3.26773	0.0706554	0.44084	NS	Fas activated serine/threonine kinase	transcript variant X1
660	ASPA	100224319	-0.468718	5.82127	3.26636	0.0707143	0.44084	NS	aspartoacylase
6229	MRPS18A	100190293	-0.438235	4.98902	3.262	0.0709025	0.44084	NS	mitochondrial ribosomal protein S18A
9881	TK2	100190255	-0.413988	4.91212	3.26767	0.0706579	0.44084	NS	thymidine kinase 2	transcript variant X2
4529	LOC100190204	100190204	-0.394603	8.81853	3.26062	0.0709624	0.44084	NS	glutathione S-transferase class-alpha-like
862	BCAS2	100190514	-0.392868	5.37547	3.26411	0.0708113	0.44084	NS	BCAS2 pre-mRNA processing factor	transcript variant X1
7071	PCDH1	100226382	-0.387701	7.3765	3.28443	0.0699397	0.44084	NS	protocadherin 1	transcript variant X3
7542	PPA2	100222608	-0.358101	5.49028	3.26768	0.0706576	0.44084	NS	inorganic pyrophosphatase 2	transcript variant X2
743	ATP5PD	100232347	-0.351252	6.56905	3.26564	0.0707453	0.44084	NS	ATP synthase peripheral stalk subunit d
6655	NME2	100190757	-0.309116	8.20382	3.2828	0.0700095	0.44084	NS	NME/NM23 nucleoside diphosphate kinase 2
615	ARPC1A	100218385	-0.281681	8.05248	3.26318	0.0708516	0.44084	NS	actin related protein 2/3 complex subunit 1A	transcript variant X2
5724	LRRTM4	100228949	0.361187	5.73753	3.26227	0.0708908	0.44084	NS	leucine rich repeat transmembrane neuronal 4	transcript variant X2
4256	KIF1A	100229101	0.364697	9.85337	3.27402	0.0703851	0.44084	NS	kinesin family member 1A	transcript variant X1
10572	USP46	100221180	0.473636	4.91223	3.26992	0.0705612	0.44084	NS	ubiquitin specific peptidase 46	transcript variant X1
5669	LRIG3	100229411	0.513555	4.34593	3.27502	0.070342	0.44084	NS	leucine rich repeats and immunoglobulin like domains 3
5317	LOC115493416	115493416	0.581978	2.38158	3.27398	0.0703866	0.44084	NS	peptidyl-prolyl cis-trans isomerase-like 4
5270	LOC105759899	105759899	0.6253	3.26764	3.26197	0.0709041	0.44084	NS	aspartyl/asparaginyl beta-hydroxylase	transcript variant X2
5760	LYPD1	100227186	0.684654	5.1332	3.28324	0.0699905	0.44084	NS	LY6/PLAUR domain containing 1
6712	NPNT	100218132	0.931986	1.99562	3.28598	0.069874	0.44084	NS	nephronectin	transcript variant X1
9862	TIMELESS	115491373	0.961093	0.0831064	3.2657	0.0707428	0.44084	NS	timeless circadian regulator	transcript variant X1
10266	TRPM6	100224433	1.19488	-0.163195	3.27767	0.0702285	0.44084	NS	transient receptor potential cation channel subfamily M member 6
5507	LOC116809047	116809047	-1.03531	-0.026169	3.25865	0.0710476	0.441045	NS	uncharacterized LOC116809047
3784	HS6ST2	100229312	-0.287797	6.91618	3.25636	0.0711471	0.441045	NS	heparan sulfate 6-O-sulfotransferase 2
9252	SOAT1	100223763	0.502375	3.71976	3.25479	0.0712149	0.441045	NS	sterol O-acyltransferase 1	transcript variant X1
8548	SAMD8	100231843	0.506786	4.73797	3.25625	0.0711517	0.441045	NS	sterile alpha motif domain containing 8	transcript variant X3
6865	NWD2	100225692	0.519552	5.6958	3.25433	0.0712351	0.441045	NS	NACHT and WD repeat domain containing 2	transcript variant X1
1677	CNNM4	100220599	0.729924	2.4303	3.25476	0.0712165	0.441045	NS	cyclin and CBS domain divalent metal cation transport mediator 4
4153	KCNJ11	101234039	-0.707217	1.30017	3.25272	0.0713052	0.441233	NS	potassium inwardly rectifying channel subfamily J member 11
8495	RTKN2	100229838	-1.2975	-0.3456	3.25008	0.0714199	0.441276	NS	rhotekin 2	transcript variant X7
2921	FBXL7	100221861	-0.80262	0.925406	3.24982	0.0714314	0.441276	NS	F-box and leucine rich repeat protein 7	transcript variant X4
1132	CALB2	100190190	-0.495319	9.91969	3.25075	0.0713906	0.441276	NS	calbindin 2
6971	P2RY12	101233112	-0.630462	2.95485	3.24625	0.0715871	0.441837	NS	purinergic receptor P2Y12	transcript variant X3
10451	UBN2	100232106	0.389969	4.77789	3.24591	0.0716019	0.441837	NS	ubinuclein 2	transcript variant X1
1996	CYTL1	100226688	1.79271	-0.46144	3.24419	0.0716769	0.442054	NS	cytokine like 1	transcript variant X2
1332	CD74	100229033	-1.1332	0.111403	3.23242	0.0721941	0.442332	NS	CD74 molecule
8779	SFXN2	100220865	-0.781792	0.768569	3.23743	0.0719735	0.442332	NS	sideroflexin 2	transcript variant X4
4488	LLPH	100219977	-0.695825	1.31334	3.24198	0.071774	0.442332	NS	LLP homolog	long-term synaptic facilitation factor
335	ALG14	100227409	-0.651991	1.75245	3.23052	0.0722777	0.442332	NS	ALG14 UDP-N-acetylglucosaminyltransferase subunit
8830	SHC2	100217581	-0.497847	3.08208	3.2363	0.0720233	0.442332	NS	SHC adaptor protein 2	transcript variant X6
6205	MRPL23	100190426	-0.476319	4.79366	3.232	0.0722124	0.442332	NS	mitochondrial ribosomal protein L23
5824	MAP1LC3B	100190519	-0.297257	6.86249	3.23505	0.0720782	0.442332	NS	microtubule associated protein 1 light chain 3 beta	transcript variant X1
3080	FOXJ2	100219218	0.286992	6.67206	3.23728	0.0719802	0.442332	NS	forkhead box J2	transcript variant X3
2200	DIP2C	100232012	0.287025	8.70815	3.23285	0.072175	0.442332	NS	disco interacting protein 2 homolog C	transcript variant X5
7554	PPFIA2	100224740	0.287539	8.06697	3.22599	0.0724779	0.442332	NS	PTPRF interacting protein alpha 2	transcript variant X16
2555	EIF4ENIF1	100217947	0.302093	6.54298	3.23599	0.0720367	0.442332	NS	eukaryotic translation initiation factor 4E nuclear import factor 1	transcript variant X6
6710	NPLOC4	100224052	0.313379	6.4388	3.2266	0.0724508	0.442332	NS	NPL4 homolog	ubiquitin recognition factor
3554	GSG1L	100226412	0.324357	7.01297	3.22883	0.0723522	0.442332	NS	GSG1 like	transcript variant X6
2040	DCAF17	100224609	0.335928	5.59419	3.22505	0.0725194	0.442332	NS	DDB1 and CUL4 associated factor 17
4335	KLHL5	100231392	0.348569	6.65608	3.23656	0.0720119	0.442332	NS	kelch like family member 5	transcript variant X2
10755	WDR70	100226221	0.451975	5.0109	3.227	0.0724334	0.442332	NS	WD repeat domain 70
1812	CPNE8	100223138	0.489217	4.09926	3.22681	0.0724418	0.442332	NS	copine 8	transcript variant X3
2459	ECT2	100230744	0.594539	1.61726	3.2331	0.0721641	0.442332	NS	epithelial cell transforming 2	transcript variant X3
9013	SLC35D3	100230892	0.82617	1.6637	3.22726	0.0724218	0.442332	NS	solute carrier family 35 member D3
8794	SGPP1	100221899	0.883971	1.8063	3.22515	0.0725151	0.442332	NS	sphingosine-1-phosphate phosphatase 1
7707	PROX1	100232600	-0.668268	5.41181	3.22283	0.0726181	0.442598	NS	prospero homeobox 1	transcript variant X2
5662	LRCH2	100226239	0.414317	4.96507	3.22227	0.0726427	0.442598	NS	leucine rich repeats and calponin homology domain containing 2	transcript variant X7
5612	LOC121470676	121470676	-2.16328	-1.03064	3.20904	0.0732325	0.443373	NS	uncharacterized LOC121470676
195	ADCYAP1	100225028	-0.771219	6.9248	3.21461	0.0729836	0.443373	NS	adenylate cyclase activating polypeptide 1	transcript variant X3
4885	LOC100225136	100225136	-0.630403	2.03895	3.21741	0.0728587	0.443373	NS	E3 ubiquitin-protein ligase HECTD3
1008	BYSL	115498556	-0.446698	4.00771	3.19936	0.0736673	0.443373	NS	bystin like
2298	DNAL4	100190499	-0.424653	3.86877	3.20518	0.0734054	0.443373	NS	dynein axonemal light chain 4	transcript variant X3
3681	HEXIM1	100190049	-0.327322	6.266	3.21313	0.0730495	0.443373	NS	HEXIM P-TEFb complex subunit 1
1406	CDKN1B	100190046	-0.325844	5.55671	3.21248	0.0730787	0.443373	NS	cyclin dependent kinase inhibitor 1B
8157	REXO2	100226295	-0.321234	6.56051	3.21029	0.0731765	0.443373	NS	RNA exonuclease 2
7245	PHB2	100220187	-0.311964	6.04262	3.2087	0.0732477	0.443373	NS	prohibitin 2
6475	NCOR1	100230035	0.260612	7.97362	3.19934	0.073668	0.443373	NS	nuclear receptor corepressor 1	transcript variant X1
5972	MED12	115490542	0.279978	7.12501	3.19955	0.0736586	0.443373	NS	mediator complex subunit 12	transcript variant X3
1643	CLVS1	100226891	0.293355	6.10026	3.21781	0.072841	0.443373	NS	clavesin 1
1683	CNOT6	100231015	0.317803	7.67286	3.21305	0.073053	0.443373	NS	CCR4-NOT transcription complex subunit 6	transcript variant X1
7437	PLPPR4	100230177	0.367627	8.95457	3.2067	0.0733375	0.443373	NS	phospholipid phosphatase related 4
3281	GEMIN5	100220363	0.372504	5.07169	3.20228	0.0735357	0.443373	NS	gem nuclear organelle associated protein 5	transcript variant X2
6084	MIER2	100220476	0.391635	4.62264	3.21381	0.0730195	0.443373	NS	MIER family member 2	transcript variant X1
2685	ERC1	100229781	0.396208	4.47589	3.20068	0.0736078	0.443373	NS	ELKS/RAB6-interacting/CAST family member 1	transcript variant X8
9418	SSH2	100227203	0.443455	4.31269	3.19887	0.073689	0.443373	NS	slingshot protein phosphatase 2	transcript variant X1
1835	CRAMP1	100221600	0.47096	3.55196	3.2053	0.0734002	0.443373	NS	cramped chromatin regulator homolog 1	transcript variant X1
7840	PTPRB	100229462	0.503906	4.47138	3.19959	0.0736565	0.443373	NS	protein tyrosine phosphatase receptor type B	transcript variant X2
5156	LOC100232098	100232098	0.608912	4.8635	3.19959	0.0736569	0.443373	NS	vesicle-associated membrane protein 2
5679	LRP6	100226977	0.665296	3.03105	3.202	0.0735485	0.443373	NS	LDL receptor related protein 6	transcript variant X1
10093	TNFSF10	100227931	0.877161	1.10493	3.20764	0.0732949	0.443373	NS	TNF superfamily member 10
5739	LSM7	100226245	-0.4854	3.22871	3.19266	0.0739694	0.443617	NS	LSM7 homolog	U6 small nuclear RNA and mRNA degradation associated
7461	PNISR	100219634	0.255078	8.75626	3.19475	0.0738751	0.443617	NS	PNN interacting serine and arginine rich protein	transcript variant X1
4502	LMO3	100224031	0.425193	7.4463	3.19359	0.0739275	0.443617	NS	LIM domain only 3	transcript variant X2
7289	PIAS2	100221218	0.526041	4.72833	3.1934	0.0739363	0.443617	NS	protein inhibitor of activated STAT 2
5355	LOC115495531	115495531	0.685348	4.75349	3.19498	0.0738648	0.443617	NS	uncharacterized LOC115495531	transcript variant X1
3338	GLI2	100221648	0.838028	2.08915	3.19356	0.0739289	0.443617	NS	GLI family zinc finger 2
1649	CMC2	100190040	-0.646151	1.80577	3.19013	0.0740841	0.443636	NS	C-X9-C motif containing 2	transcript variant X2
6323	MTX1	105760064	-0.449706	3.5993	3.18723	0.0742157	0.443636	NS	metaxin 1	transcript variant X2
1271	CCDC80	100221724	-0.441269	5.20539	3.18903	0.0741338	0.443636	NS	coiled-coil domain containing 80	transcript variant X2
8355	RPL12	100223396	-0.427725	6.1211	3.19043	0.0740706	0.443636	NS	ribosomal protein L12
1103	CACNA1C	100218244	0.311726	7.33654	3.18774	0.0741925	0.443636	NS	calcium voltage-gated channel subunit alpha1 C	transcript variant X14
2726	ESYT2	100226186	0.359031	6.23894	3.18684	0.0742332	0.443636	NS	extended synaptotagmin 2	transcript variant X4
2123	DENND1B	100220925	0.639493	2.45215	3.18642	0.0742525	0.443636	NS	DENN domain containing 1B	transcript variant X1
4614	LOC100218923	100218923	-0.295416	6.98782	3.18362	0.0743799	0.444108	NS	CYFIP-related Rac1 interactor A-like	transcript variant X3
3153	FZD4	100231781	0.516105	2.99624	3.18292	0.0744116	0.444108	NS	frizzled class receptor 4
8066	RBFA	100228889	0.796409	0.574465	3.18125	0.0744875	0.444322	NS	ribosome binding factor A	transcript variant X1
5351	LOC115495383	115495383	-1.96821	-1.01838	3.17876	0.0746012	0.444522	NS	uncharacterized LOC115495383	transcript variant X4
10620	VDAC2	100221276	-0.269979	7.53859	3.17898	0.0745911	0.444522	NS	voltage dependent anion channel 2
3824	HTRA1	100219623	-0.534079	6.50191	3.1745	0.074796	0.445205	NS	HtrA serine peptidase 1
10267	TRPM7	100228325	0.29434	6.37048	3.17501	0.0747725	0.445205	NS	transient receptor potential cation channel subfamily M member 7	transcript variant X1
2782	F2R	100220661	-1.23974	-0.408282	3.16634	0.0751709	0.446239	NS	coagulation factor II thrombin receptor
9724	TBX1	100227655	-1.05406	-0.189594	3.16705	0.0751379	0.446239	NS	T-box transcription factor 1	transcript variant X2
132	ACTN1	100221879	0.306522	8.31346	3.16766	0.0751098	0.446239	NS	actinin alpha 1	transcript variant X2
2229	DLGAP3	100228562	0.508622	4.44271	3.16931	0.0750341	0.446239	NS	DLG associated protein 3	transcript variant X2
4776	LOC100222757	100222757	0.650213	1.97233	3.16731	0.0751259	0.446239	NS	MLX interacting protein
4925	LOC100226034	100226034	-1.64309	1.44529	3.16257	0.0753443	0.447029	NS	cytochrome P450 3A9	transcript variant X1
10206	TRAPPC6B	100230566	-0.324124	6.228	3.1603	0.0754494	0.447414	NS	trafficking protein particle complex subunit 6B
8077	RBM15B	100220221	-0.377093	5.16427	3.15551	0.0756708	0.447531	NS	RNA binding motif protein 15B
8156	REXO1	100226237	0.420237	4.66087	3.15607	0.075645	0.447531	NS	RNA exonuclease 1 homolog	transcript variant X1
4338	KLHL8	100227795	0.422744	4.70391	3.15823	0.0755452	0.447531	NS	kelch like family member 8	transcript variant X5
7417	PLEKHM2	100222637	0.441655	4.1771	3.15628	0.0756352	0.447531	NS	pleckstrin homology and RUN domain containing M2	transcript variant X1
7174	PDYN	115497874	1.48675	1.05793	3.15617	0.0756407	0.447531	NS	prodynorphin	transcript variant X1
10630	VIL1	100220725	-1.40972	-0.690659	3.12864	0.0769278	0.447701	NS	villin 1
4526	LOC100190135	100190135	-1.03335	0.47774	3.14867	0.0759891	0.447701	NS	stem cell antigen 2-like	transcript variant X1
1476	CFAP298	100190060	-1.00952	0.3467	3.12832	0.0769429	0.447701	NS	cilia and flagella associated protein 298	transcript variant X1
4495	LMF1	115497216	-0.957969	0.923041	3.14385	0.0762138	0.447701	NS	lipase maturation factor 1
10532	USB1	101234041	-0.889532	0.993822	3.14179	0.07631	0.447701	NS	U6 snRNA biogenesis phosphodiesterase 1
8877	SIRT4	100218013	-0.871932	0.195965	3.13316	0.0767147	0.447701	NS	sirtuin 4	transcript variant X2
206	ADGRF5	100226589	-0.792135	1.43417	3.13691	0.0765387	0.447701	NS	adhesion G protein-coupled receptor F5	transcript variant X1
8357	RPL13A	100223135	-0.674799	1.94687	3.12656	0.0770263	0.447701	NS	ribosomal protein L13a
10790	WRAP73	100217726	-0.636845	1.83266	3.14391	0.0762111	0.447701	NS	WD repeat containing	antisense to TP73
9962	TMEM167A	100190468	-0.522345	3.18108	3.1388	0.0764498	0.447701	NS	transmembrane protein 167A
10428	UBE2M	115491823	-0.52126	3.61106	3.13764	0.0765046	0.447701	NS	ubiquitin conjugating enzyme E2 M	transcript variant X1
4307	KLHDC8B	100226585	-0.495909	4.03574	3.13541	0.0766093	0.447701	NS	kelch domain containing 8B	transcript variant X1
8405	RPP40	100223943	-0.485962	3.91771	3.13966	0.0764099	0.447701	NS	ribonuclease P/MRP subunit p40	transcript variant X2
6023	METTL6	100219707	-0.430065	4.32084	3.13954	0.0764152	0.447701	NS	methyltransferase 6	methylcytidine	transcript variant X1
916	BLOC1S5	100227726	-0.423515	3.55454	3.14928	0.0759604	0.447701	NS	biogenesis of lysosomal organelles complex 1 subunit 5
4948	LOC100226754	100226754	-0.362037	6.25243	3.14345	0.0762324	0.447701	NS	caltractin
3924	IMMT	100229132	-0.340581	5.05258	3.13141	0.0767973	0.447701	NS	inner membrane mitochondrial protein	transcript variant X4
8382	RPL36A	100219516	-0.324661	6.32399	3.13219	0.0767606	0.447701	NS	ribosomal protein L36a
8388	RPL5	100190411	-0.287745	8.85198	3.14532	0.0761451	0.447701	NS	ribosomal protein L5
7904	RAB11A	100232170	-0.273536	7.50805	3.12918	0.0769026	0.447701	NS	RAB11A	member RAS oncogene family
5893	MARK3	100219055	0.248781	8.42589	3.14759	0.0760394	0.447701	NS	microtubule affinity regulating kinase 3	transcript variant X4
5850	MAP4K4	100226701	0.267621	8.76192	3.13108	0.076813	0.447701	NS	mitogen-activated protein kinase kinase kinase kinase 4	transcript variant X1
462	AP1G1	100217944	0.292066	7.56219	3.1305	0.0768403	0.447701	NS	adaptor related protein complex 1 subunit gamma 1	transcript variant X1
5642	LONRF1	100226099	0.364425	4.67309	3.14703	0.0760654	0.447701	NS	LON peptidase N-terminal domain and ring finger 1
418	ANKRD28	100223592	0.378329	7.14606	3.15265	0.0758036	0.447701	NS	ankyrin repeat domain 28	transcript variant X4
10456	UBR1	100220022	0.384301	5.0522	3.12864	0.0769279	0.447701	NS	ubiquitin protein ligase E3 component n-recognin 1	transcript variant X4
10252	TRMT9B	100228033	0.472038	4.20182	3.13371	0.0766891	0.447701	NS	tRNA methyltransferase 9B (putative)	transcript variant X2
7346	PKD1	100225143	0.488365	4.87151	3.12645	0.0770311	0.447701	NS	polycystin 1	transient receptor potential channel interacting
1667	CNIH3	100224861	0.577031	3.33088	3.12679	0.0770152	0.447701	NS	cornichon family AMPA receptor auxiliary protein 3
166	ADAMTS18	100222433	0.770657	1.74732	3.12694	0.077008	0.447701	NS	ADAM metallopeptidase with thrombospondin type 1 motif 18	transcript variant X5
6706	NPEPPS	105758921	0.834543	1.32523	3.1383	0.0764733	0.447701	NS	aminopeptidase puromycin sensitive
550	ARHGAP39	115492369	1.04212	0.655437	3.13909	0.0764364	0.447701	NS	Rho GTPase activating protein 39	transcript variant X2
1359	CDC7	100228320	1.04678	0.545927	3.15067	0.075896	0.447701	NS	cell division cycle 7	transcript variant X3
6711	NPM1	100190341	-0.295361	7.45466	3.1229	0.0771992	0.447774	NS	nucleophosmin 1	transcript variant X1
10175	TPT1	100190261	-0.285801	10.3549	3.12278	0.0772052	0.447774	NS	tumor protein	translationally-controlled 1
4317	KLHL2	100230207	0.313644	8.56631	3.12399	0.0771477	0.447774	NS	kelch like family member 2	transcript variant X1
6032	MFAP3L	100231887	0.380577	4.95645	3.12436	0.07713	0.447774	NS	microfibril associated protein 3 like	transcript variant X2
9213	SNRPC	100225930	-0.313104	6.08268	3.12086	0.0772958	0.448065	NS	small nuclear ribonucleoprotein polypeptide C	transcript variant X1
939	BNIP3	100220236	-0.332684	6.52778	3.11894	0.077387	0.448075	NS	BCL2 interacting protein 3
1923	CTDSPL	100232268	0.37552	6.99097	3.11877	0.0773952	0.448075	NS	CTD small phosphatase like	transcript variant X9
7446	PLXNB1	100219167	0.472069	6.33748	3.11828	0.0774186	0.448075	NS	plexin B1	transcript variant X2
5390	LOC115496779	115496779	-0.80454	1.17593	3.11633	0.0775112	0.448104	NS	uncharacterized LOC115496779
2640	ENTPD7	100229412	-0.587568	2.22791	3.11487	0.0775805	0.448104	NS	ectonucleoside triphosphate diphosphohydrolase 7	transcript variant X2
1425	CELF5	100218525	0.286896	8.00757	3.11481	0.0775834	0.448104	NS	CUGBP Elav-like family member 5	transcript variant X3
9065	SLC4A3	100223699	0.598139	4.05578	3.11477	0.0775853	0.448104	NS	solute carrier family 4 member 3
2284	DNAJC16	100221198	0.434554	3.94186	3.11098	0.0777663	0.448916	NS	DnaJ heat shock protein family (Hsp40) member C16
9701	TBC1D2B	100232735	0.485411	2.81849	3.10667	0.0779721	0.44987	NS	TBC1 domain family member 2B	transcript variant X1
4228	KIAA0319	100219308	0.415408	5.72422	3.10561	0.078023	0.44993	NS	KIAA0319 ortholog	transcript variant X4
3101	FRG1	100190404	-0.46645	4.13996	3.09816	0.0783809	0.45124	NS	FSHD region gene 1
1540	CHP1	100225845	0.301358	7.2521	3.0975	0.0784129	0.45124	NS	calcineurin like EF-hand protein 1	transcript variant X1
3659	HECW2	100225246	0.346886	6.07699	3.09863	0.0783583	0.45124	NS	HECT	C2 and WW domain containing E3 ubiquitin protein ligase 2	transcript variant X1
1276	CCDC88C	100230532	0.453541	4.74289	3.09867	0.0783564	0.45124	NS	coiled-coil domain containing 88C	transcript variant X2
7448	PLXNC1	100228252	0.304659	7.14408	3.09457	0.0785538	0.451817	NS	plexin C1
7964	RABL6	100227264	0.451099	5.72675	3.0919	0.0786827	0.452089	NS	RAB	member RAS oncogene family like 6
4494	LMBRD2	100231976	0.505365	4.85461	3.09195	0.0786804	0.452089	NS	LMBR1 domain containing 2
10437	UBE2V2	100190195	-0.305276	8.1384	3.0894	0.0788039	0.452552	NS	ubiquitin conjugating enzyme E2 V2
2993	FGG	100220680	-1.54975	-0.523901	3.08709	0.078916	0.452892	NS	fibrinogen gamma chain
1107	CACNA1G	100227462	0.431215	6.30621	3.08649	0.0789449	0.452892	NS	calcium voltage-gated channel subunit alpha1 G	transcript variant X1
3158	FZR1	100231997	0.534878	3.48364	3.08384	0.0790737	0.453397	NS	fizzy and cell division cycle 20 related 1	transcript variant X1
6018	METTL21A	100224333	-1.26653	-0.0378699	3.06759	0.0798676	0.454253	NS	methyltransferase like 21A
9793	TEX14	100219473	-1.20691	-0.55678	3.07983	0.0792689	0.454253	NS	testis expressed 14	intercellular bridge forming factor	transcript variant X6
7540	POU6F2	100219064	-0.847588	2.57001	3.0756	0.0794753	0.454253	NS	POU class 6 homeobox 2	transcript variant X5
9802	TFAP4	100226417	-0.723745	1.58472	3.07342	0.0795817	0.454253	NS	transcription factor AP-4
1460	CEP95	100227899	-0.692524	1.94441	3.06717	0.0798886	0.454253	NS	centrosomal protein 95	transcript variant X3
7055	PAX6	100222367	-0.540604	5.21603	3.06714	0.07989	0.454253	NS	paired box 6	transcript variant X3
10674	VPS72	100227932	-0.531687	2.16934	3.06655	0.0799191	0.454253	NS	vacuolar protein sorting 72 homolog	transcript variant X2
1544	CHRAC1	100227470	-0.507934	2.99674	3.06664	0.0799147	0.454253	NS	chromatin accessibility complex subunit 1
10923	ZCCHC24	115495763	-0.34395	6.75272	3.06981	0.079759	0.454253	NS	zinc finger CCHC-type containing 24
128	ACTG1	115497627	-0.332879	8.82733	3.07058	0.0797212	0.454253	NS	actin gamma 1
6925	ORMDL1	100225239	-0.31667	5.55576	3.07469	0.0795198	0.454253	NS	ORMDL sphingolipid biosynthesis regulator 1	transcript variant X2
455	ANXA6	100222326	-0.300581	7.53932	3.07228	0.0796376	0.454253	NS	annexin A6	transcript variant X3
9555	SUMO1	100190232	-0.265026	7.39449	3.07304	0.0796005	0.454253	NS	small ubiquitin like modifier 1
10460	UBR5	100228850	0.244197	8.41341	3.07571	0.0794701	0.454253	NS	ubiquitin protein ligase E3 component n-recognin 5	transcript variant X10
6036	MFN1	100220202	0.258304	6.87236	3.0768	0.0794167	0.454253	NS	mitofusin 1	transcript variant X1
3401	GOLGA3	100228548	0.305216	6.18242	3.07239	0.0796325	0.454253	NS	golgin A3	transcript variant X3
1484	CFAP74	105758752	1.31863	0.593208	3.07425	0.0795412	0.454253	NS	cilia and flagella associated protein 74	transcript variant X1
1357	CDC42SE2	100222809	-0.329923	5.77267	3.0657	0.0799607	0.454257	NS	CDC42 small effector 2	transcript variant X2
2310	DNTTIP2	100231181	-0.350469	4.82088	3.06451	0.0800191	0.454356	NS	deoxynucleotidyltransferase terminal interacting protein 2
3492	GPX1	100190660	-0.643634	1.90245	3.06273	0.0801071	0.454362	NS	glutathione peroxidase 1
10932	ZDHHC15	100219838	0.515377	3.46279	3.062	0.0801429	0.454362	NS	zinc finger DHHC-type palmitoyltransferase 15	transcript variant X2
2505	EGF	100218747	0.522234	3.9624	3.06339	0.0800744	0.454362	NS	epidermal growth factor	transcript variant X1
1251	CCDC18	100217765	-1.03202	0.149483	3.05999	0.0802421	0.45446	NS	coiled-coil domain containing 18	transcript variant X2
2773	EXTL3	100228076	0.313651	7.02246	3.06025	0.0802294	0.45446	NS	exostosin like glycosyltransferase 3	transcript variant X6
6066	MIB2	100228373	0.397948	5.30647	3.05856	0.0803128	0.454628	NS	MIB E3 ubiquitin protein ligase 2	transcript variant X1
6793	NT5DC2	100224935	-0.310345	8.30986	3.05524	0.080477	0.455093	NS	5'-nucleotidase domain containing 2	transcript variant X1
7279	PHTF1	100227846	0.347947	6.19206	3.05536	0.0804711	0.455093	NS	putative homeodomain transcription factor 1	transcript variant X2
8742	SESN3	100220535	0.371948	6.18406	3.05282	0.0805972	0.45554	NS	sestrin 3	transcript variant X2
4918	LOC100225865	100225865	-1.17968	-0.0128785	3.03449	0.0815119	0.455729	NS	mucin-5B
6194	MRPL12	101234084	-1.01312	0.0216776	3.04424	0.0810241	0.455729	NS	mitochondrial ribosomal protein L12
10348	TTYH2	100220179	-0.716536	2.86834	3.0384	0.0813162	0.455729	NS	tweety family member 2	transcript variant X1
5353	LOC115495490	115495490	-0.64658	4.12917	3.03213	0.0816309	0.455729	NS	uncharacterized LOC115495490	transcript variant X2
5281	LOC105760897	105760897	-0.565796	3.44093	3.0316	0.0816575	0.455729	NS	uncharacterized LOC105760897	transcript variant X3
8722	SERF2	100190557	-0.533697	4.77629	3.03944	0.081264	0.455729	NS	small EDRK-rich factor 2
2600	EMC4	100190428	-0.432414	3.90022	3.04013	0.0812296	0.455729	NS	ER membrane protein complex subunit 4
7526	POMT1	100221491	-0.401906	4.59794	3.04138	0.0811668	0.455729	NS	protein O-mannosyltransferase 1	transcript variant X2
10497	UMAD1	100231626	-0.385483	4.34616	3.03341	0.0815666	0.455729	NS	UBAP1-MVB12-associated (UMA) domain containing 1	transcript variant X3
8373	RPL29	100219186	-0.352141	6.58469	3.04014	0.0812289	0.455729	NS	ribosomal protein L29	transcript variant X1
3223	GAPDH	100190636	-0.290685	13.1762	3.04257	0.0811074	0.455729	NS	glyceraldehyde-3-phosphate dehydrogenase	transcript variant X1
585	ARL1	100190556	-0.286887	8.90906	3.04932	0.0807709	0.455729	NS	ADP ribosylation factor like GTPase 1
8378	RPL34	100190103	-0.273725	8.99884	3.04678	0.0808972	0.455729	NS	ribosomal protein L34	transcript variant X2
492	API5	100228730	0.25285	7.76271	3.03166	0.0816545	0.455729	NS	apoptosis inhibitor 5
7256	PHF20	100227140	0.263093	7.46677	3.03823	0.0813244	0.455729	NS	PHD finger protein 20	transcript variant X3
4652	LOC100220051	100220051	0.278669	8.45852	3.0472	0.0808763	0.455729	NS	influenza virus NS1A binding protein	transcript variant X1
11006	ZNF236	100220491	0.333097	6.10631	3.03516	0.0814783	0.455729	NS	zinc finger protein 236	transcript variant X6
8327	ROCK1	100229794	0.334712	6.01943	3.05102	0.0806863	0.455729	NS	Rho associated coiled-coil containing protein kinase 1	transcript variant X1
459	AOX1	100217503	0.354887	5.00306	3.04369	0.0810514	0.455729	NS	aldehyde oxidase 1	transcript variant X6
1593	CKAP4	100222454	0.360363	4.66186	3.04828	0.0808226	0.455729	NS	cytoskeleton associated protein 4
6617	NIN	100231603	0.456415	3.17037	3.03363	0.0815553	0.455729	NS	ninein	transcript variant X3
1416	CDYL2	100230800	0.510776	3.95054	3.03813	0.0813298	0.455729	NS	chromodomain Y like 2
1001	BTRC	100220854	0.539242	5.76391	3.03286	0.0815939	0.455729	NS	beta-transducin repeat containing E3 ubiquitin protein ligase	transcript variant X5
6692	NOS1	100231414	0.884072	2.06509	3.04525	0.0809734	0.455729	NS	nitric oxide synthase 1	transcript variant X2
9895	TLR2	121468024	2.29535	-0.715441	3.04371	0.0810503	0.455729	NS	toll like receptor 2	transcript variant X1
8361	RPL18A	100231477	-0.28224	8.31	3.02975	0.0817507	0.455963	NS	ribosomal protein L18a
2421	DYNLL2	100229063	-0.275847	10.7932	3.02914	0.0817815	0.455963	NS	dynein light chain LC8-type 2	transcript variant X2
10590	UTP3	100225237	-0.805597	0.885598	3.02733	0.0818726	0.456241	NS	UTP3 small subunit processome component
819	B4GALT7	100217536	-0.37924	4.85349	3.02539	0.0819704	0.456503	NS	beta-1	4-galactosyltransferase 7
7278	PHRF1	101233831	0.325958	4.96379	3.02477	0.0820019	0.456503	NS	PHD and ring finger domains 1	transcript variant X4
8395	RPLP0	100227600	-0.295704	9.65264	3.02272	0.0821058	0.456624	NS	ribosomal protein lateral stalk subunit P0	transcript variant X1
4743	LOC100221952	100221952	1.13854	0.606273	3.02335	0.0820736	0.456624	NS	cytosolic phospholipase A2 epsilon
7218	PGAM1	101233932	-0.295815	9.3029	3.02084	0.082201	0.456924	NS	phosphoglycerate mutase 1
5286	LOC115490557	115490557	-0.601837	3.67211	3.01739	0.0823759	0.457667	NS	glutamine synthetase	transcript variant X3
3518	GRIK2	100231135	0.305061	7.66607	3.01643	0.0824245	0.457708	NS	glutamate ionotropic receptor kainate type subunit 2	transcript variant X2
[truncated: 9,097 more rows]

## Sheet: MPOA Female High v. Low EdgeR
All EdgeR differential gene expression analysis results comparing low- and high-singing females
	NCBI_geneName	NCBI_geneID	MPOA_FH-MPOA_FL_logFC	abs_logFC	MPOA_FH-MPOA_FL_logCPM	MPOA_FH-MPOA_FL_LR	MPOA_FH-MPOA_FL_PValue	MPOA_FH-MPOA_FL_FDR	MPOA_FH-MPOA_FL_Status	NCBI_product
3944	IMMT	100229132	-1.12959	1.12959	5.04015	30.0544	4.2009e-08	0.00046895	DOWN	inner membrane mitochondrial protein	transcript variant X4
5559	LOC121468333	121468333	7.74785	7.74785	0.526838	21.9379	2.81616e-06	0.0122834	UP	phenylalanine--tRNA ligase alpha subunit-like
10692	VEGFD	100227068	-1.20194	1.20194	3.30999	21.6331	3.30109e-06	0.0122834	DOWN	vascular endothelial growth factor D
9170	SLCO2B1	100225208	-5.68211	5.68211	-0.919558	18.8288	1.42993e-05	0.0399056	DOWN	solute carrier organic anion transporter family member 2B1	transcript variant X2
3581	GSX1	100219604	-5.71465	5.71465	-0.869059	14.8807	0.000114528	0.213248	NS	GS homeobox 1
10168	TNNC1	100222022	-1.48696	1.48696	1.97529	14.8792	0.000114619	0.213248	NS	troponin C1	slow skeletal and cardiac type
539	ARHGAP15	100224255	-1.49096	1.49096	1.94246	13.4815	0.000240925	0.346838	NS	Rho GTPase activating protein 15	transcript variant X2
498	APOA1	105758816	-0.739782	0.739782	7.39569	13.0472	0.000303735	0.346838	NS	apolipoprotein A1
2340	DOK7	100218954	1.48334	1.48334	1.17547	12.8758	0.000332867	0.346838	NS	docking protein 7	transcript variant X4
1255	CCDC186	100218985	0.849261	0.849261	4.97165	12.6776	0.000370066	0.346838	NS	coiled-coil domain containing 186	transcript variant X2
4546	LOC100190204	100190204	-0.630814	0.630814	8.75519	12.6545	0.000374653	0.346838	NS	glutathione S-transferase class-alpha-like
5313	LOC115490557	115490557	-1.04748	1.04748	3.58782	12.5241	0.000401733	0.346838	NS	glutamine synthetase	transcript variant X3
2050	DBNDD2	100224921	-1.0853	1.0853	4.9477	12.339	0.000443586	0.346838	NS	dysbindin domain containing 2	transcript variant X1
7045	PACC1	100223906	-0.510009	0.510009	7.88242	12.3027	0.000452311	0.346838	NS	proton activated chloride channel 1	transcript variant X4
7148	PCLO	100217797	0.710634	0.710634	7.33163	12.2468	0.000466055	0.346838	NS	piccolo presynaptic cytomatrix protein	transcript variant X3
1149	CAMK2A	100220435	1.12524	1.12524	7.73836	11.7892	0.00059576	0.415654	NS	calcium/calmodulin dependent protein kinase II alpha	transcript variant X2
10039	TMEM179	100222888	1.27904	1.27904	4.52273	11.1236	0.000852343	0.466187	NS	transmembrane protein 179
7274	PFN1	121468500	-1.04116	1.04116	3.48541	10.9451	0.000938521	0.466187	NS	profilin 1
8856	SGK1	100219883	-0.839097	0.839097	7.52	10.893	0.000965263	0.466187	NS	serum/glucocorticoid regulated kinase 1	transcript variant X2
5315	LOC115490593	115490593	-1.15202	1.15202	3.09312	10.8327	0.000997211	0.466187	NS	glutathione S-transferase 2
9601	STXBP5L	100220713	0.957181	0.957181	6.47225	10.7422	0.00104718	0.466187	NS	syntaxin binding protein 5L	transcript variant X6
4554	LOC100190380	100190380	-1.11568	1.11568	3.04311	10.4974	0.00119542	0.466187	NS	protein kinase C inhibitor/ASWZ-like
1516	CHCHD1	100190568	-1.25643	1.25643	2.13441	10.482	0.00120546	0.466187	NS	coiled-coil-helix-coiled-coil-helix domain containing 1
7403	PITPNM2	100220822	0.660843	0.660843	6.05052	10.4278	0.0012413	0.466187	NS	phosphatidylinositol transfer protein membrane associated 2	transcript variant X1
8966	SLC12A1	100228327	-1.58121	1.58121	3.43922	10.27	0.0013521	0.466187	NS	solute carrier family 12 member 1
5006	LOC100227658	100227658	-0.951651	0.951651	2.70039	10.2463	0.00136958	0.466187	NS	solute carrier family 2	facilitated glucose transporter member 11	transcript variant X1
4703	LOC100220775	100220775	0.583789	0.583789	8.40623	10.1544	0.00143954	0.466187	NS	sodium channel protein type 2 subunit alpha	transcript variant X4
6122	MID1	100230380	1.17477	1.17477	3.12285	9.99686	0.00156807	0.466187	NS	midline 1	transcript variant X3
9182	SLITRK4	100225576	0.701697	0.701697	7.15848	9.99355	0.00157089	0.466187	NS	SLIT and NTRK like family member 4	transcript variant X1
2704	ERCC6L2	100229423	1.22526	1.22526	2.14649	9.85599	0.0016928	0.466187	NS	ERCC excision repair 6 like 2	transcript variant X1
3365	GLRA3	100232728	1.62856	1.62856	4.54309	9.84341	0.00170442	0.466187	NS	glycine receptor alpha 3	transcript variant X1
5151	LOC100231213	100231213	2.41575	2.41575	1.49081	9.83819	0.00170925	0.466187	NS	protein ELYS	transcript variant X1
1109	CACNA1E	100221799	0.691606	0.691606	7.2458	9.7918	0.00175292	0.466187	NS	calcium voltage-gated channel subunit alpha1 E	transcript variant X8
4279	KIF21B	100229759	1.26253	1.26253	3.68822	9.77595	0.00176809	0.466187	NS	kinesin family member 21B	transcript variant X3
1894	CRYAB	100230097	-1.31498	1.31498	6.8025	9.59343	0.00195275	0.466187	NS	crystallin alpha B	transcript variant X1
2800	FA2H	100220859	-1.50877	1.50877	4.337	9.5552	0.00199384	0.466187	NS	fatty acid 2-hydroxylase
3680	HECW1	100226763	0.507881	0.507881	6.53278	9.4707	0.0020878	0.466187	NS	HECT	C2 and WW domain containing E3 ubiquitin protein ligase 1	transcript variant X5
4696	LOC100220650	100220650	-0.934381	0.934381	5.43673	9.46956	0.00208909	0.466187	NS	probable glutamate receptor	transcript variant X1
3826	HSPB2	100222471	-1.86237	1.86237	2.24803	9.46115	0.00209869	0.466187	NS	heat shock protein family B (small) member 2
10408	TTLL5	100219995	0.980536	0.980536	2.57951	9.44487	0.00211741	0.466187	NS	tubulin tyrosine ligase like 5	transcript variant X5
4839	LOC100223866	100223866	-2.35815	2.35815	4.80664	9.41909	0.00214739	0.466187	NS	desmoplakin	transcript variant X1
9137	SLC5A7	100231458	2.35589	2.35589	3.67891	9.40553	0.00216332	0.466187	NS	solute carrier family 5 member 7	transcript variant X1
2721	ERMN	105759441	-1.77758	1.77758	1.77915	9.39874	0.00217135	0.466187	NS	ermin
1324	CD109	100231679	1.60075	1.60075	0.911033	9.35271	0.00222656	0.466187	NS	CD109 molecule
6997	OSBPL8	100218984	0.955844	0.955844	5.82026	9.2626	0.00233881	0.466187	NS	oxysterol binding protein like 8	transcript variant X2
5484	LOC116806819	116806819	3.10077	3.10077	-0.959332	9.25267	0.00235153	0.466187	NS	uncharacterized LOC116806819
3895	IFT80	100223986	1.17811	1.17811	1.25771	9.24637	0.00235962	0.466187	NS	intraflagellar transport 80	transcript variant X5
500	APOH	100227913	-1.27759	1.27759	7.05924	9.23966	0.00236829	0.466187	NS	apolipoprotein H	transcript variant X1
7720	PREX2	100225928	1.1962	1.1962	4.18984	9.23498	0.00237436	0.466187	NS	phosphatidylinositol-3	4	5-trisphosphate dependent Rac exchange factor 2
5522	LOC116807672	RFAM:RF00002	-1.1318	1.1318	2.44377	9.22921	0.00238185	0.466187	NS	5.8S ribosomal RNA
5520	LOC116807669	RFAM:RF00002	-1.1318	1.1318	2.44377	9.2287	0.00238251	0.466187	NS	5.8S ribosomal RNA
5583	LOC121469086	RFAM:RF00002	-1.1318	1.1318	2.44377	9.22833	0.00238299	0.466187	NS	5.8S ribosomal RNA
5581	LOC121469083	RFAM:RF00002	-1.1318	1.1318	2.44377	9.22795	0.00238348	0.466187	NS	5.8S ribosomal RNA
5582	LOC121469085	RFAM:RF00002	-1.1318	1.1318	2.44377	9.22779	0.00238369	0.466187	NS	5.8S ribosomal RNA
5584	LOC121469087	RFAM:RF00002	-1.1318	1.1318	2.44377	9.22604	0.00238597	0.466187	NS	5.8S ribosomal RNA
10591	UQCR11	100224240	-1.59157	1.59157	0.654704	9.15159	0.00248502	0.466187	NS	ubiquinol-cytochrome c reductase	complex III subunit XI
4404	LAMTOR2	100190214	-0.842223	0.842223	4.60534	9.14563	0.00249313	0.466187	NS	late endosomal/lysosomal adaptor	MAPK and MTOR activator 2
2999	FGF14	100229510	1.10823	1.10823	5.87261	9.13128	0.00251275	0.466187	NS	fibroblast growth factor 14	transcript variant X3
3924	IL17D	100229170	-1.63557	1.63557	0.257832	9.09458	0.00256368	0.466187	NS	interleukin 17D	transcript variant X2
1029	C1AH12orf73	100232026	-1.47985	1.47985	1.67304	9.08067	0.00258325	0.466187	NS	chromosome 1A C12orf73 homolog
1968	CTTNBP2	100227036	0.528139	0.528139	7.20297	9.08031	0.00258376	0.466187	NS	cortactin binding protein 2
8459	RPLP1	100190212	-0.903601	0.903601	5.34617	9.06536	0.00260497	0.466187	NS	ribosomal protein lateral stalk subunit P1
7797	PRRX2	100229150	-1.49997	1.49997	2.13326	9.046	0.0026327	0.466187	NS	paired related homeobox 2
859	BCAN	115498456	-0.773825	0.773825	5.15834	8.99801	0.00270274	0.466187	NS	brevican	transcript variant X4
3546	GRIP2	100230757	0.794698	0.794698	5.1902	8.99006	0.00271452	0.466187	NS	glutamate receptor interacting protein 2	transcript variant X2
6299	MRTFB	100232165	0.751898	0.751898	6.09997	8.94339	0.00278475	0.471002	NS	myocardin related transcription factor B	transcript variant X4
445	ANO5	100225207	0.664784	0.664784	4.49768	8.90861	0.0028383	0.471795	NS	anoctamin 5	transcript variant X8
8025	RAC2	100230090	-1.08779	1.08779	2.44736	8.8685	0.00290134	0.471795	NS	Rac family small GTPase 2
2049	DBNDD1	100222837	-1.7306	1.7306	0.232469	8.84817	0.00293382	0.471795	NS	dysbindin domain containing 1	transcript variant X2
8097	RASD2	100229182	0.780032	0.780032	4.71685	8.83289	0.00295849	0.471795	NS	RASD family member 2
274	AGT	100226022	0.815105	0.815105	5.99759	8.71111	0.00316276	0.491724	NS	angiotensinogen	transcript variant X1
5140	LOC100230949	100230949	-1.56434	1.56434	2.69805	8.70605	0.00317156	0.491724	NS	carnosine N-methyltransferase 2	transcript variant X1
5307	LOC105760884	105760884	-1.23821	1.23821	2.30496	8.62092	0.00332323	0.503327	NS	gastrin releasing peptide	transcript variant X2
119	ACSF2	101233842	-2.20523	2.20523	-0.227005	8.54038	0.00347353	0.503327	NS	acyl-CoA synthetase family member 2
2463	ECHDC2	100226513	-0.759515	0.759515	4.94966	8.53172	0.0034901	0.503327	NS	enoyl-CoA hydratase domain containing 2	transcript variant X2
5747	LRRC7	100220837	0.802412	0.802412	4.46436	8.5225	0.00350783	0.503327	NS	leucine rich repeat containing 7	transcript variant X3
8991	SLC18A2	100228266	-1.11747	1.11747	4.02915	8.52139	0.00350996	0.503327	NS	solute carrier family 18 member A2
5204	LOC100232686	100232686	1.11637	1.11637	3.11736	8.49814	0.00355509	0.503327	NS	interleukin 1 receptor accessory protein	transcript variant X1
2483	EDNRA	100228384	-1.37143	1.37143	4.1396	8.47442	0.00360175	0.503327	NS	endothelin receptor type A	transcript variant X1
7183	PDE1A	100222657	1.06131	1.06131	5.56489	8.44761	0.00365524	0.503327	NS	phosphodiesterase 1A
9679	SYT16	100220033	0.564456	0.564456	6.17216	8.39966	0.00375291	0.503327	NS	synaptotagmin 16	transcript variant X4
1637	CLMN	100224890	1.31014	1.31014	4.06208	8.39005	0.00377279	0.503327	NS	calmin	transcript variant X2
5945	MAST4	100229638	0.925262	0.925262	4.33563	8.383	0.00378746	0.503327	NS	microtubule associated serine/threonine kinase family member 4	transcript variant X2
3120	FRMD4A	100231585	0.648425	0.648425	5.51302	8.37875	0.00379634	0.503327	NS	FERM domain containing 4A	transcript variant X2
10112	TMEM63B	100220684	0.551914	0.551914	7.51921	8.36149	0.00383255	0.503327	NS	transmembrane protein 63B	transcript variant X3
4858	LOC100224290	100224290	-0.690279	0.690279	4.27433	8.33999	0.00387818	0.503396	NS	complement factor D
8950	SIX6	100228703	-2.1173	2.1173	3.77425	8.25257	0.00406944	0.518903	NS	SIX homeobox 6
8932	SIL1	100232187	-1.27635	1.27635	1.13123	8.23321	0.00411308	0.518903	NS	SIL1 nucleotide exchange factor	transcript variant X4
7079	PANK3	100226807	0.740367	0.740367	5.31769	8.22264	0.0041371	0.518903	NS	pantothenate kinase 3	transcript variant X3
8493	RPS28	105758926	-0.954048	0.954048	3.43294	8.19273	0.00420585	0.520556	NS	ribosomal protein S28
9677	SYT13	100232590	1.18986	1.18986	4.34483	8.10782	0.00440747	0.520556	NS	synaptotagmin 13	transcript variant X1
2227	DISP2	100223939	0.599972	0.599972	5.43854	8.10138	0.00442315	0.520556	NS	dispatched RND transporter family member 2
7486	PLLP	100190762	-2.08875	2.08875	0.729371	8.09525	0.00443814	0.520556	NS	plasmolipin
4180	KCNJ9	100224401	-0.705701	0.705701	3.91835	8.01744	0.00463291	0.520556	NS	potassium inwardly rectifying channel subfamily J member 9	transcript variant X2
10701	VIPR2	100229999	0.914424	0.914424	2.98956	8.00929	0.00465379	0.520556	NS	vasoactive intestinal peptide receptor 2
6641	NFKBIA	100220015	-0.733801	0.733801	3.26937	7.99107	0.00470087	0.520556	NS	NFKB inhibitor alpha
5370	LOC115494735	115494735	-2.89788	2.89788	0.0802808	7.97938	0.00473132	0.520556	NS	uncharacterized LOC115494735
2153	DEPDC5	100218022	0.577246	0.577246	5.56079	7.97585	0.00474054	0.520556	NS	DEP domain containing 5	GATOR1 subcomplex subunit	transcript variant X1
8501	RPS6KA2	100229905	0.816831	0.816831	3.91578	7.96684	0.00476421	0.520556	NS	ribosomal protein S6 kinase A2	transcript variant X2
5586	LOC121469121	121469121	1.52552	1.52552	2.63997	7.96182	0.00477744	0.520556	NS	protein O-mannosyl-transferase TMTC1-like
5173	LOC100231773	100231773	-2.84924	2.84924	-0.0566273	7.96174	0.00477764	0.520556	NS	alpha-2-macroglobulin-like protein 1	transcript variant X2
9481	SSBP4	115490821	-0.759964	0.759964	4.31817	7.95908	0.00478467	0.520556	NS	single stranded DNA binding protein 4
4548	LOC100190237	100190237	-1.90501	1.90501	2.17632	7.95211	0.00480312	0.520556	NS	kazal-type serine protease inhibitor domain-containing protein 1
1383	CDHR1	100221223	2.01315	2.01315	0.587187	7.93325	0.00485345	0.520953	NS	cadherin related family member 1	transcript variant X1
8595	S100B	100190071	-1.52611	1.52611	2.27108	7.89189	0.00496569	0.522606	NS	S100 calcium binding protein B	transcript variant X1
10234	TPPP3	100230468	-0.66366	0.66366	6.36341	7.87735	0.00500578	0.522606	NS	tubulin polymerization promoting protein family member 3
5980	MCF2L2	100232613	1.07246	1.07246	6.13068	7.87013	0.0050258	0.522606	NS	MCF.2 cell line derived transforming sequence-like 2	transcript variant X3
10080	TMEM255B	100231442	-1.3823	1.3823	3.92855	7.82754	0.00514561	0.522606	NS	transmembrane protein 255B	transcript variant X1
8304	RIPOR2	100230072	0.690187	0.690187	6.497	7.8183	0.00517198	0.522606	NS	RHO family interacting cell polarization regulator 2	transcript variant X3
6822	NRP2	100231962	0.543158	0.543158	6.94095	7.80871	0.0051995	0.522606	NS	neuropilin 2	transcript variant X3
4360	KNDC1	100229469	0.567359	0.567359	5.71904	7.78722	0.0052617	0.522606	NS	kinase non-catalytic C-lobe domain containing 1	transcript variant X3
5382	LOC115494853	115494853	-1.12124	1.12124	1.29218	7.75495	0.00535657	0.522606	NS	rho-related BTB domain-containing protein 2	transcript variant X1
9542	STEAP2	101233460	0.986282	0.986282	4.00044	7.73193	0.00542527	0.522606	NS	STEAP2 metalloreductase
6748	NOS1	100231414	1.5346	1.5346	2.17657	7.71026	0.00549079	0.522606	NS	nitric oxide synthase 1	transcript variant X2
9335	SORCS3	100229522	0.931594	0.931594	6.0292	7.7038	0.00551046	0.522606	NS	sortilin related VPS10 domain containing receptor 3
6427	MYO9A	100222638	0.992517	0.992517	4.36099	7.70247	0.00551454	0.522606	NS	myosin IXA	transcript variant X1
4513	LMLN	100220771	0.797914	0.797914	3.38562	7.69126	0.00554888	0.522606	NS	leishmanolysin like peptidase
2598	ELOVL1	100225083	-0.746191	0.746191	6.30199	7.64197	0.00570256	0.522606	NS	ELOVL fatty acid elongase 1	transcript variant X2
734	ATP5F1E	100190357	-0.769717	0.769717	4.95521	7.62107	0.00576904	0.522606	NS	ATP synthase F1 subunit epsilon
5309	LOC105760919	105760919	1.22981	1.22981	1.15526	7.61864	0.00577681	0.522606	NS	uncharacterized LOC105760919
6218	MPI	115496604	-0.76152	0.76152	2.77134	7.60616	0.00581691	0.522606	NS	mannose phosphate isomerase
4323	KLHL1	100227278	0.967844	0.967844	2.87089	7.57632	0.00591401	0.522606	NS	kelch like family member 1
443	ANO3	100224227	0.87836	0.87836	3.61011	7.55997	0.00596789	0.522606	NS	anoctamin 3	transcript variant X6
8973	SLC13A3	100220067	-0.605481	0.605481	6.94028	7.5521	0.005994	0.522606	NS	solute carrier family 13 member 3
6401	MYH9	100222467	0.607974	0.607974	7.21799	7.54747	0.00600945	0.522606	NS	myosin heavy chain 9
6423	MYO5B	100222193	1.85329	1.85329	0.878047	7.54653	0.00601257	0.522606	NS	myosin VB	transcript variant X2
10566	UMPS	100229392	-0.892366	0.892366	2.61396	7.51895	0.00610534	0.522606	NS	uridine monophosphate synthetase
1349	CDC34	100223307	-1.10263	1.10263	1.74295	7.51843	0.0061071	0.522606	NS	cell division cycle 34	ubiqiutin conjugating enzyme
5921	MAPKBP1	100232523	0.991326	0.991326	4.48018	7.50388	0.00615661	0.522606	NS	mitogen-activated protein kinase binding protein 1	transcript variant X5
6975	OPRM1	100227667	0.675163	0.675163	5.36245	7.50355	0.00615776	0.522606	NS	opioid receptor mu 1	transcript variant X1
1036	C1H11orf87	115494863	0.720002	0.720002	5.95981	7.48347	0.00622681	0.522606	NS	chromosome 1 C11orf87 homolog	transcript variant X8
10220	TPD52L1	100222440	0.701011	0.701011	5.60264	7.4677	0.00628158	0.522606	NS	TPD52 like 1	transcript variant X2
6134	MINAR1	100219648	1.09798	1.09798	4.33317	7.44723	0.00635342	0.522606	NS	membrane integral NOTCH2 associated receptor 1	transcript variant X1
1756	COL9A2	115498284	-2.44146	2.44146	-0.451139	7.42611	0.00642842	0.522606	NS	collagen type IX alpha 2 chain	transcript variant X2
10840	WIPF3	105758990	1.50947	1.50947	2.01762	7.40796	0.00649359	0.522606	NS	WAS/WASL interacting protein family member 3	transcript variant X2
8802	SERPINF1	100221362	-1.04902	1.04902	3.09975	7.40762	0.00649483	0.522606	NS	serpin family F member 1
7594	POSTN	100223425	1.53866	1.53866	0.702707	7.4073	0.00649598	0.522606	NS	periostin	transcript variant X6
3745	HMGCL	100217934	-0.75532	0.75532	4.27508	7.40276	0.0065124	0.522606	NS	3-hydroxy-3-methylglutaryl-CoA lyase	transcript variant X2
4158	KCNG2	100228924	1.06656	1.06656	3.13387	7.39426	0.00654322	0.522606	NS	potassium voltage-gated channel modifier subfamily G member 2
7055	PAH	100229122	-2.03843	2.03843	-0.109789	7.36191	0.00666201	0.522606	NS	phenylalanine hydroxylase
6221	MPP2	115490681	-1.26456	1.26456	2.71911	7.35829	0.00667543	0.522606	NS	membrane palmitoylated protein 2	transcript variant X2
3679	HECTD4	100227598	0.585017	0.585017	7.3927	7.33249	0.00677191	0.522606	NS	HECT domain E3 ubiquitin protein ligase 4	transcript variant X1
9682	SYT4	751606	0.531213	0.531213	6.76155	7.32296	0.00680793	0.522606	NS	synaptotagmin 4	transcript variant X1
5954	MAX	115495675	-0.710699	0.710699	3.68907	7.31572	0.00683539	0.522606	NS	MYC associated factor X
4913	LOC100225312	100225312	-2.22587	2.22587	-0.402225	7.31529	0.00683703	0.522606	NS	suppressor of cytokine signaling 1	transcript variant X2
7740	PRKCB	100227442	0.785286	0.785286	6.17414	7.30875	0.00686197	0.522606	NS	protein kinase C beta	transcript variant X1
9505	ST6GAL2	100230425	1.03937	1.03937	2.74585	7.26318	0.00703825	0.522606	NS	ST6 beta-galactoside alpha-2	6-sialyltransferase 2	transcript variant X3
4061	ITGB5	100222654	-0.58466	0.58466	5.85714	7.25802	0.00705851	0.522606	NS	integrin subunit beta 5
5988	MCM9	100217657	1.12084	1.12084	1.5221	7.25715	0.00706194	0.522606	NS	minichromosome maintenance 9 homologous recombination repair factor
6139	MINPP1	100225117	1.04453	1.04453	1.58381	7.25074	0.0070872	0.522606	NS	multiple inositol-polyphosphate phosphatase 1
5971	MC5R	100226898	0.741237	0.741237	4.35802	7.2438	0.00711461	0.522606	NS	melanocortin 5 receptor
886	BCR	100220856	0.671276	0.671276	5.35002	7.24345	0.00711602	0.522606	NS	BCR activator of RhoGEF and GTPase
5650	LOC121470599	121470599	1.92265	1.92265	1.25079	7.22403	0.00719342	0.524838	NS	neural-cadherin-like
1902	CS	115491494	-0.562827	0.562827	5.10278	7.15253	0.00748584	0.532679	NS	citrate synthase
5573	LOC121469026	121469026	-2.17181	2.17181	-0.0305901	7.15017	0.00749571	0.532679	NS	olfactory receptor 14J1-like
766	ATP8A2	100220565	0.538495	0.538495	6.28269	7.13864	0.00754403	0.532679	NS	ATPase phospholipid transporting 8A2	transcript variant X1
2679	EPHA7	100224370	0.866679	0.866679	5.89348	7.1378	0.00754758	0.532679	NS	EPH receptor A7	transcript variant X8
1865	CREBZF	105758685	-1.12062	1.12062	1.21151	7.13769	0.00754802	0.532679	NS	CREB/ATF bZIP transcription factor	transcript variant X2
5426	LOC115496608	115496608	-0.576987	0.576987	6.0679	7.12841	0.0075872	0.532679	NS	actin	cytoplasmic type 5
1111	CACNA1G	100227462	0.542801	0.542801	6.28916	7.0902	0.00775065	0.540753	NS	calcium voltage-gated channel subunit alpha1 G	transcript variant X1
530	ARFGEF3	100227995	0.802771	0.802771	5.85137	7.04158	0.00796386	0.545662	NS	ARFGEF family member 3	transcript variant X2
2677	EPHA4	100218649	1.04837	1.04837	5.77956	7.03472	0.00799443	0.545662	NS	EPH receptor A4
4567	LOC100190585	100190585	-0.85043	0.85043	6.26337	7.01293	0.00809231	0.545662	NS	beta-globin-like
9076	SLC35D1	105759593	-1.55617	1.55617	0.599038	6.98427	0.00822294	0.545662	NS	solute carrier family 35 member D1	transcript variant X1
4399	LAMP1	100219894	-0.522556	0.522556	8.67839	6.97735	0.00825476	0.545662	NS	lysosomal associated membrane protein 1
4203	KCNT1	100227933	1.02573	1.02573	4.66398	6.96831	0.00829658	0.545662	NS	potassium sodium-activated channel subfamily T member 1	transcript variant X6
1726	COL11A1	100228377	0.629272	0.629272	7.34396	6.96792	0.00829839	0.545662	NS	collagen type XI alpha 1 chain	transcript variant X3
7659	PPP1R26	105760961	0.745582	0.745582	4.28502	6.9671	0.00830219	0.545662	NS	protein phosphatase 1 regulatory subunit 26	transcript variant X2
10324	TRPC4	100229157	1.03963	1.03963	6.00901	6.96663	0.00830437	0.545662	NS	transient receptor potential cation channel subfamily C member 4	transcript variant X1
11136	ZNF804A	100221331	1.45027	1.45027	2.11546	6.96546	0.00830983	0.545662	NS	zinc finger protein 804A	transcript variant X3
2406	DUSP10	100227773	-0.540627	0.540627	5.17618	6.94552	0.00840292	0.548549	NS	dual specificity phosphatase 10
9129	SLC4A3	100223699	1.1811	1.1811	3.88574	6.93402	0.00845715	0.548879	NS	solute carrier family 4 member 3
3847	HTT	100219938	0.435885	0.435885	7.02331	6.92147	0.00851669	0.549548	NS	huntingtin	transcript variant X3
4901	LOC100225098	100225098	-0.715179	0.715179	3.53893	6.88886	0.00867347	0.554768	NS	V-type proton ATPase subunit S1
8222	RFC5	100220510	-0.630385	0.630385	3.90828	6.8738	0.00874683	0.554768	NS	replication factor C subunit 5	transcript variant X2
1515	CHAT	100231848	3.22191	3.22191	1.16879	6.8708	0.00876152	0.554768	NS	choline O-acetyltransferase
5734	LRRC3B	100225435	-0.5555	0.5555	6.09084	6.86371	0.00879637	0.554768	NS	leucine rich repeat containing 3B
2267	DNAAF4	100220614	-1.04451	1.04451	1.40073	6.85299	0.00884932	0.554972	NS	dynein axonemal assembly factor 4
10577	UNC5C	100228371	0.759779	0.759779	3.65511	6.81004	0.00906468	0.555673	NS	unc-5 netrin receptor C	transcript variant X1
4700	LOC100220740	100220740	-1.51305	1.51305	2.91895	6.80946	0.00906762	0.555673	NS	protein eva-1 homolog C-like	transcript variant X5
8386	ROBO1	100230036	0.735512	0.735512	5.65696	6.7961	0.00913574	0.555673	NS	roundabout guidance receptor 1	transcript variant X5
2318	DNM3	100221801	0.929089	0.929089	6.3842	6.79144	0.00915962	0.555673	NS	dynamin 3	transcript variant X6
8190	REEP2	100231895	0.73684	0.73684	4.14409	6.79044	0.00916473	0.555673	NS	receptor accessory protein 2	transcript variant X1
8432	RPL26L1	100190317	-0.530374	0.530374	8.20176	6.76016	0.00932156	0.555673	NS	ribosomal protein L26 like 1	transcript variant X1
3126	FRMPD3	100229993	0.439503	0.439503	7.23732	6.73354	0.00946166	0.555673	NS	FERM and PDZ domain containing 3	transcript variant X2
2518	EGFL6	100218435	1.07342	1.07342	1.83129	6.72893	0.00948613	0.555673	NS	EGF like domain multiple 6	transcript variant X1
3763	HNRNPA1	115491350	-0.747564	0.747564	3.95582	6.72316	0.00951691	0.555673	NS	heterogeneous nuclear ribonucleoprotein A1
7672	PPP2R3A	100226260	0.618448	0.618448	4.19456	6.72153	0.00952557	0.555673	NS	protein phosphatase 2 regulatory subunit B''alpha	transcript variant X1
710	ATP11A	100220889	0.894347	0.894347	3.58965	6.71964	0.00953568	0.555673	NS	ATPase phospholipid transporting 11A	transcript variant X3
4017	IQSEC3	100231652	1.17699	1.17699	5.18965	6.71741	0.0095476	0.555673	NS	IQ motif and Sec7 domain ArfGEF 3	transcript variant X1
163	ADAM23	100217550	0.470905	0.470905	7.44046	6.70593	0.00960928	0.555673	NS	ADAM metallopeptidase domain 23	transcript variant X2
10467	UBA52	115490814	-0.564943	0.564943	7.34677	6.70265	0.00962696	0.555673	NS	ubiquitin A-52 residue ribosomal protein fusion product 1	transcript variant X2
8233	RFX6	100219627	-1.63504	1.63504	0.274536	6.68928	0.00969943	0.555673	NS	regulatory factor X6
2330	DOCK3	100231732	0.482149	0.482149	8.86358	6.687	0.00971183	0.555673	NS	dedicator of cytokinesis 3	transcript variant X4
444	ANO4	100218572	1.03277	1.03277	4.46185	6.68179	0.00974028	0.555673	NS	anoctamin 4	transcript variant X7
8236	RGCC	100232069	-0.838736	0.838736	2.27028	6.67882	0.00975651	0.555673	NS	regulator of cell cycle	transcript variant X2
6839	NSMF	100230070	0.614414	0.614414	6.23953	6.65732	0.00987495	0.556058	NS	NMDA receptor synaptonuclear signaling and neuronal migration factor	transcript variant X1
345	ALK	100221929	0.51113	0.51113	5.75649	6.65706	0.00987635	0.556058	NS	ALK receptor tyrosine kinase	transcript variant X1
4984	LOC100227107	100227107	0.509749	0.509749	6.42971	6.63641	0.00999148	0.556058	NS	transformation/transcription domain associated protein	transcript variant X1
10971	ZC2HC1A	100225952	1.11003	1.11003	2.85198	6.62857	0.0100356	0.556058	NS	zinc finger C2HC-type containing 1A
8433	RPL27	100229359	-0.629701	0.629701	6.92288	6.62207	0.0100723	0.556058	NS	ribosomal protein L27
386	ANAPC15	100232520	-0.640538	0.640538	5.02	6.61535	0.0101103	0.556058	NS	anaphase promoting complex subunit 15
7991	RAB33A	100221653	-0.83197	0.83197	3.44316	6.61139	0.0101328	0.556058	NS	RAB33A	member RAS oncogene family
8891	SHANK2	100220108	0.507095	0.507095	6.52386	6.54774	0.0105018	0.556058	NS	SH3 and multiple ankyrin repeat domains 2	transcript variant X1
4656	LOC100219675	100219675	0.609681	0.609681	4.53585	6.53379	0.0105844	0.556058	NS	ankyrin repeat and fibronectin type-III domain-containing protein 1	transcript variant X3
2237	DLG2	100229716	0.49518	0.49518	8.15087	6.52718	0.0106238	0.556058	NS	discs large MAGUK scaffold protein 2	transcript variant X1
3214	GALNS	100222785	0.844963	0.844963	3.06162	6.52247	0.010652	0.556058	NS	galactosamine (N-acetyl)-6-sulfatase	transcript variant X1
5295	LOC105759762	105759762	-0.793985	0.793985	2.22737	6.51874	0.0106744	0.556058	NS	dnaJ homolog subfamily A member 1
10087	TMEM269	115497980	-2.07436	2.07436	-0.237851	6.51571	0.0106926	0.556058	NS	transmembrane protein 269
7389	PIN4	100190566	-0.713153	0.713153	3.60304	6.50401	0.0107632	0.556058	NS	peptidylprolyl cis/trans isomerase	NIMA-interacting 4	transcript variant X1
8919	SHTN1	100226321	-0.435754	0.435754	6.67143	6.49135	0.0108401	0.556058	NS	shootin 1	transcript variant X2
4699	LOC100220716	100220716	0.61717	0.61717	5.635	6.46958	0.0109736	0.556058	NS	serine/threonine-protein kinase PAK 3	transcript variant X7
3527	GRIA1	751952	0.839317	0.839317	7.15815	6.46951	0.0109741	0.556058	NS	glutamate ionotropic receptor AMPA type subunit 1	transcript variant X4
244	AFAP1	100219961	0.992167	0.992167	3.9024	6.45814	0.0110445	0.556058	NS	actin filament associated protein 1	transcript variant X1
7973	RAB13	115498486	-0.711633	0.711633	3.31278	6.45667	0.0110536	0.556058	NS	RAB13	member RAS oncogene family
6627	NFAT5	100232467	0.520866	0.520866	5.8484	6.45572	0.0110596	0.556058	NS	nuclear factor of activated T cells 5	transcript variant X1
3534	GRIK2	100231135	0.436092	0.436092	7.59805	6.44146	0.0111487	0.556058	NS	glutamate ionotropic receptor kainate type subunit 2	transcript variant X2
3165	FZD2	100224597	-1.01921	1.01921	2.17154	6.43073	0.0112162	0.556058	NS	frizzled class receptor 2
10795	WDR17	100227021	0.454529	0.454529	6.43936	6.42503	0.0112523	0.556058	NS	WD repeat domain 17	transcript variant X5
10323	TRPC3	100225813	0.870629	0.870629	5.97131	6.42428	0.0112571	0.556058	NS	transient receptor potential cation channel subfamily C member 3
10325	TRPC5	100226499	0.902333	0.902333	4.0227	6.40751	0.0113638	0.556058	NS	transient receptor potential cation channel subfamily C member 5	transcript variant X1
8544	RSPO3	100228267	-0.799374	0.799374	4.00169	6.39342	0.0114544	0.556058	NS	R-spondin 3
10166	TNKS	100220683	0.938688	0.938688	5.98164	6.37487	0.0115747	0.556058	NS	tankyrase
7909	PTPRN2	100224309	0.509715	0.509715	8.57128	6.37434	0.0115782	0.556058	NS	protein tyrosine phosphatase receptor type N2
1712	CNTNAP5	100221689	0.528497	0.528497	5.48473	6.3644	0.0116432	0.556058	NS	contactin associated protein family member 5
6623	NF1	100227136	0.544079	0.544079	6.52541	6.3557	0.0117005	0.556058	NS	neurofibromin 1	transcript variant X1
2622	EML6	100230511	0.494214	0.494214	6.20893	6.32455	0.0119078	0.556058	NS	EMAP like 6	transcript variant X4
1035	C1H11orf54	100229116	-0.665371	0.665371	4.5452	6.32436	0.0119091	0.556058	NS	chromosome 1 C11orf54 homolog	transcript variant X1
3980	INSRR	100222072	-1.76023	1.76023	-0.296754	6.32327	0.0119163	0.556058	NS	insulin receptor related receptor	transcript variant X2
6462	NACAD	115494109	-0.809176	0.809176	4.0744	6.32146	0.0119286	0.556058	NS	NAC alpha domain containing	transcript variant X1
2621	EML5	100226739	0.52252	0.52252	4.54492	6.31325	0.0119839	0.556058	NS	EMAP like 5	transcript variant X9
2524	EGR3	105760558	1.44617	1.44617	1.88633	6.30818	0.0120182	0.556058	NS	early growth response 3	transcript variant X1
6696	NKX6-2	100219198	-1.13327	1.13327	4.07297	6.30471	0.0120417	0.556058	NS	NK6 homeobox 2
2374	DRAXIN	100226438	-0.868457	0.868457	2.25053	6.2789	0.0122184	0.556058	NS	dorsal inhibitory axon guidance protein	transcript variant X1
6111	MIB1	100231765	0.74156	0.74156	4.82284	6.27186	0.012267	0.556058	NS	MIB E3 ubiquitin protein ligase 1	transcript variant X1
7841	PSMD9	100221860	-0.644152	0.644152	3.43053	6.26112	0.0123416	0.556058	NS	proteasome 26S subunit	non-ATPase 9	transcript variant X1
5523	LOC116807673	RFAM:RF01960	-0.640245	0.640245	11.1207	6.25562	0.01238	0.556058	NS	18S ribosomal RNA
5524	LOC116807674	RFAM:RF01960	-0.640245	0.640245	11.1207	6.25464	0.0123868	0.556058	NS	18S ribosomal RNA
5580	LOC121469082	RFAM:RF01960	-0.640245	0.640245	11.1207	6.25404	0.012391	0.556058	NS	18S ribosomal RNA
5525	LOC116807675	RFAM:RF01960	-0.640245	0.640245	11.1207	6.25365	0.0123938	0.556058	NS	18S ribosomal RNA
5577	LOC121469079	RFAM:RF01960	-0.640245	0.640245	11.1207	6.25221	0.0124039	0.556058	NS	18S ribosomal RNA
5578	LOC121469080	RFAM:RF01960	-0.640245	0.640245	11.1207	6.25076	0.012414	0.556058	NS	18S ribosomal RNA
5579	LOC121469081	RFAM:RF01960	-0.640245	0.640245	11.1207	6.24927	0.0124244	0.556058	NS	18S ribosomal RNA
3195	GABRB3	100230475	0.564448	0.564448	6.39503	6.24912	0.0124255	0.556058	NS	gamma-aminobutyric acid type A receptor subunit beta3
645	ASB8	115491442	-0.981335	0.981335	1.81811	6.23707	0.0125103	0.556058	NS	ankyrin repeat and SOCS box containing 8	transcript variant X2
9514	ST8SIA3	100229524	0.653904	0.653904	5.79156	6.21544	0.0126641	0.556058	NS	ST8 alpha-N-acetyl-neuraminide alpha-2	8-sialyltransferase 3
4692	LOC100220563	100220563	-0.805498	0.805498	3.06093	6.20764	0.01272	0.556058	NS	PTTG1 interacting protein
6827	NSD1	100219515	0.61624	0.61624	5.70709	6.20678	0.0127262	0.556058	NS	nuclear receptor binding SET domain protein 1	transcript variant X2
2678	EPHA5	100227363	0.557825	0.557825	5.98594	6.20259	0.0127564	0.556058	NS	EPH receptor A5	transcript variant X10
2876	FAM32A	100190485	-0.576607	0.576607	7.57918	6.20071	0.0127699	0.556058	NS	family with sequence similarity 32 member A
3201	GAD1	778442	1.0793	1.0793	8.09547	6.19249	0.0128294	0.556058	NS	glutamate decarboxylase 1
8860	SGO2	100228178	1.95669	1.95669	-0.335675	6.18925	0.0128529	0.556058	NS	shugoshin 2
11067	ZMYND8	100230619	0.366087	0.366087	8.20901	6.18605	0.0128761	0.556058	NS	zinc finger MYND-type containing 8	transcript variant X12
2004	CYGB	100224652	1.2162	1.2162	4.21197	6.18219	0.0129043	0.556058	NS	cytoglobin
4074	ITPR1	100229045	0.435806	0.435806	7.81461	6.18186	0.0129066	0.556058	NS	inositol 1	4	5-trisphosphate receptor type 1	transcript variant X7
2587	ELFN2	105758587	0.905646	0.905646	6.20953	6.17997	0.0129205	0.556058	NS	extracellular leucine rich repeat and fibronectin type III domain containing 2	transcript variant X
6475	NALF2	100227539	0.952806	0.952806	4.01239	6.17208	0.0129782	0.556058	NS	NALCN channel auxiliary factor 2
4193	KCNN2	100230275	0.945438	0.945438	3.65319	6.17045	0.0129901	0.556058	NS	potassium calcium-activated channel subfamily N member 2	transcript variant X2
7113	PAX2	100220258	-1.15718	1.15718	1.99898	6.16533	0.0130278	0.556058	NS	paired box 2	transcript variant X3
4103	JMJD8	100190075	-0.97362	0.97362	1.47158	6.15742	0.0130862	0.556058	NS	jumonji domain containing 8
1822	CPM	100225708	-1.30605	1.30605	1.05807	6.15496	0.0131044	0.556058	NS	carboxypeptidase M	transcript variant X1
1911	CSMD1	100230644	0.474117	0.474117	5.9085	6.12671	0.0133154	0.556058	NS	CUB and Sushi multiple domains 1	transcript variant X2
2552	EIF3G	115491604	-0.554844	0.554844	4.86226	6.12398	0.013336	0.556058	NS	eukaryotic translation initiation factor 3 subunit G	transcript variant X1
2799	F5	100218818	0.821141	0.821141	2.41173	6.11859	0.0133768	0.556058	NS	coagulation factor V	transcript variant X1
982	BRS3	121468023	2.89079	2.89079	-0.880223	6.10582	0.0134737	0.556058	NS	bombesin receptor subtype 3
6858	NTMT1	100222445	-0.521	0.521	6.39266	6.1025	0.0134991	0.556058	NS	N-terminal Xaa-Pro-Lys N-methyltransferase 1
6635	NFIB	100221557	-0.503199	0.503199	5.93942	6.09242	0.0135763	0.556058	NS	nuclear factor I B	transcript variant X14
2194	DHX29	100223886	0.705961	0.705961	4.50213	6.06623	0.0137791	0.556058	NS	DExH-box helicase 29
316	AKR7A2	100190058	-0.540384	0.540384	5.46609	6.06445	0.013793	0.556058	NS	aldo-keto reductase family 7 member A2	transcript variant X2
9640	SV2B	100222606	0.985405	0.985405	4.1399	6.05758	0.0138468	0.556058	NS	synaptic vesicle glycoprotein 2B	transcript variant X2
8737	SEL1L	100231514	0.638274	0.638274	5.59841	6.05728	0.0138491	0.556058	NS	SEL1L adaptor subunit of ERAD E3 ubiquitin ligase	transcript variant X2
4112	JUND	115490823	-0.804646	0.804646	3.14065	6.04898	0.0139144	0.556058	NS	JunD proto-oncogene	AP-1 transcription factor subunit
1681	CNKSR2	100230795	0.646511	0.646511	7.77677	6.04019	0.0139838	0.556058	NS	connector enhancer of kinase suppressor of Ras 2	transcript variant X2
182	ADAMTSL3	100226484	1.0643	1.0643	1.28883	6.03997	0.0139856	0.556058	NS	ADAMTS like 3
7502	PLS3	100232318	-0.579404	0.579404	6.19362	6.03499	0.014025	0.556058	NS	plastin 3	transcript variant X3
2331	DOCK4	121469184	0.60915	0.60915	6.69097	6.02799	0.0140807	0.556058	NS	dedicator of cytokinesis 4	transcript variant X3
6473	NALCN	100226697	0.572002	0.572002	7.70349	6.0276	0.0140839	0.556058	NS	sodium leak channel	non-selective	transcript variant X9
8646	SCAI	100221080	0.433119	0.433119	6.98773	6.02425	0.0141106	0.556058	NS	suppressor of cancer cell invasion	transcript variant X1
3566	GRTP1	100232388	1.10303	1.10303	2.86364	6.02201	0.0141285	0.556058	NS	growth hormone regulated TBC protein 1
8202	REPS2	100223180	0.675154	0.675154	4.31777	6.0129	0.0142017	0.556058	NS	RALBP1 associated Eps domain containing 2	transcript variant X2
6927	NXPH2	100225220	0.694532	0.694532	4.21561	6.01145	0.0142133	0.556058	NS	neurexophilin 2
6125	MIDEAS	100223903	0.6495	0.6495	3.5409	5.99726	0.0143281	0.556058	NS	mitotic deacetylase associated SANT domain protein	transcript variant X1
3196	GABRD	100221609	0.990062	0.990062	4.22467	5.98678	0.0144135	0.556058	NS	gamma-aminobutyric acid type A receptor subunit delta	transcript variant X2
10815	WDR53	100223407	1.22325	1.22325	0.299387	5.98673	0.0144139	0.556058	NS	WD repeat domain 53
4978	LOC100226888	100226888	-1.81359	1.81359	0.271069	5.98635	0.014417	0.556058	NS	myelin P2 protein
5095	LOC100229769	100229769	-0.669539	0.669539	4.24858	5.98296	0.0144448	0.556058	NS	putative PIP5K1A and PSMD4-like protein
3756	HMOX1	100226348	-1.11986	1.11986	4.33607	5.9803	0.0144665	0.556058	NS	heme oxygenase 1
3844	HTRA1	100219623	-0.74287	0.74287	6.27649	5.97875	0.0144793	0.556058	NS	HtrA serine peptidase 1
8740	SELENOH	100222865	-1.64848	1.64848	-0.386779	5.97055	0.0145468	0.556058	NS	selenoprotein H
4914	LOC100225337	100225337	0.594926	0.594926	4.16254	5.96781	0.0145694	0.556058	NS	guanylate cyclase soluble subunit beta-2
5135	LOC100230724	100230724	0.42746	0.42746	6.47535	5.96757	0.0145714	0.556058	NS	tetratricopeptide repeat protein 14	transcript variant X3
1615	CLCN4	100227573	0.792874	0.792874	5.94865	5.96127	0.0146235	0.556058	NS	chloride voltage-gated channel 4	transcript variant X2
1926	CSRNP3	100230373	0.726241	0.726241	6.41575	5.9587	0.0146448	0.556058	NS	cysteine and serine rich nuclear protein 3	transcript variant X3
10698	VIM	100226733	-1.27712	1.27712	10.0845	5.95869	0.0146449	0.556058	NS	vimentin
4143	KCNA2	105758877	0.421084	0.421084	7.85084	5.93978	0.0148029	0.558541	NS	potassium voltage-gated channel subfamily A member 2	transcript variant X3
2834	FAM13C	100230905	0.763259	0.763259	3.37539	5.93889	0.0148104	0.558541	NS	family with sequence similarity 13 member C	transcript variant X2
5611	LOC121469604	121469604	1.15423	1.15423	1.80377	5.92815	0.0149009	0.560062	NS	collagen alpha-1(I) chain-like
520	AREL1	100219100	0.465281	0.465281	6.41094	5.91863	0.0149816	0.560567	NS	apoptosis resistant E3 ubiquitin protein ligase 1	transcript variant X1
4171	KCNJ10	100230448	-0.898584	0.898584	2.72618	5.90306	0.0151146	0.560567	NS	potassium inwardly rectifying channel subfamily J member 10	transcript variant X2
9940	TIMP4	105759001	-0.622727	0.622727	3.65141	5.89737	0.0151635	0.560567	NS	TIMP metallopeptidase inhibitor 4
9326	SOD3	100228533	-0.57314	0.57314	5.83233	5.89389	0.0151935	0.560567	NS	superoxide dismutase 3
9631	SURF2	100190571	-0.625135	0.625135	4.57379	5.89044	0.0152233	0.560567	NS	surfeit 2
2892	FAM89A	115494385	-0.723722	0.723722	4.64094	5.88067	0.015308	0.560567	NS	family with sequence similarity 89 member A
7706	PRDM16	100229260	1.14817	1.14817	3.46095	5.88031	0.0153111	0.560567	NS	PR/SET domain 16	transcript variant X2
4711	LOC100220974	100220974	0.695047	0.695047	4.13842	5.87824	0.0153291	0.560567	NS	dynein light chain 1	axonemal	transcript variant X2
6133	MIGA2	100224362	0.694153	0.694153	5.59877	5.87398	0.0153663	0.560567	NS	mitoguardin 2	transcript variant X1
3179	GAB1	100222864	-0.771565	0.771565	7.5231	5.86098	0.0154802	0.562883	NS	GRB2 associated binding protein 1	transcript variant X6
8430	RPL23A	100190675	-0.494716	0.494716	8.07567	5.83921	0.0156728	0.564336	NS	ribosomal protein L23a
6673	NINJ2	100226983	-2.03492	2.03492	0.0373365	5.83795	0.0156841	0.564336	NS	ninjurin 2	transcript variant X2
6616	NEURL1	100218006	0.645702	0.645702	4.10591	5.83515	0.0157091	0.564336	NS	neuralized E3 ubiquitin protein ligase 1	transcript variant X1
10104	TMEM50A	100190570	-0.659985	0.659985	4.90621	5.83207	0.0157366	0.564336	NS	transmembrane protein 50A
2922	FBLN5	100222931	-1.10255	1.10255	1.0416	5.82802	0.0157729	0.564336	NS	fibulin 5
4817	LOC100223250	100223250	-0.555157	0.555157	4.6032	5.81498	0.0158902	0.566717	NS	C-factor
3241	GARNL3	100223003	0.775692	0.775692	4.80071	5.79985	0.0160275	0.569659	NS	GTPase activating Rap/RanGAP domain like 3	transcript variant X2
2514	EFNB2	100219955	0.482813	0.482813	6.08396	5.79468	0.0160748	0.569659	NS	ephrin B2
309	AKAP5	105759324	1.07134	1.07134	2.41392	5.78848	0.0161315	0.569862	NS	A-kinase anchoring protein 5	transcript variant X1
8075	RAP2A	100231424	0.469935	0.469935	7.86014	5.78155	0.0161953	0.570309	NS	RAP2A	member of RAS oncogene family
10602	USF1	115498417	-0.590966	0.590966	3.5498	5.77227	0.016281	0.570773	NS	upstream transcription factor 1
7406	PKD1	100225143	0.753291	0.753291	4.82862	5.76769	0.0163235	0.570773	NS	polycystin 1	transient receptor potential channel interacting
10326	TRPC6	100217642	1.06488	1.06488	3.26022	5.76357	0.0163618	0.570773	NS	transient receptor potential cation channel subfamily C member 6
7675	PPP2R5A	100218071	-0.412335	0.412335	7.71976	5.74282	0.0165562	0.575754	NS	protein phosphatase 2 regulatory subunit B'alpha	transcript variant X1
5777	LSM14A	100230047	-0.34273	0.34273	7.39862	5.72771	0.0166992	0.578924	NS	LSM14A mRNA processing body assembly factor	transcript variant X1
4013	IQCK	105760894	-1.87317	1.87317	2.27998	5.71132	0.0168559	0.582546	NS	IQ motif containing K	transcript variant X5
2914	FAT3	100223418	0.58643	0.58643	5.87388	5.70371	0.0169291	0.583271	NS	FAT atypical cadherin 3	transcript variant X2
8970	SLC12A5	100230546	0.543645	0.543645	7.71122	5.69585	0.0170051	0.584085	NS	solute carrier family 12 member 5	transcript variant X3
909	BIN1	100219782	0.429883	0.429883	6.74811	5.68684	0.0170926	0.584303	NS	bridging integrator 1	transcript variant X17
5212	LOC101233080	101233080	1.24344	1.24344	0.667077	5.6808	0.0171515	0.584303	NS	acyl-coenzyme A thioesterase 1-like
3140	FSTL4	100219147	0.56911	0.56911	3.91795	5.67907	0.0171685	0.584303	NS	follistatin like 4	transcript variant X3
8110	RASSF1	100225906	-1.12953	1.12953	0.736699	5.67322	0.0172258	0.584472	NS	Ras association domain family member 1
9691	SZT2	100220280	0.492172	0.492172	5.48965	5.65203	0.0174351	0.58868	NS	SZT2 subunit of KICSTOR complex	transcript variant X5
5288	LOC105759242	105759242	-1.00199	1.00199	2.40067	5.65001	0.0174553	0.58868	NS	BCL2/adenovirus E1B 19 kDa protein-interacting protein 3	transcript variant X2
9400	SPON2	100217796	1.59891	1.59891	3.29413	5.64051	0.0175501	0.590094	NS	spondin 2	transcript variant X2
945	BOC	100226489	-1.28623	1.28623	2.0309	5.62443	0.0177118	0.592194	NS	BOC cell adhesion associated	oncogene regulated	transcript variant X1
8489	RPS26	100190144	-0.717564	0.717564	3.74673	5.6221	0.0177354	0.592194	NS	ribosomal protein S26
936	BMPR1B	100218713	-1.03751	1.03751	2.83077	5.61641	0.017793	0.592194	NS	bone morphogenetic protein receptor type 1B
3974	INPPL1	100222899	0.712551	0.712551	3.35438	5.61329	0.0178247	0.592194	NS	inositol polyphosphate phosphatase like 1
3821	HSPA4L	121469924	0.513815	0.513815	8.24911	5.60236	0.0179363	0.59347	NS	heat shock protein family A (Hsp70) member 4 like
4779	LOC100222342	100222342	0.64805	0.64805	3.24213	5.58361	0.0181293	0.59347	NS	transient receptor potential cation channel subfamily V member 2	transcript variant X3
1203	CASP9	100227981	-1.11949	1.11949	1.26427	5.57726	0.0181952	0.59347	NS	caspase 9	transcript variant X1
10139	TMSB15B	100190397	-0.707831	0.707831	4.16379	5.57242	0.0182455	0.59347	NS	thymosin beta 15B
2763	EXD2	100222893	0.593138	0.593138	4.53895	5.57121	0.0182581	0.59347	NS	exonuclease 3'-5' domain containing 2	transcript variant X2
2091	DCX	752002	1.24365	1.24365	1.33693	5.57007	0.0182701	0.59347	NS	doublecortin	transcript variant X1
7334	PHLPP2	100220847	0.662559	0.662559	5.00481	5.5586	0.0183901	0.59347	NS	PH domain and leucine rich repeat protein phosphatase 2	transcript variant X1
21	ABCA3	100224528	0.570532	0.570532	6.00752	5.55573	0.0184203	0.59347	NS	ATP binding cassette subfamily A member 3
3937	ILDR2	100225267	1.06606	1.06606	3.73928	5.55192	0.0184604	0.59347	NS	immunoglobulin like domain containing receptor 2	transcript variant X4
7302	PHB	100190326	-0.930121	0.930121	1.59608	5.55117	0.0184683	0.59347	NS	prohibitin	transcript variant X1
440	ANLN	100217730	-1.10689	1.10689	5.05661	5.55109	0.0184692	0.59347	NS	anillin actin binding protein	transcript variant X2
6769	NPNT	100218132	1.3025	1.3025	1.59091	5.54807	0.0185011	0.59347	NS	nephronectin	transcript variant X1
4940	LOC100225943	100225943	0.442143	0.442143	6.86613	5.53113	0.0186811	0.59474	NS	DAB2 interacting protein	transcript variant X6
7756	PRLHR	100231071	0.897661	0.897661	2.70329	5.5311	0.0186813	0.59474	NS	prolactin releasing hormone receptor	transcript variant X2
6250	MRPL20	100190332	-0.493853	0.493853	5.26614	5.52288	0.0187693	0.59474	NS	mitochondrial ribosomal protein L20
6101	MGAT5	100228988	0.779013	0.779013	5.33747	5.51722	0.0188301	0.59474	NS	alpha-1	6-mannosylglycoprotein 6-beta-N-acetylglucosaminyltransferase
1966	CTSZ	100225523	-0.549371	0.549371	4.86024	5.51492	0.0188549	0.59474	NS	cathepsin Z
7120	PBX1	100231384	0.72356	0.72356	5.23506	5.51107	0.0188965	0.59474	NS	PBX homeobox 1	transcript variant X3
5166	LOC100231535	100231535	-1.04364	1.04364	0.862662	5.50919	0.0189169	0.59474	NS	zinc finger protein 665	transcript variant X4
5915	MAPK8IP3	100227405	0.78695	0.78695	7.4086	5.49295	0.0190933	0.59474	NS	mitogen-activated protein kinase 8 interacting protein 3	transcript variant X14
9748	TATDN3	100190599	-0.533364	0.533364	5.99846	5.48519	0.0191782	0.59474	NS	TatD DNase domain containing 3	transcript variant X1
4838	LOC100223864	100223864	-0.741026	0.741026	3.84401	5.48043	0.0192305	0.59474	NS	protein farnesyltransferase subunit beta	transcript variant X1
5964	MBOAT2	100219202	0.520519	0.520519	5.35796	5.4786	0.0192506	0.59474	NS	membrane bound O-acyltransferase domain containing 2	transcript variant X3
8060	RALYL	100225950	0.553549	0.553549	5.95223	5.47629	0.0192761	0.59474	NS	RALY RNA binding protein like	transcript variant X1
7306	PHC3	100219263	0.66961	0.66961	4.54415	5.47181	0.0193256	0.59474	NS	polyhomeotic homolog 3	transcript variant X2
3354	GLI3	100227712	0.69433	0.69433	3.25797	5.47113	0.0193331	0.59474	NS	GLI family zinc finger 3	transcript variant X1
3540	GRIN2B	751956	0.484071	0.484071	6.35742	5.46258	0.0194279	0.59474	NS	glutamate ionotropic receptor NMDA type subunit 2B	transcript variant X2
176	ADAMTS5	100227116	0.976068	0.976068	1.62229	5.45714	0.0194885	0.59474	NS	ADAM metallopeptidase with thrombospondin type 1 motif 5
5535	LOC116808643	116808643	-1.0912	1.0912	3.13669	5.45594	0.0195019	0.59474	NS	uncharacterized LOC116808643	transcript variant X5
2176	DGKI	105758581	0.584514	0.584514	4.85233	5.45286	0.0195363	0.59474	NS	diacylglycerol kinase iota	transcript variant X2
8456	RPL8	100190564	-0.519904	0.519904	7.05085	5.44982	0.0195704	0.59474	NS	ribosomal protein L8
3674	HEBP2	100231558	-1.14791	1.14791	4.7193	5.44662	0.0196062	0.59474	NS	heme binding protein 2
5116	LOC100230245	100230245	0.500252	0.500252	4.86115	5.43224	0.0197683	0.594841	NS	guanine nucleotide-binding protein G(q) subunit alpha
4573	LOC100190731	100190731	-0.929343	0.929343	1.73276	5.42856	0.01981	0.594841	NS	metallothionein II-like
2932	FBXL2	100230638	0.426002	0.426002	5.91327	5.42006	0.0199067	0.594841	NS	F-box and leucine rich repeat protein 2	transcript variant X1
576	ARHGEF7	100230434	0.389485	0.389485	7.11484	5.41817	0.0199283	0.594841	NS	Rho guanine nucleotide exchange factor 7	transcript variant X3
4746	LOC100221738	100221738	0.373601	0.373601	6.98939	5.41568	0.0199567	0.594841	NS	unconventional myosin-X	transcript variant X1
7499	PLPPR5	105759448	0.4606	0.4606	6.43417	5.40959	0.0200264	0.594841	NS	phospholipid phosphatase related 5	transcript variant X2
2838	FAM163B	100220493	1.11319	1.11319	2.172	5.40752	0.0200501	0.594841	NS	family with sequence similarity 163 member B
10579	UNC79	100220931	0.376167	0.376167	6.87713	5.40528	0.0200759	0.594841	NS	unc-79 homolog	NALCN channel complex subunit	transcript variant X3
2242	DLGAP2	100228827	0.730678	0.730678	4.52965	5.40413	0.0200891	0.594841	NS	DLG associated protein 2	transcript variant X11
8264	RHOB	100219840	-0.646718	0.646718	5.98704	5.39926	0.0201452	0.594924	NS	ras homolog family member B
4602	LOC100218256	100218256	-0.8082	0.8082	1.67338	5.38636	0.0202948	0.59619	NS	ATR interacting protein	transcript variant X1
10569	UNC13A	100220362	0.4002	0.4002	7.84943	5.38586	0.0203006	0.59619	NS	unc-13 homolog A	transcript variant X14
7688	PPP4R4	100219065	0.59324	0.59324	5.04098	5.36088	0.0205934	0.59619	NS	protein phosphatase 4 regulatory subunit 4	transcript variant X4
4666	LOC100219930	100219930	0.560802	0.560802	5.12534	5.34339	0.020801	0.59619	NS	contactin-associated protein-like 4
10471	UBALD1	100222543	-0.592573	0.592573	4.19437	5.33133	0.0209454	0.59619	NS	UBA like domain containing 1
3102	FOXN2	100219023	-0.647814	0.647814	5.43159	5.3226	0.0210506	0.59619	NS	forkhead box N2	transcript variant X1
7504	PLXNA1	100227879	0.596864	0.596864	6.92853	5.31807	0.0211054	0.59619	NS	plexin A1
9424	SPTSSA	100231517	-0.425297	0.425297	5.95812	5.31553	0.0211362	0.59619	NS	serine palmitoyltransferase small subunit A
8537	RSKR	100231905	-1.30811	1.30811	0.701676	5.29181	0.0214259	0.59619	NS	ribosomal protein S6 kinase related
6828	NSD2	100222807	0.377342	0.377342	6.40113	5.29175	0.0214266	0.59619	NS	nuclear receptor binding SET domain protein 2	transcript variant X2
1517	CHCHD10	100190359	-1.67582	1.67582	-0.24388	5.29049	0.0214422	0.59619	NS	coiled-coil-helix-coiled-coil-helix domain containing 10
7152	PCMTD2	105758728	0.508554	0.508554	4.81146	5.28708	0.0214842	0.59619	NS	protein-L-isoaspartate (D-aspartate) O-methyltransferase domain containing 2	transcript variant X1
2989	FEZF1	100221261	-1.10214	1.10214	6.44684	5.28328	0.0215311	0.59619	NS	FEZ family zinc finger 1
2913	FAT1	100231872	0.338935	0.338935	7.48404	5.28076	0.0215623	0.59619	NS	FAT atypical cadherin 1	transcript variant X5
6892	NUDT6	100224908	-0.88447	0.88447	1.71737	5.27353	0.0216521	0.59619	NS	nudix hydrolase 6	transcript variant X1
9389	SPHKAP	100223386	0.613675	0.613675	5.98193	5.26783	0.0217231	0.59619	NS	SPHK1 interactor	AKAP domain containing	transcript variant X11
7554	POLE4	100222316	-0.932102	0.932102	0.993375	5.26754	0.0217267	0.59619	NS	DNA polymerase epsilon 4	accessory subunit
6028	MED21	100190702	-0.987462	0.987462	1.07411	5.26626	0.0217427	0.59619	NS	mediator complex subunit 21
1356	CDC42EP1	100228286	1.55432	1.55432	-0.549493	5.26597	0.0217463	0.59619	NS	CDC42 effector protein 1
5675	LOC121470997	121470997	-0.835073	0.835073	2.64163	5.265	0.0217584	0.59619	NS	uncharacterized LOC121470997
7223	PDPK1	100227045	0.527465	0.527465	5.71041	5.26181	0.0217983	0.59619	NS	3-phosphoinositide dependent protein kinase 1	transcript variant X10
10376	TTBK1	100220011	0.969283	0.969283	3.94627	5.25266	0.0219132	0.59619	NS	tau tubulin kinase 1	transcript variant X2
6537	NDRG1	100230327	-0.708031	0.708031	7.72657	5.24525	0.0220067	0.59619	NS	N-myc downstream regulated 1	transcript variant X2
8165	RBPMS2	100221566	-0.952171	0.952171	1.24699	5.22383	0.0222794	0.59619	NS	RNA binding protein	mRNA processing factor 2	transcript variant X2
5278	LOC105759153	105759153	-1.233	1.233	0.800942	5.21938	0.0223366	0.59619	NS	regulator of cell cycle RGCC	transcript variant X1
2736	ESRP1	100218290	-1.66389	1.66389	-0.0399231	5.20786	0.022485	0.59619	NS	epithelial splicing regulatory protein 1
8078	RAPGEF1	100223502	0.685913	0.685913	5.38599	5.20603	0.0225087	0.59619	NS	Rap guanine nucleotide exchange factor 1	transcript variant X12
9773	TBC1D9	100219157	0.563799	0.563799	8.22477	5.20377	0.022538	0.59619	NS	TBC1 domain family member 9	transcript variant X2
8877	SH3BP4	100232655	-0.508111	0.508111	4.2359	5.20354	0.0225409	0.59619	NS	SH3 domain binding protein 4
9134	SLC5A11	100223179	-2.00851	2.00851	-0.232019	5.20338	0.022543	0.59619	NS	solute carrier family 5 member 11	transcript variant X3
6869	NUAK1	100219591	0.688248	0.688248	4.95559	5.19824	0.0226098	0.59619	NS	NUAK family kinase 1
4113	KALRN	100232281	0.582197	0.582197	7.12271	5.19652	0.0226322	0.59619	NS	kalirin RhoGEF kinase	transcript variant X3
8864	SGSM1	100218947	0.743522	0.743522	5.85369	5.18613	0.0227679	0.59619	NS	small G protein signaling modulator 1	transcript variant X3
453	ANTXR2	100218497	-0.644406	0.644406	5.02102	5.17189	0.0229552	0.59619	NS	ANTXR cell adhesion molecule 2
10975	ZC3H12B	100228442	0.478495	0.478495	6.60709	5.1679	0.0230081	0.59619	NS	zinc finger CCCH-type containing 12B	transcript variant X4
1339	CD99L2	101233069	0.743423	0.743423	2.94861	5.1589	0.0231275	0.59619	NS	CD99 molecule like 2
4714	LOC100221052	100221052	-1.37773	1.37773	0.0489236	5.15756	0.0231454	0.59619	NS	transforming growth factor beta activator LRRC32-like	transcript variant X2
8833	SF3B5	100231859	-0.859879	0.859879	2.91536	5.1566	0.0231582	0.59619	NS	splicing factor 3b subunit 5
4214	KCTD21	100227876	0.87188	0.87188	3.94184	5.14817	0.0232708	0.59619	NS	potassium channel tetramerization domain containing 21	transcript variant X2
8282	RICTOR	100231954	0.561057	0.561057	6.25721	5.14499	0.0233136	0.59619	NS	RPTOR independent companion of MTOR complex 2	transcript variant X1
5515	LOC116806990	116806990	0.8213	0.8213	3.86203	5.13558	0.0234402	0.59619	NS	microtubule-associated protein 1B	transcript variant X1
7701	PRDM10	100225308	0.486985	0.486985	6.49557	5.13217	0.0234864	0.59619	NS	PR/SET domain 10	transcript variant X16
7962	R3HDM1	100220368	0.482364	0.482364	7.15076	5.13067	0.0235067	0.59619	NS	R3H domain containing 1	transcript variant X7
2579	ELAPOR2	100218176	0.567143	0.567143	6.39481	5.12269	0.023615	0.59619	NS	endosome-lysosome associated apoptosis and autophagy regulator family member 2
287	AIF1L	100220556	-0.692342	0.692342	6.68932	5.12126	0.0236345	0.59619	NS	allograft inflammatory factor 1 like
9142	SLC6A17	100231778	0.680396	0.680396	6.19491	5.12022	0.0236486	0.59619	NS	solute carrier family 6 member 17
1586	CIAO2A	100190063	-0.541412	0.541412	4.61243	5.11554	0.0237125	0.59619	NS	cytosolic iron-sulfur assembly component 2A
5290	LOC105759318	105759318	1.40031	1.40031	0.34779	5.11422	0.0237305	0.59619	NS	uncharacterized LOC105759318	transcript variant X2
7757	PRLR	116806813	0.994646	0.994646	2.14234	5.10791	0.023817	0.59619	NS	prolactin receptor	transcript variant X3
7296	PHACTR1	100232821	0.683462	0.683462	5.76871	5.10774	0.0238194	0.59619	NS	phosphatase and actin regulator 1	transcript variant X9
10526	UBR4	115498007	0.356615	0.356615	8.27204	5.10645	0.0238371	0.59619	NS	ubiquitin protein ligase E3 component n-recognin 4	transcript variant X3
3501	GPRC5B	100227098	-0.568961	0.568961	8.05838	5.08287	0.0241633	0.59619	NS	G protein-coupled receptor class C group 5 member B	transcript variant X2
2258	DMGDH	100231246	1.05796	1.05796	1.4786	5.07137	0.0243241	0.59619	NS	dimethylglycine dehydrogenase
2623	EMP1	100218633	-2.31563	2.31563	-0.86631	5.07023	0.0243402	0.59619	NS	epithelial membrane protein 1
5978	MCF2	100220204	-0.89108	0.89108	2.97627	5.06714	0.0243836	0.59619	NS	MCF.2 cell line derived transforming sequence	transcript variant X2
1731	COL19A1	100225912	1.34326	1.34326	0.560307	5.06604	0.024399	0.59619	NS	collagen type XIX alpha 1 chain
6317	MSRB2	101234213	-1.34393	1.34393	0.335298	5.06527	0.0244099	0.59619	NS	methionine sulfoxide reductase B2	transcript variant X2
1105	CACNA1A	121468269	0.451357	0.451357	6.08553	5.06066	0.0244749	0.59619	NS	calcium voltage-gated channel subunit alpha1 A
7750	PRKDC	100224961	0.517561	0.517561	6.22431	5.0451	0.0246957	0.59619	NS	protein kinase	DNA-activated	catalytic subunit
11107	ZNF512B	100230627	0.639377	0.639377	4.70311	5.03332	0.0248642	0.59619	NS	zinc finger protein 512B	transcript variant X2
5445	LOC115497297	115497297	-1.6046	1.6046	-0.298593	5.03028	0.0249078	0.59619	NS	nascent polypeptide-associated complex subunit alpha	muscle-specific form-like
5866	MANF	100190295	-0.597746	0.597746	4.85914	5.02881	0.024929	0.59619	NS	mesencephalic astrocyte derived neurotrophic factor
1148	CAMK1G	105758886	0.866167	0.866167	1.3163	5.01554	0.0251208	0.59619	NS	calcium/calmodulin dependent protein kinase IG
1785	COPS5	100190188	-0.414068	0.414068	6.72753	5.01262	0.0251632	0.59619	NS	COP9 signalosome subunit 5
1065	C2H8orf34	100228816	0.420838	0.420838	5.59008	5.0122	0.0251693	0.59619	NS	chromosome 2 C8orf34 homolog	transcript variant X2
4354	KMT2A	100231049	0.496618	0.496618	5.94934	5.00198	0.0253183	0.59619	NS	lysine methyltransferase 2A	transcript variant X1
8419	RPL13	100231470	-0.580353	0.580353	7.04983	4.99888	0.0253637	0.59619	NS	ribosomal protein L13
299	AK5	100229919	0.664875	0.664875	6.64239	4.99689	0.0253929	0.59619	NS	adenylate kinase 5
725	ATP2B1	100219974	0.390496	0.390496	9.82019	4.99246	0.0254579	0.59619	NS	ATPase plasma membrane Ca2+ transporting 1	transcript variant X1
3321	GGT1	100219009	-0.595794	0.595794	3.87257	4.98891	0.0255103	0.59619	NS	gamma-glutamyltransferase 1	transcript variant X2
9206	SMARCD3	100219764	0.539995	0.539995	6.64471	4.98053	0.0256341	0.59619	NS	SWI/SNF related	matrix associated	actin dependent regulator of chromatin	subfamily d	member 3	t
569	ARHGEF26	100226493	-0.933247	0.933247	2.13523	4.98033	0.0256371	0.59619	NS	Rho guanine nucleotide exchange factor 26
6789	NR1D1	115490652	-1.40835	1.40835	0.657969	4.97845	0.025665	0.59619	NS	nuclear receptor subfamily 1 group D member 1
1642	CLOCK	100219382	0.406875	0.406875	6.02143	4.97468	0.025721	0.59619	NS	clock circadian regulator	transcript variant X8
10674	VASH1	100221915	0.629016	0.629016	3.84262	4.97227	0.0257569	0.59619	NS	vasohibin 1	transcript variant X3
2643	ENPP3	100219928	-0.839819	0.839819	3.30911	4.96957	0.0257971	0.59619	NS	ectonucleotide pyrophosphatase/phosphodiesterase 3
2072	DCLK3	100230236	1.65421	1.65421	-0.520056	4.96889	0.0258072	0.59619	NS	doublecortin like kinase 3	transcript variant X1
10177	TNRC6B	100217681	-0.422519	0.422519	5.27488	4.9654	0.0258593	0.59619	NS	trinucleotide repeat containing adaptor 6B	transcript variant X3
5568	LOC121468917	121468917	-2.90306	2.90306	-0.996146	4.95957	0.0259466	0.59619	NS	olfactory receptor 14J1-like
1057	C2CD3	100226236	1.52542	1.52542	0.303554	4.95893	0.0259563	0.59619	NS	C2 domain containing 3 centriole elongation regulator	transcript variant X5
10328	TRPM2	100219588	0.882327	0.882327	5.64232	4.95805	0.0259695	0.59619	NS	transient receptor potential cation channel subfamily M member 2	transcript variant X1
3833	HTATSF1	100219228	0.702519	0.702519	4.41906	4.95769	0.0259749	0.59619	NS	HIV-1 Tat specific factor 1
11122	ZNF638	100232274	-0.75266	0.75266	3.59763	4.95334	0.0260403	0.59619	NS	zinc finger protein 638
1622	CLDN20	100226031	-0.832721	0.832721	1.94734	4.94698	0.0261363	0.59619	NS	claudin 20
9600	STXBP5	100222210	0.426541	0.426541	6.37587	4.94103	0.0262263	0.59619	NS	syntaxin binding protein 5	transcript variant X1
8450	RPL4	100233145	-0.419261	0.419261	8.3023	4.94006	0.0262411	0.59619	NS	ribosomal protein L4
4353	KLHL8	100227795	0.494043	0.494043	4.41389	4.93915	0.0262549	0.59619	NS	kelch like family member 8	transcript variant X5
7793	PRRC2B	100224439	0.430087	0.430087	8.78748	4.93775	0.0262762	0.59619	NS	proline rich coiled-coil 2B	transcript variant X12
5203	LOC100232659	100232659	-0.898015	0.898015	1.78853	4.93515	0.0263157	0.59619	NS	heparan sulfate glucosamine 3-O-sulfotransferase 3B1
5661	LOC121470800	121470800	1.52229	1.52229	-0.51723	4.93008	0.0263931	0.59619	NS	serine/arginine repetitive matrix protein 2-like	transcript variant X1
6969	OPHN1	100228490	0.642278	0.642278	5.32086	4.92958	0.0264007	0.59619	NS	oligophrenin 1	transcript variant X1
4453	LETM1	100229484	0.640917	0.640917	6.45142	4.92935	0.0264042	0.59619	NS	leucine zipper and EF-hand containing transmembrane protein 1
732	ATP5F1C	100190435	-0.355419	0.355419	7.38423	4.92733	0.0264352	0.59619	NS	ATP synthase F1 subunit gamma	transcript variant X1
7778	PRPF4	100219639	-0.610724	0.610724	3.38763	4.92702	0.0264399	0.59619	NS	pre-mRNA processing factor 4
1563	CHRM4	100220023	0.953877	0.953877	5.17744	4.92673	0.0264444	0.59619	NS	cholinergic receptor muscarinic 4
9926	TIE1	100231818	-0.703595	0.703595	3.26295	4.92385	0.0264885	0.59619	NS	tyrosine kinase with immunoglobulin like and EGF like domains 1	transcript variant X1
281	AHI1	100223804	0.576539	0.576539	3.64042	4.91894	0.0265638	0.59619	NS	Abelson helper integration site 1	transcript variant X4
2667	EPB41L4B	105759018	0.428309	0.428309	5.2701	4.91794	0.0265792	0.59619	NS	erythrocyte membrane protein band 4.1 like 4B	transcript variant X3
8385	RO60	100232542	0.87261	0.87261	2.70804	4.91792	0.0265795	0.59619	NS	Ro60	Y RNA binding protein	transcript variant X2
4155	KCNE4	100224369	-0.705836	0.705836	2.79145	4.91692	0.0265949	0.59619	NS	potassium voltage-gated channel subfamily E regulatory subunit 4
6435	MYRF	100221022	-0.882096	0.882096	4.80443	4.91233	0.0266657	0.59619	NS	myelin regulatory factor	transcript variant X4
5223	LOC101233502	101233502	0.87599	0.87599	4.89687	4.90725	0.0267442	0.59619	NS	transmembrane O-mannosyltransferase targeting cadherins 1
9840	TENM1	100225619	0.566522	0.566522	6.85616	4.90686	0.0267502	0.59619	NS	teneurin transmembrane protein 1	transcript variant X11
4201	KCNS2	100225990	0.647283	0.647283	5.04664	4.90211	0.0268239	0.59619	NS	potassium voltage-gated channel modifier subfamily S member 2	transcript variant X1
4185	KCNK15	100223871	0.759574	0.759574	2.87972	4.8972	0.0269003	0.59619	NS	potassium two pore domain channel subfamily K member 15
900	BFAR	100223595	-0.478541	0.478541	4.42124	4.89402	0.0269499	0.59619	NS	bifunctional apoptosis regulator	transcript variant X2
8239	RGN	100230441	-0.887902	0.887902	2.63184	4.89152	0.026989	0.59619	NS	regucalcin	transcript variant X2
4538	LOC100190094	100190094	-0.605796	0.605796	6.1671	4.89101	0.0269969	0.59619	NS	metallothionein-I-like
3880	IFI30	100229078	-0.789764	0.789764	2.47617	4.87467	0.0272536	0.59619	NS	IFI30 lysosomal thiol reductase
819	B4GALT6	100224001	0.407851	0.407851	6.48973	4.86972	0.0273319	0.59619	NS	beta-1	4-galactosyltransferase 6
8101	RASGEF1C	100222383	1.1931	1.1931	2.30551	4.86928	0.027339	0.59619	NS	RasGEF domain family member 1C	transcript variant X3
5774	LSM1	100190294	-0.565977	0.565977	3.94796	4.86718	0.0273722	0.59619	NS	LSM1 homolog	mRNA degradation associated	transcript variant X1
10681	VAX1	100231129	-0.996888	0.996888	4.52881	4.8658	0.0273941	0.59619	NS	ventral anterior homeobox 1
6463	NACC1	121468341	-0.89021	0.89021	1.21577	4.85954	0.0274937	0.59619	NS	nucleus accumbens associated 1
4579	LOC100217665	100217665	0.435286	0.435286	6.58583	4.85298	0.0275984	0.59619	NS	sine oculis binding protein homolog	transcript variant X1
11128	ZNF704	100232606	-0.468322	0.468322	5.65097	4.84866	0.0276676	0.59619	NS	zinc finger protein 704	transcript variant X2
1846	CRABP1	100227994	-0.549545	0.549545	6.1802	4.84273	0.0277628	0.59619	NS	cellular retinoic acid binding protein 1
6793	NR2C2	100222281	0.614222	0.614222	4.25091	4.84165	0.0277803	0.59619	NS	nuclear receptor subfamily 2 group C member 2	transcript variant X1
11056	ZMAT4	100228024	-0.58313	0.58313	3.49857	4.84164	0.0277805	0.59619	NS	zinc finger matrin-type 4
5092	LOC100229710	100229710	-0.566591	0.566591	8.68546	4.84158	0.0277815	0.59619	NS	tubulin alpha-1B chain	transcript variant X1
5224	LOC101233511	101233511	-1.39496	1.39496	0.984546	4.84082	0.0277937	0.59619	NS	olfactory receptor 14A16-like
5720	LRP4	100229600	0.6187	0.6187	5.55074	4.84	0.0278069	0.59619	NS	LDL receptor related protein 4	transcript variant X1
4148	KCNB1	100232205	0.74978	0.74978	4.21675	4.83561	0.0278778	0.59619	NS	potassium voltage-gated channel subfamily B member 1	transcript variant X2
5257	LOC105758604	105758604	1.15777	1.15777	4.35388	4.83559	0.0278781	0.59619	NS	potassium voltage-gated channel subfamily A member 6-like	transcript variant X4
2270	DNAAF9	100232102	0.458692	0.458692	7.21301	4.83474	0.0278919	0.59619	NS	dynein axonemal assembly factor 9
4198	KCNQ5	100218265	0.422962	0.422962	5.43143	4.83315	0.0279176	0.59619	NS	potassium voltage-gated channel subfamily Q member 5	transcript variant X1
8983	SLC16A7	100227587	0.977708	0.977708	3.68498	4.82817	0.0279983	0.59619	NS	solute carrier family 16 member 7	transcript variant X1
9259	SNAPIN	100190527	-1.1404	1.1404	0.843607	4.8187	0.0281526	0.59619	NS	SNAP associated protein
10621	USP24	100220267	0.34969	0.34969	6.99273	4.81077	0.0282824	0.59619	NS	ubiquitin specific peptidase 24	transcript variant X1
6564	NDUFB5	100190339	-0.670844	0.670844	2.995	4.80649	0.0283527	0.59619	NS	NADH:ubiquinone oxidoreductase subunit B5
8751	SEMA3A	100230255	0.816695	0.816695	4.25654	4.80594	0.0283618	0.59619	NS	semaphorin 3A
3353	GLI2	100221648	-0.765907	0.765907	2.03266	4.80516	0.0283746	0.59619	NS	GLI family zinc finger 2
10817	WDR59	100218014	0.396148	0.396148	5.86878	4.79578	0.0285295	0.59619	NS	WD repeat domain 59	transcript variant X1
9237	SMPD3	100227648	0.458505	0.458505	6.52237	4.79541	0.0285357	0.59619	NS	sphingomyelin phosphodiesterase 3
6207	MOXD1	100221781	1.05903	1.05903	3.86498	4.79011	0.0286236	0.59619	NS	monooxygenase DBH like 1
1522	CHCHD7	101233120	-0.720476	0.720476	2.46623	4.78974	0.0286298	0.59619	NS	coiled-coil-helix-coiled-coil-helix domain containing 7	transcript variant X1
6495	NAXE	100190383	-0.672947	0.672947	2.80383	4.78133	0.0287698	0.59619	NS	NAD(P)HX epimerase
9157	SLC8A1	100226150	0.53564	0.53564	5.58929	4.78081	0.0287785	0.59619	NS	solute carrier family 8 member A1	transcript variant X5
770	ATP9A	100229226	0.561149	0.561149	8.19129	4.78012	0.0287901	0.59619	NS	ATPase phospholipid transporting 9A (putative)	transcript variant X1
6643	NFKBIZ	100232512	-1.18958	1.18958	0.875047	4.77835	0.0288198	0.59619	NS	NFKB inhibitor zeta
5275	LOC105759117	105759117	0.418582	0.418582	5.27425	4.77707	0.0288412	0.59619	NS	protein LYRIC
9355	SOX8	100220347	-0.8896	0.8896	3.42876	4.7665	0.0290187	0.59619	NS	SRY-box transcription factor 8
8427	RPL22	100220600	-0.489563	0.489563	7.69943	4.76279	0.0290813	0.59619	NS	ribosomal protein L22	transcript variant X1
5181	LOC100232098	100232098	0.844146	0.844146	5.03518	4.76019	0.0291254	0.59619	NS	vesicle-associated membrane protein 2
4888	LOC100224854	100224854	0.936505	0.936505	3.7935	4.75973	0.0291331	0.59619	NS	ankyrin repeat domain-containing protein 9-like
6210	MPDU1	121468515	-1.2224	1.2224	0.711518	4.75883	0.0291483	0.59619	NS	mannose-P-dolichol utilization defect 1
3220	GALNT14	100229575	0.695246	0.695246	2.8201	4.75694	0.0291803	0.59619	NS	polypeptide N-acetylgalactosaminyltransferase 14
1860	CREB3L2	100219636	0.605447	0.605447	2.88384	4.7535	0.0292388	0.59619	NS	cAMP responsive element binding protein 3 like 2	transcript variant X2
10828	WDR86	100226194	-0.854046	0.854046	2.54635	4.75185	0.0292668	0.59619	NS	WD repeat domain 86	transcript variant X2
6397	MYH10	100227478	0.342235	0.342235	8.25157	4.75184	0.029267	0.59619	NS	myosin heavy chain 10	transcript variant X3
3632	HAPLN2	100224076	-1.3185	1.3185	1.12498	4.74813	0.0293302	0.59619	NS	hyaluronan and proteoglycan link protein 2
3506	GPSM2	100218074	-0.423795	0.423795	5.51105	4.74682	0.0293525	0.59619	NS	G protein signaling modulator 2
1633	CLIP4	100219093	0.631273	0.631273	4.98531	4.74657	0.0293568	0.59619	NS	CAP-Gly domain containing linker protein family member 4	transcript variant X1
10922	YRDC	100217977	0.943557	0.943557	2.42227	4.74548	0.0293753	0.59619	NS	yrdC N6-threonylcarbamoyltransferase domain containing
1583	CHSY3	100223757	0.737047	0.737047	2.52099	4.74322	0.0294139	0.59619	NS	chondroitin sulfate synthase 3
8490	RPS27	115498487	-0.789917	0.789917	2.44479	4.74197	0.0294353	0.59619	NS	ribosomal protein S27
809	B3GNT9	100227588	-0.778387	0.778387	2.19397	4.7362	0.0295343	0.59619	NS	UDP-GlcNAc:betaGal beta-1	3-N-acetylglucosaminyltransferase 9	transcript variant X2
8243	RGS12	100226709	0.488393	0.488393	5.49983	4.73291	0.0295907	0.59619	NS	regulator of G protein signaling 12	transcript variant X1
6709	NME1	100231279	0.926261	0.926261	1.09042	4.7328	0.0295927	0.59619	NS	NME/NM23 nucleoside diphosphate kinase 1	transcript variant X2
5437	LOC115496993	115496993	-0.391301	0.391301	7.29832	4.73197	0.029607	0.59619	NS	histone H2A type 2-B
76	ACACA	100225257	0.623703	0.623703	5.04084	4.73147	0.0296156	0.59619	NS	acetyl-CoA carboxylase alpha	transcript variant X6
765	ATP8A1	100228586	0.587525	0.587525	7.81503	4.73102	0.0296233	0.59619	NS	ATPase phospholipid transporting 8A1	transcript variant X3
1620	CLDN11	100228754	-1.35753	1.35753	2.39833	4.7309	0.0296254	0.59619	NS	claudin 11
4139	KBTBD3	100230139	0.504268	0.504268	5.32073	4.73031	0.0296355	0.59619	NS	kelch repeat and BTB domain containing 3	transcript variant X4
7899	PTPRB	100229462	0.663267	0.663267	4.32865	4.72839	0.0296687	0.59619	NS	protein tyrosine phosphatase receptor type B	transcript variant X2
8627	SARS2	115493180	-1.33493	1.33493	0.179985	4.72497	0.0297278	0.59619	NS	seryl-tRNA synthetase 2	mitochondrial	transcript variant X1
1030	C1AH12orf75	105758585	-0.556674	0.556674	4.056	4.72399	0.0297446	0.59619	NS	chromosome 1A C12orf75 homolog
2695	ERBB2	101233610	-1.10433	1.10433	1.2504	4.72314	0.0297593	0.59619	NS	erb-b2 receptor tyrosine kinase 2
4738	LOC100221615	100221615	-0.73583	0.73583	3.07242	4.71914	0.0298287	0.59619	NS	pancreatic alpha-amylase
3309	GFRA2	100224696	-0.853242	0.853242	1.34428	4.71821	0.0298448	0.59619	NS	GDNF family receptor alpha 2
7326	PHKA2	100222170	0.535281	0.535281	5.55848	4.71766	0.0298544	0.59619	NS	phosphorylase kinase regulatory subunit alpha 2	transcript variant X1
4157	KCNG1	115497947	0.600412	0.600412	5.32127	4.71397	0.0299186	0.59619	NS	potassium voltage-gated channel modifier subfamily G member 1	transcript variant X1
9893	THAP1	100228560	1.14902	1.14902	0.308316	4.71233	0.029947	0.59619	NS	THAP domain containing 1
2597	ELOF1	115491694	-0.738562	0.738562	3.03312	4.70964	0.0299939	0.59619	NS	elongation factor 1 homolog	transcript variant X2
10273	TRAPPC9	100225553	0.775387	0.775387	5.33221	4.70953	0.0299959	0.59619	NS	trafficking protein particle complex subunit 9	transcript variant X4
3538	GRIN1	751779	0.402407	0.402407	10.0165	4.70895	0.030006	0.59619	NS	glutamate ionotropic receptor NMDA type subunit 1	transcript variant X21
6745	NOP56	100225374	-0.528419	0.528419	4.18373	4.70802	0.0300223	0.59619	NS	NOP56 ribonucleoprotein
1060	C2H18orf21	100218608	-1.25415	1.25415	0.484642	4.70547	0.0300668	0.59619	NS	chromosome 2 C18orf21 homolog
1454	CEP20	100227393	-0.558714	0.558714	4.4591	4.70115	0.0301424	0.59619	NS	centrosomal protein 20	transcript variant X1
792	AVL9	100226447	0.649077	0.649077	3.73691	4.70079	0.0301488	0.59619	NS	AVL9 cell migration associated
1702	CNR1	751607	0.68522	0.68522	6.57241	4.69613	0.0302306	0.59619	NS	cannabinoid receptor 1
2378	DRD5	100219893	0.523657	0.523657	5.08073	4.69576	0.0302371	0.59619	NS	dopamine receptor D5
2756	EVA1C	100218472	-0.949146	0.949146	1.42366	4.69432	0.0302625	0.59619	NS	eva-1 homolog C	transcript variant X2
870	BCL11B	100231589	1.10873	1.10873	3.24158	4.69414	0.0302656	0.59619	NS	BAF chromatin remodeling complex subunit BCL11B	transcript variant X1
2556	EIF3K	100190671	-0.516003	0.516003	6.93406	4.69285	0.0302884	0.59619	NS	eukaryotic translation initiation factor 3 subunit K
5335	LOC115492298	115492298	-0.658082	0.658082	3.54077	4.69134	0.030315	0.59619	NS	28S ribosomal protein S36	mitochondrial-like	transcript variant X3
1161	CAMSAP1	100230747	0.350232	0.350232	7.81811	4.69032	0.030333	0.59619	NS	calmodulin regulated spectrin associated protein 1	transcript variant X6
3979	INSR	100228094	0.670307	0.670307	5.38902	4.68822	0.03037	0.59619	NS	insulin receptor
2070	DCLK1	100225399	0.342215	0.342215	9.09509	4.68069	0.0305034	0.59619	NS	doublecortin like kinase 1	transcript variant X3
744	ATP5PO	100190523	-0.671004	0.671004	5.49946	4.67939	0.0305266	0.59619	NS	ATP synthase peripheral stalk subunit OSCP
7161	PCSK2	100223337	0.475229	0.475229	6.77002	4.67715	0.0305664	0.59619	NS	proprotein convertase subtilisin/kexin type 2	transcript variant X1
8231	RFX3	100232195	0.62525	0.62525	4.52014	4.67472	0.0306097	0.59619	NS	regulatory factor X3	transcript variant X3
4248	KIAA0319	100219308	0.652241	0.652241	5.65268	4.67208	0.0306568	0.59619	NS	KIAA0319 ortholog	transcript variant X4
7404	PITPNM3	100224308	0.741314	0.741314	5.57568	4.6689	0.0307136	0.59619	NS	PITPNM family member 3	transcript variant X5
9898	THBS1	100230636	0.681955	0.681955	3.75565	4.66837	0.0307231	0.59619	NS	thrombospondin 1
5621	LOC121469860	121469860	-0.71248	0.71248	2.58042	4.6584	0.030902	0.59619	NS	uncharacterized LOC121469860
6123	MID1IP1	100190301	-0.717608	0.717608	3.78485	4.65775	0.0309136	0.59619	NS	MID1 interacting protein 1	transcript variant X2
9997	TMEM106C	115491448	-0.692048	0.692048	2.45528	4.64795	0.0310906	0.59619	NS	transmembrane protein 106C	transcript variant X1
10239	TPRN	115497543	-0.658919	0.658919	2.76853	4.64639	0.0311189	0.59619	NS	taperin	transcript variant X1
739	ATP5MF	100190122	-1.04014	1.04014	0.98564	4.64139	0.0312097	0.59619	NS	ATP synthase membrane subunit f
10958	ZBTB42	100232532	-0.577973	0.577973	3.75792	4.63633	0.0313018	0.59619	NS	zinc finger and BTB domain containing 42	transcript variant X2
9287	SNTG1	100228801	0.465653	0.465653	5.76877	4.63592	0.0313094	0.59619	NS	syntrophin gamma 1	transcript variant X5
342	ALG6	100225071	-0.568033	0.568033	3.21504	4.6354	0.0313189	0.59619	NS	ALG6 alpha-1	3-glucosyltransferase	transcript variant X2
5756	LRRCC1	100229767	-0.822626	0.822626	3.35346	4.63446	0.0313359	0.59619	NS	leucine rich repeat and coiled-coil centrosomal protein 1	transcript variant X1
7569	POLR2E	100222301	-0.456891	0.456891	4.85262	4.63427	0.0313394	0.59619	NS	RNA polymerase II	I and III subunit E	transcript variant X1
2184	DHODH	100218929	-0.923094	0.923094	1.6842	4.63303	0.0313621	0.59619	NS	dihydroorotate dehydrogenase (quinone)	transcript variant X2
6373	MTX3	100227432	-0.810403	0.810403	1.70496	4.63224	0.0313767	0.59619	NS	metaxin 3	transcript variant X3
6027	MED20	100221686	-0.551287	0.551287	3.15354	4.62976	0.0314219	0.59619	NS	mediator complex subunit 20	transcript variant X5
8270	RHOG	100223508	-0.962069	0.962069	1.36163	4.62524	0.0315049	0.59619	NS	ras homolog family member G
446	ANO6	100227071	0.761622	0.761622	3.26608	4.62465	0.0315157	0.59619	NS	anoctamin 6
7507	PLXNB1	100219167	0.750871	0.750871	6.30201	4.62378	0.0315317	0.59619	NS	plexin B1	transcript variant X2
6422	MYO5A	100225447	0.512318	0.512318	7.34199	4.62252	0.0315548	0.59619	NS	myosin VA	transcript variant X8
7814	PSMA3	100190715	-0.425912	0.425912	7.50664	4.62202	0.031564	0.59619	NS	proteasome 20S subunit alpha 3	transcript variant X2
9258	SNAPC5	101234253	-0.982715	0.982715	1.46308	4.61449	0.0317029	0.596534	NS	small nuclear RNA activating complex polypeptide 5
3263	GBF1	100227027	0.595407	0.595407	6.84821	4.60454	0.0318873	0.596534	NS	golgi brefeldin A resistant guanine nucleotide exchange factor 1	transcript variant X1
8452	RPL6	100190691	-0.359965	0.359965	7.28143	4.59955	0.0319803	0.596534	NS	ribosomal protein L6	transcript variant X1
731	ATP5F1B	100221153	-0.331071	0.331071	9.02464	4.5966	0.0320354	0.596534	NS	ATP synthase F1 subunit beta
9377	SPCS2	100217473	-0.501231	0.501231	4.38336	4.59609	0.032045	0.596534	NS	signal peptidase complex subunit 2
2888	FAM81A	100226439	0.635416	0.635416	5.31268	4.58538	0.0322459	0.596534	NS	family with sequence similarity 81 member A	transcript variant X1
8883	SH3GLB1	100227417	-0.355696	0.355696	7.68672	4.58285	0.0322935	0.596534	NS	SH3 domain containing GRB2 like	endophilin B1	transcript variant X1
9694	TAB3	100222233	0.526425	0.526425	5.88355	4.58182	0.0323128	0.596534	NS	TGF-beta activated kinase 1 (MAP3K7) binding protein 3	transcript variant X2
6214	MPHOSPH10	100231244	-0.563678	0.563678	4.95838	4.58131	0.0323225	0.596534	NS	M-phase phosphoprotein 10	transcript variant X2
4965	LOC100226573	100226573	0.506782	0.506782	4.3214	4.58091	0.03233	0.596534	NS	serine/threonine kinase 11 interacting protein
7325	PHKA1	100219789	0.499708	0.499708	4.92738	4.58013	0.0323448	0.596534	NS	phosphorylase kinase regulatory subunit alpha 1	transcript variant X4
919	BLOC1S5	100227726	-0.638716	0.638716	3.48784	4.57979	0.0323512	0.596534	NS	biogenesis of lysosomal organelles complex 1 subunit 5
9327	SOGA1	100222000	0.968012	0.968012	4.53453	4.57771	0.0323905	0.596534	NS	suppressor of glucose	autophagy associated 1	transcript variant X2
3197	GABRG1	100227056	0.47438	0.47438	5.37009	4.57413	0.0324581	0.596534	NS	gamma-aminobutyric acid type A receptor subunit gamma1	transcript variant X1
8487	RPS24	100229891	-0.445466	0.445466	9.42304	4.57186	0.0325012	0.596534	NS	ribosomal protein S24	transcript variant X4
641	ASB2	100227715	1.1978	1.1978	0.0853977	4.57039	0.0325291	0.596534	NS	ankyrin repeat and SOCS box containing 2	transcript variant X2
691	ATG2B	100224859	0.448824	0.448824	6.36823	4.5649	0.0326335	0.596534	NS	autophagy related 2B	transcript variant X2
8476	RPS13	100190265	-0.438588	0.438588	6.47802	4.5635	0.0326603	0.596534	NS	ribosomal protein S13
329	ALDH5A1	100222151	0.498224	0.498224	7.02678	4.56044	0.0327186	0.596534	NS	aldehyde dehydrogenase 5 family member A1
201	ADCYAP1R1	100217843	0.796591	0.796591	7.16274	4.55784	0.0327685	0.596534	NS	ADCYAP receptor type I	transcript variant X3
3729	HIVEP3	100226360	0.630268	0.630268	3.69563	4.55415	0.0328391	0.596534	NS	HIVEP zinc finger 3	transcript variant X2
6821	NRP1	100218484	0.354699	0.354699	7.49699	4.54869	0.0329439	0.596534	NS	neuropilin 1	transcript variant X5
7748	PRKD1	100221030	-0.510645	0.510645	5.69413	4.53892	0.0331325	0.596534	NS	protein kinase D1	transcript variant X2
1802	CORIN	100231807	0.912169	0.912169	1.60487	4.5381	0.0331483	0.596534	NS	corin	serine peptidase
499	APOD	100223081	-1.3667	1.3667	5.48464	4.5333	0.0332415	0.596534	NS	apolipoprotein D
297	AK2	100219949	-0.417958	0.417958	5.14378	4.53202	0.0332663	0.596534	NS	adenylate kinase 2	transcript variant X2
3142	FTH1	100190515	-0.488867	0.488867	10.7681	4.53058	0.0332943	0.596534	NS	ferritin heavy chain 1
7564	POLR1C	100220630	-0.433803	0.433803	4.74265	4.53035	0.0332988	0.596534	NS	RNA polymerase I and III subunit C	transcript variant X2
4516	LMNB2	100232006	0.876349	0.876349	3.27286	4.52719	0.0333603	0.596534	NS	lamin B2
7278	PGAP1	100227199	0.843579	0.843579	3.11309	4.52209	0.0334599	0.596534	NS	post-GPI attachment to proteins inositol deacylase 1	transcript variant X1
9810	TCF7	100221008	-1.39799	1.39799	-0.187506	4.52108	0.0334797	0.596534	NS	transcription factor 7	transcript variant X1
7180	PDE10A	100231795	0.394066	0.394066	5.30904	4.5193	0.0335146	0.596534	NS	phosphodiesterase 10A	transcript variant X2
3876	IER5	115496277	-0.989078	0.989078	1.14313	4.51858	0.0335287	0.596534	NS	immediate early response 5
5727	LRRC1	100224051	-0.471603	0.471603	6.66078	4.51696	0.0335604	0.596534	NS	leucine rich repeat containing 1
5064	LOC100229272	100229272	-0.902331	0.902331	1.38724	4.51632	0.033573	0.596534	NS	transgelin-2	transcript variant X3
8857	SGK2	100226841	-1.06871	1.06871	2.54254	4.516	0.0335792	0.596534	NS	serum/glucocorticoid regulated kinase 2	transcript variant X1
4982	LOC100227062	100227062	1.22708	1.22708	0.0295804	4.51432	0.0336122	0.596534	NS	pre-mRNA-splicing factor ISY1 homolog
883	BCO2	100217865	-0.829353	0.829353	1.05897	4.51429	0.0336128	0.596534	NS	beta-carotene oxygenase 2
5855	MAN1A1	100232070	0.742717	0.742717	5.19581	4.50589	0.0337784	0.598521	NS	mannosidase alpha class 1A member 1
4072	ITPKA	100219110	0.835349	0.835349	3.70867	4.50004	0.0338941	0.599619	NS	inositol-trisphosphate 3-kinase A	transcript variant X1
2910	FASTKD2	100218559	-0.546279	0.546279	3.35913	4.49209	0.034052	0.601395	NS	FAST kinase domains 2	transcript variant X3
9179	SLITRK1	100223469	0.336745	0.336745	8.35785	4.48519	0.0341896	0.601395	NS	SLIT and NTRK like family member 1
6671	NIN	100231603	0.532566	0.532566	3.2864	4.47682	0.0343576	0.601395	NS	ninein	transcript variant X3
504	APPL1	100226921	0.741759	0.741759	5.47946	4.47235	0.0344477	0.601395	NS	adaptor protein	phosphotyrosine interacting with PH domain and leucine zipper 1
1913	CSMD3	100232667	0.366639	0.366639	6.80809	4.47158	0.0344631	0.601395	NS	CUB and Sushi multiple domains 3	transcript variant X2
9500	ST3GAL3	100221242	0.6104	0.6104	5.42085	4.47154	0.034464	0.601395	NS	ST3 beta-galactoside alpha-2	3-sialyltransferase 3	transcript variant X7
10711	VPS13A	100219702	0.487611	0.487611	4.81924	4.46739	0.0345477	0.601395	NS	vacuolar protein sorting 13 homolog A	transcript variant X3
7912	PTPRT	100231497	0.355972	0.355972	6.89431	4.46553	0.0345853	0.601395	NS	protein tyrosine phosphatase receptor type T	transcript variant X1
10413	TTYH2	100220179	-0.851776	0.851776	2.6656	4.46501	0.034596	0.601395	NS	tweety family member 2	transcript variant X1
8531	RRP8	100231306	-1.61627	1.61627	-0.278624	4.46473	0.0346016	0.601395	NS	ribosomal RNA processing 8
9621	SUMO2	100227466	-0.432469	0.432469	8.89871	4.46367	0.0346231	0.601395	NS	small ubiquitin like modifier 2
4406	LAMTOR4	115492745	-2.16174	2.16174	-0.750339	4.4627	0.0346427	0.601395	NS	late endosomal/lysosomal adaptor	MAPK and MTOR activator 4	transcript variant X1
10373	TSSC4	100224877	-0.969019	0.969019	2.75253	4.45816	0.034735	0.601395	NS	tumor suppressing subtransferable candidate 4	transcript variant X3
8460	RPLP2	100221892	-0.508579	0.508579	6.12155	4.45748	0.0347487	0.601395	NS	ribosomal protein lateral stalk subunit P2	transcript variant X1
1186	CARF	100226140	0.840376	0.840376	2.05901	4.45476	0.0348041	0.601421	NS	calcium responsive transcription factor	transcript variant X9
8290	RIMS2	100219200	0.370521	0.370521	7.64547	4.44225	0.0350599	0.603901	NS	regulating synaptic membrane exocytosis 2	transcript variant X46
3424	GOLGB1	100226519	0.586116	0.586116	4.00817	4.4382	0.0351433	0.603901	NS	golgin B1	transcript variant X4
9479	SSBP2	100225156	0.52953	0.52953	3.7055	4.43519	0.0352053	0.603901	NS	single stranded DNA binding protein 2	transcript variant X1
3910	IGFBP7	100218758	-0.494318	0.494318	8.6882	4.43189	0.0352734	0.603901	NS	insulin like growth factor binding protein 7	transcript variant X2
4092	JAKMIP2	100218549	0.540415	0.540415	5.78228	4.43114	0.0352889	0.603901	NS	janus kinase and microtubule interacting protein 2	transcript variant X3
9092	SLC38A1	100228029	0.425607	0.425607	6.48368	4.42685	0.0353777	0.603901	NS	solute carrier family 38 member 1
5700	LPIN2	100230735	0.565538	0.565538	6.59525	4.42462	0.035424	0.603901	NS	lipin 2	transcript variant X2
6833	NSG2	100190475	0.385039	0.385039	9.39792	4.42348	0.0354476	0.603901	NS	neuronal vesicle trafficking associated 2
2880	FAM43B	100223248	-0.85379	0.85379	1.28009	4.41918	0.0355371	0.603901	NS	family with sequence similarity 43 member B
5705	LRCH2	100226239	0.522925	0.522925	4.69475	4.41833	0.0355549	0.603901	NS	leucine rich repeats and calponin homology domain containing 2	transcript variant X7
1679	CNIH3	100224861	0.676544	0.676544	2.88357	4.4136	0.0356536	0.603901	NS	cornichon family AMPA receptor auxiliary protein 3
9667	SYNJ2	100227989	0.766312	0.766312	3.35546	4.40923	0.035745	0.603901	NS	synaptojanin 2	transcript variant X1
4052	ITGA6	100221694	0.448542	0.448542	5.29948	4.40562	0.0358207	0.603901	NS	integrin subunit alpha 6	transcript variant X6
8395	RORA	100230248	-0.428342	0.428342	6.05607	4.39928	0.0359541	0.603901	NS	RAR related orphan receptor A	transcript variant X1
7346	PI4K2B	100219951	0.490535	0.490535	4.22157	4.39885	0.0359631	0.603901	NS	phosphatidylinositol 4-kinase type 2 beta
7952	QKI	100219355	-0.387159	0.387159	9.21878	4.39855	0.0359695	0.603901	NS	QKI	KH domain containing RNA binding	transcript variant X8
12	AASDHPPT	100231114	0.987007	0.987007	0.853771	4.3982	0.0359768	0.603901	NS	aminoadipate-semialdehyde dehydrogenase-phosphopantetheinyl transferase	transcript variant X1
406	ANKFN1	100226592	0.904015	0.904015	3.2005	4.39754	0.0359908	0.603901	NS	ankyrin repeat and fibronectin type III domain containing 1	transcript variant X2
10574	UNC50	100231393	-0.393459	0.393459	5.98224	4.39518	0.0360406	0.603901	NS	unc-50 inner nuclear membrane RNA binding protein
10944	ZBTB18	100220633	-0.367289	0.367289	7.45538	4.39276	0.0360919	0.603901	NS	zinc finger and BTB domain containing 18	transcript variant X1
5968	MBTPS2	100221191	0.784147	0.784147	3.41686	4.39172	0.0361138	0.603901	NS	membrane bound transcription factor peptidase	site 2	transcript variant X1
6954	OGFRL1	100229798	0.79968	0.79968	3.55508	4.38773	0.0361984	0.603901	NS	opioid growth factor receptor like 1	transcript variant X2
3838	HTR1F	100222300	1.00588	1.00588	1.22748	4.38591	0.036237	0.603901	NS	5-hydroxytryptamine receptor 1F	transcript variant X2
1779	COPE	100217565	-0.953043	0.953043	1.34848	4.3824	0.0363118	0.603901	NS	COPI coat complex subunit epsilon
2515	EFR3A	100222672	0.54589	0.54589	6.65493	4.38198	0.0363207	0.603901	NS	EFR3 homolog A	transcript variant X5
162	ADAM22	100220980	0.439072	0.439072	6.9191	4.37989	0.0363654	0.603901	NS	ADAM metallopeptidase domain 22	transcript variant X1
5521	LOC116807671	RFAM:RF02543	-0.592655	0.592655	13.2999	4.37603	0.0364477	0.603901	NS	28S ribosomal RNA
5555	LOC121468070	121468070	-1.01136	1.01136	2.03581	4.36949	0.0365879	0.603901	NS	kinesin-like protein KIF21A
10920	YPEL4	115495443	-1.05096	1.05096	0.231338	4.36745	0.0366317	0.603901	NS	yippee like 4
9278	SNRPC	100225930	-0.428926	0.428926	6.20079	4.3633	0.0367211	0.603901	NS	small nuclear ribonucleoprotein polypeptide C	transcript variant X1
5199	LOC100232496	100232496	-0.601723	0.601723	2.71298	4.36034	0.036785	0.603901	NS	uncharacterized LOC100232496	transcript variant X4
9681	SYT2	100230679	1.22162	1.22162	2.45865	4.35966	0.0367997	0.603901	NS	synaptotagmin 2
1300	CCNG1	100219074	0.426166	0.426166	4.83406	4.35806	0.0368342	0.603901	NS	cyclin G1
3039	FKBP15	100232021	0.585533	0.585533	5.18589	4.35463	0.0369085	0.603901	NS	FKBP prolyl isomerase family member 15	transcript variant X1
10029	TMEM167B	115498574	-0.863799	0.863799	1.15041	4.35255	0.0369536	0.603901	NS	transmembrane protein 167B
10904	YEATS2	100220576	0.432853	0.432853	5.51834	4.35091	0.0369892	0.603901	NS	YEATS domain containing 2	transcript variant X5
2068	DCHS1	100229380	0.681111	0.681111	3.17275	4.34941	0.0370217	0.603901	NS	dachsous cadherin-related 1
6043	MEF2D	100224097	0.615655	0.615655	3.51412	4.34436	0.0371316	0.603901	NS	myocyte enhancer factor 2D	transcript variant X16
4565	LOC100190507	100190507	-0.614769	0.614769	3.96495	4.34217	0.0371795	0.603901	NS	ATPase H+ transporting V0 subunit-like
8188	RECQL5	100225598	0.498124	0.498124	3.99926	4.3356	0.0373232	0.603901	NS	RecQ like helicase 5	transcript variant X1
6638	NFIX	115491692	-0.849477	0.849477	1.85916	4.3332	0.0373759	0.603901	NS	nuclear factor I X	transcript variant X5
10456	TYRO3	100231598	0.402422	0.402422	6.90921	4.33294	0.0373816	0.603901	NS	TYRO3 protein tyrosine kinase	transcript variant X2
4384	L3MBTL1	100225232	0.619903	0.619903	4.68489	4.33138	0.0374158	0.603901	NS	L3MBTL histone methyl-lysine binding protein 1	transcript variant X1
9482	SSH1	100230471	0.740482	0.740482	3.51074	4.33104	0.0374234	0.603901	NS	slingshot protein phosphatase 1	transcript variant X1
11099	ZNF438	100232004	-0.868874	0.868874	1.32224	4.32992	0.0374479	0.603901	NS	zinc finger protein 438	transcript variant X3
9390	SPI1	100230501	-0.800439	0.800439	3.27875	4.32705	0.0375112	0.603901	NS	Spi-1 proto-oncogene
8616	SANBR	100222951	0.52507	0.52507	3.38351	4.32043	0.0376575	0.603901	NS	SANT and BTB domain regulator of CSR
6949	OGDHL	100227041	0.419845	0.419845	6.92752	4.3173	0.0377267	0.603901	NS	oxoglutarate dehydrogenase L	transcript variant X1
9991	TMED8	100219154	0.94485	0.94485	1.92044	4.3152	0.0377734	0.603901	NS	transmembrane p24 trafficking protein family member 8
4508	LMBR1	100230955	0.58492	0.58492	5.12234	4.31449	0.0377891	0.603901	NS	limb development membrane protein 1	transcript variant X1
110	ACOT9	100227009	0.519274	0.519274	5.34365	4.31398	0.0378004	0.603901	NS	acyl-CoA thioesterase 9	transcript variant X1
2561	EIF4B	115491355	-0.451677	0.451677	4.80344	4.31267	0.0378295	0.603901	NS	eukaryotic translation initiation factor 4B	transcript variant X1
8255	RGS8	100220825	0.606979	0.606979	3.87402	4.31026	0.0378832	0.603901	NS	regulator of G protein signaling 8	transcript variant X2
9568	STMN3	100190045	0.530689	0.530689	8.15549	4.30857	0.0379208	0.603901	NS	stathmin 3	transcript variant X3
7407	PKD2	100219153	0.546269	0.546269	3.98744	4.30847	0.037923	0.603901	NS	polycystin 2	transient receptor potential cation channel	transcript variant X1
7617	PPFIBP1	100226930	0.47973	0.47973	7.1245	4.30584	0.0379816	0.603956	NS	PPFIA binding protein 1	transcript variant X9
5766	LRRTM1	100218569	0.317401	0.317401	6.91963	4.30347	0.0380347	0.603956	NS	leucine rich repeat transmembrane neuronal 1
2145	DENND4A	100229269	0.489433	0.489433	6.01862	4.29609	0.0382001	0.605722	NS	DENN domain containing 4A	transcript variant X2
4195	KCNQ1	100230526	-1.35856	1.35856	0.572175	4.28974	0.038343	0.605872	NS	potassium voltage-gated channel subfamily Q member 1	transcript variant X3
2845	FAM171B	100232018	0.742923	0.742923	4.75282	4.28946	0.0383494	0.605872	NS	family with sequence similarity 171 member B	transcript variant X2
7217	PDLIM1	100219298	-0.520625	0.520625	5.30312	4.28695	0.038406	0.605872	NS	PDZ and LIM domain 1	transcript variant X1
367	AMER2	100228228	-0.443845	0.443845	5.94243	4.28603	0.0384267	0.605872	NS	APC membrane recruitment protein 2	transcript variant X2
5170	LOC100231693	100231693	-0.49214	0.49214	6.41125	4.28332	0.0384881	0.605933	NS	serine/threonine-protein kinase Sgk3	transcript variant X2
3620	H3F3B	100224650	-0.416099	0.416099	9.91257	4.28008	0.0385616	0.605933	NS	H3 histone	family 3B
5209	LOC101232972	101232972	-2.14734	2.14734	-0.631134	4.27867	0.0385934	0.605933	NS	estradiol 17-beta-dehydrogenase 11	transcript variant X2
2991	FGB	100223598	-0.863989	0.863989	1.70463	4.26918	0.0388096	0.606497	NS	fibrinogen beta chain	transcript variant X2
1868	CRELD1	105759197	-0.480217	0.480217	4.8647	4.26675	0.0388653	0.606497	NS	cysteine rich with EGF like domains 1	transcript variant X2
268	AGPAT2	100229145	-1.16975	1.16975	0.396241	4.26658	0.0388691	0.606497	NS	1-acylglycerol-3-phosphate O-acyltransferase 2
1116	CACNA2D2	100232652	0.387525	0.387525	8.5262	4.26584	0.038886	0.606497	NS	calcium voltage-gated channel auxiliary subunit alpha2delta 2	transcript variant X1
6213	MPG	100222531	-0.618905	0.618905	3.48917	4.26519	0.038901	0.606497	NS	N-methylpurine DNA glycosylase	transcript variant X1
5102	LOC100229898	100229898	-1.24963	1.24963	0.309798	4.25928	0.0390365	0.607761	NS	translocon-associated protein subunit beta-like	transcript variant X1
6412	MYO16	100225660	0.596984	0.596984	4.47282	4.25553	0.0391226	0.608254	NS	myosin XVI	transcript variant X2
5867	MAP1A	100222197	0.57711	0.57711	8.51749	4.25102	0.0392267	0.609023	NS	microtubule associated protein 1A	transcript variant X1
6081	MFHAS1	100217808	0.609763	0.609763	4.21728	4.24026	0.0394761	0.610076	NS	malignant fibrous histiocytoma amplified sequence 1	transcript variant X2
4104	JMY	100228341	0.57586	0.57586	3.6235	4.23913	0.0395024	0.610076	NS	junction mediating and regulatory protein	p53 cofactor
6464	NACC2	100218299	-0.512686	0.512686	6.12491	4.23913	0.0395025	0.610076	NS	NACC family member 2	transcript variant X5
5477	LOC116806607	116806607	-0.492093	0.492093	4.93261	4.23867	0.0395131	0.610076	NS	thiosulfate sulfurtransferase
3159	FXYD6	115498332	-0.526795	0.526795	4.99093	4.23369	0.0396292	0.610181	NS	FXYD domain containing ion transport regulator 6	transcript variant X2
9131	SLC4A7	100219712	0.425779	0.425779	4.41256	4.23324	0.0396397	0.610181	NS	solute carrier family 4 member 7	transcript variant X7
7766	PRORP	100227738	-0.910326	0.910326	1.02165	4.23135	0.0396839	0.610181	NS	protein only RNase P catalytic subunit	transcript variant X1
8709	SDR42E1	100219333	-1.3276	1.3276	0.202491	4.22871	0.0397457	0.61029	NS	short chain dehydrogenase/reductase family 42E	member 1
211	ADGRF5	100226589	0.873406	0.873406	0.987985	4.22491	0.0398347	0.610817	NS	adhesion G protein-coupled receptor F5	transcript variant X1
3836	HTR1D	100227617	2.51932	2.51932	-0.854885	4.21658	0.0400307	0.610932	NS	5-hydroxytryptamine receptor 1D
9444	SRGN	100231155	-1.62427	1.62427	0.814945	4.21186	0.0401423	0.610932	NS	serglycin
2035	DAP	100189958	-1.28334	1.28334	0.451537	4.21076	0.0401684	0.610932	NS	death associated protein	transcript variant X1
619	ARPC1B	115497178	-0.933352	0.933352	1.77682	4.21073	0.040169	0.610932	NS	actin related protein 2/3 complex subunit 1B
5642	LOC121470407	121470407	-0.644929	0.644929	3.30023	4.20931	0.0402026	0.610932	NS	PHD finger protein 13-like
2047	DBI	100190430	-0.417655	0.417655	7.34011	4.20883	0.040214	0.610932	NS	diazepam binding inhibitor	acyl-CoA binding protein	transcript variant X1
3384	GMPPB	100190364	-0.584094	0.584094	3.57971	4.20622	0.0402759	0.610932	NS	GDP-mannose pyrophosphorylase B
7498	PLPPR4	100230177	0.34155	0.34155	8.89806	4.20605	0.04028	0.610932	NS	phospholipid phosphatase related 4
10143	TMTC4	100223748	0.665362	0.665362	4.40101	4.19998	0.0404245	0.612292	NS	transmembrane O-mannosyltransferase targeting cadherins 4	transcript variant X1
662	ASPA	100224319	-0.480277	0.480277	5.90013	4.19251	0.040603	0.612462	NS	aspartoacylase
7241	PEAK1	100230882	0.453854	0.453854	4.97583	4.19146	0.0406282	0.612462	NS	pseudopodium enriched atypical kinase 1	transcript variant X2
2323	DNTTIP1	101233754	-0.46471	0.46471	5.10639	4.18933	0.0406791	0.612462	NS	deoxynucleotidyltransferase terminal interacting protein 1	transcript variant X2
3728	HIVEP2	100224210	0.37937	0.37937	6.88892	4.18795	0.0407122	0.612462	NS	HIVEP zinc finger 2	transcript variant X1
1354	CDC42BPA	100228637	0.346663	0.346663	8.04942	4.18731	0.0407277	0.612462	NS	CDC42 binding protein kinase alpha	transcript variant X9
4831	LOC100223649	100223649	-0.953982	0.953982	0.999708	4.18576	0.040765	0.612462	NS	hematopoietic lineage cell-specific protein	transcript variant X3
414	ANKRD11	100223787	0.552772	0.552772	7.45513	4.17894	0.0409293	0.612617	NS	ankyrin repeat domain 11	transcript variant X1
2037	DAPK1	100231489	0.454182	0.454182	7.21412	4.17694	0.0409777	0.612617	NS	death associated protein kinase 1
8018	RABGAP1L	100229541	0.406429	0.406429	5.47072	4.16583	0.0412471	0.612617	NS	RAB GTPase activating protein 1 like	transcript variant X5
3490	GPR52	100226737	1.0198	1.0198	1.26884	4.16475	0.0412736	0.612617	NS	G protein-coupled receptor 52	transcript variant X3
6862	NTNG1	100230592	0.368518	0.368518	6.87195	4.16277	0.0413218	0.612617	NS	netrin G1	transcript variant X14
2980	FEM1C	100217817	0.799415	0.799415	2.45909	4.16166	0.0413489	0.612617	NS	fem-1 homolog C	transcript variant X2
736	ATP5MC1	100221387	-0.981113	0.981113	0.608151	4.16097	0.0413658	0.612617	NS	ATP synthase membrane subunit c locus 1
10860	WSB2	100223413	-0.506072	0.506072	4.40171	4.16015	0.0413858	0.612617	NS	WD repeat and SOCS box containing 2
5286	LOC105759208	105759208	-0.66054	0.66054	2.61038	4.15453	0.0415232	0.612617	NS	epidermal differentiation-specific protein-like
2566	EIF4ENIF1	100217947	0.380061	0.380061	6.46178	4.15375	0.0415425	0.612617	NS	eukaryotic translation initiation factor 4E nuclear import factor 1	transcript variant X6
2915	FAT4	100222872	1.00351	1.00351	0.468602	4.15276	0.0415668	0.612617	NS	FAT atypical cadherin 4
8292	RIMS4	100231506	0.620321	0.620321	6.49934	4.15143	0.0415993	0.612617	NS	regulating synaptic membrane exocytosis 4
3716	HIC2	100219013	0.87467	0.87467	1.73268	4.15023	0.0416289	0.612617	NS	HIC ZBTB transcriptional repressor 2	transcript variant X1
1912	CSMD2	100223821	0.557192	0.557192	4.50505	4.1487	0.0416664	0.612617	NS	CUB and Sushi multiple domains 2	transcript variant X1
3965	INPP4A	100225656	0.462745	0.462745	8.4393	4.14723	0.0417027	0.612617	NS	inositol polyphosphate-4-phosphatase type I A	transcript variant X21
3317	GGCX	100221126	-0.513695	0.513695	3.66947	4.14422	0.0417768	0.612617	NS	gamma-glutamyl carboxylase
5907	MAPK13	105758887	1.44528	1.44528	-0.358523	4.14349	0.041795	0.612617	NS	mitogen-activated protein kinase 13
6083	MFN2	100230233	0.920299	0.920299	5.55995	4.13994	0.0418826	0.612617	NS	mitofusin 2	transcript variant X1
10619	USP21	100231115	-0.576415	0.576415	3.91476	4.13673	0.0419622	0.612617	NS	ubiquitin specific peptidase 21
9233	SMOC1	100221940	0.476609	0.476609	6.54377	4.1353	0.0419977	0.612617	NS	SPARC related modular calcium binding 1	transcript variant X5
4015	IQGAP2	100230235	-0.493763	0.493763	4.56945	4.13168	0.0420875	0.612617	NS	IQ motif containing GTPase activating protein 2	transcript variant X2
9143	SLC6A2	100231425	0.777469	0.777469	1.27779	4.13135	0.0420957	0.612617	NS	solute carrier family 6 member 2
9508	ST6GALNAC5	100224116	0.626253	0.626253	4.08515	4.12674	0.0422106	0.612617	NS	ST6 N-acetylgalactosaminide alpha-2	6-sialyltransferase 5
6131	MIF4GD	100218861	-0.564632	0.564632	2.89187	4.12576	0.042235	0.612617	NS	MIF4G domain containing
10278	TRHR	100227843	1.30594	1.30594	0.419635	4.12562	0.0422385	0.612617	NS	thyrotropin releasing hormone receptor
1436	CELSR3	100226986	0.489483	0.489483	5.85237	4.12524	0.042248	0.612617	NS	cadherin EGF LAG seven-pass G-type receptor 3	transcript variant X4
4472	LHX1	100228140	-0.675346	0.675346	5.08614	4.12488	0.042257	0.612617	NS	LIM homeobox 1	transcript variant X2
10749	VSTM2B	115496791	-0.492261	0.492261	4.34288	4.11867	0.0424124	0.613604	NS	V-set and transmembrane domain containing 2B
1038	C1H21orf91	100229065	-0.591744	0.591744	3.77362	4.11777	0.042435	0.613604	NS	chromosome 1 C21orf91 homolog	transcript variant X1
5218	LOC101233387	101233387	-2.06227	2.06227	-0.359027	4.11342	0.0425442	0.614386	NS	thyrotropin-releasing hormone receptor-like
743	ATP5PD	100232347	-0.3986	0.3986	6.62174	4.11024	0.0426243	0.614748	NS	ATP synthase peripheral stalk subunit d
10578	UNC5D	100232770	0.742293	0.742293	3.18469	4.10534	0.042748	0.615737	NS	unc-5 netrin receptor D	transcript variant X2
10092	TMEM35A	100232003	-0.480103	0.480103	5.4363	4.10153	0.0428445	0.616331	NS	transmembrane protein 35A
2706	ERF	115492923	-1.40594	1.40594	-0.528088	4.09691	0.0429616	0.617118	NS	ETS2 repressor factor
6184	MMUT	100230317	0.325756	0.325756	6.80716	4.09502	0.0430097	0.617118	NS	methylmalonyl-CoA mutase	transcript variant X1
7200	PDGFB	100228287	-0.68371	0.68371	1.8776	4.09017	0.0431334	0.617833	NS	platelet derived growth factor subunit B	transcript variant X3
9862	TEX30	100232448	1.12558	1.12558	-0.287878	4.08355	0.0433027	0.617833	NS	testis expressed 30
11075	ZNF236	100220491	0.344394	0.344394	6.03489	4.08337	0.0433072	0.617833	NS	zinc finger protein 236	transcript variant X6
8755	SEMA3E	100219710	1.04014	1.04014	2.3449	4.08292	0.0433187	0.617833	NS	semaphorin 3E
8443	RPL35A	100223017	-0.432964	0.432964	7.62706	4.07987	0.043397	0.617833	NS	ribosomal protein L35a
8396	RORB	100226267	0.568039	0.568039	2.75072	4.0793	0.0434118	0.617833	NS	RAR related orphan receptor B	transcript variant X2
1993	CX3CR1	100220664	-1.01554	1.01554	1.10445	4.07792	0.043447	0.617833	NS	C-X3-C motif chemokine receptor 1	transcript variant X3
2065	DCBLD1	100222489	-0.76768	0.76768	3.70322	4.07418	0.0435435	0.618417	NS	discoidin	CUB and LCCL domain containing 1
109	ACOT8	100226822	-0.625218	0.625218	3.50413	4.06908	0.043675	0.619497	NS	acyl-CoA thioesterase 8
4029	IRF8	100219394	-0.765019	0.765019	2.64389	4.06314	0.043829	0.620349	NS	interferon regulatory factor 8	transcript variant X1
1114	CACNA1S	100220193	-1.17969	1.17969	0.982032	4.06247	0.0438462	0.620349	NS	calcium voltage-gated channel subunit alpha1 S
7181	PDE11A	100225567	0.621954	0.621954	2.77394	4.05927	0.0439295	0.62074	NS	phosphodiesterase 11A
513	AR	751774	0.886328	0.886328	2.85468	4.05516	0.0440366	0.621155	NS	androgen receptor
3528	GRIA2	751775	0.315111	0.315111	9.73561	4.05038	0.0441615	0.621155	NS	glutamate ionotropic receptor AMPA type subunit 2	transcript variant 1
9901	THBS4	100223523	-0.930994	0.930994	3.17748	4.04989	0.0441742	0.621155	NS	thrombospondin 4	transcript variant X2
7342	PHYHIPL	100228065	-0.312771	0.312771	9.9327	4.04752	0.0442364	0.621155	NS	phytanoyl-CoA 2-hydroxylase interacting protein like	transcript variant X3
2042	DARS1	100227126	-0.305828	0.305828	7.86222	4.04749	0.044237	0.621155	NS	aspartyl-tRNA synthetase 1
6258	MRPL33	100219134	-0.546222	0.546222	3.77042	4.0422	0.0443759	0.622322	NS	mitochondrial ribosomal protein L33
3901	IGF1	100226283	1.5947	1.5947	0.61992	4.03426	0.0445853	0.622637	NS	insulin like growth factor 1
11141	ZNF831	101234239	0.768907	0.768907	2.17554	4.03011	0.0446949	0.622637	NS	zinc finger protein 831	transcript variant X2
6961	OLFML2A	100229703	-0.803866	0.803866	3.44364	4.0297	0.0447058	0.622637	NS	olfactomedin like 2A	transcript variant X2
10212	TP53INP1	100222107	-0.428345	0.428345	4.82059	4.0292	0.0447191	0.622637	NS	tumor protein p53 inducible nuclear protein 1	transcript variant X2
4427	LBH	100230514	-0.508687	0.508687	6.04946	4.02433	0.0448485	0.622637	NS	LBH regulator of WNT signaling pathway
5796	LUM	100225377	-0.880507	0.880507	2.05581	4.02429	0.0448496	0.622637	NS	lumican
6634	NFIA	100221182	-0.583497	0.583497	6.99773	4.0179	0.0450198	0.622637	NS	nuclear factor I A	transcript variant X6
10713	VPS13C	100219644	0.445559	0.445559	5.66484	4.0156	0.0450812	0.622637	NS	vacuolar protein sorting 13 homolog C	transcript variant X4
8789	SERF2	100190557	-0.549223	0.549223	5.0328	4.01392	0.0451262	0.622637	NS	small EDRK-rich factor 2
9343	SOX10	100222412	-0.770194	0.770194	6.26981	4.01356	0.0451358	0.622637	NS	SRY-box transcription factor 10
7681	PPP3CC	115498100	0.469438	0.469438	4.13881	4.01337	0.0451408	0.622637	NS	protein phosphatase 3 catalytic subunit gamma	transcript variant X2
1106	CACNA1B	100230125	0.474486	0.474486	5.5778	4.01307	0.0451489	0.622637	NS	calcium voltage-gated channel subunit alpha1 B	transcript variant X2
124	ACSL6	100229545	0.514296	0.514296	6.14172	4.00946	0.0452457	0.622637	NS	acyl-CoA synthetase long chain family member 6	transcript variant X1
275	AGTPBP1	100219998	0.404858	0.404858	5.27394	4.00344	0.0454075	0.622637	NS	ATP/GTP binding carboxypeptidase 1	transcript variant X5
2127	DDX6	100226928	0.345591	0.345591	7.50858	4.00339	0.0454088	0.622637	NS	DEAD-box helicase 6
6172	MMEL1	100227361	-0.823815	0.823815	4.39217	4.00332	0.0454108	0.622637	NS	membrane metalloendopeptidase like 1	transcript variant X2
8687	SCUBE3	101233242	0.576162	0.576162	2.5455	4.00153	0.0454589	0.622637	NS	signal peptide	CUB domain and EGF like domain containing 3
2917	FAXC	100223438	0.446376	0.446376	6.42191	4.00059	0.0454845	0.622637	NS	failed axon connections homolog	metaxin like GST domain containing
4334	KLHL21	100228375	-0.822851	0.822851	1.63634	3.99905	0.0455259	0.622637	NS	kelch like family member 21
4844	LOC100223994	100223994	-1.63282	1.63282	0.373425	3.99898	0.0455277	0.622637	NS	fatty acid-binding protein	adipocyte
10175	TNRC18	100227954	0.413701	0.413701	8.04378	3.99514	0.0456316	0.622637	NS	trinucleotide repeat containing 18	transcript variant X2
9977	TMC6	100218212	-0.80419	0.80419	1.07286	3.99482	0.0456405	0.622637	NS	transmembrane channel like 6	transcript variant X4
4465	LGR6	100231769	1.33615	1.33615	-0.0213091	3.99331	0.0456813	0.622637	NS	leucine rich repeat containing G protein-coupled receptor 6
9340	SOSTDC1	100232245	1.04722	1.04722	2.14395	3.99064	0.0457537	0.622863	NS	sclerostin domain containing 1
4101	JMJD6	100230335	0.526257	0.526257	5.18949	3.97249	0.0462494	0.625359	NS	jumonji domain containing 6	arginine demethylase and lysine hydroxylase
2698	ERC1	100229781	0.539093	0.539093	4.48623	3.97247	0.0462498	0.625359	NS	ELKS/RAB6-interacting/CAST family member 1	transcript variant X8
4923	LOC100225542	100225542	-0.663435	0.663435	4.26306	3.97203	0.046262	0.625359	NS	24-hydroxycholesterol 7-alpha-hydroxylase	transcript variant X7
1720	COG3	100220551	0.461611	0.461611	4.94411	3.97095	0.0462917	0.625359	NS	component of oligomeric golgi complex 3	transcript variant X1
6653	NGEF	100227330	0.830466	0.830466	5.7176	3.97074	0.0462973	0.625359	NS	neuronal guanine nucleotide exchange factor	transcript variant X4
3446	GPATCH8	100221671	0.473942	0.473942	5.36565	3.96378	0.0464891	0.625359	NS	G-patch domain containing 8	transcript variant X1
654	ASH1L	100229714	0.387143	0.387143	6.71331	3.96366	0.0464926	0.625359	NS	ASH1 like histone lysine methyltransferase	transcript variant X1
10355	TSNAX	100231801	-0.497684	0.497684	3.92562	3.96319	0.0465055	0.625359	NS	translin associated factor X	transcript variant X2
4612	LOC100218462	100218462	0.811652	0.811652	2.95181	3.95753	0.0466621	0.625359	NS	ephrin type-A receptor 6	transcript variant X2
379	AMPH	100228670	0.291946	0.291946	7.77394	3.95739	0.046666	0.625359	NS	amphiphysin	transcript variant X2
3250	GAS8	100219966	1.36208	1.36208	-0.0616493	3.95475	0.0467393	0.625359	NS	growth arrest specific 8	transcript variant X1
9120	SLC45A1	100225526	0.430788	0.430788	5.80715	3.95334	0.0467783	0.625359	NS	solute carrier family 45 member 1	transcript variant X7
2572	EIF5A	121468528	-0.46187	0.46187	4.93226	3.95051	0.0468573	0.625359	NS	eukaryotic translation initiation factor 5A	transcript variant X1
4891	LOC100224883	100224883	0.727952	0.727952	3.87627	3.9503	0.0468629	0.625359	NS	USP6 N-terminal-like protein	transcript variant X1
562	ARHGDIG	100190373	-0.530613	0.530613	4.71491	3.94653	0.0469681	0.625359	NS	Rho GDP dissociation inhibitor gamma	transcript variant X1
6461	NACA	100218298	-0.400279	0.400279	8.1287	3.94311	0.0470636	0.625359	NS	nascent polypeptide associated complex subunit alpha
3535	GRIK3	100232439	0.527154	0.527154	6.19578	3.94255	0.0470793	0.625359	NS	glutamate ionotropic receptor kainate type subunit 3
8528	RRP1B	100232768	0.652785	0.652785	3.88301	3.94171	0.0471028	0.625359	NS	ribosomal RNA processing 1B	transcript variant X1
2642	ENPP2	100219257	-0.651521	0.651521	9.30287	3.93814	0.0472029	0.625359	NS	ectonucleotide pyrophosphatase/phosphodiesterase 2	transcript variant X2
123	ACSL4	100229322	0.426279	0.426279	7.57592	3.93775	0.0472139	0.625359	NS	acyl-CoA synthetase long chain family member 4	transcript variant X2
3023	FHL5	100227229	1.72412	1.72412	-0.691411	3.93725	0.0472279	0.625359	NS	four and a half LIM domains 5	transcript variant X2
6500	NBL1	100221256	-1.13484	1.13484	1.76881	3.93614	0.0472591	0.625359	NS	NBL1	DAN family BMP antagonist	transcript variant X2
6771	NPR1	100219844	-0.798338	0.798338	1.48288	3.93402	0.0473188	0.625359	NS	natriuretic peptide receptor 1
4521	LMO7	100225324	0.455664	0.455664	6.08225	3.92962	0.0474427	0.625359	NS	LIM domain 7	transcript variant X18
2810	FAIM2	100218857	0.351625	0.351625	6.47235	3.92885	0.0474644	0.625359	NS	Fas apoptotic inhibitory molecule 2
9515	ST8SIA4	100230737	0.785366	0.785366	2.3857	3.92711	0.0475136	0.625359	NS	ST8 alpha-N-acetyl-neuraminide alpha-2	8-sialyltransferase 4	transcript variant X4
11018	ZFAND1	100221062	-0.701098	0.701098	2.28576	3.92509	0.0475707	0.625359	NS	zinc finger AN1-type containing 1
9218	SMG5	100231729	0.724212	0.724212	5.88262	3.92223	0.0476515	0.625359	NS	SMG5 nonsense mediated mRNA decay factor
10297	TRIM9	115495321	0.450475	0.450475	5.26056	3.92221	0.0476522	0.625359	NS	tripartite motif containing 9	transcript variant X6
671	ASTN1	100224778	0.396886	0.396886	6.4142	3.92189	0.0476612	0.625359	NS	astrotactin 1	transcript variant X5
4731	LOC100221337	100221337	0.476464	0.476464	5.95523	3.91866	0.0477528	0.625359	NS	sodium channel protein type 5 subunit alpha	transcript variant X2
541	ARHGAP18	100219867	0.482869	0.482869	4.47429	3.91782	0.0477767	0.625359	NS	Rho GTPase activating protein 18	transcript variant X2
9381	SPECC1L	100230459	0.775086	0.775086	4.23838	3.91751	0.0477857	0.625359	NS	sperm antigen with calponin homology and coiled-coil domains 1 like
4992	LOC100227325	100227325	0.796528	0.796528	3.08669	3.9094	0.0480168	0.625542	NS	diacylglycerol kinase gamma
6000	MDGA1	100219729	0.717567	0.717567	4.3359	3.90926	0.0480207	0.625542	NS	MAM domain containing glycosylphosphatidylinositol anchor 1
9294	SNX10	100230219	0.483514	0.483514	3.01347	3.90903	0.0480273	0.625542	NS	sorting nexin 10	transcript variant X1
487	APBA1	100223129	0.545771	0.545771	6.7165	3.90758	0.0480687	0.625542	NS	amyloid beta precursor protein binding family A member 1	transcript variant X1
8977	SLC16A1	100227544	-0.727973	0.727973	4.61134	3.90678	0.0480916	0.625542	NS	solute carrier family 16 member 1	transcript variant X5
3041	FKBP2	121468455	-0.749176	0.749176	3.27565	3.90524	0.0481359	0.625542	NS	FKBP prolyl isomerase 2
1323	CCZ1	100231860	-0.297112	0.297112	7.91882	3.90134	0.0482477	0.625854	NS	CCZ1 homolog	vacuolar protein trafficking and biogenesis associated
8002	RAB3IL1	100220006	-0.772142	0.772142	2.17179	3.90049	0.048272	0.625854	NS	RAB3A interacting protein like 1	transcript variant X7
1360	CDC42SE2	100222809	-0.471879	0.471879	5.47455	3.89666	0.0483822	0.626429	NS	CDC42 small effector 2	transcript variant X2
4275	KIF1A	100229101	0.52478	0.52478	9.69294	3.89452	0.0484438	0.626429	NS	kinesin family member 1A	transcript variant X1
5598	LOC121469303	121469303	-0.670121	0.670121	5.3233	3.89311	0.0484847	0.626429	NS	lymphocyte antigen 6E
8879	SH3D19	100219670	0.620016	0.620016	3.63531	3.8893	0.0485946	0.627123	NS	SH3 domain containing 19	transcript variant X4
3938	ILF2	115498448	-0.622827	0.622827	3.55446	3.88134	0.0488257	0.627655	NS	interleukin enhancer binding factor 2
7104	PARP8	100219432	0.373883	0.373883	4.96731	3.8782	0.0489169	0.627655	NS	poly(ADP-ribose) polymerase family member 8	transcript variant X2
3079	FNDC5	100229505	0.847843	0.847843	3.47195	3.87802	0.0489223	0.627655	NS	fibronectin type III domain containing 5
8298	RIOX1	100219109	-0.78907	0.78907	1.94478	3.87765	0.048933	0.627655	NS	ribosomal oxygenase 1
8425	RPL19	121471199	-0.471572	0.471572	6.29992	3.87603	0.0489804	0.627655	NS	ribosomal protein L19	transcript variant X1
5692	LPAR1	100223722	-0.801508	0.801508	4.51157	3.8732	0.0490628	0.627655	NS	lysophosphatidic acid receptor 1	transcript variant X3
2315	DNM1	100222436	0.408262	0.408262	10.5109	3.86599	0.0492743	0.627655	NS	dynamin 1	transcript variant X16
7971	RAB11FIP4	100222665	0.449394	0.449394	6.14101	3.8626	0.0493738	0.627655	NS	RAB11 family interacting protein 4	transcript variant X1
3522	GREB1	100222006	0.510634	0.510634	4.69477	3.86177	0.0493981	0.627655	NS	growth regulating estrogen receptor binding 1
410	ANKLE2	100219926	0.561253	0.561253	4.65967	3.85947	0.0494658	0.627655	NS	ankyrin repeat and LEM domain containing 2	transcript variant X3
9152	SLC7A14	100231777	0.656876	0.656876	5.02406	3.85942	0.0494674	0.627655	NS	solute carrier family 7 member 14	transcript variant X2
646	ASB9	100221245	1.42018	1.42018	-0.240476	3.85816	0.0495045	0.627655	NS	ankyrin repeat and SOCS box containing 9
1964	CTSL	100232421	-0.374027	0.374027	8.52686	3.85498	0.0495986	0.627655	NS	cathepsin L
10257	TRAK1	100219647	0.422565	0.422565	7.66021	3.85401	0.0496272	0.627655	NS	trafficking kinesin protein 1	transcript variant X1
3888	IFT20	100190343	-0.691171	0.691171	1.68388	3.85364	0.0496382	0.627655	NS	intraflagellar transport 20
3338	GJB1	100190749	-1.20609	1.20609	1.13564	3.84908	0.0497732	0.627655	NS	gap junction protein beta 1	transcript variant X1
10238	TPRKB	100227090	0.73912	0.73912	1.65299	3.8486	0.0497875	0.627655	NS	TP53RK binding protein
10377	TTBK2	100232587	0.534585	0.534585	4.75892	3.84775	0.0498127	0.627655	NS	tau tubulin kinase 2	transcript variant X2
9230	SMIM8	100217661	-0.607827	0.607827	2.11835	3.84744	0.049822	0.627655	NS	small integral membrane protein 8	transcript variant X1
3675	HECA	100219401	0.484161	0.484161	5.8724	3.84572	0.0498731	0.627655	NS	hdc homolog	cell cycle regulator
8393	ROR1	101232901	-0.971507	0.971507	0.37876	3.84327	0.0499459	0.627655	NS	receptor tyrosine kinase like orphan receptor 1
8055	RALGAPB	100224256	0.810664	0.810664	5.01952	3.84324	0.0499469	0.627655	NS	Ral GTPase activating protein non-catalytic subunit beta	transcript variant X1
6825	NRXN3	100227820	0.294849	0.294849	8.95409	3.84189	0.049987	0.627655	NS	neurexin 3	transcript variant X14
6016	MED1	100224593	0.591402	0.591402	4.77246	3.83564	0.0501739	0.627655	NS	mediator complex subunit 1	transcript variant X1
3922	IL11RA	100224274	-0.774515	0.774515	3.27452	3.83508	0.0501904	0.627655	NS	interleukin 11 receptor subunit alpha	transcript variant X4
6403	MYL6	100190387	-0.418539	0.418539	7.11024	3.835	0.050193	0.627655	NS	myosin	light chain 6	alkali	smooth muscle and non-muscle
7509	PLXNC1	100228252	0.389207	0.389207	7.11076	3.83422	0.0502163	0.627655	NS	plexin C1
3981	INSYN2A	100232068	0.558758	0.558758	4.13233	3.83171	0.0502915	0.627655	NS	inhibitory synaptic factor 2A	transcript variant X2
4437	LCP1	100221515	-0.628423	0.628423	4.00433	3.82897	0.0503738	0.627655	NS	lymphocyte cytosolic protein 1	transcript variant X1
1429	CELF2	100221037	0.372757	0.372757	7.88799	3.82834	0.0503927	0.627655	NS	CUGBP Elav-like family member 2	transcript variant X13
9832	TECPR1	100221232	0.342606	0.342606	7.90037	3.82718	0.0504277	0.627655	NS	tectonin beta-propeller repeat containing 1
7086	PAPOLG	100223950	1.01125	1.01125	0.337533	3.82694	0.0504351	0.627655	NS	poly(A) polymerase gamma	transcript variant X7
3135	FSD1	115490819	-0.471689	0.471689	4.91657	3.82322	0.0505469	0.628318	NS	fibronectin type III and SPRY domain containing 1
2453	EAPP	100190163	-0.534816	0.534816	3.14034	3.82052	0.0506285	0.628318	NS	E2F associated phosphoprotein
375	AMOTL1	100227292	0.760297	0.760297	2.16747	3.81901	0.0506741	0.628318	NS	angiomotin like 1
8639	SBNO1	100219947	0.285988	0.285988	8.88637	3.81771	0.0507135	0.628318	NS	strawberry notch homolog 1	transcript variant X1
5035	LOC100228496	100228496	-1.43371	1.43371	0.527304	3.81575	0.0507728	0.628356	NS	ras-like protein family member 11A-like
6248	MRPL19	100190659	-0.600617	0.600617	4.39999	3.81366	0.0508361	0.628443	NS	mitochondrial ribosomal protein L19	transcript variant X1
2478	EDEM3	100230603	0.535774	0.535774	6.26662	3.80728	0.0510302	0.629522	NS	ER degradation enhancing alpha-mannosidase like protein 3	transcript variant X2
9413	SPSB1	100219402	-0.980452	0.980452	1.99139	3.80017	0.0512475	0.629522	NS	splA/ryanodine receptor domain and SOCS box containing 1	transcript variant X2
5478	LOC116806608	116806608	0.707579	0.707579	1.65827	3.7999	0.0512556	0.629522	NS	OTU domain-containing protein 4	transcript variant X1
2149	DENND5B	100223397	0.506135	0.506135	6.34537	3.79875	0.0512909	0.629522	NS	DENN domain containing 5B	transcript variant X2
30	ABCB9	100218961	-0.572402	0.572402	3.45345	3.79673	0.0513528	0.629522	NS	ATP binding cassette subfamily B member 9
6324	MTA3	100232586	0.476887	0.476887	4.90641	3.79602	0.0513745	0.629522	NS	metastasis associated 1 family member 3	transcript variant X5
10385	TTC28	100220864	0.307489	0.307489	6.95359	3.79595	0.0513767	0.629522	NS	tetratricopeptide repeat domain 28
4837	LOC100223828	100223828	-0.69447	0.69447	2.46379	3.79577	0.0513822	0.629522	NS	nitric oxide synthase 1 adaptor protein	transcript variant X2
997	BTBD7	100226731	0.582365	0.582365	3.59549	3.79126	0.0515209	0.629522	NS	BTB domain containing 7	transcript variant X5
6262	MRPL39	100223911	-0.695067	0.695067	2.40881	3.79103	0.051528	0.629522	NS	mitochondrial ribosomal protein L39
3559	GRM5	752008	0.564234	0.564234	5.92858	3.79012	0.0515561	0.629522	NS	glutamate metabotropic receptor 5	transcript variant X2
7330	PHLDA2	100222994	-0.550061	0.550061	4.78872	3.78868	0.0516002	0.629522	NS	pleckstrin homology like domain family A member 2
8071	RAP1A	100151697	-0.395522	0.395522	7.27941	3.78028	0.0518599	0.631405	NS	RAP1A	member of RAS oncogene family	transcript variant X2
3097	FOXJ2	100219218	0.334958	0.334958	6.45411	3.77731	0.0519522	0.631405	NS	forkhead box J2	transcript variant X3
9806	TCF12	100226398	-0.289377	0.289377	8.99662	3.77307	0.0520839	0.631405	NS	transcription factor 12	transcript variant X6
8299	RIOX2	100225271	-0.464307	0.464307	5.6514	3.7702	0.0521733	0.631405	NS	ribosomal oxygenase 2	transcript variant X1
7331	PHLDB1	100230155	-0.617063	0.617063	2.9573	3.77007	0.0521775	0.631405	NS	pleckstrin homology like domain family B member 1
5608	LOC121469571	121469571	-2.02918	2.02918	-0.14628	3.76299	0.0523989	0.631405	NS	uncharacterized LOC121469571
9730	TALDO1	100232597	-0.315669	0.315669	7.59387	3.76295	0.0524	0.631405	NS	transaldolase 1
1056	C2CD2L	100225369	0.854783	0.854783	1.61932	3.76171	0.0524389	0.631405	NS	C2CD2 like	transcript variant X6
4726	LOC100221272	100221272	0.66424	0.66424	2.53535	3.76051	0.0524765	0.631405	NS	histone H2B 5	transcript variant X6
9208	SMC1A	105759646	0.620094	0.620094	3.70187	3.75911	0.0525206	0.631405	NS	structural maintenance of chromosomes 1A	transcript variant X1
4693	LOC100220586	100220586	-0.741247	0.741247	1.48504	3.75833	0.0525451	0.631405	NS	putative histone H1.10
10523	UBR1	100220022	0.524727	0.524727	5.0159	3.75568	0.0526284	0.631405	NS	ubiquitin protein ligase E3 component n-recognin 1	transcript variant X4
4805	LOC100222962	100222962	1.3104	1.3104	1.04296	3.75542	0.0526365	0.631405	NS	ABI family member 3 binding protein
10841	WIPI1	100230726	-0.339865	0.339865	6.86751	3.75389	0.0526846	0.631405	NS	WD repeat domain	phosphoinositide interacting 1
5869	MAP1LC3A	100190629	-0.471439	0.471439	4.0743	3.75135	0.0527649	0.631405	NS	microtubule associated protein 1 light chain 3 alpha
816	B4GALT3	100223491	-0.466458	0.466458	4.01634	3.74633	0.0529236	0.631405	NS	beta-1	4-galactosyltransferase 3	transcript variant X2
9765	TBC1D30	100226608	0.388453	0.388453	5.6109	3.74432	0.0529874	0.631405	NS	TBC1 domain family member 30	transcript variant X4
9599	STXBP4	100224638	-0.709942	0.709942	1.56668	3.74351	0.0530131	0.631405	NS	syntaxin binding protein 4	transcript variant X2
3960	INHBB	115495927	-0.549747	0.549747	3.81252	3.74172	0.0530698	0.631405	NS	inhibin subunit beta B
2207	DIAPH3	100229149	0.573564	0.573564	2.36249	3.7409	0.0530959	0.631405	NS	diaphanous related formin 3	transcript variant X1
7937	PXDN	100230769	0.570633	0.570633	3.77701	3.74063	0.0531043	0.631405	NS	peroxidasin
2521	EGLN1	100227092	-0.329865	0.329865	7.15489	3.74033	0.0531139	0.631405	NS	egl-9 family hypoxia inducible factor 1
2405	DUSP1	100219518	-0.606566	0.606566	3.13168	3.73765	0.0531993	0.631405	NS	dual specificity phosphatase 1
6493	NAV3	100229468	0.349289	0.349289	6.40435	3.73705	0.0532182	0.631405	NS	neuron navigator 3	transcript variant X5
7252	PES1	100221508	-0.423752	0.423752	4.69794	3.73659	0.053233	0.631405	NS	pescadillo ribosomal biogenesis factor 1
9121	SLC45A4	100220737	0.522463	0.522463	5.19485	3.7357	0.0532613	0.631405	NS	solute carrier family 45 member 4	transcript variant X4
3613	GXYLT2	100223705	0.876945	0.876945	1.8904	3.73353	0.0533305	0.631405	NS	glucoside xylosyltransferase 2	transcript variant X2
2748	ETNK1	100217685	0.48041	0.48041	4.84922	3.73281	0.0533536	0.631405	NS	ethanolamine kinase 1
7879	PTN	100228238	0.674564	0.674564	4.4008	3.7282	0.053501	0.631405	NS	pleiotrophin
5516	LOC116807041	116807041	-1.51139	1.51139	-0.303186	3.72763	0.0535193	0.631405	NS	olfactory receptor 14A16-like
4939	LOC100225915	100225915	0.40728	0.40728	5.6847	3.72744	0.0535254	0.631405	NS	pleckstrin homology domain interacting protein	transcript variant X1
5668	LOC121470916	121470916	-0.899324	0.899324	2.7925	3.72622	0.0535645	0.631405	NS	uncharacterized LOC121470916	transcript variant X2
401	ANK1	100221183	0.331526	0.331526	6.94984	3.72027	0.0537556	0.632467	NS	ankyrin 1	transcript variant X20
10774	WASF3	100218623	0.644403	0.644403	3.57878	3.71989	0.0537679	0.632467	NS	WASP family member 3	transcript variant X1
181	ADAMTSL2	100227241	0.478004	0.478004	4.51393	3.71409	0.0539549	0.63281	NS	ADAMTS like 2	transcript variant X1
3007	FGFR2	100223379	-0.554347	0.554347	7.32765	3.71362	0.0539701	0.63281	NS	fibroblast growth factor receptor 2	transcript variant X3
2825	FAM126A	100224484	-0.441904	0.441904	5.41497	3.71171	0.0540319	0.63281	NS	family with sequence similarity 126 member A	transcript variant X2
9659	SYNE1	100219932	0.322105	0.322105	9.0361	3.7107	0.0540646	0.63281	NS	spectrin repeat containing nuclear envelope protein 1	transcript variant X9
5260	LOC105758648	105758648	0.817895	0.817895	3.6615	3.70912	0.0541159	0.63281	NS	vegetative cell wall protein gp1	transcript variant X48
5640	LOC121470403	121470403	-3.52685	3.52685	0.790207	3.70721	0.0541779	0.63281	NS	uncharacterized LOC121470403
10453	TXNRD2	100226684	0.656781	0.656781	3.5159	3.70672	0.0541939	0.63281	NS	thioredoxin reductase 2
8258	RHBDF1	100230264	-0.390683	0.390683	6.28549	3.70329	0.0543052	0.633447	NS	rhomboid 5 homolog 1	transcript variant X6
9269	SNRNP200	100224409	0.394287	0.394287	5.29876	3.69817	0.0544721	0.63473	NS	small nuclear ribonucleoprotein U5 subunit 200	transcript variant X2
11016	ZEB2	100220433	-0.521154	0.521154	8.78545	3.69616	0.0545378	0.634794	NS	zinc finger E-box binding homeobox 2	transcript variant X1
10845	WNK2	100226300	0.378908	0.378908	5.39975	3.69453	0.0545913	0.634794	NS	WNK lysine deficient protein kinase 2	transcript variant X8
2228	DISP3	100225450	0.816046	0.816046	3.17763	3.68754	0.0548204	0.636795	NS	dispatched RND transporter family member 3	transcript variant X6
3991	INTS4	100222075	0.427996	0.427996	5.06036	3.68452	0.0549198	0.63714	NS	integrator complex subunit 4	transcript variant X1
7667	PPP2R1A	100217782	-0.445184	0.445184	5.08914	3.68317	0.0549642	0.63714	NS	protein phosphatase 2 scaffold subunit Aalpha	transcript variant X2
881	BCLAF3	100230778	0.699907	0.699907	2.56302	3.67933	0.055091	0.637392	NS	BCLAF1 and THRAP3 family member 3	transcript variant X5
6441	N4BP1	100225669	0.557227	0.557227	3.12771	3.67697	0.0551689	0.637392	NS	NEDD4 binding protein 1	transcript variant X2
7884	PTPMT1	100222980	-0.654665	0.654665	2.78707	3.67517	0.0552286	0.637392	NS	protein tyrosine phosphatase mitochondrial 1
10604	USF3	100223635	0.772479	0.772479	1.74488	3.67165	0.0553453	0.637392	NS	upstream transcription factor family member 3
3494	GPR63	100220495	0.66239	0.66239	3.53229	3.67138	0.0553543	0.637392	NS	G protein-coupled receptor 63	transcript variant X1
2733	ESPN	100229308	-0.681666	0.681666	2.52412	3.66942	0.0554194	0.637392	NS	espin	transcript variant X1
7939	PXMP4	115497940	-0.61269	0.61269	2.52928	3.66864	0.0554453	0.637392	NS	peroxisomal membrane protein 4
10079	TMEM255A	100228434	0.332251	0.332251	6.818	3.66684	0.0555055	0.637392	NS	transmembrane protein 255A	transcript variant X2
9099	SLC38A8	101233552	-1.15903	1.15903	0.780059	3.66589	0.0555368	0.637392	NS	solute carrier family 38 member 8	transcript variant X6
431	ANKRD50	100225736	0.439084	0.439084	5.88073	3.65675	0.0558423	0.637392	NS	ankyrin repeat domain 50
9281	SNRPE	115498593	-1.07413	1.07413	-0.203548	3.6567	0.055844	0.637392	NS	small nuclear ribonucleoprotein polypeptide E	transcript variant X1
3268	GCFC2	100231320	-0.681595	0.681595	2.48154	3.65434	0.0559233	0.637392	NS	GC-rich sequence DNA-binding factor 2	transcript variant X3
10990	ZCCHC24	115495763	-0.367638	0.367638	6.78907	3.65345	0.0559533	0.637392	NS	zinc finger CCHC-type containing 24
4121	KARS1	100227585	-0.315078	0.315078	7.68332	3.65234	0.0559903	0.637392	NS	lysyl-tRNA synthetase 1	transcript variant X1
9683	SYT6	100228806	-0.488605	0.488605	4.72959	3.652	0.0560019	0.637392	NS	synaptotagmin 6
4750	LOC100221841	100221841	-1.95683	1.95683	-0.512003	3.6471	0.056167	0.637392	NS	lipase member M-like
3290	GDNF	100229958	1.00583	1.00583	0.412152	3.64439	0.0562583	0.637392	NS	glial cell derived neurotrophic factor	transcript variant X2
4270	KIDINS220	100222037	0.335661	0.335661	9.12617	3.64414	0.056267	0.637392	NS	kinase D interacting substrate 220
643	ASB6	100225339	-0.696641	0.696641	1.96041	3.63802	0.0564741	0.637392	NS	ankyrin repeat and SOCS box containing 6	transcript variant X2
6714	NMNAT1	100228007	-0.914227	0.914227	1.22625	3.63609	0.0565397	0.637392	NS	nicotinamide nucleotide adenylyltransferase 1	transcript variant X1
4284	KIF3A	100228676	0.48905	0.48905	7.82817	3.63507	0.0565741	0.637392	NS	kinesin family member 3A	transcript variant X3
1079	C6H10orf90	100222484	-0.854952	0.854952	4.42213	3.63488	0.0565808	0.637392	NS	chromosome 6 C10orf90 homolog	transcript variant X1
8613	SAMD8	100231843	0.814773	0.814773	4.5215	3.63486	0.0565815	0.637392	NS	sterile alpha motif domain containing 8	transcript variant X3
4884	LOC100224762	100224762	0.516556	0.516556	5.44451	3.63483	0.0565825	0.637392	NS	SV2 related protein
9319	SOAT1	100223763	0.591168	0.591168	3.52699	3.63361	0.0566239	0.637392	NS	sterol O-acyltransferase 1	transcript variant X1
1336	CD82	100228720	-0.491643	0.491643	5.24093	3.63141	0.0566986	0.637392	NS	CD82 molecule
2847	FAM174A	100224963	-0.787455	0.787455	1.38254	3.62808	0.0568123	0.637392	NS	family with sequence similarity 174 member A	transcript variant X1
1876	CRIP2	100218042	-0.485098	0.485098	4.33403	3.62409	0.0569488	0.637392	NS	cysteine rich protein 2
2366	DPYD	100222559	0.416744	0.416744	4.91174	3.61617	0.0572206	0.637392	NS	dihydropyrimidine dehydrogenase	transcript variant X3
147	ACVR1	100230545	-0.443043	0.443043	6.25205	3.61519	0.0572543	0.637392	NS	activin A receptor type 1
10343	TSC22D3	100227519	-0.368693	0.368693	5.45826	3.615	0.0572608	0.637392	NS	TSC22 domain family member 3	transcript variant X1
10999	ZDHHC15	100219838	0.533159	0.533159	3.5421	3.6148	0.0572676	0.637392	NS	zinc finger DHHC-type palmitoyltransferase 15	transcript variant X2
8263	RHOA	100190386	-0.316636	0.316636	10.5497	3.61453	0.0572768	0.637392	NS	ras homolog family member A	transcript variant X2
10333	TRPM8	100225973	0.518841	0.518841	4.12257	3.61348	0.0573132	0.637392	NS	transient receptor potential cation channel subfamily M member 8	transcript variant X1
1564	CHRM5	100228639	0.850447	0.850447	1.00627	3.61202	0.0573636	0.637392	NS	cholinergic receptor muscarinic 5	transcript variant X1
4428	LBHD2	100230634	0.535543	0.535543	7.41361	3.6111	0.057395	0.637392	NS	LBH domain containing 2	transcript variant X1
3828	HSPBAP1	100231313	-0.667345	0.667345	3.1555	3.61097	0.0573997	0.637392	NS	HSPB1 associated protein 1	transcript variant X2
394	ANGPT1	100232724	1.0049	1.0049	1.18873	3.61048	0.0574167	0.637392	NS	angiopoietin 1
9062	SLC30A9	100217994	0.611677	0.611677	5.29704	3.61012	0.057429	0.637392	NS	solute carrier family 30 member 9	transcript variant X3
6525	NCOA6	100227138	0.437354	0.437354	6.10888	3.60967	0.0574444	0.637392	NS	nuclear receptor coactivator 6	transcript variant X4
6865	NTRK2	751985	0.521171	0.521171	6.62941	3.60945	0.057452	0.637392	NS	neurotrophic receptor tyrosine kinase 2	transcript variant X2
4154	KCND3	100222695	0.891489	0.891489	2.70923	3.60338	0.0576623	0.637392	NS	potassium voltage-gated channel subfamily D member 3	transcript variant X1
8289	RIMS1	100218218	0.30629	0.30629	8.22013	3.60281	0.057682	0.637392	NS	regulating synaptic membrane exocytosis 1	transcript variant X43
439	ANKS6	100231137	0.480739	0.480739	3.94885	3.60103	0.0577436	0.637392	NS	ankyrin repeat and sterile alpha motif domain containing 6	transcript variant X3
448	ANOS1	100218922	0.682097	0.682097	4.38896	3.60073	0.0577541	0.637392	NS	anosmin 1
6652	NGB	100218162	0.474945	0.474945	4.49152	3.60021	0.0577723	0.637392	NS	neuroglobin	transcript variant X2
4539	LOC100190105	100190105	-0.518399	0.518399	3.5685	3.59894	0.0578163	0.637392	NS	alpha-aspartyl dipeptidase-like
9088	SLC37A1	100224114	0.671574	0.671574	3.20995	3.59881	0.0578208	0.637392	NS	solute carrier family 37 member 1	transcript variant X5
948	BOK	100220512	1.26528	1.26528	0.0462672	3.59502	0.057953	0.637392	NS	BCL2 family apoptosis regulator BOK	transcript variant X2
8008	RAB5C	100190713	-0.267303	0.267303	8.24063	3.59262	0.0580366	0.637392	NS	RAB5C	member RAS oncogene family
4233	KDM5A	100226987	0.374218	0.374218	5.71769	3.59251	0.0580407	0.637392	NS	lysine demethylase 5A	transcript variant X1
10153	TNFAIP8L1	100219510	-0.888294	0.888294	0.933099	3.59148	0.0580764	0.637392	NS	TNF alpha induced protein 8 like 1	transcript variant X1
6153	MLC1	100225170	-0.430401	0.430401	8.15868	3.58996	0.0581297	0.637392	NS	modulator of VRAC current 1
10122	TMEM88B	100223504	-1.40986	1.40986	0.648671	3.58834	0.0581865	0.637392	NS	transmembrane protein 88B
8420	RPL13A	100223135	-0.708717	0.708717	2.11312	3.58609	0.0582652	0.637392	NS	ribosomal protein L13a
9504	ST6GAL1	100226346	-0.589935	0.589935	2.75253	3.58574	0.0582776	0.637392	NS	ST6 beta-galactoside alpha-2	6-sialyltransferase 1	transcript variant X1
10031	TMEM169	100229383	0.531621	0.531621	3.84768	3.58173	0.0584183	0.637392	NS	transmembrane protein 169	transcript variant X7
7203	PDGFRA	100218386	0.39772	0.39772	6.7204	3.57942	0.0584994	0.637392	NS	platelet derived growth factor receptor alpha
9125	SLC4A1	100228494	-0.833955	0.833955	0.898682	3.57926	0.0585053	0.637392	NS	solute carrier family 4 member 1 (Diego blood group)	transcript variant X1
492	APC	100231767	0.385626	0.385626	6.93662	3.5779	0.058553	0.637392	NS	APC regulator of WNT signaling pathway	transcript variant X3
7451	PLCXD2	100223973	1.20646	1.20646	0.124121	3.57536	0.0586428	0.637392	NS	phosphatidylinositol specific phospholipase C X domain containing 2
10437	TWIST2	100226933	-0.908899	0.908899	0.738274	3.57269	0.0587369	0.637392	NS	twist family bHLH transcription factor 2
1824	CPNE2	100231830	0.351051	0.351051	7.57052	3.57216	0.0587557	0.637392	NS	copine 2
1041	C1QL1	115490674	-0.922372	0.922372	1.47092	3.5714	0.0587827	0.637392	NS	complement C1q like 1
1229	CBX7	100229825	0.570147	0.570147	5.9612	3.56754	0.0589195	0.637392	NS	chromobox 7	transcript variant X1
1603	CIT	100217966	0.306752	0.306752	9.14333	3.5675	0.058921	0.637392	NS	citron rho-interacting serine/threonine kinase	transcript variant X1
2173	DGKD	100218663	0.664585	0.664585	5.01355	3.56726	0.0589296	0.637392	NS	diacylglycerol kinase delta	transcript variant X1
733	ATP5F1D	100228144	-0.51971	0.51971	5.31348	3.56708	0.0589357	0.637392	NS	ATP synthase F1 subunit delta
2209	DIDO1	100226813	0.419571	0.419571	5.77154	3.56638	0.0589609	0.637392	NS	death inducer-obliterator 1	transcript variant X4
4664	LOC100219836	100219836	-0.831869	0.831869	1.02696	3.56576	0.0589829	0.637392	NS	patched domain-containing protein 4	transcript variant X3
4290	KIF5C	100218538	0.553214	0.553214	6.50711	3.56049	0.0591704	0.637907	NS	kinesin family member 5C
3677	HECTD2	100219924	0.373401	0.373401	6.93062	3.55989	0.0591915	0.637907	NS	HECT domain E3 ubiquitin protein ligase 2	transcript variant X3
9843	TENM4	100218242	0.375145	0.375145	6.5451	3.55818	0.0592525	0.637907	NS	teneurin transmembrane protein 4	transcript variant X3
9220	SMG7	100220929	0.320418	0.320418	7.46617	3.55766	0.0592712	0.637907	NS	SMG7 nonsense mediated mRNA decay factor	transcript variant X1
6614	NEU2	100224454	-1.08845	1.08845	0.378524	3.5544	0.0593878	0.637907	NS	neuraminidase 2	transcript variant X1
5441	LOC115497174	115497174	0.959489	0.959489	0.17021	3.55307	0.0594354	0.637907	NS	uncharacterized LOC115497174
9185	SLK	100228589	0.590182	0.590182	5.52639	3.55189	0.0594777	0.637907	NS	STE20 like kinase	transcript variant X2
1157	CAMKK2	100229492	0.466268	0.466268	5.55072	3.55161	0.0594877	0.637907	NS	calcium/calmodulin dependent protein kinase kinase 2
7742	PRKCE	100230589	0.326464	0.326464	7.63178	3.54347	0.0597804	0.639819	NS	protein kinase C epsilon	transcript variant X1
2461	ECEL1	100226004	0.472134	0.472134	5.43335	3.54281	0.059804	0.639819	NS	endothelin converting enzyme like 1	transcript variant X2
9904	THNSL2	100219608	-0.559662	0.559662	3.72249	3.54131	0.0598583	0.639819	NS	threonine synthase like 2	transcript variant X3
10891	XRN1	100232132	0.368908	0.368908	5.20968	3.53898	0.0599422	0.639819	NS	5'-3' exoribonuclease 1	transcript variant X5
1257	CCDC22	121468468	-0.619728	0.619728	2.96129	3.5387	0.0599526	0.639819	NS	coiled-coil domain containing 22
3212	GALK2	100220666	-0.361193	0.361193	5.90848	3.53591	0.0600532	0.640281	NS	galactokinase 2	transcript variant X1
5302	LOC105760413	105760413	1.03511	1.03511	0.903648	3.52979	0.0602756	0.640825	NS	E3 ubiquitin-protein ligase HUWE1	transcript variant X1
10755	VTI1A	100227593	-0.301607	0.301607	6.39229	3.529	0.0603043	0.640825	NS	vesicle transport through interaction with t-SNAREs 1A	transcript variant X2
10572	UNC13D	100227523	-1.15557	1.15557	-0.267329	3.52813	0.0603358	0.640825	NS	unc-13 homolog D	transcript variant X2
10318	TRMT9B	100228033	0.470323	0.470323	4.14672	3.52725	0.060368	0.640825	NS	tRNA methyltransferase 9B (putative)	transcript variant X2
4114	KANK1	100218754	-0.510293	0.510293	5.31341	3.52573	0.0604232	0.640825	NS	KN motif and ankyrin repeat domains 1	transcript variant X2
7713	PRDX6	100190549	-0.421112	0.421112	5.6588	3.52503	0.0604487	0.640825	NS	peroxiredoxin 6	transcript variant X1
4153	KCND2	100232741	0.474099	0.474099	5.42902	3.5214	0.0605811	0.641034	NS	potassium voltage-gated channel subfamily D member 2	transcript variant X2
8979	SLC16A14	100218609	0.485199	0.485199	5.03887	3.52135	0.0605833	0.641034	NS	solute carrier family 16 member 14	transcript variant X2
1762	COLQ	100219716	1.42757	1.42757	-0.286144	3.51721	0.0607345	0.641787	NS	collagen like tail subunit of asymmetric acetylcholinesterase
4647	LOC100219300	100219300	-0.504392	0.504392	4.21267	3.51626	0.0607694	0.641787	NS	protein NDNF
6675	NIPA1	100222750	0.632233	0.632233	4.44736	3.51419	0.0608452	0.641807	NS	NIPA magnesium transporter 1
7950	QARS1	100226583	-0.400447	0.400447	5.11044	3.51308	0.0608862	0.641807	NS	glutaminyl-tRNA synthetase 1
3783	HORMAD2	100227277	-2.06616	2.06616	-0.393121	3.51109	0.0609595	0.641972	NS	HORMA domain containing 2	transcript variant X3
4782	LOC100222446	100222446	1.01215	1.01215	0.482615	3.50946	0.0610195	0.641999	NS	pseudouridine-metabolizing bifunctional protein C1861.05	transcript variant X2
10102	TMEM45A	100221943	-0.946656	0.946656	0.678354	3.50367	0.0612328	0.642552	NS	transmembrane protein 45A	transcript variant X1
6158	MLLT1	100225272	0.452733	0.452733	6.14759	3.50351	0.061239	0.642552	NS	MLLT1 super elongation complex subunit	transcript variant X2
10298	TRIO	100227610	0.270224	0.270224	8.50105	3.50308	0.061255	0.642552	NS	trio Rho guanine nucleotide exchange factor	transcript variant X1
10780	WASL	100228869	0.445408	0.445408	6.11867	3.5018	0.0613023	0.642552	NS	WASP like actin nucleation promoting factor
6758	NPC1	100230708	-0.350319	0.350319	7.92787	3.49788	0.0614475	0.642936	NS	NPC intracellular cholesterol transporter 1
8087	RARB	778446	-0.436013	0.436013	4.8486	3.4951	0.0615508	0.642936	NS	retinoic acid receptor beta	transcript variant X2
5090	LOC100229648	100229648	0.60807	0.60807	4.81806	3.49268	0.0616407	0.642936	NS	N-deacetylase and N-sulfotransferase 3	transcript variant X4
208	ADGRB1	100226161	0.31614	0.31614	7.62607	3.49109	0.0616999	0.642936	NS	adhesion G protein-coupled receptor B1	transcript variant X1
7868	PTGFR	100220353	0.653911	0.653911	4.40624	3.49085	0.061709	0.642936	NS	prostaglandin F receptor	transcript variant X3
5697	LPCAT3	100225934	-0.347127	0.347127	5.99318	3.48861	0.0617924	0.642936	NS	lysophosphatidylcholine acyltransferase 3
2238	DLG3	100218532	0.344864	0.344864	6.38932	3.48632	0.061878	0.642936	NS	discs large MAGUK scaffold protein 3	transcript variant X8
2146	DENND4B	115498400	-1.14738	1.14738	0.128948	3.48502	0.0619265	0.642936	NS	DENN domain containing 4B
2369	DPYSL5	105759853	-0.601756	0.601756	2.99555	3.48481	0.0619345	0.642936	NS	dihydropyrimidinase like 5	transcript variant X3
9959	TLN2	100220667	0.338462	0.338462	7.75642	3.48425	0.0619555	0.642936	NS	talin 2	transcript variant X3
2006	CYP19A1	751777	1.02019	1.02019	1.91393	3.48379	0.0619725	0.642936	NS	cytochrome P450	family 19	subfamily A	polypeptide 1	transcript variant X2
1755	COL9A1	100224952	0.880655	0.880655	1.25604	3.47906	0.0621501	0.643843	NS	collagen type IX alpha 1 chain
7224	PDPR	100222798	0.63353	0.63353	3.28993	3.47839	0.0621753	0.643843	NS	pyruvate dehydrogenase phosphatase regulatory subunit	transcript variant X2
4771	LOC100222166	100222166	0.53906	0.53906	4.19874	3.47641	0.0622497	0.644016	NS	cystathionine beta-synthase-like protein	transcript variant X3
9102	SLC39A12	100224804	-0.331893	0.331893	6.14786	3.47294	0.0623805	0.644772	NS	solute carrier family 39 member 12	transcript variant X2
10218	TPCN2	100227742	0.593322	0.593322	2.89752	3.46901	0.0625288	0.64508	NS	two pore segment channel 2	transcript variant X7
9032	SLC25A39	115490668	-1.05077	1.05077	0.876822	3.46746	0.0625875	0.64508	NS	solute carrier family 25 member 39	transcript variant X2
3185	GABBR2	100222507	0.368294	0.368294	6.56715	3.46668	0.0626169	0.64508	NS	gamma-aminobutyric acid type B receptor subunit 2
5923	MAPRE2	100227855	0.325784	0.325784	8.95368	3.46602	0.0626418	0.64508	NS	microtubule associated protein RP/EB family member 2	transcript variant X2
6089	MFSD13A	100230393	0.449763	0.449763	6.11744	3.46374	0.0627284	0.64508	NS	major facilitator superfamily domain containing 13A	transcript variant X1
4640	LOC100219145	100219145	0.809849	0.809849	2.26332	3.46298	0.062757	0.64508	NS	ras and Rab interactor 3
2974	FDPS	100226712	-0.765895	0.765895	1.11422	3.45717	0.062978	0.646756	NS	farnesyl diphosphate synthase
8081	RAPGEF5	100223599	0.543226	0.543226	5.27113	3.45175	0.0631848	0.647481	NS	Rap guanine nucleotide exchange factor 5
4526	LOC100144431	100144431	0.616062	0.616062	6.68684	3.45144	0.0631967	0.647481	NS	gamma-aminobutyric acid receptor subunit gamma-4
1122	CACNB4	100225217	0.414659	0.414659	5.19032	3.45054	0.063231	0.647481	NS	calcium voltage-gated channel auxiliary subunit beta 4	transcript variant X1
4293	KIFAP3	100231388	0.294212	0.294212	8.9623	3.44457	0.0634597	0.647481	NS	kinesin associated protein 3	transcript variant X2
5298	LOC105759937	105759937	0.612047	0.612047	3.17652	3.44172	0.0635694	0.647481	NS	netrin-4
8463	RPP14	100189980	-0.505539	0.505539	4.75554	3.44086	0.0636026	0.647481	NS	ribonuclease P/MRP subunit p14	transcript variant X1
570	ARHGEF28	100224186	-0.764901	0.764901	1.96034	3.43997	0.0636369	0.647481	NS	Rho guanine nucleotide exchange factor 28	transcript variant X3
7693	PPT1	100190233	-0.356191	0.356191	5.86713	3.43605	0.063788	0.647481	NS	palmitoyl-protein thioesterase 1	transcript variant X2
4528	LOC100189939	100189939	-0.962016	0.962016	0.250646	3.43565	0.0638036	0.647481	NS	uncharacterized LOC100189939
5893	MAP3K9	100229586	-0.433591	0.433591	6.27773	3.43503	0.0638274	0.647481	NS	mitogen-activated protein kinase kinase kinase 9	transcript variant X2
9238	SMPD4	100225712	0.366875	0.366875	4.88682	3.43503	0.0638274	0.647481	NS	sphingomyelin phosphodiesterase 4	transcript variant X1
9261	SNCB	100190189	-0.352274	0.352274	7.07591	3.43172	0.0639555	0.647481	NS	synuclein beta
10184	TOGARAM1	100220973	0.543554	0.543554	2.79592	3.43092	0.0639865	0.647481	NS	TOG array regulator of axonemal microtubules 1	transcript variant X2
7587	POMP	100190371	-0.423787	0.423787	6.00275	3.43013	0.0640169	0.647481	NS	proteasome maturation protein
10424	TUBGCP4	100230834	0.43752	0.43752	6.13209	3.42952	0.0640407	0.647481	NS	tubulin gamma complex associated protein 4	transcript variant X3
1398	CDK5	115493589	-0.447686	0.447686	4.20812	3.42805	0.0640979	0.647481	NS	cyclin dependent kinase 5
740	ATP5MJ	101234140	-0.513898	0.513898	5.44082	3.4263	0.0641655	0.647481	NS	ATP synthase membrane subunit j
10088	TMEM272	115495326	0.87087	0.87087	2.28034	3.42174	0.0643432	0.647481	NS	transmembrane protein 272	transcript variant X1
8938	SIPA1L1	100227688	0.323501	0.323501	7.89123	3.42141	0.0643562	0.647481	NS	signal induced proliferation associated 1 like 1	transcript variant X1
6370	MTUS2	100218655	0.595244	0.595244	3.56457	3.41995	0.064413	0.647481	NS	microtubule associated scaffold protein 2	transcript variant X3
4430	LCA5	100222028	0.513978	0.513978	2.91691	3.41952	0.0644298	0.647481	NS	lebercilin LCA5	transcript variant X1
2339	DOK6	100218291	0.639062	0.639062	2.70355	3.41784	0.0644955	0.647481	NS	docking protein 6
10057	TMEM203	100219585	-0.579225	0.579225	3.04863	3.4162	0.0645595	0.647481	NS	transmembrane protein 203	transcript variant X4
4189	KCNK9	100230281	0.721575	0.721575	1.34324	3.41617	0.0645606	0.647481	NS	potassium two pore domain channel subfamily K member 9
7664	PPP1R9A	100220970	0.398798	0.398798	6.70898	3.41569	0.0645793	0.647481	NS	protein phosphatase 1 regulatory subunit 9A	transcript variant X2
8572	RUNDC3B	100220028	0.296049	0.296049	6.66527	3.4151	0.0646026	0.647481	NS	RUN domain containing 3B	transcript variant X1
8401	RPA3	101234043	-0.434118	0.434118	4.06514	3.41414	0.0646402	0.647481	NS	replication protein A3
5760	LRRK1	100225492	0.762287	0.762287	2.3211	3.41267	0.0646975	0.647481	NS	leucine rich repeat kinase 1	transcript variant X5
9332	SORBS3	100228390	-0.837829	0.837829	1.51963	3.41013	0.0647974	0.647481	NS	sorbin and SH3 domain containing 3
10361	TSPAN2	100221082	-0.686869	0.686869	4.89901	3.40781	0.0648886	0.647481	NS	tetraspanin 2
5042	LOC100228630	100228630	-0.734709	0.734709	3.38	3.40547	0.0649805	0.647481	NS	D-beta-hydroxybutyrate dehydrogenase	mitochondrial-like	transcript variant X1
6544	NDUFA11	100190489	-1.30611	1.30611	-0.10152	3.40483	0.0650058	0.647481	NS	NADH:ubiquinone oxidoreductase subunit A11
1525	CHD2	100226475	0.398685	0.398685	6.81212	3.40422	0.06503	0.647481	NS	chromodomain helicase DNA binding protein 2	transcript variant X2
2640	ENOX2	100222669	0.540656	0.540656	4.11511	3.40074	0.0651672	0.647481	NS	ecto-NOX disulfide-thiol exchanger 2
10629	USP34	100228693	0.268318	0.268318	7.67179	3.39948	0.0652172	0.647481	NS	ubiquitin specific peptidase 34	transcript variant X8
8099	RASGEF1A	100219347	0.333089	0.333089	7.71237	3.3984	0.0652597	0.647481	NS	RasGEF domain family member 1A	transcript variant X2
6951	OGFOD2	100230427	-1.32903	1.32903	-0.440825	3.39711	0.0653107	0.647481	NS	2-oxoglutarate and iron dependent oxygenase domain containing 2	transcript variant X1
9328	SOGA3	101232889	0.449669	0.449669	6.96513	3.39705	0.0653132	0.647481	NS	SOGA family member 3	transcript variant X7
7127	PCBP4	100225965	-1.17759	1.17759	1.24924	3.39462	0.0654093	0.647481	NS	poly(rC) binding protein 4
10204	TOR4A	115490556	-0.734711	0.734711	1.14027	3.39354	0.0654524	0.647481	NS	torsin family 4 member A	transcript variant X5
8259	RHBDF2	100221711	-1.01849	1.01849	0.631768	3.39229	0.0655021	0.647481	NS	rhomboid 5 homolog 2
4263	KIAA1549L	100219440	0.804766	0.804766	4.04666	3.39156	0.0655309	0.647481	NS	KIAA1549 like	transcript variant X1
6844	NSUN7	100217991	-1.11429	1.11429	0.0850808	3.39037	0.0655783	0.647481	NS	NOP2/Sun RNA methyltransferase family member 7	transcript variant X2
6351	MTMR6	100227284	0.753135	0.753135	4.79017	3.38885	0.0656385	0.647481	NS	myotubularin related protein 6	transcript variant X2
8077	RAP2C	100227479	-0.304419	0.304419	6.88198	3.38364	0.0658465	0.647481	NS	RAP2C	member of RAS oncogene family
10236	TPRA1	100232708	0.535411	0.535411	4.23255	3.38359	0.0658486	0.647481	NS	transmembrane protein adipocyte associated 1	transcript variant X2
8808	SESN1	100229144	-0.282291	0.282291	7.85364	3.38227	0.0659013	0.647481	NS	sestrin 1	transcript variant X1
3191	GABRA5	100232397	0.324457	0.324457	7.16947	3.38091	0.0659555	0.647481	NS	gamma-aminobutyric acid type A receptor subunit alpha5	transcript variant X7
1828	CPNE8	100223138	0.734623	0.734623	3.82446	3.38083	0.065959	0.647481	NS	copine 8	transcript variant X3
1928	CSRP2	100190581	-0.502698	0.502698	5.48282	3.3756	0.0661685	0.647481	NS	cysteine and glycine rich protein 2	transcript variant X1
5565	LOC121468783	121468783	-0.438077	0.438077	6.18907	3.37215	0.0663073	0.647481	NS	NEDD8	transcript variant X2
864	BCAT1	100225395	0.907768	0.907768	2.25971	3.37118	0.0663463	0.647481	NS	branched chain amino acid transaminase 1	transcript variant X2
5219	LOC101233398	101233398	-0.494834	0.494834	2.93553	3.3704	0.0663776	0.647481	NS	TLE family member 2	transcriptional corepressor	transcript variant X3
10967	ZBTB7C	100222194	1.02786	1.02786	0.962195	3.36923	0.0664248	0.647481	NS	zinc finger and BTB domain containing 7C
10321	TRPA1	100221097	1.01077	1.01077	1.10666	3.36837	0.0664593	0.647481	NS	transient receptor potential cation channel subfamily A member 1
9951	TLCD4	100221552	0.561066	0.561066	2.95723	3.36819	0.0664669	0.647481	NS	TLC domain containing 4	transcript variant X1
5327	LOC115491750	115491750	-1.41331	1.41331	2.88224	3.36745	0.0664968	0.647481	NS	phenylalanine--tRNA ligase alpha subunit
2607	ELP6	100226505	-0.673675	0.673675	1.53421	3.36527	0.0665847	0.647481	NS	elongator acetyltransferase complex subunit 6
7528	PNPLA4	100231394	-0.531414	0.531414	3.72496	3.36322	0.0666675	0.647481	NS	patatin like phospholipase domain containing 4	transcript variant X1
2469	ECPAS	100219843	0.408264	0.408264	5.8314	3.36071	0.0667692	0.647481	NS	Ecm29 proteasome adaptor and scaffold	transcript variant X2
3128	FRRS1L	100226335	0.560645	0.560645	4.25873	3.35687	0.066925	0.647481	NS	ferric chelate reductase 1 like
9054	SLC2A13	100224513	0.394279	0.394279	7.44095	3.35537	0.0669861	0.647481	NS	solute carrier family 2 member 13
7802	PRUNE2	105760872	0.628653	0.628653	4.40396	3.35531	0.0669884	0.647481	NS	prune homolog 2 with BCH domain	transcript variant X5
3594	GTF3C1	100219666	0.557615	0.557615	4.99091	3.35478	0.0670103	0.647481	NS	general transcription factor IIIC subunit 1
4619	LOC100218607	100218607	-0.661768	0.661768	3.67284	3.35456	0.0670191	0.647481	NS	lipocalin
10839	WIPF2	100230336	-0.529997	0.529997	3.33565	3.35392	0.0670451	0.647481	NS	WAS/WASL interacting protein family member 2
1773	COMT	100223814	-0.385307	0.385307	6.07215	3.35386	0.0670476	0.647481	NS	catechol-O-methyltransferase	transcript variant X1
7185	PDE2A	100221890	0.45621	0.45621	8.19958	3.35287	0.0670881	0.647481	NS	phosphodiesterase 2A	transcript variant X2
107	ACOT13	100190082	-0.452956	0.452956	5.16667	3.34431	0.0674379	0.647481	NS	acyl-CoA thioesterase 13
10995	ZDHHC1	100218997	0.61013	0.61013	3.16512	3.34091	0.0675772	0.647481	NS	zinc finger DHHC-type containing 1	transcript variant X3
3443	GPATCH2	100228731	0.407375	0.407375	4.83031	3.33626	0.0677686	0.647481	NS	G-patch domain containing 2	transcript variant X1
10802	WDR3	100222071	0.453027	0.453027	4.11088	3.33556	0.0677973	0.647481	NS	WD repeat domain 3	transcript variant X2
7981	RAB22A	100230556	0.486084	0.486084	4.47436	3.33445	0.0678432	0.647481	NS	RAB22A	member RAS oncogene family
8483	RPS2	100231874	-0.406821	0.406821	6.55611	3.33312	0.0678979	0.647481	NS	ribosomal protein S2
2481	EDN1	100219314	-1.02604	1.02604	0.489557	3.33099	0.067986	0.647481	NS	endothelin 1
8837	SFMBT2	100218182	0.497497	0.497497	4.59375	3.32945	0.0680495	0.647481	NS	Scm like with four mbt domains 2	transcript variant X3
9090	SLC37A3	100232096	0.519248	0.519248	4.31219	3.3292	0.0680599	0.647481	NS	solute carrier family 37 member 3	transcript variant X3
3550	GRK3	100217970	0.343818	0.343818	6.34537	3.32775	0.0681201	0.647481	NS	G protein-coupled receptor kinase 3
8888	SH3RF1	100222250	0.540044	0.540044	4.32201	3.32582	0.0681998	0.647481	NS	SH3 domain containing ring finger 1	transcript variant X2
4563	LOC100190503	100190503	-0.3696	0.3696	8.17165	3.32553	0.0682122	0.647481	NS	transmembrane protein 111-like
10480	UBE2B	100190681	-0.358908	0.358908	5.54035	3.32466	0.0682482	0.647481	NS	ubiquitin conjugating enzyme E2 B
1676	CNGA3	100222773	0.499606	0.499606	3.69998	3.32464	0.0682491	0.647481	NS	cyclic nucleotide gated channel subunit alpha 3	transcript variant X2
6864	NTPCR	100190207	-0.39556	0.39556	5.57138	3.32385	0.0682819	0.647481	NS	nucleoside-triphosphatase	cancer-related	transcript variant X2
1045	C1QTNF5	100224410	-1.26639	1.26639	0.218535	3.32199	0.0683589	0.647481	NS	C1q and TNF related 5
57	ABHD2	100224411	0.890145	0.890145	3.43096	3.32094	0.0684029	0.647481	NS	abhydrolase domain containing 2	acylglycerol lipase	transcript variant X1
9475	SS18L1	100223881	0.336927	0.336927	5.83569	3.3174	0.0685501	0.647481	NS	SS18L1 subunit of BAF chromatin remodeling complex
477	AP3D1	100228101	0.296694	0.296694	8.45816	3.31731	0.068554	0.647481	NS	adaptor related protein complex 3 subunit delta 1	transcript variant X3
5846	MAK	100228938	0.681519	0.681519	2.37058	3.31619	0.0686005	0.647481	NS	male germ cell associated kinase	transcript variant X3
6890	NUDT4	100189960	0.385804	0.385804	5.34381	3.31573	0.06862	0.647481	NS	nudix hydrolase 4
7242	PEBP1	100190590	-0.541367	0.541367	4.51349	3.31113	0.068812	0.647481	NS	phosphatidylethanolamine binding protein 1
9322	SOCS4	100230629	-0.506006	0.506006	4.37102	3.31098	0.0688184	0.647481	NS	suppressor of cytokine signaling 4	transcript variant X1
7232	PDYN	115497874	-0.861109	0.861109	0.929105	3.30827	0.0689321	0.647481	NS	prodynorphin	transcript variant X1
9792	TBX2	100217510	0.821896	0.821896	1.5631	3.3081	0.0689391	0.647481	NS	T-box transcription factor 2
10570	UNC13B	100224334	0.344064	0.344064	6.08361	3.30354	0.0691309	0.647481	NS	unc-13 homolog B	transcript variant X12
5338	LOC115492903	115492903	-0.4479	0.4479	4.55286	3.30151	0.0692164	0.647481	NS	uncharacterized LOC115492903	transcript variant X6
5190	LOC100232358	100232358	-0.806732	0.806732	0.826964	3.30052	0.069258	0.647481	NS	heparan sulfate glucosamine 3-O-sulfotransferase 3A1
1645	CLPTM1L	100230074	0.355323	0.355323	6.09409	3.30008	0.0692764	0.647481	NS	CLPTM1 like	transcript variant X1
7058	PAIP2	100219747	-0.285059	0.285059	8.09373	3.29755	0.0693834	0.647481	NS	poly(A) binding protein interacting protein 2	transcript variant X1
8996	SLC1A2	100218134	0.343757	0.343757	10.4354	3.29244	0.0695994	0.647481	NS	solute carrier family 1 member 2	transcript variant X4
5603	LOC121469478	121469478	-1.35282	1.35282	0.149469	3.28913	0.0697399	0.647481	NS	uncharacterized LOC121469478
4168	KCNIP1	100221606	0.684108	0.684108	2.68549	3.28855	0.0697645	0.647481	NS	potassium voltage-gated channel interacting protein 1	transcript variant X2
6868	NTSR1	100224895	0.748529	0.748529	3.05812	3.28786	0.0697938	0.647481	NS	neurotensin receptor 1
5455	LOC115497748	115497748	0.839329	0.839329	1.48624	3.28492	0.0699192	0.647481	NS	L	D-transpeptidase 4-like	transcript variant X2
4285	KIF3B	100224853	0.604546	0.604546	5.61471	3.2848	0.0699242	0.647481	NS	kinesin family member 3B
9010	SLC25A11	121468498	-0.449262	0.449262	3.70791	3.28322	0.0699916	0.647481	NS	solute carrier family 25 member 11
4361	KNTC1	100224717	0.965761	0.965761	0.294449	3.28288	0.0700058	0.647481	NS	kinetochore associated 1	transcript variant X2
2749	ETNK2	100217853	-1.3058	1.3058	-0.191483	3.28286	0.0700068	0.647481	NS	ethanolamine kinase 2
8449	RPL39	100190644	-0.426098	0.426098	5.06494	3.28117	0.0700788	0.647481	NS	ribosomal protein L39
224	ADM	100231562	-1.09884	1.09884	0.635956	3.27848	0.070194	0.647481	NS	adrenomedullin	transcript variant X1
438	ANKS3	100231167	0.590815	0.590815	3.35888	3.27734	0.0702427	0.647481	NS	ankyrin repeat and sterile alpha motif domain containing 3	transcript variant X2
11130	ZNF710	100218425	-0.483161	0.483161	3.79975	3.27699	0.0702577	0.647481	NS	zinc finger protein 710	transcript variant X4
4386	L3MBTL3	100228610	0.302778	0.302778	6.15018	3.27623	0.0702901	0.647481	NS	L3MBTL histone methyl-lysine binding protein 3	transcript variant X2
3033	FILIP1L	100226849	0.623224	0.623224	4.71924	3.27527	0.0703314	0.647481	NS	filamin A interacting protein 1 like	transcript variant X5
10496	UBE2O	100225560	0.57791	0.57791	7.13292	3.27374	0.0703968	0.647481	NS	ubiquitin conjugating enzyme E2 O
8105	RASGRP3	100229237	-0.742027	0.742027	6.00039	3.27344	0.07041	0.647481	NS	RAS guanyl releasing protein 3	transcript variant X2
7614	PPFIA1	100225856	0.303561	0.303561	6.32514	3.27137	0.0704989	0.647481	NS	PTPRF interacting protein alpha 1	transcript variant X4
8113	RASSF5	121471144	0.54595	0.54595	2.96565	3.27119	0.0705065	0.647481	NS	Ras association domain family member 5	transcript variant X1
724	ATP2A3	100222290	0.455642	0.455642	4.5213	3.27082	0.0705225	0.647481	NS	ATPase sarcoplasmic/endoplasmic reticulum Ca2+ transporting 3
4133	KATNB1	100224183	0.334346	0.334346	6.25182	3.26938	0.0705844	0.647481	NS	katanin regulatory subunit B1	transcript variant X1
8458	RPLP0	100227600	-0.312934	0.312934	9.75671	3.26713	0.0706813	0.647481	NS	ribosomal protein lateral stalk subunit P0	transcript variant X1
8104	RASGRP1	100224858	0.968832	0.968832	3.14039	3.26569	0.0707433	0.647481	NS	RAS guanyl releasing protein 1	transcript variant X3
5974	MCC	100220174	0.701049	0.701049	3.2667	3.26538	0.0707565	0.647481	NS	MCC regulator of WNT signaling pathway	transcript variant X4
1408	CDKL1	100222971	-0.942608	0.942608	2.39933	3.26475	0.0707838	0.647481	NS	cyclin dependent kinase like 1	transcript variant X1
2021	DAAM1	100229651	0.408979	0.408979	5.69066	3.26463	0.070789	0.647481	NS	dishevelled associated activator of morphogenesis 1	transcript variant X3
4653	LOC100219548	100219548	-0.49327	0.49327	7.41882	3.2619	0.0709069	0.647481	NS	gap junction beta-6 protein	transcript variant X3
1287	CCM2	100226814	-0.518336	0.518336	2.73915	3.26096	0.0709475	0.647481	NS	CCM2 scaffold protein
2075	DCN	100222483	-0.425679	0.425679	5.23627	3.26041	0.0709714	0.647481	NS	decorin
9434	SRD5A2	100225484	-0.856806	0.856806	1.80243	3.25813	0.0710703	0.647481	NS	steroid 5 alpha-reductase 2	transcript variant X1
8764	SEMA5B	100221691	0.454958	0.454958	5.36713	3.25703	0.0711179	0.647481	NS	semaphorin 5B	transcript variant X3
1144	CALR	100190479	-0.384596	0.384596	8.50835	3.25606	0.07116	0.647481	NS	calreticulin
10912	YIPF7	100227011	-1.28464	1.28464	0.516209	3.25565	0.0711778	0.647481	NS	Yip1 domain family member 7	transcript variant X1
605	ARMC10	100219708	-0.600784	0.600784	2.44585	3.25242	0.071318	0.647481	NS	armadillo repeat containing 10	transcript variant X2
10071	TMEM241	100224040	-0.501397	0.501397	3.24317	3.25216	0.0713294	0.647481	NS	transmembrane protein 241	transcript variant X4
6357	MTOR	100219695	0.323225	0.323225	7.39692	3.25153	0.0713568	0.647481	NS	mechanistic target of rapamycin kinase	transcript variant X3
3848	HUNK	100228093	0.501202	0.501202	2.96753	3.25098	0.0713807	0.647481	NS	hormonally up-regulated Neu-associated kinase	transcript variant X2
6535	NDNF	100222878	-1.08987	1.08987	2.57623	3.24959	0.0714415	0.647481	NS	neuron derived neurotrophic factor
2107	DDX11	100228763	-0.63154	0.63154	1.60365	3.24952	0.0714442	0.647481	NS	DEAD/H-box helicase 11	transcript variant X1
4922	LOC100225532	100225532	-1.01692	1.01692	7.15387	3.24839	0.0714938	0.647481	NS	heme-binding protein 2
1474	CERK	100225105	0.446573	0.446573	5.05903	3.24806	0.0715081	0.647481	NS	ceramide kinase
4183	KCNK12	100223956	1.01438	1.01438	0.110585	3.24791	0.0715144	0.647481	NS	potassium two pore domain channel subfamily K member 12
6560	NDUFB1	100226767	-0.542179	0.542179	4.18074	3.24765	0.0715258	0.647481	NS	NADH:ubiquinone oxidoreductase subunit B1	transcript variant X3
3369	GLRX5	100190268	-0.380941	0.380941	4.52294	3.24682	0.0715621	0.647481	NS	glutaredoxin 5
5757	LRRFIP1	100230645	0.344216	0.344216	5.47758	3.24436	0.0716696	0.647481	NS	LRR binding FLII interacting protein 1	transcript variant X32
1011	BVES	100224443	0.450556	0.450556	3.05907	3.24344	0.0717099	0.647481	NS	blood vessel epicardial substance	transcript variant X1
4694	LOC100220634	100220634	-1.12973	1.12973	-0.182271	3.24284	0.0717362	0.647481	NS	transmembrane protease serine 11E-like
9857	TET3	115498126	1.08965	1.08965	0.737047	3.2428	0.0717378	0.647481	NS	tet methylcytosine dioxygenase 3
8317	RNASEH2B	100220552	-0.393654	0.393654	4.36401	3.24044	0.0718411	0.647481	NS	ribonuclease H2 subunit B	transcript variant X1
10642	USP48	105759905	0.434514	0.434514	5.88629	3.24024	0.0718501	0.647481	NS	ubiquitin specific peptidase 48	transcript variant X3
10976	ZC3H12C	100231042	0.675427	0.675427	2.83276	3.23981	0.071869	0.647481	NS	zinc finger CCCH-type containing 12C
7709	PRDM8	100230967	-0.986833	0.986833	1.54122	3.23895	0.0719065	0.647481	NS	PR/SET domain 8
6327	MTCL1	100223108	0.292756	0.292756	6.62816	3.23642	0.0720177	0.647481	NS	microtubule crosslinking factor 1	transcript variant X1
7465	PLEKHA8	100222587	0.996009	0.996009	1.92395	3.23362	0.0721413	0.647481	NS	pleckstrin homology domain containing A8	transcript variant X3
559	ARHGAP6	100224686	0.56542	0.56542	4.11191	3.23213	0.0722068	0.647481	NS	Rho GTPase activating protein 6	transcript variant X1
9126	SLC4A10	100229390	0.382109	0.382109	9.65503	3.23186	0.0722185	0.647481	NS	solute carrier family 4 member 10	transcript variant X5
8930	SIK3	100231109	0.339755	0.339755	6.07818	3.22923	0.0723346	0.647481	NS	SIK family kinase 3	transcript variant X1
3699	HESX1	100221118	-1.0499	1.0499	0.678955	3.22702	0.0724325	0.647481	NS	HESX homeobox 1	transcript variant X1
6930	NYAP2	100232079	0.34786	0.34786	6.1231	3.22527	0.07251	0.647481	NS	neuronal tyrosine-phosphorylated phosphoinositide-3-kinase adaptor 2	transcript variant X5
4775	LOC100222284	100222284	-0.678011	0.678011	1.88591	3.22521	0.0725126	0.647481	NS	caspase-8
10176	TNRC6A	100219713	0.259333	0.259333	8.42421	3.22407	0.0725632	0.647481	NS	trinucleotide repeat containing adaptor 6A	transcript variant X2
11006	ZDHHC22	100229634	0.668224	0.668224	3.30622	3.22391	0.0725702	0.647481	NS	zinc finger DHHC-type palmitoyltransferase 22	transcript variant X3
4670	LOC100220010	100220010	-0.315434	0.315434	6.75569	3.2228	0.0726192	0.647481	NS	oxidative stress-responsive serine-rich protein 1	transcript variant X1
3717	HID1	100229403	0.394681	0.394681	8.09733	3.22174	0.0726662	0.647481	NS	HID1 domain containing
7703	PRDM12	100228261	-0.667595	0.667595	4.09914	3.21938	0.0727713	0.647481	NS	PR/SET domain 12
6993	OSBPL3	100217755	0.504457	0.504457	3.64993	3.21746	0.0728567	0.647481	NS	oxysterol binding protein like 3	transcript variant X4
10936	ZBED1	100218972	0.409757	0.409757	5.30196	3.21733	0.0728626	0.647481	NS	zinc finger BED-type containing 1	transcript variant X1
6252	MRPL22	100190626	-0.405767	0.405767	4.75173	3.21319	0.073047	0.647481	NS	mitochondrial ribosomal protein L22
3703	HEXIM1	100190049	-0.392718	0.392718	6.46886	3.21297	0.0730567	0.647481	NS	HEXIM P-TEFb complex subunit 1
2172	DGKB	100229293	0.417536	0.417536	8.01111	3.21247	0.0730791	0.647481	NS	diacylglycerol kinase beta	transcript variant X3
1934	CTBP2	100225326	-0.423486	0.423486	6.17239	3.21124	0.073134	0.647481	NS	C-terminal binding protein 2	transcript variant X1
3037	FKBP11	100221760	-0.696398	0.696398	2.28362	3.21032	0.0731753	0.647481	NS	FKBP prolyl isomerase 11
7513	PMEPA1	100231549	-0.391723	0.391723	5.52613	3.20789	0.073284	0.647481	NS	prostate transmembrane protein	androgen induced 1	transcript variant X1
4749	LOC100221794	100221794	-2.03578	2.03578	-0.967908	3.20652	0.0733455	0.647481	NS	purpurin
16	ABAT	100224473	0.500657	0.500657	10.0784	3.20641	0.0733501	0.647481	NS	4-aminobutyrate aminotransferase	transcript variant X3
6095	MGA	100222903	0.48435	0.48435	3.65672	3.20581	0.0733771	0.647481	NS	MAX dimerization protein MGA
2877	FAM3A	121468430	-0.964313	0.964313	0.201557	3.20063	0.0736097	0.647481	NS	FAM3 metabolism regulating signaling molecule A
9191	SMAD5	100221011	0.518886	0.518886	4.11491	3.20019	0.0736297	0.647481	NS	SMAD family member 5
9464	SRRM4	105760693	0.46579	0.46579	4.11156	3.19926	0.0736718	0.647481	NS	serine/arginine repetitive matrix 4	transcript variant X2
5439	LOC115497090	115497090	-0.738579	0.738579	2.30559	3.19684	0.0737806	0.647481	NS	ran-binding protein 17	transcript variant X5
2205	DIABLO	100190646	-0.581588	0.581588	1.73751	3.19557	0.0738382	0.647481	NS	diablo IAP-binding mitochondrial protein	transcript variant X2
969	BRF1	100220106	0.329411	0.329411	5.46246	3.19478	0.0738739	0.647481	NS	BRF1 RNA polymerase III transcription initiation factor subunit
8197	RELL2	100232186	-1.42414	1.42414	-0.36841	3.19461	0.0738813	0.647481	NS	RELT like 2	transcript variant X2
11089	ZNF365	100220261	0.670104	0.670104	1.50493	3.19431	0.0738948	0.647481	NS	zinc finger protein 365
2220	DIRAS2	100226683	0.548887	0.548887	3.3034	3.19397	0.0739102	0.647481	NS	DIRAS family GTPase 2	transcript variant X1
6885	NUDT16L1	100190266	-0.407734	0.407734	5.10839	3.18726	0.0742142	0.647481	NS	nudix hydrolase 16 like 1	transcript variant X1
5821	LZTS3	100227286	0.52292	0.52292	3.56575	3.18724	0.0742152	0.647481	NS	leucine zipper tumor suppressor family member 3	transcript variant X1
360	ALYREF	100190053	-0.457168	0.457168	5.63864	3.18655	0.0742467	0.647481	NS	Aly/REF export factor
3791	HPS3	100232307	0.551668	0.551668	4.22571	3.18586	0.0742781	0.647481	NS	HPS3 biogenesis of lysosomal organelles complex 2 subunit 1	transcript variant X2
5819	LZTS1	100225667	0.733896	0.733896	3.13922	3.184	0.0743624	0.647481	NS	leucine zipper tumor suppressor 1
3624	HACD3	100222541	0.331187	0.331187	6.78128	3.18355	0.0743831	0.647481	NS	3-hydroxyacyl-CoA dehydratase 3
7114	PAX3	100222498	-1.26105	1.26105	1.12199	3.18286	0.0744146	0.647481	NS	paired box 3
524	ARF6	100220009	-0.431192	0.431192	3.91769	3.18203	0.0744523	0.647481	NS	ADP ribosylation factor 6
1843	CPXM1	105760697	-0.627447	0.627447	2.11454	3.18085	0.0745059	0.647481	NS	carboxypeptidase X	M14 family member 1
8600	SACS	100226269	0.379812	0.379812	7.26407	3.18029	0.0745316	0.647481	NS	sacsin molecular chaperone	transcript variant X2
5987	MCM8	100228136	0.620534	0.620534	2.07637	3.17965	0.0745606	0.647481	NS	minichromosome maintenance 8 homologous recombination repair factor
4667	LOC100219950	100219950	-0.504297	0.504297	4.61988	3.17956	0.0745647	0.647481	NS	mitochondrial import inner membrane translocase subunit TIM16	transcript variant X3
5066	LOC100229347	100229347	0.785857	0.785857	3.77195	3.17661	0.0746993	0.647481	NS	vascular endothelial growth factor receptor kdr-like
2073	DCLRE1A	100227639	-0.604041	0.604041	1.80182	3.17577	0.0747379	0.647481	NS	DNA cross-link repair 1A
6253	MRPL23	100190426	-0.430207	0.430207	5.03045	3.17531	0.0747588	0.647481	NS	mitochondrial ribosomal protein L23
1834	CPSF1	115492558	-0.571914	0.571914	1.91075	3.17512	0.0747676	0.647481	NS	cleavage and polyadenylation specific factor 1
549	ARHGAP27	115490654	-1.0967	1.0967	-0.316628	3.17476	0.074784	0.647481	NS	Rho GTPase activating protein 27	transcript variant X1
11140	ZNF830	100222510	-0.339053	0.339053	6.12808	3.1729	0.0748695	0.647481	NS	zinc finger protein 830
10851	WNT2B	100227493	-0.76761	0.76761	0.8398	3.16729	0.0751269	0.647481	NS	Wnt family member 2B
3393	GNAO1	100226617	0.2929	0.2929	8.47962	3.16592	0.0751899	0.647481	NS	G protein subunit alpha o1	transcript variant X1
6382	MXRA7	101233639	-0.388765	0.388765	5.74957	3.16393	0.0752817	0.647481	NS	matrix remodeling associated 7	transcript variant X7
8286	RILPL2	100228515	-1.07229	1.07229	0.291736	3.16245	0.0753498	0.647481	NS	Rab interacting lysosomal protein like 2	transcript variant X1
8175	RCC2	115498015	-0.735528	0.735528	1.55615	3.16217	0.0753629	0.647481	NS	regulator of chromosome condensation 2
1960	CTSB	100190482	-0.316216	0.316216	7.21257	3.1617	0.0753846	0.647481	NS	cathepsin B	transcript variant X2
8362	RNF215	105759019	-0.687935	0.687935	2.09076	3.16006	0.0754604	0.647481	NS	ring finger protein 215
3351	GLG1	100232415	0.319463	0.319463	7.2515	3.15955	0.0754841	0.647481	NS	golgi glycoprotein 1
4461	LGI3	115498121	-0.42278	0.42278	4.41717	3.15743	0.0755823	0.647481	NS	leucine rich repeat LGI family member 3
10776	WASHC2C	100223253	0.516155	0.516155	4.80313	3.15697	0.0756034	0.647481	NS	WASH complex subunit 2C	transcript variant X6
10310	TRMT1L	100229621	0.500792	0.500792	4.1583	3.15694	0.0756046	0.647481	NS	tRNA methyltransferase 1 like
9513	ST8SIA2	100232239	0.4526	0.4526	5.58553	3.15667	0.0756175	0.647481	NS	ST8 alpha-N-acetyl-neuraminide alpha-2	8-sialyltransferase 2
2916	FAU	100219036	-0.587759	0.587759	3.80436	3.15369	0.0757553	0.647481	NS	FAU ubiquitin like and ribosomal protein S30 fusion	transcript variant X2
7679	PPP3CA	100232244	0.376666	0.376666	9.49751	3.15309	0.0757833	0.647481	NS	protein phosphatase 3 catalytic subunit alpha	transcript variant X1
8485	RPS21	100190177	-0.634959	0.634959	3.16161	3.1522	0.0758246	0.647481	NS	ribosomal protein S21	transcript variant X1
1944	CTHRC1	100231692	-0.568561	0.568561	2.79465	3.15111	0.0758755	0.647481	NS	collagen triple helix repeat containing 1
2576	EIPR1	100219176	0.462127	0.462127	4.41163	3.14901	0.0759732	0.647481	NS	EARP complex and GARP complex interacting protein 1	transcript variant X2
5036	LOC100228501	100228501	-0.556412	0.556412	3.88504	3.14819	0.0760114	0.647481	NS	prolyl endopeptidase FAP
10738	VPS53	100230963	0.434944	0.434944	6.29793	3.14763	0.0760375	0.647481	NS	VPS53 subunit of GARP complex	transcript variant X2
3293	GDPD4	100224974	-0.694663	0.694663	2.37463	3.14688	0.0760723	0.647481	NS	glycerophosphodiester phosphodiesterase domain containing 4	transcript variant X4
8711	SEC11C	100190291	-0.335066	0.335066	7.13151	3.14686	0.0760733	0.647481	NS	SEC11 homolog C	signal peptidase complex subunit	transcript variant X1
5016	LOC100228000	100228000	-0.406778	0.406778	8.15331	3.14477	0.0761708	0.647481	NS	creatine kinase U-type	mitochondrial
10213	TP53INP2	115497916	-0.641401	0.641401	1.62351	3.14315	0.0762466	0.647481	NS	tumor protein p53 inducible nuclear protein 2	transcript variant X1
6303	MSANTD3	100232023	0.359967	0.359967	5.09297	3.14311	0.0762482	0.647481	NS	Myb/SANT DNA binding domain containing 3	transcript variant X4
811	B4GALNT1	121468242	-0.983505	0.983505	0.416787	3.14217	0.0762924	0.647481	NS	beta-1	4-N-acetyl-galactosaminyltransferase 1
8820	SETD7	100219994	0.61568	0.61568	4.4754	3.14073	0.0763598	0.647481	NS	SET domain containing 7	histone lysine methyltransferase
7136	PCDH19	100230685	0.363572	0.363572	5.29566	3.137	0.0765343	0.647481	NS	protocadherin 19	transcript variant X1
9628	SUPT6H	100225262	0.505517	0.505517	8.06217	3.13674	0.0765468	0.647481	NS	SPT6 homolog	histone chaperone and transcription elongation factor	transcript variant X1
2307	DNAJC5	100221029	0.295558	0.295558	7.12804	3.13627	0.0765687	0.647481	NS	DnaJ heat shock protein family (Hsp40) member C5
5049	LOC100228810	100228810	-0.451162	0.451162	4.40494	3.13497	0.07663	0.647481	NS	chromatin target of PRMT1	transcript variant X2
7615	PPFIA2	100224740	0.28644	0.28644	8.0578	3.13494	0.0766312	0.647481	NS	PTPRF interacting protein alpha 2	transcript variant X16
6421	MYO3B	100218885	0.532332	0.532332	2.63467	3.13297	0.0767238	0.647481	NS	myosin IIIB	transcript variant X1
484	AP4S1	100221043	-0.429574	0.429574	5.29485	3.13215	0.0767625	0.647481	NS	adaptor related protein complex 4 subunit sigma 1	transcript variant X4
4286	KIF3C	121469626	0.549835	0.549835	6.53375	3.13175	0.0767815	0.647481	NS	kinesin family member 3C	transcript variant X3
1632	CLIP2	100225255	0.510729	0.510729	5.97573	3.12819	0.076949	0.647481	NS	CAP-Gly domain containing linker protein 2	transcript variant X4
7692	PPRC1	100220794	-0.669053	0.669053	1.51658	3.12791	0.0769623	0.647481	NS	PPARG related coactivator 1
475	AP3B1	100226392	-0.365957	0.365957	5.24453	3.1272	0.0769959	0.647481	NS	adaptor related protein complex 3 subunit beta 1	transcript variant X5
7489	PLP1	100220245	-0.952562	0.952562	9.2785	3.12709	0.077001	0.647481	NS	proteolipid protein 1	transcript variant X1
1623	CLDN5	100228605	-0.594783	0.594783	2.76462	3.12532	0.0770848	0.647481	NS	claudin 5
6710	NME2	100190757	-0.37643	0.37643	8.20338	3.12384	0.077155	0.647481	NS	NME/NM23 nucleoside diphosphate kinase 2
[truncated: 9,835 more rows]

## Sheet: MPOA Male v. Female EdgeR
All EdgeR differential gene expression analysis results comparing males and females
[truncated: 12,508 more rows]

[truncated: 1 more sheets: STRING enrichments for DEGs]
