# Supplementary material for: Distinct patterns of gene expression in the medial preoptic area are related to gregarious singing behavior in European starlings (Sturnus vulgaris)
Source: BMC Neurosci. 2023 Aug 3;24:41. doi: 10.1186/s12868-023-00813-4 (PMC10399071; doi:10.1186/s12868-023-00813-4)
Supplement: Supplementary file 3 — Supplementary Material 3: All WGCNA results. [file 12868_2023_813_MOESM3_ESM.xlsx]

## Sheet: Initial WGCNA Singing Results
WGCNA results with gene significance (song) and module membership of each genes
geneSymbol	moduleColor	GS.seconds_singing	p.GS.seconds_singing	MM.greenyellow	p.MM.greenyellow	MM.turquoise	p.MM.turquoise	MM.cyan	p.MM.cyan	MM.magenta	p.MM.magenta	MM.blue	p.MM.blue	MM.yellow	p.MM.yellow	MM.brown	p.MM.brown	MM.midnightblue	p.MM.midnightblue	MM.salmon	p.MM.salmon	MM.pink	p.MM.pink	MM.purple	p.MM.purple	MM.grey	p.MM.grey	MM.tan	p.MM.tan	MM.green	p.MM.green	MM.black	p.MM.black	MM.red	p.MM.red
SLC37A4	black	-0.595035	0.00348694	-0.262532	0.23786	0.189823	0.397491	0.108888	0.629551	0.174083	0.438455	0.0136313	0.951991	0.00682574	0.97595	-0.157545	0.483797	-0.190825	0.394958	0.177574	0.429183	0.283354	0.201302	0.108507	0.63076	0.411797	0.0568798	0.176145	0.432966	0.215176	0.336211	0.335781	0.126568	-0.00273467	0.990363
ADCYAP1	black	0.592925	0.00363507	-0.115807	0.607805	-0.230325	0.302443	-0.439647	0.0406221	-0.475882	0.0251774	0.507818	0.0158329	-0.415074	0.0547421	-0.441492	0.0396898	-0.138647	0.538334	0.0475208	0.833668	0.157851	0.482937	0.171483	0.44543	0.177687	0.428884	0.488202	0.0211568	0.31428	0.154316	0.588186	0.00398703	0.213062	0.341092
CZIB	black	0.527431	0.0116512	-0.0327076	0.885109	-0.266496	0.230589	-0.358288	0.101566	-0.342901	0.118226	0.61584	0.00227795	-0.104948	0.642072	-0.489206	0.0208533	0.126288	0.575467	0.156878	0.485673	0.484517	0.0223012	0.28065	0.205821	0.436488	0.042258	0.374384	0.0860552	0.441419	0.0397265	0.463352	0.0298692	0.166007	0.46031
TRMT2B	black	0.50347	0.0169073	0.0826451	0.714634	0.119277	0.597017	0.0153329	0.946006	-0.124531	0.580837	0.49814	0.0183041	-0.0869987	0.700258	-0.277794	0.21067	0.105028	0.641818	-0.0398437	0.860259	0.30086	0.173653	0.381017	0.0802052	0.511136	0.0150507	0.583155	0.00439136	0.51606	0.0139479	0.614649	0.00233599	0.311071	0.158797
PLA2G6	black	-0.468433	0.0278895	-0.0979059	0.664682	0.374576	0.0858811	-0.0139715	0.950794	0.217624	0.330608	-0.037836	0.867239	4.17761e-05	0.999853	-0.0228682	0.91954	0.00131328	0.995372	0.105709	0.639647	0.155426	0.489771	0.170532	0.447997	-0.00253072	0.991082	0.250734	0.260379	0.441836	0.0395181	0.593527	0.00359225	0.162867	0.468957
THSD7B	black	0.459888	0.0312817	0.0212299	0.925288	0.0415145	0.854459	-0.056016	0.804447	-0.137008	0.543193	0.529319	0.0113016	-0.270497	0.223398	-0.211795	0.344041	0.230989	0.301012	-0.499499	0.0179395	-0.0923142	0.682839	0.291346	0.188334	-0.0161164	0.943251	0.772406	2.52856e-05	0.429554	0.0460292	0.496216	0.0188306	0.410838	0.057517
PIGQ	black	-0.454834	0.0334366	-0.0570871	0.80078	0.575071	0.00511261	0.207536	0.354055	0.202719	0.365581	0.0375375	0.868277	0.390309	0.0725172	0.255447	0.251226	0.0755708	0.738193	0.29513	0.182397	0.381792	0.0795412	0.599183	0.00321049	0.32277	0.142893	0.217038	0.331944	0.48108	0.0234127	0.613438	0.00239629	0.371144	0.0890256
PPIE	black	0.451638	0.0348583	0.0990448	0.661006	-0.00187828	0.993381	0.0610507	0.787245	-0.225321	0.313359	0.676782	0.000542323	-0.299198	0.176159	-0.0474491	0.833916	0.387549	0.0747402	-0.222536	0.319535	0.0697085	0.757891	0.296564	0.180182	0.184446	0.41124	0.702331	0.000268383	0.578021	0.00483883	0.555441	0.007283	0.64539	0.00118006
LOC100221985	black	-0.444408	0.0382505	-0.233789	0.295026	0.0495474	0.826676	-0.0526531	0.815987	-0.213664	0.339699	0.149769	0.505896	-0.137005	0.543202	0.0533313	0.813656	-0.0105748	0.962748	0.387174	0.075046	0.356527	0.10338	0.0367102	0.871157	0.0199993	0.929608	0.0215594	0.924132	0.31769	0.149654	0.458174	0.0319996	0.313176	0.155848
LRRC75B	black	0.440281	0.0402999	0.159634	0.477942	0.12824	0.569529	-0.158353	0.481527	-0.118083	0.60072	0.403158	0.0628211	-0.216416	0.333365	-0.286488	0.196147	0.240274	0.281446	-0.356993	0.102897	-0.0166845	0.941254	0.237163	0.287911	-0.100889	0.655069	0.721944	0.000148712	0.544136	0.00884557	0.59258	0.00365978	0.292951	0.1858
TRMT10C	black	-0.435359	0.0428552	-0.287577	0.194377	0.241842	0.278222	0.00802141	0.971738	-0.117787	0.60164	0.351323	0.108879	0.140483	0.532912	-0.0942316	0.676594	0.163955	0.46595	-0.0254054	0.910646	0.395463	0.0685006	0.483482	0.0226311	0.224458	0.315264	0.475954	0.0251523	0.492534	0.0198724	0.609825	0.00258401	0.385627	0.0763179
LOC115497184	black	0.434446	0.0433425	0.430754	0.0453584	-0.122312	0.587648	-0.00104622	0.996313	0.415219	0.0546493	0.0825632	0.714906	-0.188193	0.401633	0.271435	0.221735	0.267411	0.228932	-0.166895	0.457879	-0.332384	0.130695	-0.158375	0.481467	0.00151773	0.994652	0.0131917	0.953537	-0.0672124	0.766323	-0.337793	0.124169	0.172055	0.443891
LOC100222777	black	-0.426592	0.0477174	-0.2539	0.254207	0.274062	0.217118	0.19421	0.386466	-0.159883	0.477247	-0.0846997	0.707838	-0.195287	0.383787	0.169605	0.450506	-0.300807	0.173733	0.280433	0.206187	0.100499	0.656324	0.142684	0.52645	0.157785	0.483122	0.0895314	0.69194	0.136727	0.544028	0.584367	0.00429098	0.286761	0.195703
LOC100230788	black	-0.406671	0.0603506	-0.331483	0.131805	0.190881	0.394818	-0.0151468	0.94666	0.161001	0.474133	-0.0496053	0.826477	-0.00166858	0.99412	-0.132189	0.557599	-0.0572082	0.800365	-0.382028	0.0793399	-0.180029	0.422724	0.221	0.322974	-0.0547029	0.808948	0.351935	0.108221	0.127296	0.572398	0.315663	0.152413	0.00577733	0.979643
LHX1	black	0.401669	0.0638911	-0.27381	0.217557	-0.150391	0.50411	-0.329937	0.133727	-0.435971	0.0425308	0.635269	0.00148937	-0.214666	0.337383	-0.440997	0.0399381	-0.00491034	0.982698	-0.0673647	0.765808	0.308207	0.16287	0.286609	0.19595	0.162354	0.470375	0.62866	0.00172639	0.464556	0.0293906	0.530109	0.0111579	0.252171	0.257566
PRPF40A	black	-0.400263	0.0649137	-0.197683	0.377862	0.264355	0.234498	0.196613	0.380501	0.104519	0.643442	-0.0671328	0.766592	0.186611	0.405674	-0.0914866	0.685541	-0.118255	0.600186	0.217558	0.330758	0.335374	0.127058	0.0460803	0.838645	0.269319	0.225499	0.0424235	0.851306	0.252706	0.256523	0.202359	0.366453	-0.125069	0.579189
PRKAB2	black	-0.398869	0.0659405	-0.203951	0.362612	0.557132	0.00707021	0.0875237	0.698531	0.104244	0.644318	0.281986	0.20358	0.204982	0.360139	0.0936413	0.678514	0.104194	0.64448	0.114466	0.611997	0.421194	0.0509169	0.632711	0.00157759	0.333731	0.129048	0.594148	0.00354854	0.665744	0.000720071	0.826516	2.13211e-06	0.530123	0.0111554
MCM6	black	-0.396812	0.0674783	-0.129709	0.565078	0.346894	0.113724	0.18117	0.419743	-0.155765	0.488812	0.202645	0.365761	0.0263434	0.90736	0.252354	0.25721	0.0158206	0.944291	0.246121	0.269542	0.260709	0.241255	0.480097	0.0237384	0.338008	0.123916	0.33322	0.129671	0.35466	0.105328	0.63882	0.00137381	0.592779	0.00364552
ELAPOR1	black	-0.391747	0.0713797	-0.230118	0.30289	0.349365	0.111002	0.111837	0.620248	-0.0264975	0.906821	0.0788863	0.727123	-0.00326552	0.988493	0.0547719	0.808712	-0.161826	0.471839	0.0330813	0.883805	0.137225	0.54255	0.485424	0.0220151	0.357978	0.101883	0.430702	0.0453871	0.237102	0.288037	0.603468	0.0029444	0.342692	0.118464
NOP58	black	0.390787	0.0721377	0.10693	0.635763	0.0324888	0.885873	-0.0415479	0.854343	-0.215883	0.334586	0.549587	0.00806081	-0.294533	0.183325	-0.0293762	0.896747	0.193865	0.387327	-0.0425105	0.851004	0.188242	0.401508	0.184187	0.411909	0.191036	0.394426	0.558262	0.00693083	0.5228	0.0125461	0.511639	0.0149349	0.546168	0.00854602
BICD1	black	0.390295	0.072529	0.0595229	0.792455	0.281853	0.203802	0.0962318	0.6701	-0.0447426	0.843272	0.478572	0.0242513	-0.138266	0.53946	-0.0965802	0.668971	0.121387	0.590495	-0.100284	0.657013	0.238947	0.284193	0.309861	0.160508	0.224139	0.315971	0.656549	0.00090412	0.578121	0.00482979	0.706499	0.00023766	0.46322	0.029922
LHX9	black	0.389112	0.0734752	-0.0923446	0.68274	0.0676264	0.764923	-0.238162	0.285824	-0.377549	0.0832252	0.3862	0.075845	-0.387085	0.075119	-0.249747	0.262323	-0.0902357	0.689632	-0.0817601	0.717568	0.0538677	0.811814	0.221239	0.322437	0.0762136	0.736043	0.633057	0.00156539	0.41588	0.0542262	0.773271	2.44358e-05	0.368085	0.0918994
SHQ1	black	0.38798	0.0743899	0.0905926	0.688464	0.152877	0.497004	-0.0986108	0.662406	-0.145781	0.517417	0.314622	0.153845	0.000749788	0.997358	-0.0833259	0.71238	0.161955	0.471483	0.102198	0.650867	0.259108	0.244261	0.181186	0.4197	0.243795	0.274238	0.347869	0.112645	0.510539	0.015189	0.49534	0.0190744	0.264385	0.234443
ZDHHC13	black	-0.386747	0.0753958	-0.0355238	0.875289	0.546422	0.00850911	0.464153	0.0295502	0.298481	0.177248	-0.248387	0.265017	-0.0338059	0.881277	0.570287	0.00558412	-0.0882369	0.696187	0.0714041	0.752178	-0.10374	0.645929	0.103048	0.648144	0.0798761	0.723827	0.0911545	0.686627	0.220721	0.3236	0.322382	0.143401	0.380718	0.0804622
TMEM43	black	-0.383612	0.077999	-0.000559333	0.998029	0.600106	0.00315151	0.0946955	0.675085	0.212529	0.34233	-0.292535	0.186456	0.0661013	0.770084	0.373373	0.0869737	-0.205734	0.358341	0.360467	0.0993539	0.117987	0.601018	0.168399	0.453779	-0.0206462	0.927337	0.0131531	0.953673	0.240098	0.281809	0.592858	0.00363985	0.259179	0.244127
OSBPL6	black	0.380207	0.0809027	-0.0321375	0.887099	-0.000107756	0.99962	0.0495306	0.826734	-0.289349	0.19152	0.572862	0.00532602	-0.463787	0.0296957	-0.143508	0.52404	0.111291	0.621965	-0.163213	0.467998	0.0625669	0.782083	0.180378	0.421811	0.242133	0.277626	0.675226	0.000564828	0.519804	0.0131543	0.625503	0.0018504	0.546415	0.00851014
SLC25A21	black	0.375764	0.0848126	0.150496	0.503811	-0.0129026	0.954555	0.351672	0.108504	-0.12315	0.585072	0.300884	0.173618	-0.391661	0.0714474	0.0138054	0.951378	0.119163	0.597368	-0.206947	0.355452	-0.157179	0.484825	-0.103658	0.646192	0.155751	0.488851	0.309096	0.161598	0.264503	0.234226	0.225087	0.313875	0.326403	0.138193
TSPAN6	black	0.372373	0.08789	-0.0682602	0.76278	-0.0693972	0.758941	-0.361439	0.0983787	-0.509732	0.0153778	0.472429	0.0264073	-0.228544	0.306302	-0.257375	0.247541	-0.115259	0.609518	0.23196	0.298929	0.407473	0.0597967	0.264893	0.233511	0.176488	0.432056	0.376047	0.0845589	0.263095	0.236819	0.629306	0.00170187	0.343656	0.117365
CNGB1	black	-0.368529	0.0914781	-0.206575	0.356338	0.585548	0.00419499	-0.00555504	0.980426	0.103882	0.645477	-0.0845395	0.708367	0.190069	0.39687	-0.120451	0.593383	-0.249269	0.263268	0.112124	0.619342	0.257646	0.247026	0.422528	0.0501114	0.270749	0.22295	0.402437	0.0633369	0.443269	0.0388077	0.728714	0.000119914	0.0649368	0.774032
GALNT16	black	-0.35878	0.101063	-0.186945	0.404818	0.661412	0.000802335	0.160348	0.47595	0.0635706	0.778671	-0.0223644	0.921307	0.0957066	0.671803	0.150404	0.504074	-0.155009	0.490951	0.10283	0.64884	0.215587	0.335265	0.461092	0.0307847	0.198763	0.37521	0.457785	0.0321644	0.485454	0.0220056	0.832608	1.53187e-06	0.370312	0.0897999
FICD	black	-0.355185	0.104778	-0.195631	0.382934	0.307126	0.164428	-0.188177	0.401672	-0.0176192	0.937969	0.148353	0.509972	0.10682	0.636112	0.235083	0.292285	-0.135608	0.547361	0.484152	0.0224172	0.435163	0.0429592	0.45643	0.0327437	0.21584	0.334684	0.153151	0.496225	0.329189	0.134663	0.669697	0.000651426	0.469216	0.0275939
NHLH2	black	0.346469	0.114197	-0.273923	0.21736	-0.167616	0.45591	-0.483236	0.0227103	-0.478909	0.0241373	0.547618	0.00833742	-0.354223	0.105789	-0.44782	0.0366191	-0.20571	0.358399	0.117735	0.601802	0.290716	0.189336	0.342046	0.119206	0.242502	0.276871	0.549152	0.00812124	0.383842	0.0778062	0.713942	0.000190302	0.279312	0.208083
OSCP1	black	-0.342208	0.11902	-0.189841	0.397447	0.557461	0.00702934	0.172491	0.442721	0.00634312	0.97765	0.105552	0.640146	-0.0110072	0.961225	0.103951	0.645257	-0.167132	0.457232	0.0351819	0.87648	0.161248	0.473445	0.583418	0.0043694	0.263275	0.236486	0.592712	0.00365025	0.485941	0.0218532	0.822874	2.58263e-06	0.457939	0.0320991
EPHB6	black	-0.330082	0.133546	-0.126219	0.575679	0.415263	0.0546209	0.335782	0.126567	0.0704832	0.755279	0.0418542	0.85328	0.246555	0.268671	-0.139179	0.536759	0.0470026	0.835457	0.142186	0.527909	0.340458	0.121042	0.20125	0.369141	0.27556	0.214513	0.23788	0.286412	0.463116	0.0299638	0.515446	0.0140818	0.0286476	0.899296
MMS22L	black	-0.329267	0.134565	-0.164485	0.464489	0.224291	0.315633	-0.0660952	0.770105	-0.0562514	0.803641	0.189905	0.397284	-0.0481402	0.83153	0.0400837	0.859426	0.0136796	0.951821	0.0189192	0.933402	0.158515	0.481073	0.35085	0.109388	0.356994	0.102896	0.452093	0.034653	0.271357	0.221872	0.577202	0.00491359	0.412961	0.0561135
FOXO6	black	-0.328531	0.135491	-0.159601	0.478037	0.652407	0.000999297	0.200765	0.37032	0.248063	0.26566	0.109956	0.626176	0.293379	0.185129	0.342024	0.119231	0.0454465	0.840837	-0.0694281	0.758837	0.138789	0.537912	0.664089	0.000750606	0.208584	0.351574	0.537177	0.00993774	0.424888	0.0487099	0.680364	0.000493405	0.53068	0.0110551
RXRG	black	0.323167	0.142374	-0.0138073	0.951372	-0.00121618	0.995714	-0.258022	0.246314	-0.32785	0.136352	0.340734	0.120721	-0.015654	0.944877	-0.249669	0.262477	0.0247995	0.912769	0.118512	0.599389	0.273758	0.217648	0.20231	0.366571	0.163254	0.467886	0.347099	0.113497	0.345646	0.115117	0.483612	0.0225895	0.167036	0.457494
UCK1	black	-0.321799	0.144168	0.0613331	0.786283	0.678617	0.000516767	0.48084	0.023492	0.15554	0.489449	0.142252	0.527716	0.278791	0.208969	0.222943	0.318629	0.227874	0.307761	-0.0867361	0.701122	0.258029	0.2463	0.519821	0.0131508	0.219539	0.326263	0.539116	0.00962283	0.656738	0.000899971	0.583452	0.00436662	0.448179	0.0364503
FAM169A	black	-0.32003	0.146512	-0.195929	0.382196	0.160694	0.474987	0.295625	0.18163	0.236876	0.288512	0.191739	0.392655	-0.0219009	0.922933	0.119076	0.597641	-0.0330209	0.884016	0.211114	0.34563	0.308209	0.162868	0.205949	0.357829	0.68149	0.000478832	0.220946	0.323094	0.279028	0.208565	0.320366	0.146065	0.274828	0.215783
LOC115497399	black	0.318016	0.149214	-0.281799	0.203893	-0.332129	0.131009	-0.50875	0.0156098	-0.557927	0.00697194	0.463294	0.0298925	-0.419155	0.0521676	-0.461797	0.0304971	-0.276236	0.213346	0.308788	0.162038	0.325913	0.13882	0.00639139	0.97748	0.219669	0.325971	0.277146	0.21178	0.195808	0.382494	0.521988	0.0127086	0.124148	0.582009
AK8	black	-0.317164	0.150366	-0.305325	0.167044	0.171244	0.446075	-0.118465	0.599535	-0.243718	0.274395	-0.0346801	0.878229	0.0146138	0.948535	-0.229061	0.305178	-0.376488	0.0841663	0.453345	0.0340931	0.415187	0.05467	0.24996	0.261904	0.265457	0.232481	0.0499302	0.825357	0.309823	0.160563	0.507137	0.0159974	-0.0319492	0.887757
DLX2	black	-0.314574	0.15391	-0.41152	0.0570634	0.257415	0.247466	-0.185379	0.408836	-0.208439	0.351917	0.155575	0.48935	0.333507	0.129321	-0.168657	0.453076	-0.120523	0.593162	0.201484	0.368573	0.453803	0.03389	0.58059	0.00461043	0.303064	0.170368	0.271163	0.222216	0.347122	0.113471	0.504194	0.0167245	0.0946888	0.675107
NXN	black	-0.312181	0.157237	-0.207399	0.354378	0.394666	0.0691105	0.109905	0.626337	0.0906416	0.688304	0.159061	0.479545	0.242942	0.275974	-0.156262	0.487408	-0.0759847	0.736809	0.261279	0.24019	0.555588	0.00726431	0.445765	0.0375951	0.380156	0.0809469	0.301224	0.173108	0.569574	0.00565737	0.582962	0.00440754	0.11223	0.61901
TSHZ2	black	0.311568	0.158097	-0.125238	0.578674	-0.0361386	0.873147	-0.0918376	0.684395	-0.416002	0.0541485	0.628851	0.0017191	-0.26537	0.23264	-0.473895	0.0258793	0.0998857	0.658296	-0.157435	0.484106	0.292096	0.187147	0.346274	0.114415	0.279944	0.207012	0.720904	0.000153627	0.583561	0.00435757	0.725535	0.000132769	0.343864	0.117128
LOC115493923	black	0.310436	0.159693	0.0430589	0.849103	0.320045	0.146493	-0.173975	0.438744	-0.161931	0.471548	0.406702	0.0603291	0.160026	0.476849	-0.149875	0.50559	0.0869846	0.700304	0.0460727	0.838671	0.410586	0.0576854	0.65868	0.000858242	0.301859	0.172159	0.577784	0.00486034	0.595745	0.00343821	0.733891	0.000101287	0.390114	0.0726731
CDC25A	black	-0.30927	0.161349	-0.280583	0.205935	-0.0334832	0.882403	-0.0217337	0.92352	-0.338779	0.123006	0.263613	0.235862	-0.270794	0.222871	0.00829812	0.970764	-0.176027	0.433278	0.415929	0.0541953	0.272613	0.219655	0.155324	0.490058	0.361235	0.0985826	0.13034	0.563171	0.289101	0.191917	0.43917	0.0408661	0.361741	0.0980774
CCNE2	black	0.308025	0.163132	0.0611648	0.786856	0.119653	0.595852	-0.0820736	0.716529	-0.189666	0.39789	0.452479	0.0344797	-0.288064	0.193589	-0.0744526	0.741939	0.156627	0.48638	-0.166834	0.458047	0.0316188	0.888911	0.194578	0.38555	-0.0396367	0.860979	0.6031	0.00296651	0.489767	0.0206853	0.595983	0.00342206	0.46985	0.0273566
BBS5	black	-0.303586	0.169597	-0.0949326	0.674315	0.525095	0.0120958	0.0301632	0.893996	0.0501665	0.824543	-0.145697	0.51766	0.0712348	0.752748	0.185126	0.409487	-0.313536	0.155347	0.511071	0.0150658	0.364814	0.0950476	0.223615	0.317133	0.144473	0.521224	0.0445919	0.843794	0.353282	0.106784	0.682699	0.000463602	0.216113	0.334058
YIPF1	black	-0.303362	0.169927	-0.0333446	0.882886	0.307558	0.163804	-0.159201	0.479153	0.105067	0.641694	0.223658	0.317039	0.229096	0.305103	-0.116049	0.607049	0.218765	0.328015	0.128151	0.5698	0.405695	0.0610294	0.477769	0.0245247	0.253347	0.255278	0.384862	0.0769532	0.595993	0.00342139	0.675007	0.000568054	0.262936	0.237113
MSH2	black	-0.294457	0.183444	-0.097122	0.667217	0.521547	0.0127976	0.0383668	0.865393	0.0726797	0.747889	0.140282	0.533505	0.0877066	0.69793	0.299694	0.175409	0.0298548	0.895074	0.300725	0.173856	0.318596	0.148432	0.427783	0.0470325	0.207675	0.353725	0.365626	0.0942587	0.53112	0.0109763	0.735187	9.70389e-05	0.53009	0.0111614
SHISAL2A	black	0.29405	0.184078	-0.257459	0.247383	-0.0504765	0.823475	-0.420284	0.0514722	-0.350114	0.110186	0.439117	0.040893	-0.0992029	0.660496	-0.559048	0.00683538	-0.157588	0.483675	0.142778	0.526173	0.40129	0.0641653	0.223555	0.317267	0.246838	0.268104	0.441469	0.0397012	0.435429	0.042818	0.625468	0.00185182	0.0398631	0.860192
CDH12	black	-0.292457	0.186578	-0.270755	0.22294	0.615893	0.00227542	0.0159851	0.943712	0.0915914	0.685199	0.0435289	0.847475	0.0450803	0.842103	0.17427	0.437956	-0.16832	0.453994	-0.0180888	0.936319	0.0754287	0.738669	0.546411	0.0085107	0.0906392	0.688312	0.595497	0.00345519	0.518461	0.0134348	0.773927	2.38089e-05	0.437527	0.0417147
SERPINI1	black	0.291928	0.187412	0.011156	0.960702	-0.0565351	0.802669	-0.409763	0.058238	-0.271191	0.222166	0.436991	0.0419945	-0.272379	0.220068	-0.4691	0.0276378	0.00257157	0.990938	0.206358	0.356853	0.405682	0.061038	0.177001	0.430697	0.210604	0.346824	0.418884	0.0523358	0.591853	0.00371232	0.694531	0.000335154	0.183086	0.414759
FBXL7	black	-0.290434	0.189785	-0.278577	0.209333	0.105167	0.641373	-0.118086	0.60071	-0.199906	0.372414	0.0102621	0.963848	0.0728507	0.747314	-0.170922	0.446944	-0.137471	0.541818	0.245351	0.271092	0.268021	0.227831	0.199373	0.373715	0.135201	0.548574	-0.0020305	0.992845	0.245185	0.271426	0.404577	0.0618138	-0.0183024	0.935568
LOC100229867	black	0.290389	0.189856	0.108339	0.631292	0.210809	0.346342	-0.0252856	0.911066	-0.00957298	0.966275	0.584887	0.00424846	0.198853	0.374989	0.0645743	0.775262	0.363578	0.0962573	0.230809	0.301401	0.54394	0.00887485	0.481314	0.0233357	0.291096	0.188731	0.404604	0.0617944	0.68267	0.00046396	0.53036	0.0111126	0.532055	0.0108104
BAG3	black	0.287957	0.193763	-0.227274	0.30907	-0.282506	0.202712	-0.394537	0.0692097	-0.400725	0.0645765	0.591805	0.0037158	-0.315071	0.153226	-0.491773	0.0200933	0.0048515	0.982905	0.130015	0.564153	0.357684	0.102186	0.145689	0.517683	0.0893434	0.692556	0.390451	0.0724044	0.433031	0.0441069	0.551106	0.00785272	0.198092	0.376858
PPP2R3A	black	-0.287698	0.194181	-0.139313	0.536364	0.607415	0.00271604	0.380466	0.0806789	-0.128227	0.56957	-0.0547805	0.808682	0.0209249	0.926359	0.230808	0.301403	-0.186181	0.406776	0.0706199	0.754819	0.101286	0.653794	0.405417	0.0612235	0.140569	0.532659	0.375352	0.0851817	0.32877	0.13519	0.738704	8.6277e-05	0.42135	0.0508222
LOC100217615	black	-0.286039	0.19688	-0.381519	0.0797746	0.340461	0.121039	0.0640715	0.776969	-0.107049	0.635383	0.365419	0.0944588	0.269508	0.225161	-0.0551282	0.80749	-0.0140431	0.950542	0.266093	0.231322	0.542117	0.00915174	0.606753	0.00275323	0.412727	0.0562665	0.433041	0.0441014	0.647612	0.00112006	0.653121	0.000982307	0.341851	0.11943
UPP1	black	0.28517	0.198304	-0.215745	0.334902	-0.041971	0.852875	-0.26432	0.234563	-0.287222	0.194953	0.58484	0.00425234	-0.0681638	0.763106	-0.406444	0.0605073	0.12737	0.572173	0.0214553	0.924497	0.392991	0.0704054	0.368126	0.0918604	0.303696	0.169435	0.554108	0.00745434	0.579204	0.00473247	0.644176	0.00121402	0.235852	0.290663
LOC100225628	black	0.284835	0.198855	0.210115	0.34797	0.357273	0.102608	0.057583	0.799083	-0.078782	0.72747	0.361409	0.0984091	-0.188016	0.402083	0.0523093	0.817169	0.168475	0.453571	-0.179932	0.422979	0.086512	0.701861	0.431486	0.044953	0.00487189	0.982833	0.672759	0.000602155	0.52804	0.0115375	0.687343	0.000408882	0.594095	0.00355226
PAX6	black	-0.284804	0.198905	0.106233	0.637978	-0.185671	0.408085	0.293519	0.18491	0.464186	0.0295371	-0.135792	0.546811	0.0866588	0.701377	0.277117	0.211829	0.294938	0.182696	-0.130559	0.562508	-0.266268	0.231002	-0.220873	0.323259	-0.00708263	0.975045	-0.324114	0.141141	-0.272156	0.220461	-0.618377	0.00215837	-0.119567	0.59612
SRPRA	black	-0.283718	0.200698	-0.173545	0.439894	0.578274	0.00481591	-0.0310419	0.890926	-0.0748928	0.740464	0.123097	0.585234	0.239428	0.283194	-0.171468	0.445471	-0.055223	0.807165	0.0921322	0.683433	0.406326	0.0605893	0.515763	0.0140126	0.11032	0.625026	0.531813	0.0108531	0.670839	0.000632661	0.854629	4.11652e-07	0.202633	0.36579
EXOSC2	black	-0.281987	0.203579	-0.18815	0.401743	0.443481	0.0387037	-0.0925295	0.682137	-0.0660644	0.77021	0.121541	0.590021	0.228983	0.305347	-0.158122	0.482175	0.0295602	0.896104	0.00164674	0.994197	0.344825	0.116041	0.509216	0.0154993	0.00938838	0.966925	0.46348	0.0298179	0.536063	0.0101224	0.754011	5.05986e-05	0.187064	0.404513
ESYT3	black	0.281863	0.203786	-0.0787126	0.727701	0.106412	0.63741	-0.189515	0.398273	-0.394748	0.0690479	0.383704	0.0779215	-0.342779	0.118364	-0.187091	0.404444	-0.128284	0.569395	0.244016	0.27379	0.278052	0.210228	0.248125	0.265536	0.30657	0.165232	0.499387	0.0179693	0.491414	0.0201983	0.851371	5.06569e-07	0.413098	0.0560233
LOC101233672	black	-0.281737	0.203997	-0.441018	0.0399278	0.41004	0.0580514	0.0262962	0.907526	0.0923872	0.682601	0.184443	0.411248	0.0774783	0.731818	0.0660571	0.770234	-0.163892	0.466125	0.103261	0.647462	0.207142	0.354989	0.441582	0.0396448	0.36219	0.0976302	0.515768	0.0140114	0.499738	0.017876	0.635273	0.00148922	0.345638	0.115127
MAP3K15	black	-0.27859	0.20931	-0.00509098	0.982061	0.396553	0.0676733	-0.168649	0.453098	-0.112725	0.617455	0.110392	0.624801	0.167935	0.455041	-0.0498079	0.825779	-0.022799	0.919783	0.437443	0.0417584	0.611975	0.0024709	0.299572	0.175593	0.167293	0.456793	0.17402	0.438623	0.510592	0.0151766	0.740309	8.17229e-05	0.254734	0.252597
CRIM1	black	0.275672	0.21432	-0.320018	0.146529	-0.113335	0.615539	-0.326868	0.137598	-0.469393	0.0275277	0.613595	0.00238842	-0.34707	0.113529	-0.319989	0.146567	-0.107508	0.633927	0.188775	0.400151	0.358815	0.101028	0.309738	0.160684	0.382334	0.0790795	0.560376	0.00667635	0.465851	0.0288822	0.782275	1.69703e-05	0.445957	0.0375031
ORC5	black	0.274259	0.216774	-0.166658	0.458528	-0.0993831	0.659915	-0.142489	0.527021	-0.222068	0.32058	0.648021	0.00110928	-0.224514	0.315141	-0.474464	0.0256768	0.104866	0.642334	0.0139309	0.950937	0.420851	0.0511259	0.261441	0.239888	0.468749	0.02777	0.616822	0.00223101	0.622737	0.00196519	0.569923	0.00562146	0.25431	0.253416
MAP3K7CL	black	0.273927	0.217354	-0.323127	0.142426	-0.0239479	0.915754	-0.255105	0.251884	-0.269354	0.225438	0.470818	0.0269972	-0.218501	0.328614	-0.494431	0.0193301	-0.15176	0.500192	0.00663843	0.97661	0.329503	0.134269	0.245126	0.271544	0.344017	0.116954	0.545508	0.00864236	0.522204	0.0126651	0.662536	0.000780256	0.143005	0.525508
FNDC9	black	0.272071	0.220611	-0.010757	0.962106	0.233639	0.295345	-0.178899	0.425691	-0.29156	0.187995	0.41712	0.0534398	-0.169922	0.449646	-0.0764343	0.735305	0.0645907	0.775207	-0.0479934	0.832036	0.174939	0.436173	0.473952	0.025859	0.0509074	0.821992	0.64616	0.00115897	0.517967	0.0135389	0.841617	9.1656e-07	0.534541	0.0103792
MTMR14	black	-0.272066	0.22062	-0.0870408	0.70012	0.424078	0.0491875	0.121397	0.590465	-0.0214324	0.924577	0.341485	0.119852	-0.0788762	0.727156	0.0605755	0.788865	0.148862	0.508505	0.11103	0.622788	0.302707	0.170898	0.446614	0.0371895	0.309452	0.161091	0.607428	0.00271528	0.714692	0.000186021	0.86285	2.38377e-07	0.601392	0.00307093
MLYCD	black	-0.27199	0.220753	-0.237297	0.28763	0.376557	0.0841047	-0.094775	0.674827	0.00696163	0.975471	0.400789	0.0645297	0.133538	0.553547	0.131389	0.560007	0.00429439	0.984868	0.248578	0.264637	0.506752	0.0160911	0.69756	0.000307704	0.435587	0.0427342	0.538033	0.0097977	0.5999	0.0031646	0.741326	7.89446e-05	0.58155	0.00452738
GPR176	black	-0.268694	0.22662	-0.137099	0.542924	0.654457	0.00095118	0.218764	0.328018	0.0267964	0.905774	0.0760906	0.736454	0.143571	0.523855	-0.00244126	0.991397	0.047819	0.832638	-0.186285	0.406509	0.126722	0.574144	0.525689	0.0119814	0.0433718	0.848019	0.648168	0.00110545	0.621141	0.00203413	0.781164	1.7767e-05	0.341154	0.120235
DNAAF5	black	-0.26551	0.232384	-0.224154	0.315938	0.286033	0.19689	-0.168357	0.453893	-0.0975955	0.665685	0.0659047	0.770751	0.192937	0.389648	-0.0958341	0.671389	-0.101106	0.654372	0.342716	0.118437	0.427061	0.0474465	0.334262	0.128402	0.0554965	0.806227	0.178919	0.425637	0.432877	0.0441905	0.596852	0.00336349	0.122966	0.585637
TP53BP1	black	0.263496	0.236078	-0.0574805	0.799434	-0.0235231	0.917243	0.00584028	0.979421	-0.183461	0.413784	0.56059	0.00665103	-0.378792	0.0821328	-0.290745	0.189289	0.055499	0.806219	-0.024018	0.915508	0.190268	0.396365	0.194627	0.385428	0.369351	0.0907016	0.609051	0.00262582	0.560463	0.00666608	0.582771	0.00442362	0.39726	0.0671412
SCAMP3	black	-0.262778	0.237405	-0.412996	0.0560903	0.150153	0.504792	-0.177514	0.42934	-0.290457	0.189747	0.210696	0.346608	0.114568	0.611676	-0.371561	0.0886387	-0.148592	0.509284	0.216082	0.334129	0.409201	0.0586177	0.389197	0.0734071	0.127147	0.57285	0.30706	0.164523	0.468338	0.0279255	0.645112	0.00118777	0.0312365	0.890246
CHODL	black	0.260644	0.241376	-0.160732	0.47488	-0.0313326	0.88991	-0.407592	0.0597149	-0.431833	0.044762	0.469725	0.0274033	-0.303183	0.170192	-0.243893	0.274039	-0.125312	0.578448	0.231499	0.299916	0.316519	0.151244	0.300509	0.17418	0.311374	0.15837	0.479813	0.0238334	0.369358	0.0906948	0.813452	4.15933e-06	0.4233	0.0496495
CHAMP1	black	0.260337	0.24195	0.0720988	0.749841	0.00766112	0.973007	-0.154677	0.49189	-0.153038	0.496546	0.577371	0.00489812	-0.0307761	0.891854	-0.0278255	0.902172	0.216444	0.333301	0.454737	0.033479	0.580243	0.00464069	0.35932	0.100514	0.286507	0.196116	0.243045	0.275763	0.629077	0.00171052	0.566101	0.00602572	0.501138	0.0175075
SEC24D	black	-0.259641	0.243257	-0.306737	0.164989	0.402151	0.0635429	-0.0249145	0.912366	0.0593099	0.793183	0.0751721	0.739528	0.266885	0.229883	-0.0294321	0.896552	-0.290133	0.190265	0.376488	0.0841663	0.546008	0.00856932	0.393558	0.0699656	0.389621	0.0730673	0.206885	0.355599	0.381899	0.0794505	0.483007	0.022784	0.0847535	0.70766
LOC100226754	black	-0.258055	0.246251	-0.331278	0.132059	0.245938	0.269909	-0.0435476	0.84741	-0.184549	0.410973	0.260921	0.240859	0.129223	0.566549	-0.203254	0.364292	-0.107122	0.635153	0.335531	0.126869	0.532622	0.0107108	0.438215	0.0413577	0.397739	0.0667819	0.312538	0.156737	0.593163	0.00361807	0.621574	0.00201526	0.198384	0.37614
BMP2	black	0.254907	0.252264	0.0558871	0.804889	-0.0927055	0.681563	-0.307107	0.164454	-0.289425	0.191398	0.301771	0.172291	-0.220291	0.324568	0.0649898	0.773853	0.0285086	0.899782	0.415162	0.0546857	0.281525	0.204351	0.117295	0.603168	0.133567	0.553462	0.0885651	0.695109	0.261672	0.239458	0.426395	0.0478313	0.398089	0.0665201
MAPK1IP1L	black	0.254326	0.253383	-0.0832209	0.712728	-0.0466617	0.836635	0.0284135	0.900115	-0.0639876	0.777254	0.784536	1.54438e-05	-0.3069	0.164754	-0.10677	0.636272	0.345746	0.115005	-0.109283	0.628304	0.247555	0.266673	0.320432	0.145977	0.371326	0.088857	0.727708	0.000123862	0.669217	0.000659449	0.618336	0.00216024	0.658877	0.000854103
CRELD2	black	-0.253665	0.254661	-0.151738	0.500255	0.371646	0.0885606	0.0553727	0.806652	-0.123344	0.584474	0.274396	0.216535	0.135999	0.546195	0.230365	0.302357	-0.0479604	0.83215	0.494961	0.0191809	0.524653	0.0121815	0.513476	0.0145181	0.227772	0.307982	0.239162	0.283747	0.488654	0.0210198	0.686329	0.000420333	0.5515	0.00779949
MAP3K8	black	0.251821	0.25825	-0.268388	0.227169	-0.18242	0.416485	-0.140284	0.533498	-0.480022	0.0237636	0.388283	0.0741446	-0.299132	0.17626	-0.194522	0.385691	-0.158758	0.480393	0.169524	0.450723	0.250208	0.261415	0.0277678	0.902374	0.33439	0.128247	0.27624	0.213338	0.153554	0.495079	0.465118	0.0291692	0.257909	0.246528
ADAMTS5	black	-0.250968	0.25992	0.0768101	0.734049	0.48905	0.0209004	0.101463	0.653225	0.104318	0.644083	-0.0907098	0.688081	0.0168896	0.940533	0.304184	0.168715	-0.131512	0.559637	0.270609	0.223199	0.171094	0.446479	0.268962	0.22614	0.228764	0.305822	0.173809	0.439188	0.153174	0.49616	0.632163	0.00159706	0.396559	0.0676688
TRMT11	black	0.248649	0.264496	0.165557	0.461543	0.158938	0.47989	-0.176135	0.432993	-0.0726747	0.747906	0.319497	0.147223	-0.141091	0.531122	0.163485	0.467247	0.119529	0.596235	0.422111	0.0503619	0.365281	0.0945934	0.0743127	0.742408	0.0993071	0.66016	0.157481	0.483975	0.413918	0.055489	0.579845	0.00467569	0.485726	0.0219203
VAT1	black	0.247501	0.26678	-0.349784	0.110545	-0.214058	0.338787	-0.45582	0.0330073	-0.378235	0.0826214	0.649684	0.00106644	-0.243172	0.275506	-0.556495	0.00714973	-0.107352	0.634421	0.142485	0.527031	0.465564	0.0289941	0.337031	0.125075	0.372827	0.087473	0.54643	0.00850799	0.487031	0.0215153	0.669203	0.000659678	0.215038	0.336528
VWA5B1	black	-0.246357	0.269068	-0.317689	0.149656	0.503888	0.0168015	0.101432	0.653325	-0.187877	0.402438	-0.0330977	0.883748	0.124168	0.581948	-0.0445494	0.843941	-0.387306	0.0749387	0.189412	0.398534	0.33667	0.125505	0.314405	0.154143	0.201044	0.369641	0.323648	0.141747	0.30898	0.161763	0.656441	0.000906495	0.122921	0.585775
ARL13B	black	0.244138	0.273542	0.093554	0.678798	0.118064	0.600777	-0.123032	0.585434	-0.193487	0.388273	0.411038	0.0573839	-0.022809	0.919748	0.032153	0.887045	0.245285	0.271224	0.181985	0.417618	0.311077	0.158788	0.277807	0.210646	-0.0122418	0.95688	0.286541	0.196061	0.470044	0.0272843	0.579033	0.00474775	0.461428	0.0306473
CPNE2	black	-0.242608	0.276656	-0.113832	0.613982	0.379406	0.0815971	0.148602	0.509255	0.144694	0.52058	0.116429	0.605865	-0.301416	0.172821	0.0491632	0.828001	-0.0621784	0.783405	-0.0936169	0.678594	-0.0699057	0.757226	0.232949	0.296813	0.239094	0.283886	0.596755	0.00336993	0.481943	0.0231296	0.736265	9.36212e-05	0.438198	0.0413665
NAPRT	black	-0.241875	0.278153	-0.22145	0.321963	0.391999	0.0711812	0.130327	0.56321	-0.0995973	0.659225	0.307314	0.164155	0.190466	0.395864	-0.0397044	0.860743	-0.0253028	0.911005	0.0889328	0.693903	0.466394	0.0286711	0.543541	0.0089349	0.406097	0.0607487	0.468355	0.0279191	0.404659	0.0617562	0.707801	0.000228714	0.378727	0.0821899
LOC100226232	black	0.240975	0.28	0.104049	0.644941	0.143845	0.523055	-0.164659	0.46401	-0.271458	0.221694	0.219768	0.325746	-0.198619	0.375562	-0.0194114	0.931673	0.0333488	0.882872	0.00479017	0.983121	0.0267367	0.905983	0.351533	0.108653	0.0580408	0.797518	0.446664	0.0371654	0.317204	0.150312	0.582525	0.00444434	0.409626	0.0583306
LOC115493080	black	-0.239491	0.283065	0.00474421	0.983283	0.560291	0.00668644	0.090375	0.689176	0.132697	0.556072	-0.0579074	0.797974	0.288289	0.193225	0.231582	0.299738	-0.0205234	0.927768	0.150055	0.505075	0.233192	0.296297	0.44384	0.038528	0.124621	0.580561	0.218087	0.329555	0.244355	0.273103	0.593515	0.00359309	0.294764	0.182966
ACE	black	-0.23878	0.28454	-0.124239	0.581731	0.443698	0.0385973	0.279021	0.208577	-0.0657426	0.7713	0.282595	0.202564	-0.0270724	0.904808	0.102462	0.650021	0.0422381	0.851949	0.0382881	0.865666	0.292248	0.186907	0.481539	0.0232618	0.331512	0.13177	0.576578	0.00497119	0.584175	0.00430676	0.715888	0.000179362	0.544815	0.00874456
EXOSC9	black	0.233743	0.295123	0.124446	0.581095	0.0940782	0.677092	0.0497853	0.825856	-0.256739	0.248753	0.588852	0.00393592	-0.189609	0.398034	0.152648	0.497657	0.266064	0.231374	0.159386	0.478635	0.326134	0.138537	0.410983	0.0574201	0.114195	0.612845	0.469686	0.027418	0.531866	0.0108437	0.581184	0.00455886	0.740592	8.09395e-05
CHMP1A	black	-0.232022	0.298796	-0.228747	0.30586	0.585976	0.0041606	0.333801	0.128962	-0.00302119	0.989354	0.133563	0.553472	0.259191	0.244103	0.103407	0.646996	-0.00373877	0.986825	-0.171909	0.444285	0.159021	0.479657	0.623993	0.00191238	0.182254	0.416917	0.573665	0.00524767	0.526009	0.0119202	0.606013	0.00279537	0.359606	0.100224
SDK1	black	-0.228861	0.305612	0.0148077	0.947853	0.629778	0.00168415	0.0448315	0.842964	0.0214372	0.924561	0.0367837	0.870901	0.117008	0.604064	0.152156	0.49906	-0.076317	0.735697	0.215335	0.335843	0.345264	0.115546	0.496491	0.0187548	0.264887	0.233522	0.422034	0.0504086	0.478789	0.0241777	0.853143	4.52799e-07	0.441615	0.0396282
PLEKHH1	black	-0.228851	0.305634	-0.183026	0.414913	0.198778	0.375174	-0.0792888	0.725782	0.17946	0.424216	0.252672	0.25659	-0.253992	0.25403	-0.10119	0.654101	-0.0612954	0.786412	0.0289533	0.898226	0.105172	0.641359	0.220242	0.324677	0.373553	0.08681	0.513646	0.01448	0.43098	0.0452327	0.644481	0.00120541	0.345516	0.115263
CDAN1	black	-0.228515	0.306365	-0.0905238	0.688689	0.568465	0.00577288	0.107617	0.63358	-0.0762217	0.736016	0.128581	0.568496	0.301889	0.172114	0.0308714	0.891521	0.126139	0.575923	-0.119734	0.595601	0.273724	0.217707	0.547698	0.00832593	0.0756515	0.737924	0.56103	0.00659926	0.497339	0.018522	0.710585	0.000210541	0.365305	0.0945697
ECE2	black	-0.226319	0.311163	-0.176871	0.43104	0.668752	0.000667301	0.126343	0.575299	0.117158	0.603597	0.0620366	0.783888	0.150719	0.50317	0.0202015	0.928898	-0.183989	0.412419	0.0151078	0.946798	0.217924	0.329925	0.634074	0.00153005	0.294441	0.183469	0.61359	0.00238864	0.553011	0.00759799	0.83679	1.21151e-06	0.325467	0.139393
SCUBE1	black	0.224647	0.314847	0.112475	0.618239	-0.0151191	0.946758	-0.430773	0.0453478	-0.318251	0.148897	0.183645	0.41331	-0.261059	0.2406	-0.168147	0.454463	-0.107732	0.633216	0.413956	0.0554645	0.318604	0.148421	0.0367805	0.870912	0.0403582	0.858472	0.121831	0.589128	0.254687	0.252688	0.664378	0.000745202	0.213225	0.340715
RAMAC	black	-0.223673	0.317006	-0.23913	0.283812	0.218644	0.32829	-0.0451627	0.841819	0.0366281	0.871442	0.192638	0.390399	-0.108836	0.629717	-0.277972	0.210365	-0.167529	0.456149	0.158973	0.479791	0.328778	0.13518	0.150592	0.503534	0.258373	0.245649	0.39297	0.0704226	0.495555	0.0190145	0.646063	0.0011616	0.0789794	0.726812
DNAH5	black	-0.222299	0.320064	-0.199046	0.374517	0.128687	0.568174	-0.0981691	0.663832	-0.225968	0.311934	0.334909	0.127619	-0.222707	0.319155	0.00481149	0.983046	-0.191472	0.393328	0.480689	0.0235418	0.500425	0.0176943	0.276053	0.213661	0.470307	0.0271864	0.312667	0.156558	0.330663	0.132822	0.715149	0.000183451	0.48877	0.0209847
PLEK2	black	-0.221769	0.321249	0.0106687	0.962417	0.320067	0.146463	-0.055263	0.807028	-0.219079	0.327304	-0.0759044	0.737077	0.0397279	0.860662	-0.0793827	0.725469	-0.183462	0.413782	0.402865	0.0630301	0.353511	0.106541	0.186015	0.407202	-0.0925568	0.682048	0.0306087	0.892439	0.339734	0.121886	0.531824	0.0108512	0.089035	0.693568
DPYSL3	black	-0.221487	0.321881	-0.368043	0.0919389	0.345371	0.115426	-0.112389	0.61851	-0.179217	0.424856	0.442978	0.0389513	0.0148556	0.947684	-0.182688	0.41579	-0.0540414	0.811218	0.0920968	0.683549	0.441172	0.0398506	0.629436	0.00169698	0.335024	0.12748	0.703731	0.000257705	0.693566	0.000344331	0.931505	3.08592e-10	0.461874	0.0304656
CHD7	black	-0.220815	0.323388	0.00492254	0.982655	0.604156	0.00290347	0.0449403	0.842588	0.032761	0.884923	0.153055	0.496498	0.391344	0.0716974	0.189413	0.39853	0.18488	0.410121	0.082811	0.714085	0.393329	0.0701431	0.571773	0.00543393	0.090352	0.689252	0.42874	0.0464883	0.489041	0.0209031	0.724897	0.000135488	0.462168	0.0303463
FZD1	black	-0.220324	0.324493	-0.194253	0.386361	0.394521	0.069222	-0.175599	0.434416	-0.00132385	0.995335	0.246175	0.269434	0.0771235	0.733002	0.0371528	0.869616	-0.149463	0.506776	0.437978	0.0414804	0.510628	0.0151683	0.566242	0.00601048	0.43797	0.0414845	0.391809	0.0713305	0.521222	0.0128634	0.87503	9.91392e-08	0.443994	0.0384526
COTL1	black	-0.220253	0.324652	-0.21198	0.343608	0.540924	0.00933665	0.304578	0.168138	0.0970724	0.667378	0.375154	0.0853596	0.15609	0.487894	0.112083	0.619472	0.168248	0.454189	-0.197083	0.379341	0.272615	0.219652	0.605745	0.00281078	0.255215	0.251671	0.746962	6.49913e-05	0.706334	0.000238819	0.72261	0.000145633	0.557493	0.00702547
C2CD4C	black	0.219309	0.326784	-0.149381	0.507012	0.358182	0.101675	0.0742527	0.742609	0.0782769	0.729153	0.355461	0.104489	-0.0573152	0.799999	-0.121413	0.590417	-0.00344164	0.987872	-0.334503	0.128111	0.0318995	0.88793	0.598334	0.0032655	0.39524	0.068671	0.822293	2.66172e-06	0.497552	0.0184638	0.709677	0.000216327	0.394024	0.0696053
PSMC4	black	-0.218079	0.329573	-0.265257	0.232846	0.45726	0.032388	-0.0338592	0.881091	0.0259542	0.908724	0.153877	0.494161	0.402712	0.0631399	0.0885855	0.695042	0.0725678	0.748265	0.00639649	0.977462	0.276201	0.213406	0.557367	0.00704099	-0.00895956	0.968435	0.383394	0.0781829	0.449136	0.0360042	0.492032	0.0200179	0.277167	0.211744
LOC100218092	black	-0.217769	0.330277	-0.0910313	0.687029	0.466738	0.0285382	0.00785563	0.972322	-0.123465	0.584103	0.0036515	0.987133	0.203731	0.363143	-0.125301	0.578479	-0.195153	0.384119	0.307613	0.163725	0.467377	0.0282923	0.43548	0.0427908	0.309112	0.161576	0.272675	0.219547	0.469173	0.0276103	0.748425	6.17428e-05	0.133035	0.555058
PLXNA4	black	0.217294	0.33136	-0.1572	0.484767	0.299065	0.176361	0.0667862	0.767765	-0.149864	0.505622	0.286022	0.196908	-0.303248	0.170096	-0.222749	0.31906	-0.10363	0.646282	-0.315483	0.15266	-0.0720899	0.749871	0.257414	0.247469	0.103102	0.647972	0.767792	3.02671e-05	0.45944	0.0314681	0.746273	6.65732e-05	0.327395	0.136928
CNN3	black	-0.216647	0.332837	-0.0279287	0.901811	0.450167	0.0355288	0.0309452	0.891264	0.0953669	0.672905	0.36046	0.0993612	0.166638	0.458582	0.122082	0.588354	0.272935	0.21909	0.206713	0.356008	0.484657	0.0222569	0.46581	0.0288981	0.149622	0.506318	0.45777	0.0321707	0.780808	1.80294e-05	0.810266	4.85751e-06	0.55914	0.00682423
IGHMBP2	black	-0.216118	0.334048	-0.0134097	0.952771	0.641673	0.00128662	0.0629071	0.780926	0.129486	0.565752	-0.00868361	0.969406	0.274863	0.215722	0.259749	0.243053	0.0197181	0.930596	-0.0505695	0.823155	0.100428	0.656549	0.694034	0.000339856	0.0756331	0.737985	0.465897	0.0288643	0.416726	0.0536889	0.666076	0.000714092	0.432228	0.0445453
MAN2C1	black	-0.215555	0.335339	-0.0865748	0.701654	0.584101	0.00431284	-9.00083e-05	0.999683	0.13263	0.556273	0.0966539	0.668732	0.263506	0.236061	0.2415	0.278924	-0.0670759	0.766785	0.132196	0.557578	0.268928	0.2262	0.678499	0.000518372	0.340134	0.12142	0.460799	0.0309053	0.343959	0.117021	0.680286	0.000494419	0.470669	0.027052
TSHZ1	black	-0.214567	0.337611	-0.046155	0.838387	0.51231	0.0147815	0.170686	0.44758	0.122801	0.586142	0.177696	0.42886	-0.0410225	0.856166	0.0948793	0.674488	0.0800258	0.72333	-0.135136	0.54877	0.143529	0.523976	0.433311	0.043955	0.150199	0.504661	0.625795	0.00183863	0.536234	0.0100939	0.758512	4.29385e-05	0.510582	0.015179
KIF26B	black	0.213774	0.339444	-0.449396	0.035884	-0.0340086	0.88057	-0.286914	0.195453	-0.388136	0.0742631	0.383908	0.0777506	-0.196913	0.37976	-0.453573	0.0339917	-0.33818	0.123712	-0.0470022	0.835459	0.191695	0.392766	0.253813	0.254377	0.275139	0.215244	0.573016	0.00531095	0.255678	0.250783	0.52048	0.013015	0.0759372	0.736968
LOC100219398	black	-0.211679	0.34431	-0.187495	0.403411	0.415835	0.054255	0.121092	0.591407	0.030639	0.892334	0.074486	0.741827	0.186727	0.405376	-0.155664	0.489098	-0.0324144	0.886133	0.0450127	0.842337	0.379378	0.0816217	0.271049	0.222417	0.419171	0.0521577	0.369973	0.0901175	0.48932	0.0208191	0.547843	0.00830533	0.064513	0.77547
MFSD14A	black	-0.210074	0.348065	-0.0632197	0.779863	0.668037	0.000679543	0.146853	0.514307	0.167099	0.457321	0.100178	0.657356	0.149057	0.507942	0.0920439	0.683722	-0.0457371	0.839832	0.0551507	0.807413	0.277811	0.21064	0.552879	0.00761541	0.215791	0.334797	0.56122	0.00657692	0.645726	0.00117082	0.846644	6.78622e-07	0.389394	0.0732492
DHRS7	black	0.209236	0.350036	-0.23421	0.294133	-0.0610901	0.787111	-0.413863	0.0555246	-0.269271	0.225586	0.543778	0.00889924	-0.129522	0.565643	-0.244756	0.272292	-0.0883328	0.695872	0.347471	0.113085	0.535359	0.0102405	0.298025	0.177943	0.455667	0.0330733	0.387918	0.0744399	0.450629	0.0353169	0.670874	0.00063209	0.334061	0.128646
TRMU	black	0.208734	0.351219	-0.125802	0.576952	-0.0664278	0.768978	0.0419205	0.85305	-0.205336	0.359292	0.162504	0.469959	-0.272613	0.219657	-0.0319324	0.887816	0.0556792	0.805601	-0.216164	0.333941	-0.215707	0.334989	-0.067556	0.765161	-0.0588775	0.794659	0.214656	0.337407	0.0337957	0.881313	0.240805	0.280351	0.180395	0.421767
DLX1	black	-0.207124	0.355031	-0.16864	0.453124	0.501994	0.0172852	-0.0741333	0.743009	-0.13544	0.547861	0.154523	0.492326	0.116528	0.605556	-0.0634318	0.779142	-0.132947	0.555322	0.284036	0.200172	0.460772	0.0309164	0.537338	0.00991127	0.281175	0.204939	0.436186	0.042417	0.577417	0.00489386	0.932991	2.49394e-10	0.352157	0.107984
CCNA1	black	0.204108	0.362235	-0.34943	0.110931	-0.184908	0.410048	-0.327645	0.136611	-0.356614	0.103289	0.462402	0.0302515	-0.3505	0.109767	-0.433332	0.0439432	-0.118568	0.599215	0.0358936	0.874	0.217225	0.331517	0.117858	0.601418	0.249056	0.263689	0.464509	0.0294092	0.465238	0.0291219	0.570121	0.00560106	0.157123	0.484983
TUSC3	black	0.203354	0.364051	-0.298665	0.176969	-0.225547	0.312861	-0.359468	0.100363	-0.352046	0.108102	0.609282	0.00261329	-0.203344	0.364074	-0.689015	0.000390591	0.0214316	0.92458	0.0240574	0.91537	0.389347	0.0732865	0.26051	0.241626	0.377295	0.0834497	0.552652	0.00764548	0.594933	0.00349398	0.565208	0.00612364	0.0602196	0.790078
ETFRF1	black	0.20242	0.366304	-0.0225768	0.920562	-0.107599	0.633639	-0.244878	0.272045	-0.366756	0.0931687	0.377171	0.0835595	-0.231127	0.300716	-0.161839	0.471804	0.0142682	0.949751	0.242402	0.277075	0.297511	0.178728	0.160547	0.475397	0.154434	0.49258	0.257674	0.246973	0.286433	0.196237	0.496133	0.0188538	0.273734	0.217691
DNAJA4	black	-0.200503	0.370957	-0.139072	0.537077	0.401889	0.0637315	0.0243987	0.914174	-0.153229	0.496002	0.216023	0.334264	-0.0183803	0.935294	-0.050524	0.823311	-0.0575006	0.799365	0.302989	0.170479	0.406076	0.0607635	0.379652	0.0813837	0.154024	0.493742	0.409486	0.0584246	0.647499	0.00112302	0.837626	1.15512e-06	0.384294	0.0774273
JAM2	black	-0.20022	0.371646	-0.0282518	0.90068	0.559051	0.00683499	0.23952	0.283004	0.00408517	0.985605	0.239374	0.283307	0.244447	0.272916	-0.0832801	0.712532	0.193129	0.389167	0.0428175	0.84994	0.49762	0.0184453	0.418875	0.0523413	0.234247	0.294054	0.502848	0.0170658	0.745949	6.73286e-05	0.786875	1.39937e-05	0.314218	0.154402
CNIH4	black	0.196634	0.380452	-0.224383	0.315431	-0.109244	0.628425	-0.184754	0.410446	-0.246192	0.2694	0.750875	5.66162e-05	-0.0963005	0.669877	-0.339957	0.121625	0.144906	0.51996	0.167785	0.45545	0.571218	0.00548964	0.491307	0.0202297	0.525502	0.0120173	0.581711	0.0045136	0.658726	0.000857264	0.631812	0.00160961	0.410916	0.057465
RGS11	black	-0.194987	0.384532	-0.318157	0.149024	0.0276578	0.902759	0.158416	0.481351	-0.149609	0.506355	0.444247	0.0383292	-0.271324	0.221931	-0.327228	0.13714	-0.0319619	0.887712	-0.141821	0.528979	0.120185	0.594207	0.265681	0.232071	0.417555	0.0531656	0.655064	0.000937324	0.458221	0.0319798	0.554468	0.00740772	0.262108	0.238647
TEX9	black	-0.194845	0.384886	-0.248529	0.264735	0.248497	0.264798	-0.21173	0.344191	-0.291611	0.187915	0.142464	0.527094	0.0164988	0.941907	0.0507529	0.822523	-0.141298	0.530516	0.350268	0.110019	0.302021	0.171918	0.391253	0.0717689	0.251493	0.258891	0.267714	0.228384	0.350933	0.109299	0.686158	0.000422289	0.374256	0.0861712
ADSL	black	0.193832	0.387411	-0.289583	0.191144	-0.0757368	0.737638	-0.418018	0.0528758	-0.441633	0.0396194	0.716561	0.000175705	-0.0163597	0.942396	-0.467345	0.0283046	0.103221	0.64759	0.13	0.564199	0.557535	0.00702022	0.503834	0.0168151	0.342153	0.119083	0.61405	0.00236568	0.652874	0.000988167	0.704301	0.000253462	0.327936	0.136242
LOC100223131	black	0.19354	0.38814	-0.188369	0.401182	-0.0668627	0.767506	-0.354924	0.105051	-0.210728	0.346533	0.594365	0.00353337	-0.152518	0.498028	-0.375169	0.0853467	0.224095	0.316067	-0.124415	0.58119	0.267857	0.228127	0.335913	0.12641	0.141527	0.529842	0.668112	0.000678245	0.5681	0.00581138	0.650049	0.00105723	0.336196	0.126072
ELMO3	black	0.193433	0.388407	-0.00383083	0.986501	0.185639	0.408166	-0.111214	0.622207	-0.107526	0.633869	0.2185	0.328617	0.127511	0.571744	-0.314124	0.154532	-0.0282571	0.900662	-0.044422	0.844382	0.351135	0.109081	0.411577	0.0570254	0.16623	0.459698	0.344702	0.11618	0.388105	0.0742883	0.482286	0.0230177	0.0608125	0.788057
KCNV1	black	0.192123	0.39169	0.424402	0.0489959	0.395286	0.0686363	0.0853935	0.705548	0.0732771	0.745882	0.233452	0.295743	0.0622268	0.78324	-0.105334	0.640841	0.387913	0.0744439	-0.138319	0.539303	0.26419	0.234802	0.244729	0.272347	0.0627284	0.781534	0.46746	0.0282605	0.569664	0.00564812	0.650892	0.0010362	0.315047	0.153259
GLRA1	black	-0.191894	0.392266	-0.261973	0.238898	0.512249	0.0147954	-0.129298	0.566321	-0.174847	0.436416	-0.0768374	0.733958	0.270141	0.224033	-0.3093	0.161307	-0.230523	0.302015	-0.0156161	0.94501	0.272267	0.220266	0.472638	0.0263316	-0.0227528	0.919945	0.416537	0.0538087	0.397119	0.0672466	0.739342	8.44419e-05	-0.053719	0.812325
HMX3	black	0.191438	0.393413	-0.27301	0.218958	-0.0331016	0.883734	-0.461855	0.0304733	-0.522138	0.0126785	0.31748	0.149937	-0.356002	0.103925	-0.332512	0.130538	-0.344035	0.116934	0.26785	0.228139	0.276914	0.212178	0.278193	0.209987	0.260161	0.242281	0.411998	0.0567465	0.27904	0.208545	0.809173	5.11993e-06	0.26905	0.225981
ADAMTS20	black	0.190847	0.394903	-0.105635	0.639882	0.140526	0.532786	0.0358102	0.874291	-0.0800833	0.723138	0.255537	0.251054	-0.263398	0.236258	-0.0171061	0.939772	-0.121778	0.589291	-0.126045	0.57621	-0.045491	0.840683	0.144108	0.522288	0.102263	0.65066	0.479837	0.0238253	0.250127	0.261574	0.453231	0.0341436	0.308492	0.162463
CBLN1	black	0.190258	0.396391	-0.267283	0.229162	-0.134284	0.551316	-0.516726	0.013804	-0.445364	0.0377879	0.440394	0.0402428	-0.135299	0.548283	-0.508031	0.0157817	-0.197188	0.379082	0.43093	0.0452606	0.598388	0.00326199	0.235444	0.291523	0.306269	0.165669	0.253023	0.255907	0.469059	0.027653	0.650327	0.00105025	0.0774433	0.731935
LOC121469234	black	0.190129	0.396718	-0.237368	0.287481	0.132979	0.555226	-0.205982	0.35775	-0.436978	0.042001	0.454008	0.0337996	-0.142248	0.527727	-0.261422	0.239924	-0.116138	0.606773	0.260781	0.24112	0.441	0.0399367	0.349184	0.1112	0.253803	0.254395	0.484925	0.022172	0.579747	0.00468436	0.836096	1.26022e-06	0.360625	0.0991955
POGLUT2	black	0.189821	0.397498	0.267508	0.228755	0.147047	0.513746	-0.0883568	0.695793	0.00627095	0.977904	0.540472	0.00940765	-0.048624	0.82986	0.100637	0.655878	0.338564	0.123258	0.340909	0.120518	0.492652	0.0198383	0.379853	0.081209	0.41177	0.0568972	0.36135	0.0984675	0.619056	0.00212727	0.685849	0.000425846	0.655694	0.000923116
THBS3	black	-0.188488	0.400881	-0.325633	0.13918	0.294225	0.183806	-0.0853241	0.705777	-0.352536	0.107578	0.331757	0.131467	0.183458	0.413792	-0.126725	0.574135	-0.00429267	0.984874	0.0223258	0.921443	0.34302	0.118089	0.716175	0.000177794	0.124006	0.582445	0.532309	0.0107656	0.51592	0.0139783	0.698608	0.000298659	0.368098	0.0918872
RNPC3	black	-0.187599	0.403146	0.0622103	0.783297	0.625452	0.00185248	0.347128	0.113464	0.0894731	0.692131	0.231463	0.299994	0.158696	0.480566	0.175249	0.435345	0.234874	0.292727	-0.0580367	0.797532	0.296009	0.181037	0.477022	0.0247814	0.0659052	0.770749	0.594652	0.00351344	0.695547	0.000325719	0.779855	1.87478e-05	0.542887	0.00903402
EIF4E	black	0.187447	0.403536	-0.163741	0.46654	0.211388	0.34499	-0.144535	0.521041	-0.107456	0.634093	0.584913	0.00424635	-0.0190177	0.933055	-0.382157	0.0792302	0.123574	0.58377	-0.0564549	0.802944	0.418502	0.0525736	0.485123	0.0221096	0.340796	0.120649	0.779726	1.88467e-05	0.779087	1.93449e-05	0.826044	2.18628e-06	0.348137	0.112349
ARHGAP40	black	-0.183204	0.414452	-0.0570656	0.800854	0.54931	0.00809924	-0.14037	0.533245	0.0544499	0.809816	-0.169002	0.452141	0.160424	0.47574	0.243246	0.275355	-0.244904	0.271993	0.2082	0.352481	0.121568	0.589938	0.430137	0.0457024	0.058999	0.794244	0.237303	0.287617	0.227642	0.308265	0.598367	0.00326332	0.291581	0.187962
TMEM208	black	0.182063	0.417413	-0.187513	0.403366	-0.0218271	0.923192	-0.488668	0.0210154	-0.299431	0.175807	0.481174	0.0233818	-0.0671746	0.766451	-0.302816	0.170737	-0.0568465	0.801603	0.195571	0.383082	0.368944	0.0910853	0.550725	0.00790451	0.194471	0.385817	0.493864	0.0194908	0.462603	0.0301702	0.637522	0.00141513	0.303034	0.170413
PTGFR	black	-0.181303	0.419394	-0.0462783	0.83796	0.4579	0.0321156	-0.101589	0.652822	-0.000852847	0.996995	-0.141003	0.531383	-0.0955726	0.672238	0.249171	0.263461	-0.295161	0.18235	0.394686	0.0690952	0.139437	0.535998	0.251558	0.258764	0.0936308	0.678548	0.148287	0.510163	0.251416	0.259043	0.742426	7.60324e-05	0.356355	0.103559
MRAP2	black	-0.180514	0.421456	-0.268637	0.226722	0.264868	0.233557	0.079203	0.726068	0.12696	0.573422	-0.0441604	0.845288	-0.136261	0.545414	-0.167129	0.45724	-0.271371	0.221848	-0.0174383	0.938604	0.101908	0.651795	0.030725	0.892033	0.254167	0.253692	0.333908	0.128832	0.237386	0.287444	0.420622	0.0512657	-0.0325921	0.885512
LAMA4	black	-0.180444	0.421637	0.135703	0.547078	0.641422	0.0012941	0.00223587	0.992121	0.0634775	0.778987	-0.0512937	0.820662	0.155218	0.490359	0.150183	0.504707	0.0441649	0.845272	0.0206577	0.927297	0.241668	0.278578	0.420537	0.0513176	-0.103993	0.645122	0.390949	0.0720095	0.466583	0.0285981	0.744746	7.01984e-05	0.355538	0.104409
IGF2BP3	black	0.179884	0.423105	0.141113	0.531059	0.140869	0.531776	0.0317616	0.888412	-0.0391652	0.862617	0.153801	0.494376	-0.21699	0.332054	0.0854941	0.705216	0.0742679	0.742558	0.0570128	0.801034	0.127629	0.571384	0.0203505	0.928375	0.119467	0.596428	0.207091	0.355109	0.163257	0.467877	0.478735	0.0241961	0.35681	0.103086
FHIT	black	0.179869	0.423143	-0.186024	0.407178	-0.25382	0.254363	-0.459774	0.0313288	-0.342119	0.119121	0.560621	0.00664742	-0.228831	0.305678	-0.448556	0.0362743	-0.0760021	0.736751	0.313891	0.154855	0.486398	0.021711	0.269418	0.225322	0.373497	0.0868606	0.312838	0.156318	0.428758	0.046478	0.528584	0.0114366	0.199541	0.373306
HERPUD1	black	0.17826	0.427373	0.00567238	0.980013	-0.0280334	0.901444	-0.169877	0.449768	0.161543	0.472625	0.30644	0.165421	-0.156133	0.487773	-0.0413763	0.854938	0.0654246	0.772378	0.235474	0.29146	0.247006	0.267768	0.12458	0.580686	0.110396	0.624786	0.163469	0.467292	0.385494	0.0764283	0.388311	0.0741217	0.25462	0.252817
SARM1	black	-0.176028	0.433276	-0.0677704	0.764436	0.648354	0.00110058	0.230465	0.302142	0.250713	0.260421	0.163317	0.467711	0.1178	0.601599	0.12549	0.577904	0.0533554	0.813574	-0.158981	0.479768	0.140089	0.534072	0.646915	0.00113858	0.353776	0.106261	0.712644	0.000197919	0.615306	0.00230383	0.756309	4.65506e-05	0.485992	0.0218373
MMUT	black	-0.175903	0.433607	0.13717	0.542713	0.707027	0.000233997	0.246866	0.268048	0.106168	0.638184	-0.0514097	0.820262	0.27299	0.218994	0.0887091	0.694637	0.0632619	0.77972	0.0109641	0.961377	0.211436	0.344876	0.433274	0.0439748	0.181562	0.41872	0.406661	0.0603572	0.492846	0.0197824	0.738531	8.67802e-05	0.281889	0.203742
VCAN	black	0.174585	0.437116	-0.0569952	0.801094	-0.00539515	0.980989	-0.343712	0.1173	0.122867	0.585939	0.385235	0.0766434	-0.278538	0.209399	-0.0338693	0.881056	-0.0527362	0.815701	0.2197	0.3259	0.236904	0.288453	0.258384	0.245629	0.416979	0.0535285	0.382651	0.0788107	0.341584	0.119737	0.627446	0.0017732	0.433814	0.0436827
TCTN2	black	-0.173905	0.438931	0.0765734	0.73484	0.398916	0.0659062	-0.0415786	0.854236	0.133802	0.552757	-0.0637316	0.778124	-0.141759	0.529162	0.194111	0.386715	-0.203331	0.364105	0.359054	0.100784	0.245396	0.271	0.224166	0.315912	0.223164	0.318135	0.165872	0.460679	0.277877	0.210527	0.709385	0.000218212	0.357393	0.102484
COL5A2	black	-0.170835	0.447179	0.211012	0.345869	0.532219	0.0107815	0.283216	0.201531	0.212859	0.341563	0.0735994	0.7448	-0.12632	0.575369	0.479374	0.0239806	0.149416	0.50691	0.0699437	0.757098	0.0196188	0.930944	0.301697	0.172402	0.133847	0.552623	0.388264	0.0741599	0.405513	0.0611566	0.699222	0.00029348	0.688797	0.000392941
BRPF3	black	-0.170183	0.44894	-0.0284654	0.899933	0.636219	0.00145765	0.107474	0.634034	0.287017	0.195285	0.179397	0.424382	0.0785113	0.728372	0.164294	0.465016	0.004981	0.982449	0.067604	0.764998	0.268887	0.226273	0.558545	0.00689634	0.313644	0.155197	0.611239	0.00250914	0.61218	0.0024603	0.857195	3.48375e-07	0.521866	0.0127332
LOC100217965	black	0.168635	0.453138	-0.240052	0.281904	-0.187177	0.404225	-0.529768	0.0112197	-0.312944	0.156171	0.360569	0.0992516	-0.290555	0.189592	-0.425722	0.0482223	-0.243343	0.275157	0.345814	0.11493	0.413387	0.0558346	0.140086	0.534083	0.311975	0.157526	0.229389	0.304466	0.333518	0.129307	0.615128	0.00231251	0.0965397	0.669102
DTD1	black	0.16808	0.454647	-0.118603	0.599107	-0.0239191	0.915855	-0.278561	0.20936	-0.260192	0.242223	0.669151	0.000660555	-0.151417	0.501172	-0.447267	0.0368797	0.185376	0.408842	0.0445923	0.843792	0.480872	0.0234811	0.354456	0.105543	0.240619	0.280735	0.649168	0.00107958	0.765774	3.27018e-05	0.689833	0.000381906	0.334466	0.128155
LOC115496930	black	-0.166467	0.459049	-0.0084275	0.970308	0.440356	0.0402619	0.272516	0.219827	0.165626	0.461353	-0.177341	0.429797	-0.160535	0.47543	0.426515	0.0477617	-0.190782	0.395068	-0.0399473	0.859899	-0.219125	0.3272	0.211848	0.343917	0.0701033	0.75656	0.205663	0.35851	0.146881	0.514225	0.402476	0.0633089	0.373174	0.087155
MC4R	black	0.166434	0.45914	-0.238055	0.286048	-0.0243133	0.914473	-0.355095	0.104872	-0.525009	0.0121124	0.302702	0.170905	-0.30446	0.16831	-0.392556	0.0707453	-0.222342	0.319968	0.173648	0.439617	0.211543	0.344627	0.218032	0.32968	0.107616	0.633583	0.436637	0.0421797	0.360522	0.0992988	0.758177	4.34715e-05	0.192254	0.391362
FAM184B	black	-0.165885	0.460644	-0.0781756	0.729491	0.410704	0.0576062	0.200248	0.371578	-0.210516	0.34703	-0.0243862	0.914218	0.0764458	0.735267	-0.179062	0.425263	-0.0997516	0.658728	0.071989	0.75021	0.25309	0.255778	0.176696	0.431506	-0.076488	0.735126	0.27197	0.220788	0.435878	0.0425797	0.566235	0.00601117	0.0238009	0.916269
CACNA2D1	black	0.164329	0.46492	-0.0507568	0.82251	0.29285	0.18596	-0.220114	0.324966	-0.240432	0.281119	0.137259	0.542447	-0.250585	0.260672	0.0878821	0.697353	-0.296711	0.179956	0.397373	0.067056	0.25107	0.25972	0.253303	0.255364	0.226269	0.311272	0.315659	0.152419	0.322057	0.143829	0.843763	8.07202e-07	0.446123	0.0374234
CXXC4	black	0.162978	0.468648	-0.258018	0.246321	0.194874	0.384814	-0.128563	0.56855	-0.231418	0.300091	0.612897	0.00242366	-0.0182131	0.935882	-0.34985	0.110474	0.0602197	0.790078	-0.150148	0.504808	0.348666	0.111767	0.587741	0.0040215	0.366715	0.0932078	0.826328	2.15356e-06	0.674755	0.000571793	0.806577	5.79319e-06	0.406015	0.0608061
MASP1	black	0.162519	0.469918	-0.308423	0.162561	-0.276753	0.212455	-0.534648	0.0103611	-0.484767	0.022222	0.295082	0.182472	-0.317359	0.150102	-0.383452	0.0781343	-0.349998	0.110312	0.565234	0.00612078	0.393687	0.0698655	0.0203837	0.928259	0.261516	0.239748	0.0500047	0.8251	0.241036	0.279876	0.471336	0.0268063	0.0333578	0.88284
BCL6	black	-0.160271	0.476165	-0.196774	0.380104	0.476594	0.0249296	-0.0253909	0.910697	-0.144012	0.522567	0.226486	0.310795	0.131171	0.560664	-0.2683	0.227328	-0.0759664	0.73687	0.0587805	0.79499	0.411447	0.0571113	0.54697	0.00843015	0.258701	0.245029	0.607224	0.00272674	0.636767	0.00143966	0.92244	1.02931e-09	0.24912	0.263562
ZBTB21	black	-0.158342	0.481558	0.0374281	0.868658	0.5945	0.00352402	0.355595	0.10435	0.291557	0.188	0.073071	0.746574	0.299531	0.175656	0.415648	0.0543744	0.16213	0.470995	0.0319351	0.887806	0.271904	0.220906	0.37188	0.0883439	0.0644971	0.775524	0.285544	0.19769	0.402788	0.0630857	0.428992	0.0463456	0.464105	0.0295691
PYGL	black	-0.157655	0.483487	-0.120906	0.591981	0.622987	0.0019546	0.0684176	0.762248	0.0882315	0.696205	0.18664	0.405597	0.174628	0.437001	-0.0307047	0.892104	0.0448169	0.843015	-0.155305	0.490114	0.212731	0.341861	0.593661	0.0035828	0.167701	0.455678	0.732303	0.000106715	0.631195	0.00163193	0.826871	2.09218e-06	0.372387	0.0878773
PRPF3	black	0.155233	0.490316	-0.00567247	0.980012	0.0381824	0.866034	-0.105877	0.639112	-0.191617	0.392963	0.5219	0.0127263	-0.230601	0.301848	0.0322452	0.886723	0.128215	0.569605	0.262568	0.237793	0.300601	0.174042	0.342118	0.119123	0.149507	0.506648	0.407882	0.0595158	0.54119	0.00929519	0.529571	0.0112557	0.570031	0.00561032
HIP1R	black	-0.154696	0.491837	0.0162971	0.942616	0.693881	0.000341315	0.275079	0.215348	0.080348	0.722258	0.0681593	0.763121	0.305623	0.166609	0.287146	0.195075	0.0822374	0.715986	-0.111946	0.619903	0.145213	0.519067	0.667347	0.000691527	0.178627	0.426405	0.532559	0.0107218	0.428253	0.0467648	0.690333	0.000376678	0.50692	0.0160502
EOMES	black	-0.153702	0.494656	-0.249973	0.261877	0.118528	0.599339	-0.275659	0.214343	-0.194814	0.384964	0.155972	0.488228	-0.232652	0.297449	-0.162471	0.470052	-0.250696	0.260453	0.174503	0.437334	0.109915	0.626304	0.296312	0.18057	0.210494	0.347082	0.388651	0.0738464	0.249643	0.262528	0.736072	9.42253e-05	0.267956	0.227947
SDF2L1	black	-0.152775	0.497296	-0.182186	0.417095	0.297183	0.17923	-0.189227	0.399003	0.0351681	0.876528	0.358306	0.101548	0.129296	0.566329	0.0954893	0.672508	-0.0228719	0.919527	0.30702	0.16458	0.452415	0.0345085	0.699485	0.000291278	0.333082	0.129839	0.441146	0.0398636	0.531317	0.0109412	0.729497	0.00011692	0.519296	0.0132598
IDI1	black	-0.152372	0.498444	-0.0782315	0.729305	0.159774	0.477551	-0.061382	0.786116	-0.0326575	0.885284	0.162375	0.470318	0.31628	0.15157	0.0217216	0.923563	0.0591324	0.793789	0.444666	0.0381255	0.486254	0.0217558	0.363079	0.0967497	0.290067	0.19037	-0.066054	0.770245	0.411065	0.0573658	0.276286	0.213258	0.142206	0.527849
PDIA4	black	-0.152276	0.498718	-0.0766238	0.734672	0.45927	0.031539	0.130336	0.563183	-0.0831027	0.713119	0.316504	0.151264	0.347251	0.113328	-0.0902378	0.689626	0.11289	0.616937	0.27954	0.207697	0.646509	0.0011495	0.564463	0.0062063	0.279787	0.207278	0.362218	0.0976022	0.701027	0.000278673	0.721651	0.000150081	0.310324	0.159852
OGFOD1	black	0.151985	0.499549	-0.226848	0.310004	-0.138729	0.538089	-0.352824	0.107271	-0.29548	0.181855	0.533747	0.0105154	-0.308895	0.161886	-0.498662	0.0181636	-0.00631264	0.977757	0.0560861	0.804207	0.360303	0.0995191	0.174113	0.438376	0.374377	0.0860609	0.551647	0.00777968	0.509999	0.0153151	0.65354	0.000972449	0.20874	0.351207
SLC17A8	black	0.151836	0.499975	-0.0159776	0.943739	0.360479	0.0993424	-0.239908	0.282201	-0.291338	0.188348	0.0755253	0.738346	-0.0107753	0.962042	-0.197883	0.377372	-0.148643	0.509138	0.0986886	0.662155	0.2707	0.223038	0.34254	0.118638	-0.0728202	0.747417	0.405483	0.0611774	0.411558	0.0570378	0.810743	4.74699e-06	0.185688	0.408041
PCYOX1L	black	0.151408	0.501196	-0.16139	0.473051	0.112384	0.618527	-0.353996	0.106028	-0.300815	0.173721	0.521422	0.012823	-0.0605865	0.788827	-0.138217	0.539605	0.0290709	0.897815	0.197297	0.378815	0.398877	0.0659345	0.643238	0.00124079	0.306068	0.16596	0.553308	0.00755885	0.560238	0.00669274	0.763479	3.56772e-05	0.521519	0.0128033
GCK	black	0.150245	0.50453	-0.21132	0.345149	0.0904878	0.688807	-0.340409	0.121099	-0.335552	0.126844	0.413575	0.0557124	-0.203138	0.364571	-0.232343	0.298109	-0.208591	0.351556	0.349975	0.110337	0.45721	0.0324095	0.384844	0.0769685	0.468014	0.0280487	0.44776	0.0366473	0.441925	0.0394736	0.884051	4.87249e-08	0.396094	0.0680208
ADRA2A	black	-0.14991	0.505491	-0.0371567	0.869603	0.626408	0.00181409	0.0502196	0.82436	0.0493424	0.827383	-0.0462002	0.83823	0.158873	0.48007	-0.126774	0.573988	-0.0699085	0.757217	-0.147081	0.513648	0.093533	0.678867	0.50469	0.0166001	0.0243632	0.914298	0.561263	0.00657196	0.506765	0.0160877	0.813538	4.14172e-06	0.165172	0.462601
FUT8	black	0.149522	0.506604	-0.0759588	0.736895	0.173219	0.440766	-0.200962	0.36984	0.0871602	0.699727	0.421502	0.0507298	-0.234774	0.292938	-0.154474	0.492467	0.177931	0.428239	-0.213743	0.339516	0.0731942	0.746161	0.224502	0.315167	0.0805166	0.721698	0.690122	0.000378873	0.578849	0.00476416	0.681113	0.000483664	0.40715	0.060019
RAD23B	black	-0.149288	0.507278	0.0922203	0.683146	0.600702	0.00311392	0.148525	0.509476	0.36879	0.091231	0.140713	0.532236	0.00846094	0.970191	0.0956128	0.672107	0.0778498	0.730578	-0.0090031	0.968281	0.170158	0.449008	0.405922	0.060871	0.210853	0.346239	0.591931	0.00370664	0.673203	0.000595289	0.803795	6.60038e-06	0.415688	0.0543487
CAMK1	black	0.148626	0.509185	-0.106073	0.638489	0.183887	0.412683	-0.0547466	0.808799	-0.172905	0.441609	0.60528	0.00283765	-0.165992	0.46035	-0.188709	0.400319	0.151847	0.499942	0.00488661	0.982781	0.359216	0.10062	0.477889	0.0244839	0.445903	0.0375286	0.733275	0.000103363	0.667312	0.000692143	0.837084	1.19144e-06	0.574172	0.00519863
LOC100226846	black	-0.146541	0.515213	-0.288159	0.193435	0.410755	0.0575725	0.216224	0.333803	-0.255783	0.250581	0.205649	0.358544	0.134721	0.550008	-0.255467	0.251187	-0.127414	0.572038	-0.0883307	0.695879	0.259457	0.243603	0.51582	0.0140001	0.214967	0.33669	0.583597	0.00435454	0.56037	0.00667705	0.664733	0.000738597	0.153348	0.495663
TTC21B	black	0.145802	0.517356	-0.0893939	0.69239	0.013165	0.953631	-0.0862009	0.702885	-0.132513	0.556625	0.540888	0.00934241	-0.455795	0.033018	-0.0269136	0.905364	0.00480907	0.983054	0.226959	0.309759	0.200903	0.369984	0.253277	0.255414	0.415089	0.0547329	0.535508	0.0102155	0.580139	0.00464986	0.677192	0.000536519	0.609469	0.00260316
GALR3	black	0.144908	0.519955	-0.0722046	0.749486	0.342049	0.119202	-0.013779	0.951471	0.00524187	0.981529	0.127063	0.573106	-0.217042	0.331934	-0.00292722	0.989685	-0.109326	0.628169	-0.245292	0.27121	-0.137502	0.541728	0.328972	0.134936	0.121503	0.590139	0.65976	0.000835749	0.346526	0.114134	0.637944	0.00140158	0.346923	0.113692
POLR3E	black	-0.143348	0.524505	0.136893	0.543535	0.633093	0.00156412	0.201367	0.368857	0.372418	0.0878487	0.135373	0.54806	0.126992	0.573323	0.22695	0.309779	0.173195	0.440832	-0.0252122	0.911323	0.136452	0.544845	0.503146	0.0169896	0.278566	0.209352	0.595399	0.00346189	0.593894	0.00356639	0.71189	0.000202466	0.471555	0.0267261
LOC100190722	black	0.140563	0.532679	-0.254399	0.253244	0.0949933	0.674118	-0.163549	0.46707	-0.0942639	0.676488	0.632675	0.00157884	-0.0158649	0.944135	-0.120539	0.593113	0.0564508	0.802958	0.227013	0.30964	0.578014	0.00483946	0.593626	0.00358526	0.51011	0.015289	0.55226	0.00769754	0.62274	0.00196507	0.73486	9.80938e-05	0.524181	0.0122736
CDH2	black	-0.139753	0.535064	0.0196503	0.930834	0.487351	0.021417	-0.00190339	0.993293	0.0186088	0.934492	0.219783	0.325712	-0.101094	0.654411	0.292693	0.186206	-0.0126808	0.955335	0.29233	0.186779	0.309358	0.161225	0.441008	0.0399331	0.220406	0.324309	0.45121	0.0350522	0.549732	0.00804075	0.894195	2.03736e-08	0.686747	0.000415585
KLHL10	black	-0.137475	0.541806	-0.092952	0.680759	0.220029	0.325157	0.069781	0.757646	-0.0185177	0.934812	0.506931	0.0160473	-0.0928901	0.680961	0.0949182	0.674362	0.112154	0.619249	0.240443	0.281097	0.392148	0.0710645	0.521009	0.0129068	0.615435	0.00229755	0.538024	0.00979915	0.521372	0.0128331	0.743184	7.40811e-05	0.65401	0.000961511
PRKAR1B	black	0.137449	0.541883	-0.11783	0.601506	0.338215	0.123671	-0.0732667	0.745917	-0.0850368	0.706725	0.441965	0.0394538	-0.0315421	0.889178	-0.274013	0.217204	0.0357642	0.874451	-0.1037	0.646059	0.284712	0.199057	0.510649	0.0151636	0.274739	0.215939	0.775785	2.21072e-05	0.66414	0.000749651	0.888855	3.25787e-08	0.363458	0.0963759
LOC100232173	black	-0.13704	0.543098	-0.0637362	0.778108	0.135651	0.547231	-0.292604	0.186346	-0.246596	0.26859	0.343407	0.117648	-0.0522328	0.817431	-0.0911428	0.686665	0.0851388	0.706388	0.337983	0.123944	0.546755	0.00846111	0.270938	0.222614	0.218055	0.329627	0.295014	0.182578	0.537055	0.00995784	0.659612	0.000838813	0.386501	0.0755977
SESN2	black	0.136583	0.544457	0.220498	0.3241	0.322963	0.142641	-0.126391	0.575154	-0.0268491	0.90559	0.155596	0.489291	-0.00946681	0.966648	0.000796538	0.997193	-0.0627818	0.781352	0.293125	0.185527	0.38981	0.0729158	0.389705	0.0729997	0.409242	0.0585899	0.322804	0.142849	0.350371	0.109907	0.624747	0.00188121	0.34586	0.114878
CCDC134	black	-0.136161	0.545713	-0.407855	0.0595344	0.011171	0.960649	-0.364377	0.095474	-0.0651992	0.773142	0.346053	0.114661	-0.218927	0.327648	0.11508	0.610075	-0.266075	0.231354	0.52029	0.013054	0.313842	0.154922	0.367359	0.092591	0.468973	0.0276854	0.260135	0.24233	0.305952	0.166129	0.535392	0.010235	0.461323	0.0306905
LOC105759036	black	0.134752	0.549914	-0.101803	0.652133	0.0350573	0.876914	-0.0467517	0.836324	-0.121365	0.590565	0.201858	0.367666	-0.355688	0.104252	-0.125988	0.576384	0.0166826	0.941261	-0.110579	0.62421	-0.0433106	0.848231	-0.118456	0.599563	-0.00510673	0.982006	0.372598	0.087683	0.37674	0.0839417	0.402263	0.063462	0.177658	0.42896
ADAMTS9	black	-0.134059	0.551988	-0.0503131	0.824038	0.416862	0.0536028	-0.102964	0.648412	-0.139502	0.535806	0.191723	0.392695	0.190046	0.396926	0.338302	0.123568	-0.046493	0.837218	0.490121	0.0205798	0.545028	0.00871296	0.495159	0.0191251	0.338386	0.123469	0.209088	0.350384	0.353223	0.106847	0.702568	0.00026655	0.586578	0.00411273
C14H7orf26	black	-0.133867	0.552564	-0.260636	0.241391	0.249666	0.262484	-0.130612	0.562351	-0.237282	0.287663	0.241932	0.278037	0.344853	0.11601	-0.186408	0.406193	0.0311196	0.890654	0.187225	0.404101	0.454821	0.0334422	0.606806	0.00275026	0.291605	0.187925	0.297309	0.179037	0.543894	0.00888175	0.551331	0.00782223	0.147473	0.512513
GCH1	black	0.133828	0.552679	-0.168911	0.452388	0.351858	0.108303	-0.193278	0.388795	-0.0575434	0.799219	0.323635	0.141764	0.0429447	0.849499	-0.0998588	0.658383	-0.0339264	0.880857	0.137213	0.542585	0.384722	0.0770697	0.521482	0.0128108	0.275204	0.215131	0.543439	0.00895028	0.589518	0.00388534	0.875586	9.5046e-08	0.39035	0.0724851
EYS	black	-0.133318	0.554208	0.0414255	0.854767	0.494308	0.019365	0.197069	0.379375	-0.0858995	0.703879	0.0424613	0.851175	-0.09325	0.679789	0.146139	0.516378	-0.000193495	0.999318	0.143652	0.523617	0.204957	0.360201	0.208034	0.352874	0.0695487	0.75843	0.35756	0.102313	0.489682	0.0207106	0.789943	1.22724e-05	0.410932	0.0574544
TMEM80	black	0.133035	0.555056	-0.0469516	0.835634	0.171811	0.444546	0.00581409	0.979514	0.121064	0.591492	0.493591	0.0195689	-0.120914	0.591954	-0.0772749	0.732497	0.165835	0.46078	-0.027487	0.903357	0.223447	0.317506	0.386936	0.0752405	0.298704	0.176909	0.623573	0.00192989	0.550382	0.00795136	0.635845	0.00147008	0.451295	0.0350138
PDCD4	black	-0.132767	0.555862	0.0398542	0.860223	0.510514	0.0151949	0.0247905	0.9128	0.0240383	0.915437	0.186894	0.40495	-0.0531656	0.814225	0.225333	0.313331	0.0487974	0.829262	0.245973	0.269839	0.259949	0.242678	0.41519	0.0546681	0.0819893	0.716808	0.454111	0.033754	0.656825	0.00089807	0.841962	8.98124e-07	0.588789	0.00394066
QRFPR	black	-0.132098	0.557873	-0.202128	0.367012	0.366001	0.0938955	-0.00630511	0.977784	-0.260058	0.242474	0.245862	0.270063	0.0147663	0.947998	-0.186675	0.405508	-0.0576023	0.799018	-0.0403832	0.858386	0.321729	0.144261	0.48018	0.0237109	0.0945415	0.675586	0.563386	0.00632744	0.550236	0.00797137	0.763797	3.52512e-05	0.303892	0.169146
MBD3	black	-0.131305	0.560259	-0.197166	0.379136	0.496736	0.0186873	0.00324925	0.98855	-0.136836	0.543703	0.303944	0.169069	0.141149	0.530953	0.178627	0.426407	-0.00184151	0.993511	0.156574	0.486528	0.369826	0.0902555	0.671274	0.000625631	0.179713	0.423553	0.543814	0.00889382	0.568934	0.00572386	0.856477	3.65143e-07	0.593662	0.00358273
AGO3	black	0.131179	0.560638	-0.0777627	0.730869	0.408294	0.0592343	0.151079	0.502138	0.0133034	0.953145	0.39516	0.0687319	-0.0641211	0.776801	0.0429331	0.849539	0.0684609	0.762102	-0.175416	0.434903	0.135909	0.546463	0.445329	0.0378048	0.26678	0.230074	0.737765	8.90445e-05	0.530871	0.0110209	0.766801	3.14423e-05	0.547644	0.00833371
TTLL4	black	0.130572	0.562469	0.182877	0.4153	0.124145	0.582018	-0.10541	0.640599	-0.0320193	0.887512	0.416224	0.054007	-0.288501	0.192883	0.158214	0.481918	0.128597	0.568445	0.462631	0.0301589	0.371338	0.0888451	0.188733	0.400258	0.383321	0.0782442	0.293737	0.184568	0.509694	0.0153866	0.704671	0.00025074	0.65281	0.000989682
HSP90AA1	black	-0.130555	0.562521	-0.0712624	0.752655	0.56575	0.00606406	0.193055	0.389354	-0.101486	0.653152	0.20089	0.370017	0.0641545	0.776687	0.0711802	0.752932	0.0049538	0.982544	0.196132	0.381691	0.371783	0.0884332	0.402475	0.0633101	0.144194	0.522035	0.477739	0.024535	0.708962	0.000220977	0.863827	2.22859e-07	0.45372	0.0339268
NRSN1	black	-0.13009	0.563927	-0.222181	0.320328	0.444621	0.0381471	-0.0638744	0.777639	-0.0165192	0.941835	0.276199	0.213409	0.022406	0.921161	-0.202467	0.366191	-0.00837959	0.970477	-0.156098	0.487871	0.217289	0.331371	0.559141	0.00682415	0.17959	0.423876	0.76725	3.0905e-05	0.64789	0.00111271	0.876481	8.87682e-08	0.326968	0.137471
PDIA3	black	-0.12995	0.564348	-0.257658	0.247004	0.0110087	0.96122	-0.203153	0.364536	-0.332792	0.130195	0.630007	0.00167565	-0.0644297	0.775753	-0.156317	0.487253	0.081397	0.718773	0.413809	0.0555597	0.624559	0.00188892	0.487478	0.0213779	0.543825	0.00889212	0.43775	0.0415984	0.619028	0.00212856	0.696725	0.000315066	0.53362	0.0105373
TEAD1	black	-0.12963	0.565316	-0.249993	0.261838	0.272424	0.219988	-0.174694	0.436826	-0.182381	0.416586	0.355895	0.104037	-0.0960528	0.67068	0.0387863	0.863934	-0.151273	0.501582	0.440754	0.0400607	0.520791	0.0129514	0.395469	0.068496	0.422556	0.0500945	0.39099	0.0719772	0.506884	0.0160589	0.887746	3.58078e-08	0.546011	0.00856891
RNFT1	black	0.129536	0.5656	0.26842	0.227111	0.254515	0.25302	-0.0324069	0.886159	0.199484	0.373445	0.331246	0.132098	-0.0281956	0.900877	0.221751	0.321289	0.28834	0.193143	0.368219	0.0917717	0.461389	0.0306634	0.216117	0.33405	0.182245	0.416941	0.207037	0.355237	0.556777	0.00711441	0.602701	0.00299063	0.55162	0.00778321
HSPA5	black	-0.128674	0.568213	-0.193286	0.388776	0.193708	0.387719	-0.0414644	0.854633	-0.155689	0.489026	0.436469	0.0422682	-0.124006	0.582444	-0.00356419	0.98744	-0.0199988	0.92961	0.361712	0.0981065	0.421206	0.0509095	0.437702	0.0416236	0.276296	0.213243	0.424873	0.048719	0.595966	0.00342322	0.777216	2.0871e-05	0.54144	0.00925637
COL24A1	black	-0.128446	0.568903	-0.111842	0.620231	0.325563	0.13927	-0.183277	0.414263	-0.081278	0.719169	0.094616	0.675344	-0.195864	0.382356	-0.0565266	0.802699	-0.255078	0.251936	0.075429	0.738668	0.121432	0.590356	0.302491	0.171219	0.221747	0.321298	0.505139	0.0164881	0.281996	0.203563	0.707289	0.000232194	0.29781	0.178271
IFT27	black	0.128165	0.569757	-0.0440724	0.845592	-0.00398481	0.985958	-0.212552	0.342276	-0.415272	0.0546152	0.418441	0.0526116	-0.198882	0.374918	-0.209618	0.349137	-0.0591033	0.793888	0.55199	0.00773356	0.555549	0.00726924	0.223429	0.317546	0.411078	0.0573568	0.235929	0.290501	0.514415	0.0143087	0.699349	0.000292413	0.343638	0.117385
GLT8D2	black	0.128157	0.569781	-0.17182	0.444522	-0.283802	0.200559	-0.359998	0.0998271	-0.460288	0.0311158	0.486484	0.0216844	-0.389472	0.073186	-0.3905	0.0723657	-0.0121128	0.957334	0.0290901	0.897748	0.305811	0.166334	0.0509656	0.821791	0.00302648	0.989335	0.342897	0.11823	0.293816	0.184444	0.448889	0.0361191	0.248804	0.264189
RBM41	black	0.126596	0.574528	-0.112865	0.617014	0.0236888	0.916662	-0.112325	0.618712	0.015875	0.9441	0.535752	0.0101744	-0.0659417	0.770625	0.0879405	0.697161	0.139857	0.534757	0.264916	0.23347	0.290647	0.189445	0.369334	0.0907177	0.246235	0.269312	0.327448	0.136861	0.482765	0.0228622	0.398437	0.0662615	0.522962	0.0125139
NRIP3	black	-0.12472	0.580258	-0.161132	0.473769	0.250099	0.261628	0.386818	0.0753375	-0.105011	0.641873	0.338056	0.123858	-0.356427	0.103484	0.136401	0.544999	-0.0204688	0.92796	0.0140943	0.950362	0.0951094	0.673741	0.22478	0.314552	0.459541	0.031426	0.56086	0.00661925	0.439308	0.0407952	0.699447	0.000291593	0.601351	0.00307343
COG1	black	-0.123197	0.584926	-0.201685	0.368085	0.272704	0.219495	-0.135755	0.546921	-0.143074	0.525308	0.496307	0.0188055	0.0182067	0.935904	-0.059544	0.792383	0.0695678	0.758366	0.28122	0.204863	0.549048	0.00813576	0.561835	0.00650528	0.355006	0.104965	0.580773	0.00459446	0.662822	0.000774725	0.847003	6.63955e-07	0.546481	0.00850059
NR5A2	black	-0.120103	0.59446	0.0529785	0.814868	0.351207	0.109004	-0.0791717	0.726172	-0.154207	0.493224	-0.108935	0.629403	-0.0555479	0.806051	-0.149046	0.507974	-0.178116	0.427753	0.248722	0.264351	0.259928	0.242717	0.08855	0.695159	-0.0256183	0.9099	0.118849	0.598344	0.436939	0.0420213	0.60904	0.00262642	0.0385924	0.864608
COL6A3	black	0.119901	0.595086	0.324035	0.141244	0.367482	0.0924741	-0.0579891	0.797695	-0.0440964	0.845509	0.177126	0.430366	-0.0694361	0.75881	0.0479479	0.832193	0.180009	0.422777	0.0958506	0.671336	0.211154	0.345535	0.279281	0.208135	0.0630658	0.780386	0.385396	0.0765094	0.443734	0.0385796	0.76031	4.01743e-05	0.445879	0.0375404
CPOX	black	0.118887	0.598225	-0.310889	0.159053	0.0319115	0.887889	-0.310657	0.159381	-0.350741	0.109507	0.460381	0.0310774	-0.390999	0.07197	-0.0122832	0.956734	-0.190326	0.396219	0.247585	0.266613	0.200741	0.370378	0.380287	0.0808341	0.351778	0.10839	0.554849	0.00735871	0.383636	0.077979	0.797248	8.9005e-06	0.601514	0.00306334
PGR	black	-0.118327	0.599962	-0.0688875	0.760661	0.423662	0.0494344	-0.107765	0.633112	-0.151275	0.501578	0.0281058	0.901191	-0.0609565	0.787566	0.0393925	0.861827	-0.163279	0.467817	0.217651	0.330547	0.196405	0.381018	0.3335	0.129329	0.067314	0.765979	0.343429	0.117623	0.376082	0.0845276	0.858754	3.14285e-07	0.352272	0.10786
CENPS	black	0.118321	0.599981	0.197534	0.37823	0.0597503	0.791679	-0.304986	0.167539	-0.189028	0.399508	0.173654	0.439602	-0.0570969	0.800747	-0.125732	0.577165	0.0776847	0.731129	0.42676	0.0476204	0.413971	0.0554547	0.0552848	0.806953	0.120178	0.594229	0.0196206	0.930938	0.340944	0.120478	0.573699	0.00524432	0.19216	0.391597
GDI2	black	-0.118316	0.599997	0.0224906	0.920864	0.55808	0.00695319	0.185796	0.407763	0.231155	0.300655	0.359683	0.100146	0.108839	0.62971	-0.0373202	0.869034	0.210348	0.347422	-0.0543117	0.81029	0.327171	0.137213	0.594924	0.00349461	0.395312	0.0686158	0.733502	0.000102594	0.801632	7.29443e-06	0.847266	6.53368e-07	0.482769	0.022861
NCAPG	black	0.118128	0.600581	0.0178421	0.937185	0.351513	0.108674	0.081133	0.71965	-0.120088	0.594506	-0.148297	0.510135	-0.0323457	0.886373	-0.0332341	0.883272	-0.271272	0.222023	0.0878084	0.697595	-0.0460902	0.838611	0.0408729	0.856685	0.0990564	0.660968	0.170954	0.446857	0.218287	0.329101	0.341078	0.120322	-0.0190709	0.932869
PDE12	black	-0.117636	0.602107	-0.266308	0.230931	0.0249761	0.91215	-0.226957	0.309764	-0.182038	0.41748	0.0578677	0.79811	-0.0812889	0.719132	-0.263255	0.236522	-0.206718	0.355996	0.042413	0.851342	0.0882977	0.695988	0.206028	0.357641	-0.000611316	0.997846	0.25991	0.242752	0.134613	0.55033	0.43282	0.0442217	-0.0288802	0.898482
NECTIN3	black	-0.117622	0.602151	0.098121	0.663987	0.620769	0.00205051	-0.0151209	0.946752	0.0733054	0.745787	0.0152099	0.946438	0.17293	0.441542	0.102959	0.648429	0.0111022	0.960891	0.17373	0.439398	0.343699	0.117316	0.455213	0.0332711	0.116659	0.605149	0.388803	0.0737241	0.516354	0.0138843	0.86128	2.65285e-07	0.36357	0.0962654
C5H11orf58	black	-0.11757	0.602313	0.0480436	0.831863	0.605334	0.0028345	0.389412	0.0732348	0.265788	0.231877	0.340606	0.12087	0.273973	0.217273	0.279327	0.208057	0.243719	0.274393	0.0560961	0.804173	0.368758	0.0912608	0.643223	0.00124123	0.401418	0.0640724	0.532043	0.0108125	0.695471	0.000326416	0.702573	0.000266511	0.616171	0.00226203
DHRS11	black	-0.117515	0.602485	-0.166133	0.459965	0.408341	0.0592022	-0.113689	0.614428	-0.283657	0.2008	0.175142	0.43563	0.237802	0.286574	0.0412339	0.855432	-0.0221031	0.922224	0.175256	0.435329	0.351627	0.108551	0.591648	0.00372722	0.124007	0.582442	0.416143	0.0540591	0.40154	0.0639842	0.675814	0.000556232	0.362331	0.0974905
TIMP3	black	-0.116793	0.604731	0.218213	0.329268	0.642916	0.0012501	0.0647272	0.774743	0.165827	0.460802	0.0229684	0.919189	0.23104	0.300904	0.0419706	0.852876	0.152053	0.499356	0.0606072	0.788757	0.348226	0.112251	0.407048	0.0600898	0.0696944	0.757938	0.405515	0.0611545	0.576747	0.0049555	0.819059	3.14252e-06	0.308275	0.162773
NABP1	black	-0.116498	0.605651	-0.118896	0.598197	0.454594	0.0335417	-0.0378607	0.867153	-0.0634994	0.778913	0.320093	0.146428	0.173792	0.439234	0.0750388	0.739975	-0.0567888	0.801801	0.299638	0.175493	0.564601	0.00619091	0.698406	0.000300385	0.390604	0.0722833	0.450044	0.0355852	0.565382	0.00610447	0.832917	1.50589e-06	0.528361	0.0114779
GUF1	black	0.115527	0.608679	0.161949	0.471498	0.502918	0.0170478	0.187891	0.402401	0.0509676	0.821784	0.216014	0.334285	0.128351	0.569191	0.0260527	0.908378	0.263896	0.235341	-0.187342	0.403803	0.199307	0.373878	0.465876	0.0288726	0.0363074	0.872559	0.522806	0.0125448	0.598126	0.00327912	0.592539	0.00366272	0.390241	0.0725717
KCTD15	black	-0.115207	0.609678	-0.0763545	0.735572	0.696825	0.000314176	0.233019	0.296665	-0.033407	0.882669	0.0987575	0.661933	0.215167	0.336231	-0.0628511	0.781116	-0.0342366	0.879775	-0.0597381	0.791721	0.315298	0.152914	0.538542	0.00971515	0.163983	0.465873	0.599321	0.00320158	0.616509	0.00224589	0.867258	1.75261e-07	0.296764	0.179873
SHC2	black	-0.114437	0.612087	-0.138301	0.539357	0.574446	0.00517234	0.0691521	0.759768	0.10092	0.65497	0.413639	0.0556702	0.345878	0.114857	0.0178031	0.937323	0.178541	0.426633	-0.0710974	0.753211	0.427426	0.047237	0.841356	9.30685e-07	0.38325	0.0783038	0.766606	3.16772e-05	0.704869	0.000249294	0.809504	5.03922e-06	0.524882	0.012137
MYO3B	black	-0.114352	0.612353	0.0978486	0.664868	0.457441	0.0323107	-0.0149248	0.947441	-0.107065	0.635334	-0.125983	0.576397	-0.019318	0.932001	0.000136077	0.99952	-0.154901	0.491257	0.31953	0.14718	0.29833	0.177478	0.0855282	0.705103	0.0165087	0.941872	0.139658	0.535345	0.311641	0.157994	0.737367	9.02384e-05	0.160925	0.474344
TIMP2	black	-0.113872	0.613856	-0.300028	0.174905	0.417686	0.0530835	-0.139766	0.535026	-0.152668	0.497601	0.305802	0.166347	0.341095	0.120303	-0.38545	0.0764648	-0.0345864	0.878556	0.00831726	0.970697	0.515333	0.0141066	0.688296	0.000398374	0.354249	0.105761	0.619895	0.00208938	0.667592	0.000687242	0.773286	2.4421e-05	0.125155	0.578927
SCG2	black	0.113855	0.613908	-0.387475	0.0748006	-0.098142	0.66392	-0.417462	0.0532243	-0.458437	0.0318886	0.458293	0.0319495	-0.389841	0.0728906	-0.408722	0.0589425	-0.277141	0.211787	0.252824	0.256295	0.31649	0.151283	0.250342	0.261151	0.377934	0.0828855	0.512912	0.0146452	0.45653	0.0327005	0.771326	2.63821e-05	0.268992	0.226086
CPNE9	black	-0.113624	0.614635	0.0827053	0.714435	0.448464	0.036317	0.109281	0.628308	0.0117114	0.958747	0.278024	0.210276	-0.113998	0.613462	0.180031	0.42272	0.130313	0.563252	0.0598848	0.791221	0.219593	0.326143	0.463454	0.0298284	0.231592	0.299717	0.557986	0.00696473	0.549833	0.0080268	0.850884	5.22293e-07	0.664521	0.000742544
POMT1	black	-0.113432	0.615237	-0.206365	0.356838	0.495632	0.0189931	0.182628	0.415947	0.0520216	0.818158	-0.0147823	0.947942	0.382387	0.079035	-0.106493	0.637151	0.0345527	0.878673	-0.365111	0.0947582	0.0137985	0.951402	0.566968	0.00593197	0.0542454	0.810518	0.487034	0.0215142	0.338147	0.123751	0.455224	0.0332659	0.0561161	0.804104
GNA11	black	-0.113187	0.616003	-0.010879	0.961677	0.466111	0.028781	0.554715	0.00737593	-0.0592317	0.793449	0.269094	0.225902	-0.0330484	0.88392	0.123224	0.584843	0.243035	0.275784	-0.266395	0.230772	0.0841859	0.709535	0.401515	0.0640023	0.153601	0.494946	0.618983	0.00213059	0.622902	0.00195819	0.65438	0.000952959	0.524876	0.0121382
RAD51	black	-0.110222	0.625337	-0.104732	0.642761	0.612958	0.00242058	0.0668761	0.767461	-0.0443014	0.844799	0.00368745	0.987006	0.468197	0.0279792	0.089683	0.691443	0.110689	0.623862	-0.0648167	0.77444	0.188996	0.399589	0.50082	0.0175906	-0.0490406	0.828424	0.399796	0.0652563	0.445693	0.0376294	0.559047	0.00683551	0.19995	0.372306
DHX57	black	0.109869	0.62645	0.0314882	0.889367	0.418406	0.0526334	0.11938	0.596696	-0.090945	0.687312	0.425187	0.0485344	-0.0176746	0.937774	-0.13896	0.537407	0.131057	0.561007	-0.080829	0.720659	0.342617	0.11855	0.548587	0.00820037	0.315722	0.152333	0.735727	9.53123e-05	0.668188	0.000676931	0.806404	5.84076e-06	0.467939	0.0280775
PLEKHD1	black	0.109295	0.628266	0.243101	0.27565	0.396827	0.0674669	-0.0731351	0.746359	-0.0919028	0.684182	-0.0108896	0.961639	0.216144	0.333988	-0.165591	0.461451	0.0637454	0.778077	-0.0803498	0.722252	0.251511	0.258857	0.399724	0.0653096	-0.263016	0.236965	0.282492	0.202735	0.334771	0.127786	0.484675	0.0222512	0.0766853	0.734466
CLDN1	black	-0.108003	0.632358	-0.0574984	0.799373	0.460936	0.0308488	0.33953	0.122125	-0.086571	0.701666	0.176787	0.431265	-0.0485425	0.830142	-0.00367152	0.987062	0.0402306	0.858915	-0.132878	0.555529	0.157709	0.483335	0.424905	0.0487	0.330184	0.133418	0.580587	0.00461071	0.529996	0.0111784	0.744344	7.11814e-05	0.396585	0.0676494
SLC16A2	black	-0.107953	0.632515	-0.0606003	0.78878	0.402218	0.063495	-0.0677887	0.764374	0.00684613	0.975878	0.380236	0.0808775	0.10248	0.649961	0.280654	0.205815	0.0551632	0.80737	0.263061	0.236881	0.425402	0.0484088	0.645662	0.00117258	0.387154	0.0750628	0.499238	0.0180091	0.456596	0.0326722	0.789306	1.26138e-05	0.719715	0.000159415
LIN28B	black	-0.106857	0.635994	0.00398326	0.985964	0.508854	0.0155851	0.217619	0.33062	0.0300194	0.894499	0.195661	0.38286	-0.0304888	0.892858	0.0761674	0.736198	0.03162	0.888907	0.0868266	0.700824	0.332179	0.130947	0.344921	0.115933	0.169121	0.451818	0.496948	0.0186291	0.642181	0.00127157	0.765001	3.36787e-05	0.455151	0.0332981
ASTN2	black	-0.106183	0.638138	0.029286	0.897063	0.518299	0.0134688	0.0591037	0.793886	-0.0121265	0.957286	0.278667	0.20918	0.183534	0.413596	0.0204102	0.928165	0.0528525	0.815301	0.153805	0.494366	0.497544	0.018466	0.704562	0.000251543	0.38227	0.0791343	0.546608	0.00848219	0.622177	0.00198915	0.839805	1.01881e-06	0.488179	0.0211638
PDZRN4	black	0.105956	0.638862	-0.329661	0.134071	-0.106264	0.637879	-0.553487	0.00753544	-0.389794	0.0729286	0.371955	0.0882744	-0.257641	0.247036	-0.466388	0.0286733	-0.30425	0.168619	0.373317	0.0870252	0.458437	0.0318888	0.228814	0.305714	0.300515	0.174172	0.320111	0.146404	0.377746	0.0830511	0.694047	0.000339733	0.128685	0.568179
CLIC5	black	-0.105009	0.641876	-0.157537	0.48382	0.277992	0.210331	0.27499	0.215501	0.00430764	0.984821	0.186699	0.405447	-0.144853	0.520115	-0.16545	0.461836	-0.0366148	0.871489	-0.0875655	0.698394	0.11771	0.601877	0.276395	0.213072	0.501473	0.0174203	0.530093	0.0111608	0.484009	0.0224627	0.645815	0.00116837	0.236336	0.289645
GHSR	black	-0.103967	0.645206	-0.121293	0.590785	0.5413	0.00927814	0.13468	0.550131	0.0523248	0.817115	0.08442	0.708762	-0.0260164	0.908506	0.0140664	0.95046	-0.168726	0.452888	0.0315774	0.889055	0.171053	0.446589	0.48309	0.0227574	0.271093	0.22234	0.558425	0.00691094	0.52379	0.0123502	0.847264	6.5346e-07	0.349837	0.110488
LOC100218141	black	-0.101285	0.653798	0.0901639	0.689868	0.505185	0.0164767	0.0166327	0.941436	0.193401	0.388488	-0.0453514	0.841166	0.26243	0.23805	0.0300567	0.894369	0.11112	0.622505	-0.063132	0.780161	0.151741	0.500246	0.317409	0.150035	-0.0157255	0.944625	0.28596	0.197009	0.339327	0.122362	0.578824	0.00476642	0.181138	0.419825
LOC100229124	black	0.100553	0.656147	0.0413375	0.855073	0.578792	0.00476929	0.137469	0.541823	0.0381047	0.866304	0.269011	0.226051	0.241632	0.278652	0.0936368	0.678529	0.0796045	0.724731	-0.0346388	0.878373	0.359419	0.100414	0.719143	0.000162268	0.304058	0.168902	0.59709	0.00334754	0.533787	0.0105085	0.747768	6.31843e-05	0.499917	0.0178287
CRH	black	0.100339	0.656839	0.298022	0.177948	-0.110163	0.625524	-0.118983	0.597927	0.206659	0.356137	-0.0753838	0.73882	0.234878	0.292718	-0.0237132	0.916577	0.214987	0.336645	0.0942545	0.676519	0.0250396	0.911928	-0.171122	0.446403	-0.16849	0.453532	-0.336919	0.125208	-0.0824532	0.71527	-0.414121	0.0553576	-0.234204	0.294144
CLSTN3	black	-0.0997729	0.658659	0.0135655	0.952222	0.671196	0.000626888	0.154116	0.493482	0.105228	0.641181	0.0799404	0.723613	0.19978	0.372721	-0.0618534	0.784511	0.0214368	0.924562	-0.121223	0.591	0.165141	0.462685	0.606754	0.00275317	0.135206	0.548559	0.652354	0.00100059	0.627243	0.00178117	0.831481	1.63007e-06	0.280775	0.205611
SIAH2	black	0.0995349	0.659426	-0.266591	0.230416	-0.161555	0.472591	-0.424445	0.0489705	-0.326142	0.138526	0.474248	0.0257536	-0.258107	0.246153	-0.412326	0.0565306	-0.11257	0.61794	0.205422	0.359087	0.413029	0.0560686	0.168788	0.45272	0.336635	0.125546	0.387266	0.0749709	0.420145	0.0515576	0.596736	0.00337124	0.196097	0.381779
LAMP5	black	0.0993767	0.659936	-0.0528884	0.815178	0.198316	0.376307	-0.0580903	0.797349	-0.0862747	0.702642	0.111761	0.620485	-0.384237	0.0774747	0.29902	0.176429	-0.174845	0.436422	0.117008	0.604062	-0.0896971	0.691397	0.256868	0.248508	0.0399572	0.859865	0.314932	0.153417	0.201164	0.369349	0.599239	0.00320685	0.55882	0.00686292
HES1	black	0.0982484	0.663576	-0.0788749	0.72716	0.116653	0.605169	-0.235741	0.290897	-0.223384	0.317647	0.404132	0.0621285	-0.0802638	0.722538	0.00574587	0.979754	0.00941089	0.966845	0.257204	0.247867	0.363115	0.0967137	0.436011	0.0425094	0.437865	0.041539	0.389654	0.0730402	0.32425	0.140964	0.746897	6.51402e-05	0.526305	0.0118638
PCDH17	black	-0.0979398	0.664573	-0.338188	0.123702	0.48589	0.0218693	-0.0570002	0.801077	-0.109538	0.627496	0.219636	0.326045	0.0129257	0.954473	-0.105209	0.64124	-0.230452	0.30217	0.0257497	0.90944	0.222748	0.319063	0.585533	0.00419617	0.279724	0.207385	0.694906	0.000331645	0.5717	0.0054412	0.886093	4.11522e-08	0.358381	0.101471
PDZD8	black	0.0968329	0.668153	0.0858265	0.704119	0.551412	0.00781135	0.1258	0.576956	0.141666	0.529435	0.206206	0.357215	0.261903	0.239027	0.150823	0.502872	0.113405	0.615321	-0.043964	0.845968	0.307904	0.163306	0.484024	0.0224579	0.191428	0.393438	0.487343	0.0214194	0.478927	0.0241312	0.614155	0.00236046	0.412587	0.0563589
YKT6	black	-0.096043	0.670712	-0.212778	0.341753	0.223106	0.318266	-0.0604887	0.789161	-0.211234	0.34535	0.211241	0.345332	-0.0487897	0.829289	0.0266585	0.906257	-0.205816	0.358147	0.185544	0.408411	0.238287	0.285565	0.561604	0.00653218	0.342594	0.118576	0.367983	0.0919961	0.223687	0.316972	0.649534	0.00107024	0.402143	0.0635486
TMEM64	black	-0.0953936	0.672818	0.0850691	0.706618	0.482613	0.0229114	0.586446	0.00412322	0.0548058	0.808595	0.0747029	0.7411	0.081995	0.716789	0.269693	0.224831	0.103921	0.645352	-0.141442	0.530093	0.0706347	0.754769	0.332833	0.130145	0.198777	0.375175	0.378268	0.0825923	0.365151	0.0947193	0.445213	0.0378606	0.414697	0.0549849
TGFB2	black	-0.0952281	0.673356	-0.0506369	0.822923	0.425766	0.0481966	-0.0374729	0.868502	-0.0489157	0.828854	0.286758	0.195708	0.0470923	0.835148	0.0733795	0.745539	0.0728422	0.747343	0.0976238	0.665594	0.315077	0.153218	0.61379	0.00237865	0.226006	0.311849	0.556218	0.00718452	0.561219	0.00657707	0.859871	2.91705e-07	0.565264	0.00611746
STAC	black	-0.0950071	0.674073	0.13026	0.563412	0.577105	0.00492248	0.227361	0.30888	0.0289803	0.898132	0.0259397	0.908774	0.0844412	0.708692	0.362212	0.0976079	0.0584897	0.795984	0.225523	0.312914	0.239145	0.283781	0.332847	0.130127	0.076518	0.735026	0.22066	0.323738	0.420426	0.0513855	0.719062	0.000162679	0.518518	0.0134227
SULF1	black	0.0949855	0.674143	0.214493	0.337784	0.633423	0.0015526	0.00507908	0.982103	0.0791723	0.72617	-0.113761	0.614204	0.120395	0.593557	-0.138198	0.539663	-0.0281651	0.900984	-0.151133	0.501984	0.0604219	0.789388	0.314514	0.153994	-0.150641	0.503395	0.483989	0.022469	0.469607	0.0274473	0.74749	6.38026e-05	0.0817193	0.717704
DCTD	black	-0.0925532	0.68206	-0.443395	0.0387457	0.156431	0.486934	-0.2615	0.239778	-0.0946735	0.675157	0.127655	0.571307	-0.00835725	0.970556	-0.199526	0.373343	-0.39394	0.0696702	0.272534	0.219794	0.333974	0.128752	0.337119	0.124969	0.424772	0.0487782	0.321416	0.144673	0.311293	0.158483	0.556492	0.00715014	0.0689742	0.760369
CCNE1	black	-0.0919322	0.684086	-0.0141943	0.95001	0.436902	0.0420408	-0.0758683	0.737198	-0.125654	0.577402	0.11736	0.602967	-0.0315143	0.889276	-0.0182889	0.935616	-0.0532052	0.81409	0.201911	0.367537	0.264179	0.234821	0.359356	0.100478	-0.0145192	0.948868	0.393916	0.0696888	0.560611	0.00664861	0.801403	7.37163e-06	0.345045	0.115793
FZD5	black	-0.0913347	0.686038	0.00463068	0.983683	0.516988	0.0137477	-0.0416185	0.854098	-0.0295405	0.896173	0.102985	0.648346	0.013331	0.953047	0.116301	0.606264	-0.0548829	0.808331	0.151667	0.500457	0.236131	0.290076	0.463726	0.0297197	0.172151	0.443634	0.454504	0.0335811	0.449394	0.0358848	0.893631	2.14334e-08	0.465151	0.0291559
LOC100221772	black	0.0908133	0.687742	-0.0461783	0.838306	0.165861	0.46071	-0.207313	0.354583	-0.316868	0.150769	0.260031	0.242524	-0.297619	0.178563	-0.147339	0.512901	-0.104562	0.643303	0.283842	0.200493	0.325572	0.139258	0.143335	0.524545	0.106945	0.635715	0.328108	0.136025	0.513897	0.0144239	0.791009	1.17197e-05	0.354102	0.105916
AMIGO2	black	-0.0902641	0.68954	-0.339054	0.122682	0.0382785	0.8657	-0.0571789	0.800466	-0.287874	0.193896	0.506356	0.0161877	-0.371643	0.0885629	-0.167256	0.456893	-0.106485	0.637176	0.226781	0.31015	0.347244	0.113336	0.29918	0.176187	0.489039	0.0209038	0.534724	0.0103481	0.554185	0.00744435	0.838385	1.10594e-06	0.51245	0.0147496
TOX2	black	0.0872817	0.699327	-0.394488	0.0692476	-0.0576518	0.798848	-0.256754	0.248725	-0.38235	0.0790666	0.68395	0.00044828	-0.207134	0.355009	-0.450737	0.0352678	-0.0573621	0.799839	0.0422338	0.851964	0.457701	0.0322002	0.502458	0.0171657	0.47186	0.0266145	0.713069	0.000195398	0.585819	0.00417324	0.754193	5.02686e-05	0.377371	0.0833821
SIM2	black	0.0872777	0.69934	-0.131989	0.5582	0.334224	0.128448	-0.090687	0.688155	-0.0235508	0.917146	0.285407	0.197914	-0.0158318	0.944251	-0.195755	0.382627	-0.0193951	0.93173	-0.241541	0.278838	0.121757	0.589356	0.553173	0.00757666	0.17083	0.447191	0.696565	0.000316493	0.512834	0.0146627	0.750966	5.64333e-05	0.301092	0.173306
SQLE	black	-0.0868977	0.700591	-0.218819	0.327892	0.411206	0.0572719	-0.0709189	0.753812	-0.3554	0.104553	0.16286	0.468974	0.275866	0.213985	-0.132947	0.55532	-0.143583	0.523818	0.356319	0.103596	0.56832	0.00578812	0.527351	0.0116662	0.235566	0.291264	0.275993	0.213765	0.537023	0.00996304	0.779632	1.89198e-05	0.215392	0.335713
MYL1	black	-0.085695	0.704553	-0.356658	0.103244	-0.529044	0.0113521	-0.358802	0.10104	-0.280442	0.206173	0.203957	0.3626	0.0852851	0.705905	-0.363415	0.0964179	-0.0584475	0.796128	0.162306	0.470508	0.158792	0.480298	-0.0630568	0.780417	0.16471	0.463871	-0.195022	0.384446	-0.208519	0.351727	-0.361877	0.0979417	-0.268499	0.226971
TMEM104	black	0.0853003	0.705855	0.0225089	0.9208	0.357309	0.102572	0.127496	0.57179	0.0439249	0.846103	0.0330278	0.883992	0.0601069	0.790463	-0.0752498	0.739268	0.0649467	0.773999	-0.316327	0.151505	-0.118018	0.600922	0.231875	0.29911	0.118518	0.599368	0.530844	0.0110256	0.282288	0.203075	0.405663	0.0610512	0.121912	0.588877
CD164	black	0.0840304	0.710049	0.000188603	0.999335	0.20864	0.351441	-0.162215	0.470762	-0.0130072	0.954187	0.117456	0.602669	-0.053101	0.814448	0.0921098	0.683506	-0.0717916	0.750874	0.146637	0.514934	0.0569359	0.801297	0.181006	0.42017	0.116199	0.606582	0.278738	0.209058	0.203718	0.363174	0.534423	0.0103994	0.328633	0.135362
SLC35F3	black	-0.0839862	0.710196	0.223161	0.318142	0.572629	0.00534902	0.532952	0.0106532	0.298651	0.17699	-0.0327718	0.884885	-0.00232582	0.991804	0.412717	0.0562734	0.196716	0.380248	-0.220724	0.323593	-0.16744	0.456392	0.298351	0.177446	0.0541983	0.81068	0.415699	0.0543417	0.453266	0.0341281	0.435526	0.0427666	0.451341	0.034993
ESR2	black	-0.0831407	0.712993	-0.194914	0.384713	0.300222	0.174613	-0.250398	0.26104	-0.312019	0.157463	0.0832629	0.712588	-0.0955477	0.672318	-0.196463	0.380873	-0.268631	0.226734	0.233055	0.296589	0.26022	0.24217	0.322215	0.14362	0.130177	0.563663	0.384561	0.0772041	0.378326	0.0825413	0.852824	4.62065e-07	0.217183	0.331612
SNED1	black	-0.0817799	0.717503	-0.0260103	0.908527	0.647083	0.0011341	0.289544	0.191207	-0.0687994	0.760959	0.0946945	0.675089	0.371084	0.0890807	0.206343	0.356888	-0.0475511	0.833563	0.175839	0.433778	0.423912	0.0492859	0.609403	0.00260672	0.34589	0.114844	0.379951	0.0811247	0.415748	0.0543107	0.68609	0.000423069	0.40533	0.0612842
SLC2A11	black	0.080825	0.720673	-0.0415127	0.854465	0.0663539	0.769229	0.15476	0.491656	-0.286822	0.195603	0.460775	0.0309153	-0.397236	0.0671592	-0.194077	0.386799	0.133944	0.552333	-0.0715632	0.751643	0.0755106	0.738395	0.150378	0.504148	0.258652	0.245122	0.613943	0.002371	0.545366	0.00866315	0.70637	0.000238568	0.453553	0.0340009
BOD1	black	-0.0800961	0.723096	0.18226	0.416903	0.342769	0.118376	-0.0127322	0.955154	0.00224393	0.992093	0.298933	0.176561	0.0798345	0.723966	0.11968	0.595769	0.172948	0.441493	0.247989	0.265807	0.441601	0.0396354	0.539641	0.00953903	0.279464	0.207825	0.340776	0.120673	0.474866	0.0255343	0.669931	0.000647533	0.543305	0.00897061
LOC100230859	black	0.0791987	0.726082	-0.000169562	0.999402	0.262766	0.237427	0.131227	0.560493	0.0766744	0.734503	-0.0356945	0.874694	0.194882	0.384794	-0.229457	0.30432	-0.0413549	0.855012	-0.0966946	0.668601	0.116057	0.607025	0.0964219	0.669484	0.366014	0.0938838	0.233492	0.295657	0.208315	0.352209	0.292847	0.185964	-0.138017	0.540198
GPX7	black	0.0780493	0.729913	0.131896	0.558478	0.272295	0.220216	-0.216132	0.334016	-0.029925	0.894829	0.269687	0.224842	-0.130251	0.563438	0.111926	0.619965	0.0510357	0.82155	0.325406	0.139471	0.317564	0.149824	0.375313	0.0852169	0.25936	0.243786	0.364553	0.0953025	0.472748	0.0262915	0.81506	3.84173e-06	0.567094	0.00591848
PKDCC	black	0.0763872	0.735463	-0.0575874	0.799068	0.29168	0.187806	-0.194533	0.385663	-0.225287	0.313432	0.376264	0.0843658	-0.0530889	0.814489	-0.16266	0.469528	0.0277693	0.902369	0.132284	0.557314	0.393582	0.0699471	0.415246	0.0546321	0.165471	0.46178	0.568428	0.0057768	0.594421	0.00352951	0.910932	3.91046e-09	0.430469	0.045517
CCDC71	black	0.0754716	0.738526	0.00536716	0.981088	0.337359	0.124684	0.041598	0.854169	-0.0970394	0.667484	0.0809815	0.720153	-0.264925	0.233452	0.056114	0.804112	-0.0943198	0.676307	-0.0587853	0.794974	-0.114852	0.610787	0.0807471	0.720932	0.0633762	0.779331	0.456708	0.0326244	0.305324	0.167045	0.624023	0.00191113	0.354569	0.105424
CACNG5	black	-0.0754614	0.73856	0.16724	0.456937	0.393592	0.0699389	0.540276	0.0094384	-0.16333	0.467677	0.0200046	0.929589	-0.0455512	0.840474	0.00383379	0.986491	0.0510038	0.82166	0.0100494	0.964597	0.12782	0.570805	0.169478	0.450849	0.144197	0.522026	0.23784	0.286496	0.399521	0.0654586	0.547725	0.0083221	0.209719	0.348899
LOC100232385	black	0.0719352	0.750391	-0.0901379	0.689953	0.326467	0.13811	-0.0650855	0.773528	0.111102	0.62256	0.19613	0.381696	-0.0663138	0.769365	0.18048	0.421545	-0.122857	0.585971	-0.0162835	0.942664	-0.00364952	0.98714	0.51731	0.0136787	0.420035	0.0516254	0.562627	0.00641395	0.320846	0.145428	0.553072	0.00758988	0.473678	0.0259571
LTBP1	black	-0.071791	0.750876	0.165093	0.462818	0.512041	0.0148429	0.0782624	0.729202	0.0713844	0.752245	0.113791	0.614109	-0.0589142	0.794534	0.162102	0.471073	0.0731475	0.746317	0.0347737	0.877903	0.150498	0.503804	0.38757	0.0747231	0.149716	0.506047	0.490964	0.0203306	0.463823	0.0296814	0.839004	1.0672e-06	0.514923	0.0141965
LOC115494463	black	0.0716572	0.751326	0.0359114	0.873938	0.258996	0.244471	0.143032	0.52543	-0.077508	0.731719	0.12903	0.567134	-0.307976	0.163202	0.191357	0.393618	-0.0769238	0.733669	0.162783	0.469187	0.00424256	0.98505	0.0553963	0.806571	0.163364	0.467582	0.316222	0.151649	0.237167	0.287903	0.628784	0.00172167	0.452287	0.0345659
GFRA1	black	0.0714128	0.752149	-0.246934	0.267912	0.234061	0.294449	-0.190536	0.395688	-0.355935	0.103994	0.197466	0.378398	-0.255206	0.251688	-0.239736	0.282556	-0.334646	0.127937	0.133278	0.554328	0.185163	0.409391	0.303361	0.169929	0.228985	0.305344	0.534256	0.0104279	0.370718	0.0894211	0.857598	3.39266e-07	0.271025	0.22246
LOC115496794	black	0.0703222	0.755822	-0.119657	0.59584	0.214634	0.337459	-0.313512	0.15538	-0.3933	0.0701656	0.325816	0.138944	0.0497001	0.82615	-0.239221	0.283623	0.000412735	0.998546	0.246101	0.269582	0.517524	0.0136331	0.421901	0.0504889	0.152227	0.498857	0.393474	0.0700309	0.597352	0.00333014	0.797302	8.87914e-06	0.277314	0.211492
RBBP7	black	-0.0701515	0.756397	-0.193529	0.388167	0.0591293	0.793799	0.0717628	0.750971	-0.287503	0.194496	0.281555	0.204302	-0.191826	0.392436	-0.12619	0.575766	-0.075832	0.73732	0.0863886	0.702267	0.257854	0.246632	0.266252	0.231031	0.566144	0.00602107	0.375004	0.0854954	0.234153	0.294253	0.541641	0.00922524	0.353926	0.106102
CAV1	black	-0.0687722	0.761051	0.0252973	0.911025	0.448158	0.0364603	0.0571691	0.800499	0.0381363	0.866194	0.111175	0.622331	-0.211082	0.345705	0.0110941	0.96092	0.00423728	0.985069	-0.0661853	0.7698	0.0506833	0.822763	0.289384	0.191464	0.0841956	0.709503	0.576739	0.00495627	0.509651	0.0153967	0.852136	4.82694e-07	0.430355	0.0455804
PCGF5	black	-0.0677008	0.764671	-0.0801788	0.722821	0.552337	0.00768726	0.32162	0.144404	0.00633199	0.977689	0.226965	0.309747	0.292868	0.185932	-0.10655	0.636969	0.10957	0.627397	-0.0840009	0.710147	0.344797	0.116072	0.494721	0.0192483	0.303003	0.17046	0.545612	0.00862713	0.582277	0.00446538	0.683461	0.000454205	0.249327	0.263152
IKZF2	black	0.0672982	0.766033	-0.0598949	0.791186	0.58588	0.00416828	0.149516	0.506623	-0.0259646	0.908687	0.232541	0.297686	0.211761	0.34412	0.0465632	0.836976	0.0656648	0.771564	-0.228404	0.306606	0.150035	0.505133	0.545391	0.00865948	0.0793589	0.725549	0.672542	0.000605544	0.498684	0.0181576	0.711788	0.000203084	0.405082	0.0614584
RRAD	black	0.067036	0.76692	-0.00118522	0.995823	0.194636	0.385407	0.0459796	0.838993	-0.107994	0.632385	0.203609	0.363437	-0.248407	0.264977	0.442899	0.0389903	-0.0640077	0.777186	0.391017	0.0719557	0.136761	0.543926	0.181448	0.419017	0.238666	0.284776	0.179047	0.425302	0.197482	0.378357	0.569818	0.0056322	0.65062	0.00104294
FNDC3B	black	-0.0670101	0.767007	0.0137312	0.951639	0.393824	0.0697599	0.0350703	0.876869	-0.149376	0.507025	0.251369	0.259135	-0.00665761	0.976542	0.229576	0.304062	-0.058479	0.796021	0.510002	0.0153145	0.528701	0.0114151	0.403368	0.0626708	0.370866	0.0892839	0.2682	0.227508	0.484206	0.0223998	0.829695	1.79718e-06	0.594471	0.00352601
LOC100225046	black	-0.0659924	0.770453	0.054176	0.810756	0.399412	0.0655391	0.149153	0.507667	-0.234879	0.292715	0.0841185	0.709758	0.00815674	0.971262	-0.0126649	0.955391	-0.0023396	0.991756	-0.0477574	0.832851	0.234013	0.294551	0.265962	0.23156	0.066635	0.768277	0.417158	0.0534155	0.309851	0.160523	0.618021	0.00217481	0.291562	0.187992
DYNC2I1	black	-0.0659137	0.77072	-0.0761576	0.73623	0.14413	0.522223	0.0416752	0.853901	-0.380627	0.0805401	0.250887	0.26008	-0.0653415	0.77266	-0.0019736	0.993045	0.0197798	0.930379	0.321128	0.145054	0.353488	0.106566	0.234282	0.29398	0.249996	0.261831	0.215848	0.334666	0.316076	0.151849	0.668852	0.000665612	0.402758	0.063107
LOC100228959	black	-0.0651275	0.773385	-0.165215	0.462483	0.481423	0.0232997	0.0563568	0.80328	0.133708	0.55304	0.354934	0.105041	0.22009	0.325021	0.111087	0.622609	0.0893708	0.692466	0.0645188	0.775451	0.402182	0.0635205	0.714512	0.000187039	0.366692	0.0932302	0.607639	0.0027035	0.638627	0.00137989	0.735667	9.55043e-05	0.530218	0.0111383
LOC100226832	black	-0.0609415	0.787617	-0.0528838	0.815194	0.651671	0.00101709	0.0654251	0.772376	0.0613509	0.786222	0.178733	0.426128	0.201473	0.3686	0.151151	0.501933	0.0465328	0.837081	-0.0292909	0.897046	0.22916	0.304963	0.587024	0.00407748	0.149763	0.505914	0.601771	0.00304748	0.593078	0.00362413	0.825019	2.30813e-06	0.484979	0.0221551
LOC100222610	black	0.0603627	0.78959	-0.202881	0.365192	0.0358602	0.874117	-0.21217	0.343166	-0.495247	0.0191005	0.403845	0.0623314	-0.14589	0.517099	-0.249866	0.262088	-0.0941435	0.67688	0.287698	0.19418	0.503137	0.0169921	0.272267	0.220265	0.367394	0.0925578	0.383274	0.0782836	0.409399	0.0584838	0.712014	0.000201712	0.338133	0.123767
ABCB10	black	0.0601295	0.790386	-0.0998972	0.658259	0.103798	0.645744	-0.188904	0.399822	-0.288321	0.193174	0.567949	0.00582734	-0.146022	0.516717	-0.263944	0.235253	0.153619	0.494893	0.183364	0.414036	0.492336	0.0199298	0.333187	0.129711	0.133544	0.55353	0.546434	0.00850743	0.722392	0.000146636	0.808517	5.28322e-06	0.453715	0.0339288
BSPRY	black	0.0590859	0.793947	-0.40156	0.0639698	-0.176862	0.431065	-0.38234	0.079075	-0.131585	0.559415	0.469775	0.0273847	-0.2881	0.19353	-0.514054	0.014389	-0.178044	0.427943	0.00248847	0.991231	0.197021	0.379496	0.260165	0.242272	0.468897	0.027714	0.560294	0.00668607	0.297794	0.178296	0.587801	0.00401683	0.127733	0.571069
IGF2BP2	black	0.0568307	0.801657	-0.15334	0.495686	0.241301	0.279332	0.0410467	0.856082	-0.334232	0.128439	0.476585	0.0249325	-0.138607	0.538452	-0.176137	0.432985	0.00392428	0.986172	-0.101542	0.652971	0.280605	0.205898	0.527121	0.0117093	0.343995	0.11698	0.72823	0.0001218	0.490622	0.0204313	0.797648	8.74205e-06	0.515448	0.0140813
ATP8B3	black	-0.0565224	0.802713	-0.0309763	0.891155	0.312006	0.157481	-0.166402	0.459227	-0.172192	0.443522	0.208467	0.351851	-0.102653	0.649407	-0.0295332	0.896198	-0.0722005	0.749499	0.240106	0.281793	0.316915	0.150705	0.368921	0.0911073	0.312809	0.156359	0.431537	0.0449251	0.41497	0.0548094	0.875682	9.43539e-08	0.436707	0.042143
PTPRM	black	-0.056402	0.803125	-0.0679926	0.763684	0.524079	0.0122934	-0.0971638	0.667082	-0.164789	0.463654	0.0495587	0.826637	-0.00236787	0.991656	-0.0339668	0.880716	-0.151303	0.501498	0.0892462	0.692875	0.214867	0.33692	0.437954	0.0414926	0.0287047	0.899096	0.48928	0.0208313	0.477302	0.0246851	0.919226	1.52406e-09	0.335962	0.126352
GARRE1	black	-0.0556859	0.805578	-0.211572	0.344559	0.466806	0.0285119	-0.0411535	0.855711	0.0448738	0.842818	0.205856	0.35805	0.330442	0.133097	0.0246281	0.91337	-0.03482	0.877741	0.108477	0.630854	0.46669	0.0285568	0.527446	0.0116484	0.255012	0.252063	0.41589	0.05422	0.423947	0.049265	0.652937	0.000986671	0.324136	0.141113
LOC100221933	black	-0.0544859	0.809693	-0.39338	0.0701032	0.0605771	0.788859	-0.215934	0.334468	-0.292201	0.186982	0.25875	0.244936	-0.121533	0.590045	-0.121014	0.591647	-0.257342	0.247605	0.195353	0.383624	0.115085	0.610059	0.390641	0.0722535	0.343591	0.117439	0.415106	0.0547219	0.296732	0.179922	0.524957	0.0121225	0.268799	0.226431
RNF150	black	0.0539833	0.811418	0.0806702	0.721187	0.612852	0.00242594	0.219027	0.327422	0.271617	0.221413	0.0592787	0.793289	0.404133	0.0621273	0.242476	0.276925	0.0941769	0.676771	-0.0313157	0.889969	0.289704	0.190951	0.459772	0.0313299	0.384974	0.0768603	0.38092	0.080288	0.32488	0.14015	0.447266	0.0368803	0.311117	0.158731
MMP17	black	-0.053264	0.813888	0.0127414	0.955122	0.560131	0.00670546	0.139626	0.535439	0.0234522	0.917492	0.249085	0.263631	0.186941	0.404827	-0.12454	0.580809	0.0443835	0.844515	0.0291548	0.897522	0.421639	0.050647	0.621966	0.00199828	0.359088	0.10075	0.611314	0.00250519	0.646114	0.00116022	0.874585	1.02534e-07	0.342285	0.118931
SLIT2	black	-0.052808	0.815454	-0.0140711	0.950444	0.50367	0.0168566	0.0134438	0.95265	-0.0526735	0.815916	0.172106	0.443754	-0.0770474	0.733257	-0.00868776	0.969392	-0.0593389	0.793083	0.0883162	0.695927	0.244504	0.272802	0.418564	0.0525351	0.204802	0.36057	0.570713	0.0055407	0.571695	0.00544176	0.95234	8.95944e-12	0.446623	0.0371851
RNF111	black	0.0523462	0.817042	0.157307	0.484465	0.665729	0.000720351	0.303464	0.169776	0.134575	0.550444	0.133846	0.552626	0.177083	0.430481	0.0461807	0.838298	0.195434	0.383423	-0.240589	0.280795	0.0839506	0.710313	0.492554	0.0198667	0.0526675	0.815937	0.65177	0.00101469	0.631096	0.00163556	0.791225	1.16105e-05	0.380782	0.080407
LHX2	black	-0.0523348	0.817081	-0.0282727	0.900607	0.256651	0.248922	-0.0595662	0.792308	-0.203064	0.364751	0.309257	0.161369	-0.234272	0.294	0.264224	0.234738	-0.063607	0.778547	0.490075	0.0205935	0.426021	0.0480483	0.327484	0.136815	0.258599	0.245221	0.278965	0.208673	0.452896	0.0342929	0.808398	5.31336e-06	0.699923	0.000287646
LOC115496706	black	-0.0505781	0.823125	-0.137544	0.541603	0.270316	0.223721	-0.272448	0.219947	-0.0518201	0.818851	0.256516	0.249179	0.19533	0.38368	-0.386084	0.0759405	-0.0239953	0.915588	0.197884	0.377368	0.526254	0.0118735	0.45996	0.0312518	0.245082	0.271634	0.420218	0.0515126	0.621591	0.00201449	0.710558	0.000210711	0.0409522	0.85641
SLC3A1	black	0.0496316	0.826386	-0.198186	0.376625	0.323719	0.141654	-0.0119923	0.957758	0.0397961	0.860425	0.301785	0.172269	-0.0227042	0.920115	0.0166701	0.941305	0.0124743	0.956062	0.00938714	0.966929	0.129409	0.565986	0.41981	0.0517636	0.345445	0.115343	0.567676	0.00585632	0.450076	0.0355705	0.683146	0.000458069	0.439085	0.0409097
JPT1	black	0.0483568	0.830782	-0.385674	0.0762791	-0.246654	0.268473	-0.367575	0.092385	-0.339222	0.122485	0.637059	0.00143014	-0.408149	0.0593332	-0.44064	0.0401186	-0.0955664	0.672258	0.140153	0.533884	0.304843	0.167749	0.30688	0.164783	0.421619	0.0506592	0.596308	0.00340005	0.489766	0.0206855	0.673475	0.00059111	0.339815	0.121791
CA10	black	0.0480841	0.831723	-0.0107289	0.962205	0.462528	0.0302004	-0.126894	0.573623	-0.172414	0.442926	0.116597	0.605341	0.0976858	0.665393	-0.253869	0.254267	-0.0683583	0.762449	0.15967	0.477843	0.384938	0.0768901	0.39159	0.0715034	0.0606629	0.788567	0.45281	0.0343315	0.639795	0.00134347	0.870001	1.43926e-07	0.154737	0.49172
LOC100223798	black	0.0479062	0.832337	-0.0935272	0.678886	0.359342	0.100491	0.153376	0.495584	0.0248838	0.912474	0.115323	0.609315	0.00565696	0.980067	0.145063	0.519503	-0.0158175	0.944302	-0.191425	0.393447	-0.141086	0.531139	0.368095	0.0918898	0.0539243	0.81162	0.495296	0.0190868	0.175594	0.434429	0.497709	0.0184212	0.345507	0.115273
CMTM4	black	0.0471476	0.834957	0.114572	0.611666	0.212801	0.341699	0.00124111	0.995626	0.0386037	0.864569	0.149629	0.506297	-0.147565	0.512247	-0.0321107	0.887193	0.000459987	0.998379	0.165089	0.462827	0.237179	0.287878	0.0388031	0.863876	0.102536	0.649783	0.189974	0.39711	0.364778	0.095083	0.480424	0.0236297	0.222182	0.320325
NPTXR	black	0.0468201	0.836088	0.0157663	0.944482	0.485335	0.0220431	-0.0442142	0.845101	-0.0510822	0.82139	0.252739	0.25646	-0.073888	0.743832	0.0684352	0.762189	0.0040399	0.985764	-0.00601251	0.978815	0.163484	0.467249	0.601825	0.00304415	0.139771	0.535013	0.664734	0.00073859	0.585272	0.00421723	0.897563	1.49563e-08	0.561984	0.006488
SLC6A7	black	-0.0451062	0.842014	-0.325153	0.139797	0.221669	0.321472	-0.21104	0.345802	-0.311234	0.158567	0.237524	0.287156	-0.0343395	0.879416	-0.48188	0.0231499	-0.23245	0.297879	0.126277	0.5755	0.389258	0.0733583	0.387753	0.0745739	0.275947	0.213844	0.506544	0.0161418	0.565011	0.00614545	0.815369	3.78314e-06	0.0586379	0.795477
ZNF639	black	0.0421769	0.852161	0.111572	0.62108	0.615472	0.00229575	0.0424066	0.851364	0.121398	0.590461	0.0424263	0.851296	0.395396	0.0685523	0.293474	0.18498	0.0335941	0.882016	0.183288	0.414234	0.390541	0.0723334	0.517135	0.0137161	0.0555613	0.806005	0.234557	0.293396	0.417133	0.0534314	0.595904	0.00342744	0.400607	0.0646628
PABPC4	black	0.0419225	0.853043	0.19088	0.39482	0.241012	0.279925	-0.102889	0.648652	0.0553504	0.806728	0.44153	0.0396709	0.057941	0.797859	0.273928	0.217352	0.296364	0.18049	0.237517	0.28717	0.401051	0.0643391	0.541217	0.00929097	0.30635	0.165551	0.394683	0.0690977	0.5006	0.0176484	0.640123	0.0013334	0.723706	0.000140694
HACD1	black	-0.0416569	0.853965	0.206522	0.356463	0.536529	0.0100448	0.229582	0.30405	0.127252	0.57253	-0.138243	0.53953	0.0114602	0.959631	0.237057	0.288133	-0.00356656	0.987432	0.0873992	0.69894	0.0366718	0.871291	0.124681	0.580378	0.0304765	0.892901	0.186054	0.4071	0.256353	0.24949	0.5864	0.0041268	0.297866	0.178186
SAMD11	black	0.0411165	0.85584	-0.215182	0.336195	0.150715	0.503181	-0.183539	0.413583	-0.450145	0.0355388	0.395406	0.0685444	-0.142152	0.528007	-0.30207	0.171845	-0.0984966	0.662774	-0.00112412	0.996039	0.330809	0.132641	0.422108	0.0503636	0.194373	0.38606	0.615987	0.0022709	0.462877	0.0300598	0.782831	1.65828e-05	0.339678	0.121951
LOC115495653	black	-0.0408772	0.85667	-0.329608	0.134138	0.0226673	0.920245	-0.336139	0.126139	-0.385207	0.0766661	0.12895	0.567377	-0.0561022	0.804152	-0.413241	0.0559301	-0.361423	0.0983953	0.238437	0.285251	0.295759	0.181424	0.262495	0.23793	0.423861	0.049316	0.273645	0.217845	0.195104	0.384242	0.538696	0.0096904	-0.0179579	0.936779
LARGE2	black	0.0393589	0.861944	-0.0586851	0.795316	0.30869	0.162179	0.081744	0.717622	0.016899	0.9405	0.332922	0.130035	0.172289	0.443262	-0.168999	0.452148	0.136429	0.544916	-0.121611	0.589806	0.229061	0.305177	0.445813	0.0375721	0.377447	0.0833155	0.621063	0.00203756	0.446238	0.0373684	0.587972	0.00400352	0.268875	0.226296
MZT1	black	-0.0389992	0.863194	-0.419666	0.0518522	-0.0341334	0.880135	-0.334982	0.127531	-0.357454	0.102422	0.684411	0.000442744	0.00462219	0.983713	-0.372353	0.0879079	0.00302922	0.989326	0.243379	0.275085	0.656543	0.000904263	0.560484	0.00666364	0.573231	0.00528994	0.581289	0.00454983	0.615827	0.00227858	0.702577	0.000266484	0.384172	0.0775296
GNAS	black	0.0383262	0.865534	0.138233	0.539559	0.618361	0.00215909	0.0668914	0.767409	0.0764659	0.7352	0.353526	0.106525	0.339322	0.122368	0.156541	0.486622	0.290682	0.18939	0.0803829	0.722142	0.48941	0.0207921	0.69267	0.000353051	0.181353	0.419264	0.576551	0.0049737	0.749208	6.00624e-05	0.853711	4.3665e-07	0.595815	0.00343344
RWDD2B	black	-0.0375187	0.868343	0.275457	0.214692	0.350118	0.110182	0.390659	0.072239	-0.198056	0.376946	0.151134	0.501982	0.098081	0.664116	-0.0150306	0.947069	0.301273	0.173034	0.0545581	0.809445	0.339572	0.122075	0.196547	0.380665	0.0382118	0.865932	0.245691	0.270407	0.518225	0.0134844	0.570566	0.00555562	0.271448	0.221711
GREB1	black	-0.0368622	0.870628	-0.173988	0.438708	0.271026	0.222459	-0.209754	0.348817	-0.481456	0.023289	0.00774581	0.972709	-0.0609461	0.787601	-0.260342	0.241942	-0.366763	0.0931621	0.283203	0.201553	0.319807	0.14681	0.273683	0.21778	0.0950555	0.673916	0.251562	0.258757	0.224984	0.314101	0.76972	2.80895e-05	0.096135	0.670414
GLRX3	black	-0.0361691	0.873041	-0.284522	0.19937	0.245892	0.270002	-0.0924939	0.682253	0.122629	0.586672	0.4771	0.0247548	-0.0444118	0.844417	-0.0746497	0.741278	-0.0593516	0.79304	0.141233	0.530706	0.38754	0.0747473	0.51322	0.0145756	0.520256	0.0130609	0.605422	0.00282941	0.53094	0.0110084	0.739699	8.34274e-05	0.472036	0.0265503
CCDC92	black	0.0356646	0.874798	0.00974005	0.965686	0.237256	0.287715	0.166174	0.459851	0.0330196	0.884021	0.27756	0.21107	-0.169051	0.452008	0.228331	0.306764	0.143237	0.52483	0.259149	0.244183	0.178275	0.427332	0.184269	0.411695	0.327212	0.137161	0.286497	0.196133	0.526532	0.0118206	0.635132	0.00149395	0.540863	0.00934632
PLAG1	black	0.0355333	0.875256	-0.0099461	0.964961	0.583718	0.00434451	-0.055118	0.807525	0.0242966	0.914532	0.2348	0.292882	0.249438	0.262934	0.0453511	0.841167	0.0892908	0.692728	0.0527491	0.815656	0.388688	0.073817	0.589312	0.00390086	0.184118	0.412086	0.574068	0.00520869	0.688346	0.000397824	0.785481	1.48426e-05	0.433487	0.0438596
PRIMPOL	black	-0.0349857	0.877164	-0.168715	0.45292	0.281222	0.20486	-0.0801034	0.723071	-0.298262	0.177581	0.267192	0.229327	0.0722619	0.749293	0.179106	0.425146	-0.117942	0.601159	0.378819	0.082109	0.447646	0.0367009	0.493028	0.0197302	0.370449	0.0896723	0.292186	0.187005	0.282378	0.202926	0.728395	0.000121153	0.53376	0.0105133
LOC100226286	black	-0.0342684	0.879664	-0.00208613	0.992649	0.613673	0.00238451	0.108979	0.629265	0.092191	0.683241	0.246255	0.269272	0.297867	0.178185	-0.131944	0.558334	0.146756	0.514589	-0.25582	0.25051	0.270636	0.223152	0.686537	0.000417965	0.214106	0.338676	0.747172	6.45171e-05	0.619447	0.00210954	0.783639	1.60346e-05	0.314171	0.154467
LOC100229855	black	-0.0327655	0.884907	-0.184807	0.410307	0.164242	0.465158	-0.276576	0.212759	-0.102392	0.650246	0.420607	0.0512748	-0.195996	0.382029	-0.2187	0.328162	-0.0223858	0.921232	0.122271	0.587771	0.312139	0.157296	0.413678	0.0556454	0.261614	0.239565	0.604997	0.0028541	0.635027	0.00149752	0.856822	3.56997e-07	0.412422	0.0564672
RAD54L	black	0.0316898	0.888663	-0.0960798	0.670592	0.375885	0.0847038	-0.0496108	0.826458	-0.143858	0.523015	0.349469	0.110889	-0.104	0.645098	0.0839046	0.710466	-0.0579534	0.797817	0.168004	0.454853	0.334264	0.128399	0.53105	0.0109887	0.366781	0.0931444	0.584914	0.00424628	0.500598	0.0176488	0.931365	3.14801e-10	0.622251	0.00198598
MICAL1	black	-0.0298084	0.895236	-0.223187	0.318086	-0.421876	0.050504	-0.13704	0.543099	-0.118154	0.600499	0.0133543	0.952966	-0.0224758	0.920917	0.0320323	0.887467	-0.0631332	0.780157	-0.0945365	0.675602	-0.198515	0.375819	0.0714757	0.751937	0.066128	0.769994	-0.184687	0.410617	-0.459205	0.0315663	-0.509188	0.015506	-0.102854	0.648766
TMX1	black	0.0297911	0.895297	-0.0932526	0.67978	0.107616	0.633584	-0.270286	0.223773	-0.135726	0.547008	-0.0046427	0.98364	0.14975	0.505951	-0.17368	0.439532	-0.0157433	0.944563	-0.0824112	0.715409	0.0873364	0.699147	0.261595	0.239602	-0.150917	0.502603	0.143745	0.523345	0.0609036	0.787746	0.350056	0.110249	-0.0026537	0.990649
BCL9	black	0.0293997	0.896665	-0.0744008	0.742113	0.502321	0.0172009	0.142331	0.527482	-0.0692189	0.759543	0.472156	0.0265064	0.121602	0.589834	0.0102424	0.963918	0.164272	0.465077	0.0067441	0.976237	0.403507	0.0625722	0.66355	0.000760795	0.384254	0.0774606	0.748082	6.24917e-05	0.724182	0.000138591	0.915671	2.30938e-09	0.611378	0.00250188
ZFHX3	black	-0.0293591	0.896807	-0.350717	0.109532	0.23567	0.291046	-0.0575494	0.799198	-0.296515	0.180257	0.438893	0.0410081	-0.244068	0.273685	-0.145058	0.519519	-0.164185	0.465317	0.0677864	0.764382	0.255737	0.25067	0.453581	0.0339881	0.302004	0.171944	0.688336	0.000397934	0.545006	0.00871634	0.897521	1.50154e-08	0.504991	0.0165251
LAMB2	black	-0.02892	0.898343	-0.092228	0.683121	0.412912	0.0561454	0.0602391	0.790012	-0.250479	0.260881	0.252569	0.256791	0.234888	0.292697	-0.02753	0.903206	-0.0571082	0.800708	0.139873	0.53471	0.488906	0.0209438	0.683421	0.000454695	0.338331	0.123534	0.441813	0.0395296	0.399749	0.0652912	0.737844	8.88085e-05	0.380293	0.0808282
VAT1L	black	-0.0287913	0.898793	-0.409753	0.0582447	0.225392	0.313203	-0.169524	0.450724	-0.344853	0.116009	0.386337	0.0757328	-0.161032	0.474046	-0.269617	0.224967	-0.222237	0.320202	0.103915	0.64537	0.333374	0.129483	0.489537	0.0207543	0.29052	0.189648	0.647529	0.00112224	0.592066	0.0036968	0.895159	1.86674e-08	0.35771	0.102159
LOC100230978	black	-0.0285139	0.899763	-0.106065	0.638513	0.287922	0.193818	-0.22323	0.31799	-0.187176	0.404227	0.0879667	0.697075	-0.150287	0.50441	-0.0201955	0.928919	-0.26981	0.224622	0.36998	0.090111	0.280125	0.206707	0.283714	0.200704	0.28244	0.202823	0.281169	0.204949	0.338168	0.123725	0.826566	2.12653e-06	0.322332	0.143467
PSMC6	black	0.0275649	0.903084	-0.25845	0.245503	-0.155602	0.489274	-0.250032	0.26176	-0.234291	0.29396	0.336345	0.125892	-0.302669	0.170954	-0.336607	0.12558	-0.0951617	0.673571	0.269788	0.224661	0.219606	0.326112	0.10395	0.645258	0.317129	0.150414	0.25647	0.249267	0.443184	0.03885	0.425539	0.0483289	0.115045	0.610186
LOC100228308	black	-0.0270987	0.904716	-0.0752561	0.739247	0.533137	0.0106209	0.0195474	0.931195	0.169794	0.449992	0.247111	0.267559	-0.0317607	0.888415	0.27074	0.222967	-0.00847734	0.970133	-0.120014	0.594737	0.0231011	0.918723	0.631428	0.00162349	0.184889	0.410097	0.727695	0.000123913	0.474595	0.0256303	0.761372	3.86151e-05	0.645618	0.0011738
PARP11	black	0.0270159	0.905006	0.110778	0.623582	0.315401	0.152773	-0.092672	0.681672	-0.205719	0.358378	0.183283	0.414246	0.254694	0.252673	-0.182856	0.415354	0.339886	0.121708	-0.0851093	0.706485	0.282914	0.202033	0.33374	0.129037	-0.169124	0.451809	0.364678	0.0951797	0.528596	0.0114345	0.574173	0.00519857	0.1938	0.387491
LOC100231289	black	0.0246944	0.913137	-0.131717	0.559018	0.430611	0.045438	0.166063	0.460156	-0.0383586	0.865421	0.0464401	0.837401	-0.176619	0.431709	0.0898675	0.690838	-0.276579	0.212754	0.18531	0.409012	0.0961802	0.670267	0.282512	0.202702	0.316642	0.151075	0.371068	0.0890957	0.434799	0.0431538	0.676989	0.000539378	0.326812	0.13767
SCGN	black	0.0237473	0.916457	-0.0333585	0.882838	0.314261	0.154342	-0.130228	0.563509	0.0275025	0.903302	0.316245	0.151617	-0.103747	0.645907	-0.0386666	0.86435	0.0343411	0.879411	0.202433	0.366274	0.34286	0.118273	0.346252	0.11444	0.320975	0.145256	0.488035	0.0212078	0.550001	0.00800372	0.882165	5.67913e-08	0.456263	0.0328156
NUDC	black	-0.0236203	0.916903	0.167562	0.456058	0.429259	0.0461951	0.0409482	0.856424	0.161069	0.473943	0.384049	0.0776321	0.150809	0.502912	0.0501037	0.824759	0.303712	0.169411	0.264386	0.234441	0.55099	0.00786839	0.474242	0.0257557	0.317999	0.149237	0.438738	0.0410877	0.79752	8.79261e-06	0.803097	6.81758e-06	0.499956	0.0178182
SHH	black	0.0225673	0.920596	-0.0120966	0.957391	0.369718	0.0903564	-0.0605363	0.788998	-0.104491	0.643532	0.179943	0.422951	-0.1303	0.563291	0.0352108	0.876379	0.00765302	0.973036	0.00180955	0.993623	0.122677	0.586526	0.321484	0.144584	0.100709	0.655649	0.503699	0.0168494	0.412246	0.056583	0.829971	1.77037e-06	0.453673	0.0339475
PLCXD3	black	0.0220402	0.922445	-0.32273	0.142946	0.257208	0.24786	-0.130198	0.563601	-0.293173	0.185452	0.269201	0.225711	-0.040926	0.856501	-0.463025	0.0300003	-0.254678	0.252705	-0.0746982	0.741116	0.333886	0.128859	0.390835	0.0720997	0.29021	0.190142	0.613883	0.00237398	0.409852	0.0581779	0.758956	4.22403e-05	0.085176	0.706265
NPBWR2	black	0.0215782	0.924066	-0.161094	0.473873	0.289629	0.191072	-0.230694	0.301648	-0.0298372	0.895136	0.103155	0.647801	-0.131594	0.559387	-0.0978227	0.664951	-0.140661	0.532387	0.104578	0.643254	0.147896	0.511292	0.259357	0.243791	-0.0325538	0.885646	0.38884	0.0736942	0.429142	0.0462613	0.769924	2.78678e-05	0.244715	0.272374
IMPDH2	black	-0.0211561	0.925547	-0.139248	0.536557	0.315953	0.152016	-0.0813872	0.718806	-0.171021	0.446677	0.464442	0.0294356	-0.0533591	0.813561	-0.208783	0.351104	0.0633723	0.779344	0.0766688	0.734521	0.395298	0.0686268	0.574998	0.0051196	0.36658	0.0933376	0.694034	0.000339852	0.755386	4.8142e-05	0.878623	7.52142e-08	0.466763	0.0285284
PAPLN	black	-0.020157	0.929054	0.108925	0.629434	0.330129	0.133487	-0.205829	0.358113	-0.172964	0.441451	0.182055	0.417435	0.0890347	0.693568	-0.0982939	0.663429	-0.0123561	0.956478	0.44147	0.039701	0.615497	0.00229455	0.301863	0.172153	0.184303	0.411609	0.210195	0.347781	0.483287	0.022694	0.798026	8.59464e-06	0.293194	0.185419
RXFP1	black	0.018397	0.935236	-0.334966	0.12755	0.218874	0.327768	-0.256274	0.249642	-0.348608	0.111831	0.174812	0.436511	-0.195827	0.382447	-0.149594	0.506399	-0.402959	0.0629628	0.21201	0.343539	0.221258	0.322393	0.404223	0.0620638	0.28277	0.202272	0.467528	0.0282344	0.320753	0.145551	0.799105	8.18599e-06	0.296589	0.180143
DNASE2B	black	0.0181923	0.935955	0.05387	0.811807	0.324809	0.140241	-0.0583402	0.796495	-0.0212097	0.925359	0.244991	0.271818	0.174795	0.436554	0.147712	0.511822	0.237322	0.287578	0.110674	0.623909	0.320078	0.146448	0.36786	0.0921136	0.167692	0.455705	0.298069	0.177875	0.401979	0.0636672	0.613369	0.00239979	0.450371	0.035435
LOC100224455	black	-0.0180059	0.93661	-0.117061	0.603897	0.151397	0.501228	-0.0966165	0.668854	0.12047	0.593327	0.201899	0.367567	0.0384369	0.865149	0.0213817	0.924755	-0.0955002	0.672472	0.429284	0.0461808	0.422275	0.0502634	0.268818	0.226398	0.401441	0.0640563	0.0925774	0.681981	0.358519	0.10133	0.414922	0.0548401	0.214705	0.337295
LOC100229184	black	-0.0164044	0.942238	-0.121884	0.588965	0.354692	0.105295	-0.0346246	0.878422	-0.0313172	0.889964	0.0146436	0.94843	-0.127882	0.570615	-0.205902	0.357941	-0.165495	0.461714	-0.184564	0.410934	-0.0113057	0.960175	0.359836	0.0999904	0.0936294	0.678553	0.529085	0.0113444	0.368006	0.0919743	0.696394	0.000318032	0.153966	0.493907
TMEM9	black	0.0144371	0.949156	-0.121237	0.590959	0.39707	0.0672833	-0.104918	0.642167	-0.100148	0.657453	0.251033	0.259792	0.315854	0.152151	-0.0229551	0.919235	-0.0286513	0.899283	0.182094	0.417334	0.403816	0.0623524	0.699862	0.000288154	0.255624	0.250887	0.401037	0.0643495	0.430992	0.0452263	0.74208	7.69392e-05	0.329563	0.134194
PRAG1	black	0.0138282	0.951298	-0.0720521	0.749998	0.154696	0.491838	0.141833	0.528944	-0.471309	0.0268164	0.373691	0.0866838	0.00420592	0.985179	-0.263578	0.235928	0.0903086	0.689394	-0.0856894	0.704571	0.333652	0.129144	0.486283	0.0217468	0.211434	0.344881	0.522814	0.0125433	0.443723	0.038585	0.574321	0.00518434	0.311836	0.15772
HSPA2	black	0.0137709	0.9515	-0.330323	0.133245	-0.0546616	0.80909	-0.241449	0.279026	-0.432233	0.0445421	0.258692	0.245046	-0.417993	0.0528915	0.03667	0.871297	-0.346285	0.114403	0.483624	0.0225858	0.190751	0.395146	0.125884	0.576701	0.144181	0.522075	0.172628	0.44235	0.206168	0.357305	0.62967	0.0016882	0.430112	0.0457162
TPRKB	black	-0.0127686	0.955026	-0.281843	0.20382	0.114457	0.612023	-0.000683685	0.997591	-0.332181	0.130945	-0.151763	0.500183	-0.0768327	0.733974	0.0741327	0.743012	-0.372862	0.0874407	0.259477	0.243566	-0.0457312	0.839852	0.150892	0.502675	0.0798546	0.723899	-0.00786967	0.972273	-0.066506	0.768714	0.320258	0.146209	0.0497439	0.825999
SNX17	black	0.0124477	0.956155	-0.0937325	0.678217	0.328007	0.136152	-0.246332	0.269118	-0.06587	0.770868	0.466373	0.0286792	0.181589	0.418648	-0.255105	0.251884	0.179246	0.424778	0.0011764	0.995854	0.46932	0.027555	0.715212	0.0001831	0.301747	0.172327	0.702133	0.000269927	0.704987	0.000248435	0.854458	4.16218e-07	0.398807	0.0659863
MXRA5	black	-0.0108757	0.961688	0.117174	0.603545	0.454835	0.0334358	0.130905	0.561466	-0.0824182	0.715386	0.214078	0.33874	0.252869	0.256206	0.0376845	0.867766	0.170742	0.44743	0.26556	0.232293	0.522132	0.0126797	0.420455	0.0513678	0.145619	0.517888	0.309974	0.160348	0.547986	0.00828507	0.706121	0.000240315	0.383793	0.0778473
MEOX2	black	0.0105238	0.962927	-0.0572688	0.800158	0.211701	0.344258	-0.0895953	0.69173	-0.246146	0.269493	0.306818	0.164872	-0.0638047	0.777875	-0.209485	0.349451	0.0758877	0.737133	-0.00690841	0.975659	0.261859	0.239109	0.350979	0.109249	0.0396994	0.860761	0.44676	0.0371197	0.511083	0.0150628	0.735738	9.52785e-05	0.304439	0.168341
NEGR1	black	0.00991759	0.965061	-0.149774	0.505881	0.518032	0.0135253	0.149187	0.507569	0.136282	0.545351	0.0170381	0.940011	-0.0322545	0.886691	0.0515344	0.819834	-0.150999	0.502367	-0.259634	0.243271	-0.121142	0.591251	0.369886	0.0901993	0.0864687	0.702003	0.630087	0.00167265	0.38163	0.0796796	0.616153	0.00226291	0.230266	0.30257
METRNL	black	0.0076709	0.972973	0.0467906	0.83619	0.0778786	0.730482	-0.230463	0.302146	-0.238379	0.285372	0.326316	0.138304	-0.20061	0.370698	-0.145471	0.518318	-0.0184562	0.935028	0.497746	0.0184111	0.564379	0.0062157	0.146409	0.515595	0.311785	0.157792	0.193129	0.389167	0.475719	0.0252342	0.75394	5.07285e-05	0.358392	0.101459
CHRNB2	black	0.00746748	0.973689	-0.207964	0.35304	0.319778	0.146849	-0.122001	0.588605	-0.0935335	0.678865	0.212843	0.341601	0.141803	0.529032	-0.0422004	0.852079	-0.135082	0.54893	0.218405	0.328832	0.252508	0.256909	0.510718	0.0151475	0.246324	0.269134	0.395853	0.0682036	0.439237	0.0408315	0.593889	0.00356675	0.243349	0.275146
SFRP1	black	0.00579551	0.979579	-0.21133	0.345125	0.387706	0.0746125	-0.00931737	0.967175	-0.124145	0.582019	-0.092537	0.682113	-0.027089	0.90475	-0.0208155	0.926743	-0.345282	0.115526	0.221308	0.322283	0.164019	0.465775	0.267095	0.229503	0.0790955	0.726426	0.190134	0.396703	0.272365	0.220092	0.635277	0.00148907	0.110688	0.623866
ST3GAL1	black	0.00487668	0.982816	-0.372276	0.0879788	0.406507	0.060464	-0.146154	0.516333	-0.231929	0.298996	-0.0188143	0.93377	0.120803	0.592298	-0.239385	0.283284	-0.458071	0.0320432	0.00768165	0.972935	0.217939	0.329891	0.507874	0.0158194	0.176555	0.431877	0.417792	0.0530169	0.194074	0.386805	0.679548	0.0005042	0.0376163	0.868003
BUB3	black	-0.00402628	0.985812	0.0422285	0.851982	0.288016	0.193666	-0.232319	0.29816	-0.213517	0.340037	0.382695	0.0787732	0.0865698	0.70167	-0.00919901	0.967591	0.177109	0.43041	0.322979	0.14262	0.550766	0.0078989	0.464907	0.029252	0.203423	0.363884	0.398227	0.0664174	0.66165	0.000797622	0.830349	1.73437e-06	0.515066	0.0141651
NKX2-1	black	-0.00383584	0.986483	-0.0767049	0.734401	0.415648	0.0543746	0.139125	0.536919	0.0865784	0.701642	0.254376	0.253288	-0.175879	0.433671	0.0326872	0.88518	0.0615415	0.785573	-0.35639	0.103521	-0.108144	0.63191	0.429454	0.0460853	0.187316	0.40387	0.795223	9.74179e-06	0.45288	0.0343003	0.754283	5.01037e-05	0.504187	0.0167263
ZBTB39	black	0.00376864	0.98672	-0.136009	0.546164	0.569229	0.00569315	0.0454129	0.840953	-0.0421084	0.852398	0.0509889	0.821711	0.326139	0.13853	0.18774	0.402787	-0.18686	0.405037	0.142426	0.527206	0.258166	0.246041	0.676756	0.000542688	0.249886	0.262048	0.374873	0.0856132	0.307387	0.164051	0.633112	0.00156345	0.354408	0.105594
ITGBL1	black	-0.00363543	0.987189	0.124518	0.580875	0.404388	0.0619475	-0.108565	0.630574	-0.0448489	0.842904	0.185138	0.409456	-0.115505	0.608748	-0.00741703	0.973867	0.0128397	0.954776	0.0691093	0.759913	0.222238	0.320201	0.331239	0.132107	0.101336	0.653633	0.498888	0.0181027	0.461305	0.0306978	0.83627	1.24785e-06	0.441242	0.0398151
FBXL18	black	-0.00238653	0.99159	0.0642073	0.776508	0.680146	0.000496274	0.100944	0.654892	0.170585	0.447852	0.15391	0.494067	0.275176	0.215179	0.0149663	0.947295	0.144155	0.52215	-0.0937406	0.678191	0.295635	0.181614	0.536382	0.0100693	0.054979	0.808001	0.602337	0.00301278	0.659136	0.000848693	0.826963	2.08192e-06	0.351101	0.109118
TRPM3	black	-0.00191099	0.993266	0.2981	0.177829	0.620445	0.00206485	0.0473418	0.834286	0.331548	0.131725	-0.0650523	0.773641	0.142145	0.528028	0.0227285	0.92003	0.0415346	0.854389	0.000556654	0.998038	0.214751	0.337189	0.315661	0.152416	0.0830614	0.713256	0.385169	0.0766982	0.448786	0.0361672	0.659017	0.000851167	0.178847	0.425828
SDR16C5	black	-0.00093775	0.996695	0.0475208	0.833668	0.23805	0.286057	-0.0751144	0.739721	0.0269804	0.90513	0.107913	0.632642	-0.0827594	0.714256	-0.153838	0.494272	-0.0779463	0.730256	0.224996	0.314076	0.292504	0.186503	0.176074	0.433154	0.0408548	0.856748	0.237014	0.288223	0.403453	0.0626105	0.543763	0.0089015	0.136805	0.543798
CAV2	black	0.000867776	0.996942	-0.202085	0.367115	-0.00670453	0.976377	-0.383539	0.0780606	-0.240134	0.281734	0.374733	0.0857397	-0.052432	0.816746	-0.26267	0.237604	-0.110294	0.625109	0.350776	0.109469	0.542135	0.00914891	0.336731	0.125431	0.489808	0.0206731	0.306145	0.165849	0.346496	0.114167	0.710162	0.000213219	0.275415	0.214764
LHX5	black	-0.000333638	0.998824	-0.16126	0.473413	0.326035	0.138664	-0.229698	0.303799	-0.246741	0.268299	0.246572	0.268637	-0.115869	0.607611	-0.151911	0.499759	-0.200395	0.371222	0.200067	0.372021	0.321193	0.144968	0.464706	0.0293313	0.265275	0.232814	0.53922	0.0096062	0.488904	0.0209442	0.935807	1.64265e-10	0.375226	0.0852956
TP53RK	blue	0.596032	0.00341874	0.0273144	0.903961	-0.380574	0.0805858	-0.240308	0.281375	-0.264732	0.233807	0.682272	0.000468923	-0.160527	0.475452	-0.106838	0.636055	0.225929	0.31202	0.161466	0.47284	0.345344	0.115457	0.0919592	0.683998	0.202288	0.366625	0.155705	0.488982	0.227424	0.308742	0.0662792	0.769482	0.361206	0.0986117
LOC115496192	blue	0.565278	0.0061159	0.116612	0.605297	-0.32869	0.13529	-0.301913	0.172079	-0.113737	0.614279	0.673232	0.000594836	-0.384451	0.0772962	-0.250332	0.26117	0.377953	0.082869	-0.15958	0.478095	0.0972131	0.666922	0.00263405	0.990718	0.0794322	0.725304	0.503881	0.0168032	0.43412	0.0435178	0.272177	0.220424	0.359152	0.100685
MCF2	blue	0.553868	0.00748554	0.172824	0.441825	-0.387333	0.0749162	-0.15824	0.481846	-0.157487	0.483958	0.703343	0.00026063	-0.309542	0.160963	-0.177944	0.428205	0.362553	0.0972701	-0.00842379	0.970321	0.196791	0.380063	0.0158162	0.944306	0.19034	0.396184	0.301524	0.17266	0.335332	0.127108	0.148386	0.509878	0.36032	0.0995021
LOC121470108	blue	0.553725	0.00750421	-0.180584	0.421271	-0.330547	0.132966	-0.433376	0.0439193	-0.468941	0.0276978	0.648636	0.00109326	-0.290295	0.190007	-0.40872	0.0589437	-0.0179712	0.936732	0.169211	0.451572	0.321578	0.14446	0.185156	0.409409	0.28759	0.194356	0.365549	0.0943332	0.356532	0.103374	0.48194	0.0231305	0.253114	0.255731
PTPMT1	blue	0.53904	0.00963502	-0.020528	0.927752	-0.250957	0.259942	-0.349097	0.111295	-0.233228	0.296219	0.618993	0.00213012	-0.273867	0.217458	-0.266267	0.231005	0.0555348	0.806096	0.096172	0.670294	0.312409	0.156918	0.247351	0.267079	0.140945	0.531553	0.373488	0.0868689	0.350487	0.109782	0.35421	0.105802	0.31381	0.154966
LOC100189957	blue	0.538478	0.00972557	-0.160674	0.475041	-0.581485	0.00453299	-0.311572	0.158091	-0.223668	0.317016	0.716394	0.000176604	-0.366632	0.0932878	-0.383806	0.0778362	0.205172	0.359684	-0.221024	0.32292	0.00115449	0.995932	0.0948812	0.674482	0.222931	0.318654	0.41368	0.0556439	0.152236	0.498832	0.0685558	0.761782	0.226551	0.310653
PDE6G	blue	0.534964	0.0103074	-0.0697537	0.757739	-0.504155	0.0167342	-0.331235	0.132112	-0.30046	0.174255	0.634246	0.00152411	-0.331498	0.131787	-0.259203	0.244081	0.100165	0.657396	0.0165831	0.94161	0.122383	0.587429	0.14523	0.519018	0.473607	0.0259824	0.351019	0.109206	0.0345634	0.878636	0.112613	0.617805	0.290528	0.189635
UROD	blue	0.501554	0.0173992	-0.164044	0.465704	-0.427989	0.0469154	-0.39129	0.0717395	-0.242405	0.277071	0.693403	0.000345905	-0.113965	0.613566	-0.325316	0.139588	0.155366	0.48994	0.0829552	0.713607	0.296407	0.180423	0.367138	0.0928026	0.403159	0.0628198	0.312667	0.156558	0.228701	0.305959	0.179745	0.423469	0.231883	0.299093
GUCY1A2	blue	0.494659	0.0192658	0.0558014	0.805182	-0.18129	0.419428	-0.00634782	0.977633	-0.303171	0.17021	0.46973	0.0274015	-0.206394	0.356768	-0.072081	0.749901	0.118936	0.598073	0.201748	0.367932	0.32317	0.14237	-0.0187197	0.934102	0.176278	0.432613	0.139308	0.536379	0.308908	0.161867	0.269683	0.224849	0.285764	0.197331
PDRG1	blue	0.488369	0.021106	0.00758448	0.973277	-0.3247	0.140382	0.024212	0.914828	-0.0531018	0.814445	0.649139	0.00108032	-0.294734	0.183013	-0.0840828	0.709876	0.211849	0.343915	-0.0032878	0.988414	0.183545	0.413568	0.127992	0.570283	0.399574	0.0654195	0.333445	0.129396	0.23691	0.288441	0.179741	0.42348	0.397937	0.0666336
CEP68	blue	0.488155	0.0211713	-0.0639518	0.777376	-0.309787	0.160614	-0.247708	0.266368	-0.245729	0.270329	0.724209	0.000138475	-0.0875076	0.698584	-0.298625	0.177029	0.2679	0.228049	0.0830625	0.713252	0.433722	0.0437324	0.167175	0.457113	0.279498	0.207769	0.331163	0.132201	0.408722	0.0589425	0.308295	0.162745	0.30515	0.1673
PIGF	blue	0.483228	0.0227129	-0.145278	0.518879	-0.34311	0.117987	-0.384301	0.077421	-0.539584	0.00954814	0.743425	7.34703e-05	-0.306029	0.166017	-0.295885	0.181228	0.140926	0.531608	0.150681	0.503278	0.333186	0.129712	0.221286	0.322331	0.356489	0.103419	0.428597	0.0465694	0.403449	0.0626133	0.451601	0.0348751	0.439508	0.040693
BCL2L10	blue	0.48091	0.0234688	0.0127899	0.954951	-0.566192	0.00601584	-0.336966	0.125152	-0.221908	0.320938	0.829227	1.84337e-06	-0.267851	0.228137	-0.236252	0.289822	0.436912	0.0420359	0.0258873	0.908958	0.274523	0.216314	0.0853941	0.705546	0.333399	0.129452	0.289932	0.190587	0.317669	0.149683	0.0332261	0.8833	0.398973	0.0658638
MPHOSPH10	blue	0.480281	0.0236771	0.350785	0.109459	-0.42354	0.0495068	-0.213824	0.339328	-0.107453	0.634101	0.688445	0.000396755	-0.172822	0.441832	-0.193625	0.387928	0.583046	0.00440049	0.0578454	0.798186	0.328568	0.135444	-0.031928	0.887831	0.148673	0.50905	0.167733	0.455593	0.406547	0.060436	-0.02489	0.912452	0.306256	0.165688
GNMT	blue	0.47966	0.0238845	-0.318446	0.148633	-0.332377	0.130704	-0.348899	0.111512	-0.498727	0.0181458	0.760642	3.968e-05	-0.184781	0.410375	-0.432141	0.0445929	0.0269867	0.905108	0.0675057	0.765331	0.430962	0.0452427	0.362634	0.0971899	0.361066	0.0987523	0.480707	0.023536	0.394456	0.0692719	0.417496	0.053203	0.304238	0.168636
TEX11	blue	0.472129	0.0265162	-0.182652	0.415882	-0.584069	0.00431551	-0.327015	0.137411	-0.352579	0.107532	0.802521	7.00156e-06	-0.367835	0.092137	-0.411242	0.0572478	0.244246	0.273325	-0.0368359	0.870719	0.246379	0.269024	0.0202683	0.928664	0.364971	0.0948942	0.402967	0.062957	0.264265	0.234662	0.158492	0.48114	0.288459	0.192951
EVA1C	blue	0.458194	0.0319912	0.174732	0.436722	-0.0714341	0.752077	-0.159073	0.479511	-0.115317	0.609335	0.565765	0.00606244	-0.031668	0.888739	-0.155756	0.488837	0.312349	0.157001	0.0553006	0.806899	0.396832	0.0674626	0.339552	0.122098	0.108602	0.630458	0.309676	0.160772	0.43997	0.0404576	0.348373	0.112089	0.35874	0.101104
LOC100225136	blue	0.457398	0.0323289	-0.237193	0.287848	-0.215156	0.336256	-0.272432	0.219974	-0.124867	0.579807	0.772208	2.54829e-05	-0.164201	0.465272	-0.253854	0.254297	0.146747	0.514616	-0.113863	0.613886	0.235576	0.291245	0.444867	0.0380279	0.537278	0.00992122	0.667828	0.000683149	0.392948	0.070439	0.393196	0.0702462	0.432746	0.0442617
RPA2	blue	0.457267	0.0323849	-0.222261	0.320149	-0.0462259	0.838142	-0.328383	0.135677	-0.361299	0.0985184	0.362957	0.0968699	0.0527588	0.815623	-0.192903	0.389733	-0.108925	0.629436	0.0560688	0.804266	0.32164	0.144378	0.297871	0.178177	0.212797	0.341707	0.26297	0.237049	0.180994	0.420201	0.297869	0.178182	0.153636	0.494846
LOC121470407	blue	0.457262	0.0323869	-0.154962	0.491082	-0.194963	0.384593	-0.171459	0.445494	-0.237208	0.287816	0.756638	4.59958e-05	-0.165418	0.461925	-0.0264716	0.906912	0.121742	0.589401	0.122701	0.586449	0.347616	0.112924	0.415859	0.0542396	0.353348	0.106714	0.456639	0.0326536	0.377905	0.0829116	0.369019	0.0910146	0.560666	0.00664206
PRRG3	blue	0.454415	0.0336202	0.375374	0.0851618	-0.0908319	0.687682	0.134848	0.54963	0.00385844	0.986404	0.632243	0.00159421	-0.0657637	0.771228	-0.182468	0.41636	0.702811	0.000264682	-0.374904	0.0855853	0.0578761	0.798081	0.210365	0.347383	0.0934609	0.679101	0.554788	0.00736658	0.587082	0.00407296	0.205667	0.358502	0.373661	0.0867115
MRPL22	blue	0.453015	0.0342399	-0.0353912	0.875751	-0.299549	0.175629	-0.316155	0.151741	-0.272625	0.219634	0.811731	4.52469e-06	-0.142457	0.527115	-0.223086	0.31831	0.357132	0.102753	-0.0136767	0.951831	0.393445	0.0700529	0.399382	0.0655611	0.273519	0.218066	0.484441	0.0223253	0.496782	0.0186748	0.332907	0.130053	0.477229	0.0247103
TMEM132A	blue	0.452362	0.0345322	-0.236498	0.289305	-0.197692	0.377842	-0.37961	0.0814202	-0.415914	0.0542046	0.499551	0.0179256	-0.109833	0.626566	-0.0988835	0.661526	-0.097914	0.664656	0.128999	0.567229	0.181891	0.417863	0.355357	0.104598	0.0543452	0.810176	0.306796	0.164904	0.123213	0.584878	0.346298	0.114388	0.326275	0.138356
MRPL51	blue	0.451645	0.0348553	-0.114754	0.611095	-0.460468	0.0310415	-0.163545	0.467082	-0.519183	0.0132834	0.618772	0.00214023	-0.232399	0.297989	-0.166104	0.460043	0.136195	0.545611	0.144658	0.520684	0.264102	0.234962	0.07574	0.737627	0.324802	0.14025	0.145497	0.518242	0.0578658	0.798116	0.14061	0.532539	0.299473	0.175744
METTL5	blue	0.451195	0.0350591	0.0325117	0.885793	-0.361059	0.0987595	-0.251032	0.259794	-0.303119	0.170287	0.773235	2.44709e-05	-0.348022	0.112475	-0.221537	0.321768	0.239528	0.282986	0.203856	0.362841	0.35955	0.10028	0.178309	0.427244	0.390337	0.0724955	0.388995	0.0735698	0.42997	0.0457954	0.44123	0.0398211	0.47723	0.0247097
ASIC3	blue	0.450916	0.0351861	0.207178	0.354902	-0.244699	0.272408	-0.178436	0.42691	-0.0928299	0.681158	0.611312	0.00250533	-0.26843	0.227094	-0.257702	0.246921	0.332395	0.130682	-0.229481	0.304269	0.0461155	0.838523	0.264542	0.234155	0.159409	0.478571	0.510727	0.0151453	0.263843	0.23544	0.279049	0.20853	0.35436	0.105645
LOC100218446	blue	0.450617	0.0353226	-0.274465	0.216415	-0.285181	0.198285	-0.473505	0.0260188	-0.515458	0.0140792	0.501328	0.0174579	-0.350583	0.109677	-0.252631	0.25667	-0.264365	0.23448	0.415415	0.0545235	0.335882	0.126448	0.171418	0.445606	0.411341	0.0571823	0.225009	0.314046	0.248497	0.264797	0.504262	0.0167072	0.282968	0.201942
RNF217	blue	0.446791	0.0371053	0.147116	0.513546	-0.101734	0.652354	-0.0649475	0.773996	-0.216365	0.333483	0.382032	0.0793366	-0.310693	0.15933	0.0553109	0.806863	0.221209	0.322504	0.00903719	0.968161	-0.0419649	0.852896	-0.101298	0.653754	0.0337429	0.881497	0.252322	0.257271	0.210753	0.346474	0.280134	0.206693	0.394856	0.0689648
XRCC2	blue	0.445115	0.0379081	0.107397	0.634279	0.104686	0.642909	0.0668063	0.767697	-0.104193	0.644481	0.465939	0.028848	0.123026	0.58545	0.0749946	0.740123	0.221057	0.322846	0.0978563	0.664843	0.375699	0.0848703	0.345166	0.115657	0.180859	0.420554	0.283963	0.200293	0.385482	0.0764383	0.347941	0.112565	0.394644	0.0691279
ATP6V0C	blue	0.440714	0.0400809	-0.121094	0.5914	-0.458224	0.0319787	-0.247059	0.267663	-0.186058	0.407092	0.846944	6.66345e-07	-0.386421	0.0756631	-0.433835	0.0436715	0.343377	0.117682	-0.249803	0.262213	0.111531	0.621209	0.154977	0.49104	0.302788	0.170777	0.63091	0.00164235	0.441399	0.0397366	0.256401	0.249399	0.342258	0.118962
LOC115495490	blue	0.437491	0.0417331	-0.092288	0.682925	-0.77316	2.45435e-05	-0.46414	0.0295551	-0.232456	0.297866	0.668274	0.000675468	-0.446135	0.0374178	-0.229743	0.3037	0.266872	0.229906	0.059097	0.79391	0.0615527	0.785535	-0.173669	0.439563	0.223216	0.31802	0.104358	0.643956	0.0145845	0.948638	-0.133397	0.553972	0.23499	0.292482
TIMM10	blue	0.435606	0.0427241	-0.225009	0.314046	-0.277514	0.211148	-0.29212	0.187109	-0.180082	0.422585	0.752262	5.38821e-05	0.216561	0.333033	-0.337717	0.124259	0.253	0.255952	-0.089594	0.691735	0.422632	0.0500487	0.563664	0.00629596	0.510259	0.0152542	0.455191	0.0332803	0.275119	0.215278	0.166897	0.457874	0.230844	0.301325
NR0B1	blue	0.435269	0.042903	-0.01052	0.96294	-0.42795	0.0469373	-0.230524	0.302015	-0.201408	0.368756	0.594776	0.00350485	-0.488379	0.0211032	-0.240429	0.281125	0.172813	0.441856	-0.191435	0.39342	-0.131057	0.561008	0.0951445	0.673627	0.205796	0.358192	0.480383	0.0236432	0.166532	0.458872	0.210748	0.346486	0.339659	0.121973
RPP40	blue	0.433228	0.0439996	0.16306	0.468423	-0.404661	0.0617545	-0.274148	0.216967	-0.187376	0.403717	0.601304	0.00307635	-0.262426	0.238057	-0.292433	0.186616	0.376243	0.0843846	0.0197323	0.930546	0.294751	0.182986	-0.0847758	0.707586	0.18646	0.40606	0.256143	0.249893	0.332912	0.130047	0.17314	0.440979	0.222984	0.318537
COMMD4	blue	0.433094	0.0440725	-0.243044	0.275765	-0.323443	0.142013	-0.282821	0.202187	-0.3247	0.140382	0.801138	7.46155e-06	-0.0803638	0.722206	-0.335022	0.127483	0.181275	0.419467	-0.148284	0.510171	0.261953	0.238935	0.469554	0.0274672	0.497014	0.018611	0.603388	0.00294924	0.308266	0.162786	0.291396	0.188256	0.372034	0.0882015
LRRCC1	blue	0.426967	0.0475006	-0.035916	0.873922	-0.228504	0.306388	-0.27892	0.208748	-0.218176	0.329352	0.62814	0.00174632	-0.222832	0.318875	-0.252775	0.256389	0.172013	0.444004	0.0115082	0.959462	0.252756	0.256426	0.119653	0.595853	0.052337	0.817073	0.405178	0.061391	0.37276	0.0875341	0.364179	0.0956681	0.311163	0.158666
LOC100190229	blue	0.425609	0.0482882	-0.128018	0.570202	-0.334853	0.127687	-0.417775	0.0530279	-0.224431	0.315325	0.659213	0.000847086	-0.340114	0.121442	-0.0239604	0.91571	0.111431	0.621523	0.0999386	0.658126	0.167582	0.456005	0.160626	0.475177	0.169319	0.451279	0.336301	0.125946	0.212491	0.342418	0.337039	0.125064	0.520614	0.0129876
PPP2R3C	blue	0.423529	0.0495133	0.232746	0.297248	-0.297751	0.178361	0.0943666	0.676155	-0.203752	0.363092	0.677938	0.000526102	-0.177026	0.430631	-0.247987	0.265811	0.554645	0.00738494	-0.0640198	0.777145	0.270144	0.224026	0.0529739	0.814884	0.21687	0.332327	0.314706	0.153729	0.537866	0.00982489	0.116954	0.60423	0.322516	0.143226
ST8SIA6	blue	0.422763	0.0499702	-0.290833	0.189149	-0.451255	0.035032	-0.570564	0.00555591	-0.449095	0.0360233	0.659415	0.000842895	-0.262558	0.237812	-0.55667	0.00712777	-0.114277	0.612587	0.182578	0.416075	0.413746	0.0556011	0.136588	0.544441	0.347747	0.112779	0.318753	0.148221	0.226631	0.310478	0.318817	0.148135	0.101743	0.652325
MAP3K9	blue	0.421214	0.0509049	0.19381	0.387466	-0.254049	0.25392	0.0630328	0.780499	-0.0826237	0.714705	0.732414	0.000106326	-0.279909	0.207072	-0.0668716	0.767476	0.581309	0.00454811	-0.229872	0.303421	0.0918978	0.684198	0.054644	0.80915	0.0709968	0.753549	0.467276	0.028331	0.484163	0.0224136	0.144764	0.520374	0.499377	0.0179721
NDUFAB1	blue	0.420071	0.0516027	-0.0664036	0.769061	-0.496042	0.0188789	-0.176325	0.432488	-0.123835	0.582968	0.788002	1.33384e-05	-0.364808	0.095053	-0.277571	0.21105	0.311241	0.158556	-0.14258	0.526754	0.110956	0.62302	0.0558277	0.805092	0.366152	0.0937501	0.425984	0.0480695	0.238241	0.285659	0.0537637	0.812171	0.352811	0.107285
STMN1	blue	0.415613	0.0543967	0.106511	0.637095	-0.192054	0.391864	-0.217411	0.331092	-0.0391946	0.862515	0.756261	4.66332e-05	-0.158321	0.481617	-0.493218	0.0196755	0.447799	0.0366286	-0.237185	0.287865	0.270298	0.223752	0.280149	0.206667	0.260916	0.240868	0.680138	0.000496376	0.646618	0.00114658	0.427348	0.0472817	0.270726	0.222991
HNRNPC	blue	0.414762	0.0549435	-0.30033	0.174451	-0.417981	0.0528984	-0.193551	0.388111	-0.270424	0.223528	0.625941	0.00183277	-0.180187	0.422311	-0.0767413	0.734279	-0.037234	0.869333	0.0860725	0.703309	0.255347	0.251419	0.228856	0.305622	0.625424	0.00185363	0.250854	0.260145	-0.0281254	0.901122	0.0142459	0.949829	0.349409	0.110954
CHRAC1	blue	0.412719	0.0562716	-0.149668	0.506185	-0.226653	0.31043	-0.230775	0.301473	-0.457841	0.0321407	0.633715	0.00154242	0.0496605	0.826286	-0.0758767	0.73717	0.0219541	0.922747	0.306789	0.164914	0.52311	0.0124845	0.522917	0.0125228	0.511815	0.0148945	0.212116	0.343291	0.21042	0.347253	0.26007	0.242451	0.405389	0.0612431
TSPAN3	blue	0.412047	0.0567143	0.363605	0.0962312	0.00590493	0.979194	-0.0019753	0.993039	0.216342	0.333534	0.682433	0.000466912	-0.150688	0.503258	-0.0539333	0.811589	0.568415	0.00577815	-0.12893	0.567437	0.262013	0.238824	0.250209	0.261411	0.263371	0.236309	0.603339	0.00295219	0.648587	0.00109454	0.4076	0.0597098	0.547561	0.00834552
LOC100230461	blue	-0.411929	0.0567924	-0.286298	0.196457	-0.140661	0.532388	0.288631	0.192674	0.206924	0.355506	0.259336	0.243831	-0.0196402	0.930869	-0.148559	0.509379	0.115228	0.609613	-0.0524381	0.816726	0.22665	0.310437	-0.0727115	0.747782	0.430678	0.0454007	0.137753	0.540982	0.148278	0.510189	-0.103868	0.645521	0.0111493	0.960725
LMO2	blue	0.410764	0.0575666	-0.0544456	0.809831	-0.153295	0.495814	-0.186341	0.406364	-0.11582	0.607764	0.712811	0.000196925	0.166108	0.460034	-0.450254	0.0354888	0.346172	0.114528	-0.296216	0.180718	0.354206	0.105807	0.562791	0.00639521	0.336789	0.125363	0.611223	0.00250995	0.418649	0.0524821	0.286439	0.196228	0.210134	0.347925
FKBP3	blue	0.41073	0.0575891	-0.260338	0.241949	-0.455188	0.0332819	-0.553058	0.00759175	-0.484867	0.0221904	0.765842	3.26166e-05	-0.292576	0.18639	-0.420315	0.0514532	0.00240491	0.991525	0.242214	0.27746	0.48133	0.0233302	0.29394	0.184251	0.530199	0.0111417	0.413717	0.0556198	0.327505	0.136789	0.43659	0.0422046	0.342259	0.11896
SNX3	blue	0.407309	0.0599095	-0.0334183	0.882629	-0.620413	0.00206628	-0.428517	0.0466147	-0.229322	0.304611	0.80358	6.66659e-06	-0.178949	0.425559	-0.350804	0.109439	0.368596	0.0914145	0.196601	0.380532	0.456145	0.0328666	0.0276323	0.902848	0.314298	0.154291	0.165441	0.461863	0.258459	0.245487	0.0653867	0.772506	0.238574	0.284967
METTL25	blue	-0.404853	0.0616193	-0.249639	0.262535	-0.114243	0.612695	-0.122693	0.586476	-0.114061	0.613263	0.610072	0.00257084	0.0636733	0.778322	-0.228053	0.30737	0.345913	0.114818	0.0975702	0.665767	0.541201	0.00929348	0.376799	0.083889	0.302587	0.171076	0.41975	0.0518003	0.595854	0.0034308	0.309196	0.161456	0.346371	0.114307
DNAJA2	blue	0.403937	0.0622667	0.0158904	0.944045	-0.139207	0.536678	-0.143826	0.523109	-0.20687	0.355636	0.762836	3.6552e-05	-0.321835	0.144121	-0.318897	0.148028	0.329037	0.134854	-0.0417642	0.853592	0.300162	0.174702	0.239582	0.282875	0.289737	0.190898	0.640974	0.00130753	0.722088	0.000148039	0.594878	0.00349774	0.48003	0.0237609
PSMC3	blue	0.403805	0.0623598	0.23944	0.283169	-0.195506	0.383244	-0.276543	0.212817	-0.0251988	0.91137	0.755931	4.71962e-05	-0.0600055	0.790809	-0.216921	0.332211	0.601104	0.00308882	-0.0961824	0.67026	0.315143	0.153127	0.310668	0.159365	0.210832	0.346289	0.511159	0.0150453	0.622428	0.00197842	0.277078	0.211896	0.454438	0.0336102
FAM204A	blue	0.401674	0.0638873	0.0769827	0.733473	-0.425176	0.0485411	-0.162975	0.468657	-0.114613	0.611535	0.714206	0.000188786	-0.569796	0.00563448	-0.00387866	0.986332	0.312932	0.156187	0.114278	0.612584	0.0937702	0.678095	-0.0151254	0.946736	0.315069	0.153229	0.348956	0.111449	0.383371	0.0782023	0.240087	0.281831	0.579493	0.00470679
GPR61	blue	0.401055	0.0643363	-0.00615791	0.978302	-0.214177	0.338513	-0.0187212	0.934097	-0.0535525	0.812897	0.584467	0.00428276	-0.0562098	0.803783	-0.123197	0.584927	0.430566	0.0454629	-0.495598	0.0190025	-0.114207	0.612807	0.342395	0.118805	0.203714	0.363183	0.569219	0.00569417	0.232276	0.298251	-0.0621555	0.783483	0.311523	0.15816
ZMAT4	blue	0.399577	0.065418	0.175082	0.43579	0.0294918	0.896343	-0.207565	0.353985	0.0160371	0.94353	0.484487	0.0223107	0.194989	0.384528	0.18064	0.421125	0.203919	0.362691	0.37225	0.0880031	0.58543	0.00420448	0.45143	0.0349526	0.398581	0.0661542	0.135793	0.546809	0.308534	0.162401	0.266981	0.22971	0.453188	0.034163
ST8SIA1	blue	0.399024	0.065826	-0.138304	0.539349	-0.603324	0.00295303	-0.35978	0.100048	-0.374928	0.0855633	0.807797	5.46767e-06	-0.491521	0.0201671	-0.481495	0.0232762	0.175751	0.434012	0.0600108	0.790791	0.252423	0.257075	0.0504773	0.823472	0.438156	0.0413881	0.401715	0.0638575	0.300098	0.174799	0.293721	0.184592	0.300831	0.173698
FKBP2	blue	0.399009	0.0658368	-0.31794	0.149316	-0.389482	0.073178	-0.450731	0.0352705	-0.280737	0.205676	0.801757	7.25259e-06	0.0217416	0.923492	-0.467969	0.0280659	0.122579	0.586825	0.0263095	0.907479	0.476312	0.0250276	0.503075	0.0170077	0.523418	0.0124235	0.446047	0.0374597	0.316655	0.151059	0.269444	0.225277	0.218313	0.329042
NUDCD2	blue	0.39895	0.0658803	-0.162747	0.469287	-0.53879	0.00967521	-0.21422	0.338413	-0.361419	0.098399	0.669807	0.000649592	-0.27953	0.207713	-0.292432	0.186618	0.121394	0.590474	0.222159	0.320377	0.430622	0.0454318	-0.00383098	0.9865	0.432512	0.0443895	0.128882	0.567581	0.180404	0.421743	0.0939583	0.677483	0.230548	0.301962
METTL9	blue	0.397491	0.0669677	0.30612	0.165885	-0.117891	0.601316	-0.222756	0.319044	0.0083879	0.970448	0.370317	0.0897953	0.147769	0.511658	0.162774	0.469213	0.546029	0.00856619	0.109415	0.627887	0.295533	0.181773	0.0615621	0.785503	-0.0482522	0.831143	0.00563873	0.980131	0.289272	0.191643	0.0337499	0.881473	0.336327	0.125915
MRPL19	blue	0.395149	0.068741	-0.102213	0.650818	-0.285368	0.197979	-0.132898	0.555468	-0.0843849	0.708878	0.762335	3.72469e-05	-0.00317505	0.988812	-0.183853	0.412772	0.313012	0.156076	-0.0748623	0.740566	0.314361	0.154205	0.296442	0.180369	0.445755	0.0375998	0.403722	0.0624192	0.345771	0.114977	0.0662941	0.769431	0.33122	0.132131
LOC100219950	blue	0.394846	0.068973	-0.0591096	0.793867	-0.133491	0.553688	-0.0985856	0.662487	-0.0690501	0.760112	0.83731	1.17617e-06	0.0421676	0.852193	-0.0637492	0.778064	0.372486	0.0877858	-0.0666384	0.768266	0.401484	0.0640247	0.546301	0.00852665	0.453545	0.0340042	0.573976	0.00521751	0.437569	0.0416928	0.355262	0.104697	0.57971	0.00468761
PIN4	blue	0.393157	0.0702765	-0.270648	0.22313	-0.0521278	0.817792	-0.192001	0.391997	-0.310156	0.16009	0.66492	0.000735136	0.0441899	0.845185	-0.138174	0.539734	0.0955149	0.672425	-0.0628728	0.781043	0.362122	0.0976974	0.570775	0.00553444	0.241262	0.27941	0.519028	0.0133157	0.421186	0.0509218	0.424678	0.0488333	0.455867	0.0329869
MRPS17	blue	0.392948	0.0704394	0.0495704	0.826597	-0.16707	0.457401	-0.0148525	0.947695	-0.158949	0.479858	0.836971	1.19915e-06	-0.193633	0.387908	-0.252558	0.256812	0.501821	0.0173298	-0.151482	0.500986	0.315798	0.152229	0.294533	0.183325	0.424316	0.0490469	0.666158	0.000712614	0.655227	0.000933633	0.463183	0.0299371	0.539865	0.00950351
RP9	blue	0.391792	0.0713438	-0.163312	0.467724	-0.432261	0.0445267	-0.430073	0.0457382	-0.403125	0.0628443	0.722753	0.000144981	-0.333562	0.129254	-0.458454	0.0318817	0.103758	0.645873	0.123101	0.585221	0.334952	0.127567	0.148494	0.509566	0.36903	0.0910039	0.389343	0.0732899	0.392949	0.0704383	0.350696	0.109555	0.23364	0.295342
SMDT1	blue	0.389391	0.0732514	-0.376794	0.0838934	-0.50456	0.0166327	-0.409061	0.0587121	-0.338496	0.123339	0.68298	0.000460121	-0.126616	0.574468	-0.449188	0.0359804	0.00558583	0.980318	0.090951	0.687292	0.365504	0.0943771	0.254219	0.25359	0.563588	0.00630452	0.327022	0.137403	0.159898	0.477206	0.153077	0.496436	0.125773	0.577039
ATP5IF1	blue	0.38881	0.0737187	-0.186333	0.406385	-0.630025	0.00167495	-0.211951	0.343675	-0.382227	0.079171	0.778901	1.94923e-05	-0.192244	0.391385	-0.391808	0.0713311	0.266601	0.230397	-0.00536439	0.981098	0.295457	0.181891	0.0753628	0.73889	0.354773	0.10521	0.230958	0.30108	0.151925	0.499719	-0.0916225	0.685097	0.179013	0.42539
TEKT1	blue	0.38871	0.0737989	0.147049	0.51374	-0.387484	0.0747935	-0.141916	0.528701	-0.145184	0.519151	0.67805	0.000524555	-0.403076	0.0628791	-0.159788	0.477514	0.369109	0.09093	-0.0026363	0.99071	0.224562	0.315035	-0.0165632	0.94168	0.207258	0.354714	0.326351	0.138259	0.357089	0.102798	0.259227	0.244037	0.433914	0.0436287
PSMD14	blue	0.388618	0.0738738	0.157423	0.484138	-0.0383091	0.865593	-0.0470031	0.835456	-0.108109	0.632019	0.636301	0.00145496	-0.216493	0.333188	-0.397201	0.0671853	0.427751	0.0470512	-0.262109	0.238645	0.191948	0.39213	0.161172	0.473657	0.0782353	0.729292	0.64973	0.00106528	0.727592	0.000124323	0.47703	0.0247788	0.307017	0.164584
MRPL20	blue	0.387576	0.0747182	0.238891	0.284309	0.0511449	0.821174	0.148256	0.510252	0.155372	0.489923	0.681072	0.0004842	0.197902	0.377325	-0.151873	0.49987	0.647436	0.0011247	-0.327606	0.13666	0.310729	0.15928	0.389357	0.0732786	0.170329	0.448544	0.567904	0.00583213	0.669742	0.00065067	0.160313	0.476048	0.337643	0.124347
VKORC1L1	blue	0.387478	0.0747978	-0.279171	0.208322	-0.281616	0.204199	-0.360307	0.0995151	-0.358386	0.101466	0.835247	1.3221e-06	-0.00594692	0.979046	-0.458114	0.0320249	0.190959	0.394621	-0.00479489	0.983104	0.477011	0.0247854	0.548031	0.00827868	0.459881	0.0312845	0.57917	0.00473554	0.489436	0.0207845	0.485185	0.02209	0.325059	0.139918
PMVK	blue	0.386656	0.0754708	-0.376639	0.0840319	-0.333168	0.129734	-0.255786	0.250576	-0.556689	0.00712542	0.69396	0.000340559	0.0404563	0.858132	-0.352329	0.107799	0.0321605	0.887019	0.0787	0.727743	0.448797	0.0361617	0.503611	0.0168715	0.427111	0.0474181	0.368994	0.0910385	0.217679	0.330483	0.280471	0.206124	0.239237	0.28359
MTCH2	blue	0.382312	0.0790982	-0.119673	0.59579	-0.365573	0.0943098	-0.273473	0.218147	-0.207398	0.354382	0.934531	1.98931e-10	-0.116446	0.605814	-0.264258	0.234677	0.455707	0.033056	-0.0780519	0.729904	0.360877	0.0989414	0.426134	0.0479825	0.442654	0.0391114	0.58896	0.00392767	0.52307	0.0124923	0.301946	0.17203	0.511431	0.0149826
SNRPA1	blue	0.381751	0.079576	-0.0540397	0.811224	-0.436882	0.0420515	-0.263439	0.236183	-0.243418	0.275004	0.634876	0.00150263	-0.271233	0.222093	-0.294268	0.183739	0.361207	0.098611	-0.1187	0.598804	0.108602	0.63046	0.0623278	0.782896	0.258835	0.244776	0.337195	0.124879	0.366149	0.0937532	0.147541	0.512318	0.251569	0.258742
NPPC	blue	0.379943	0.0811317	-0.357719	0.102149	-0.460804	0.030903	-0.464604	0.0293717	-0.415632	0.0543845	0.646273	0.00115591	-0.232267	0.298271	-0.387337	0.0749134	-0.100308	0.656938	0.356133	0.103789	0.497494	0.0184796	0.0444447	0.844303	0.389221	0.0733881	0.157992	0.482542	0.236811	0.288648	0.274734	0.215946	0.152215	0.498893
EFCAB1	blue	0.379684	0.081356	-0.339107	0.12262	-0.401191	0.064237	-0.289449	0.191359	-0.353452	0.106604	0.722142	0.000147791	-0.177584	0.429155	-0.372713	0.087578	0.0726155	0.748104	0.0377407	0.867571	0.392118	0.0710877	0.194197	0.386499	0.342617	0.11855	0.363345	0.096487	0.313473	0.155434	0.28529	0.198107	0.250933	0.259989
UBE2V2	blue	0.378753	0.0821672	-0.122043	0.588473	-0.257519	0.247268	-0.156537	0.486634	-0.2341	0.294367	0.758838	4.24248e-05	-0.166255	0.45963	-0.597568	0.00331583	0.326861	0.137607	-0.309065	0.161643	0.244731	0.272342	0.224698	0.314734	0.317898	0.149372	0.691495	0.000364761	0.573852	0.00522949	0.336947	0.125174	0.172253	0.443358
RPP14	blue	0.377593	0.0831865	0.0221771	0.921964	-0.305973	0.166099	-0.0938488	0.677839	-0.349307	0.111065	0.79515	9.77358e-06	-0.238617	0.284878	-0.159515	0.478276	0.37832	0.0825468	0.0277392	0.902474	0.332294	0.130806	0.205256	0.359484	0.180578	0.421289	0.398436	0.0662619	0.49983	0.0178515	0.266638	0.230332	0.516412	0.0138717
PSMA4	blue	0.376741	0.0839407	-0.200695	0.37049	-0.36304	0.0967882	-0.3064	0.165478	-0.482531	0.022938	0.792927	1.07796e-05	-0.0747101	0.741076	-0.528466	0.0114585	0.230785	0.301451	0.00136474	0.995191	0.502013	0.0172802	0.216249	0.333748	0.338977	0.122773	0.432446	0.0444257	0.413066	0.0560442	0.313119	0.155927	0.215624	0.335179
RRAS2	blue	0.376713	0.0839655	0.0178678	0.937095	-0.447522	0.0367591	-0.134563	0.550481	0.0187131	0.934125	0.750896	5.65746e-05	-0.15655	0.486598	-0.251023	0.259812	0.54027	0.00943947	-0.239395	0.283264	0.148962	0.508216	0.0686087	0.761603	0.128275	0.569424	0.340653	0.120815	0.33828	0.123594	-0.0193949	0.931731	0.279492	0.207778
SLC25A5	blue	0.375489	0.0850589	0.103276	0.647414	-0.4502	0.0355136	-0.0844625	0.708621	0.0976485	0.665514	0.812738	4.30769e-06	-0.161677	0.472253	-0.285488	0.197781	0.628211	0.00174358	-0.27699	0.212047	0.146892	0.514194	0.141169	0.530893	0.335449	0.126968	0.458639	0.0318037	0.422061	0.0503922	-0.0262945	0.907532	0.318431	0.148655
TARBP1	blue	0.375304	0.0852251	-0.0113984	0.959848	-0.532999	0.010645	-0.217139	0.331714	-0.247949	0.265887	0.705207	0.000246844	-0.37157	0.0886308	-0.0770886	0.733119	0.253256	0.255455	0.141527	0.529843	0.208757	0.351166	-0.0158033	0.944352	0.432331	0.0444885	0.216899	0.332261	0.134282	0.551322	0.0503113	0.824044	0.459133	0.0315965
MPG	blue	0.374723	0.0857485	-0.0734911	0.745164	-0.137975	0.540324	-0.478622	0.0242345	-0.291806	0.187605	0.595786	0.00343546	0.424343	0.0490306	-0.330991	0.132414	0.328808	0.135141	0.041976	0.852857	0.516107	0.0139378	0.584956	0.00424289	0.160139	0.476534	0.326621	0.137914	0.389786	0.0729352	0.225665	0.312601	0.141799	0.529043
PURA	blue	0.37403	0.0863762	-0.095587	0.672191	-0.198106	0.376822	-0.231379	0.300175	-0.0849659	0.706959	0.818478	3.23653e-06	-0.0895549	0.691863	-0.145175	0.519178	0.293017	0.185697	0.0197737	0.9304	0.381715	0.0796068	0.420576	0.0512937	0.479044	0.0240915	0.536793	0.0100011	0.406382	0.0605509	0.380113	0.0809844	0.533509	0.0105565
TUBB4B	blue	0.373086	0.0872357	-0.196994	0.379562	-0.329181	0.134673	-0.350312	0.109972	-0.327875	0.136319	0.86039	2.81726e-07	-0.267967	0.227928	-0.528071	0.0115318	0.243736	0.274359	-0.122368	0.587474	0.329254	0.134581	0.369964	0.0901256	0.344962	0.115886	0.695364	0.000327398	0.555284	0.00730293	0.508805	0.0155969	0.36413	0.0957163
LOC121470916	blue	0.372089	0.0881514	-0.0275718	0.90306	-0.677691	0.000529524	-0.234863	0.29275	-0.114722	0.611196	0.651215	0.00102823	-0.397408	0.0670296	-0.127174	0.572769	0.296874	0.179705	-0.0152471	0.946308	0.0534129	0.813376	-0.123371	0.584391	0.218723	0.328111	0.0974431	0.666178	-0.0006597	0.997675	-0.165567	0.461516	0.267996	0.227875
FCSK	blue	0.370811	0.0893352	-0.219665	0.32598	-0.297947	0.178062	0.000246852	0.99913	-0.414717	0.0549722	0.652764	0.000990791	-0.348924	0.111484	-0.245217	0.27136	0.134875	0.549547	-0.147915	0.511235	0.100679	0.655743	0.0950269	0.674009	0.172724	0.442095	0.417854	0.0529784	0.299762	0.175306	0.279714	0.207403	0.353107	0.106971
ARHGDIG	blue	0.370757	0.0893851	-0.326083	0.138602	-0.100291	0.65699	-0.293501	0.184938	-0.299572	0.175593	0.788859	1.28583e-05	0.155348	0.489992	-0.381107	0.0801273	0.22016	0.324863	-0.190212	0.396506	0.409465	0.0584387	0.692817	0.000351605	0.397362	0.0670645	0.712175	0.000200733	0.506695	0.016105	0.443944	0.038477	0.350933	0.109299
TUBB3	blue	0.368109	0.0918759	-0.276464	0.212953	-0.205269	0.359454	-0.313773	0.155018	-0.276345	0.213158	0.77786	2.03344e-05	-0.195563	0.383103	-0.433515	0.0438443	0.145531	0.518143	-0.295926	0.181165	0.171614	0.445077	0.51915	0.0132901	0.279028	0.208566	0.793278	1.06152e-05	0.448415	0.0363398	0.474305	0.0257331	0.374604	0.0858561
LOC100189978	blue	0.366996	0.0929386	-0.320034	0.146507	-0.499118	0.0180412	-0.251238	0.25939	-0.359977	0.0998482	0.669778	0.000650078	-0.356762	0.103137	-0.421284	0.0508622	0.000101741	0.999641	-0.000541542	0.998092	0.211799	0.34403	-0.0252403	0.911224	0.360339	0.0994826	0.307784	0.163478	0.136976	0.543287	0.128442	0.568917	0.155089	0.490723
C1AH12orf73	blue	0.366046	0.0938529	-0.189022	0.399523	-0.195443	0.383401	-0.0527307	0.81572	-0.112488	0.618199	0.742392	7.61208e-05	-0.0144968	0.948946	-0.196107	0.381754	0.272054	0.22064	-0.211742	0.344163	0.269428	0.225305	0.374995	0.0855029	0.248751	0.264293	0.521358	0.012836	0.370813	0.0893332	0.229244	0.304781	0.364763	0.0950977
ENY2	blue	0.365903	0.0939902	-0.11595	0.607358	-0.514716	0.0142422	-0.409259	0.0585784	-0.397441	0.0670048	0.767862	3.01845e-05	-0.432611	0.0443357	-0.382527	0.0789162	0.12615	0.57589	0.219991	0.325243	0.399146	0.0657356	0.0478608	0.832494	0.307195	0.164328	0.317826	0.149469	0.329996	0.133653	0.312407	0.15692	0.34105	0.120355
MIX23	blue	0.364372	0.0954791	-0.0683932	0.762331	-0.345898	0.114835	-0.0644436	0.775706	-0.264728	0.233813	0.503303	0.0169497	-0.243533	0.274771	-0.274333	0.216645	0.244393	0.273026	-0.171138	0.44636	0.0592219	0.793483	-0.185594	0.408282	0.108154	0.631879	0.289323	0.191562	0.164283	0.465045	0.0281989	0.900865	0.143338	0.524535
PFDN1	blue	0.364334	0.095516	-0.291912	0.187438	-0.261164	0.240404	-0.27273	0.21945	-0.308976	0.16177	0.85313	4.53169e-07	-0.0195106	0.931324	-0.320751	0.145554	0.247708	0.266367	-0.169406	0.451043	0.348485	0.111966	0.576023	0.00502292	0.492267	0.0199496	0.676849	0.000541368	0.43692	0.0420313	0.329282	0.134546	0.429122	0.0462721
NCOA5	blue	0.363897	0.0959441	-0.138765	0.537983	-0.807036	5.66891e-06	-0.380169	0.0809356	-0.264393	0.234428	0.704414	0.000252631	-0.44244	0.0392174	-0.340817	0.120625	0.247061	0.267659	0.0312645	0.890148	0.11079	0.623545	-0.196194	0.381538	0.317976	0.149267	0.120205	0.594145	0.00612363	0.978423	-0.154173	0.493319	0.164421	0.464666
RAB33A	blue	0.36353	0.0963054	-0.283403	0.20122	-0.307133	0.164418	-0.308957	0.161797	-0.219441	0.326484	0.854555	4.13617e-07	-0.128337	0.569235	-0.215124	0.33633	0.22426	0.315702	-0.0663698	0.769175	0.310643	0.159401	0.438749	0.0410821	0.362963	0.096864	0.571158	0.00549566	0.397768	0.0667599	0.317925	0.149336	0.474742	0.0255781
MRPL30	blue	0.362961	0.0968657	-0.278543	0.209391	-0.451953	0.0347161	-0.209319	0.349842	-0.138031	0.540158	0.681064	0.000484298	-0.308068	0.163071	-0.465415	0.0290524	0.155552	0.489413	-0.262439	0.238032	0.0370948	0.869818	0.0652874	0.772843	0.305643	0.166579	0.538011	0.00980122	0.287487	0.194522	0.0855644	0.704984	0.104221	0.644394
ATP6V1G1	blue	0.362753	0.0970714	-0.402006	0.0636475	-0.292873	0.185923	-0.376337	0.0843001	-0.269927	0.224413	0.797359	8.85657e-06	-0.0615707	0.785474	-0.562896	0.00638323	0.129384	0.566061	-0.162594	0.469712	0.361835	0.0979838	0.454696	0.0334967	0.444351	0.0382786	0.675101	0.000566665	0.478988	0.0241104	0.397949	0.0666252	0.187167	0.40425
ACTR6	blue	0.360193	0.0996297	0.0306607	0.892258	-0.0964764	0.669307	-0.0632221	0.779855	-0.0753013	0.739096	0.574101	0.00520545	-0.361726	0.098092	-0.32506	0.139917	0.307265	0.164227	-0.321067	0.145134	-0.00659289	0.97677	0.10867	0.630244	0.0728163	0.74743	0.650715	0.00104058	0.618596	0.00214829	0.405844	0.0609252	0.314464	0.154062
PSMA6	blue	0.359999	0.0998263	0.0738721	0.743885	-0.470018	0.0272938	-0.292746	0.186123	-0.209375	0.349709	0.81079	4.73616e-06	-0.236485	0.289333	-0.452196	0.0346067	0.511495	0.0149678	-0.00965957	0.96597	0.375013	0.0854867	0.0731572	0.746285	0.272875	0.219196	0.397524	0.0669425	0.53745	0.00989299	0.238209	0.285726	0.289567	0.191171
PAG1	blue	-0.359086	0.100752	0.26784	0.228156	0.337031	0.125075	0.154292	0.492984	0.45505	0.0333418	-0.4704	0.027152	0.554517	0.00740148	0.463873	0.0296612	0.0826529	0.714609	0.142222	0.527802	-0.00529467	0.981343	0.0617679	0.784802	-0.274311	0.216684	-0.437989	0.0414748	-0.204343	0.361671	-0.416168	0.0540428	-0.148714	0.508932
GAR1	blue	0.355918	0.104013	-0.0450144	0.842332	-0.409569	0.0583687	-0.351976	0.108177	-0.352021	0.108129	0.725164	0.000134346	-0.24126	0.279416	-0.201104	0.369495	0.184278	0.411674	0.429577	0.0460163	0.580345	0.00463182	0.0968734	0.668022	0.525508	0.0120161	0.173531	0.439933	0.382934	0.0785711	0.291419	0.188219	0.408395	0.0591654
NACAD	blue	0.355606	0.104338	-0.22923	0.304811	-0.387286	0.0749547	-0.364761	0.0950995	-0.296919	0.179636	0.809445	5.05343e-06	-0.215789	0.334801	-0.177438	0.429541	0.268414	0.227124	-0.0939104	0.677638	0.23139	0.30015	0.306313	0.165605	0.167557	0.456071	0.488078	0.0211946	0.305563	0.166696	0.234003	0.294571	0.492371	0.0199197
CHGB	blue	0.355158	0.104806	-0.264565	0.234113	-0.457639	0.0322266	-0.272442	0.219957	-0.549297	0.00810114	0.692918	0.000350621	-0.328809	0.13514	-0.496138	0.0188524	-0.0321934	0.886904	0.240072	0.281862	0.470185	0.0272319	0.0753791	0.738835	0.482666	0.0228942	0.292493	0.186521	0.300511	0.174177	0.344985	0.115861	0.172271	0.443309
LOC100229710	blue	0.35465	0.105339	-0.328969	0.134939	-0.371035	0.089127	-0.417276	0.0533415	-0.476787	0.0248628	0.826437	2.14111e-06	-0.0602936	0.789826	-0.433391	0.0439115	0.124958	0.579529	-0.0432514	0.848436	0.392514	0.0707782	0.572021	0.00540922	0.396622	0.0676214	0.558133	0.00694669	0.328507	0.13552	0.334946	0.127574	0.336339	0.1259
LOC100229769	blue	0.353742	0.106297	-0.288579	0.192758	-0.228833	0.305672	-0.238388	0.285354	-0.191361	0.393608	0.705434	0.00024521	-0.00666956	0.9765	-0.114824	0.610876	0.113852	0.613919	-0.103496	0.646709	0.231227	0.3005	0.573537	0.00526003	0.375757	0.0848182	0.514597	0.0142685	0.235588	0.29122	0.184999	0.409813	0.399848	0.0652181
LOC116808675	blue	0.353626	0.10642	0.0378659	0.867135	-0.464937	0.0292403	-0.18838	0.401156	-0.157056	0.485171	0.67963	0.000503105	-0.32851	0.135517	-0.143997	0.522611	0.431163	0.0451315	-0.097827	0.664937	0.0469716	0.835565	-0.064687	0.77488	0.0669165	0.767324	0.297264	0.179107	0.264009	0.235133	0.00972954	0.965723	0.346389	0.114287
CEP19	blue	-0.35355	0.1065	-0.124072	0.582242	-0.115164	0.609812	-0.0374617	0.868541	0.17742	0.42959	0.359548	0.100282	0.0268715	0.905511	-0.114898	0.610645	0.320259	0.146207	0.0131822	0.953571	0.3221	0.143773	-0.00524599	0.981515	0.270481	0.223427	0.182527	0.416208	0.335321	0.127122	0.00372938	0.986858	0.183027	0.414912
LSM8	blue	0.352708	0.107395	-0.0689118	0.760579	-0.0479087	0.832329	0.219716	0.325864	-0.0470692	0.835227	0.472427	0.026408	-0.311162	0.158669	0.18785	0.402506	0.101071	0.654483	0.063725	0.778146	0.0643658	0.77597	0.10783	0.632904	0.381361	0.0799102	0.30412	0.16881	0.346242	0.114451	0.20587	0.358016	0.518803	0.0133627
ELOF1	blue	0.351994	0.108158	-0.259034	0.2444	-0.143385	0.524397	-0.210816	0.346326	-0.270834	0.2228	0.745355	6.87332e-05	0.0754555	0.738579	-0.20935	0.349767	0.15106	0.502193	-0.130124	0.563823	0.355734	0.104204	0.69816	0.000302497	0.424416	0.0489877	0.604216	0.00289997	0.321475	0.144595	0.359716	0.100113	0.435672	0.0426892
DUS1L	blue	0.351524	0.108662	0.13216	0.557685	-0.158297	0.481685	-0.0992111	0.66047	-0.0595206	0.792463	0.733305	0.000103261	-0.151941	0.499674	-0.103418	0.64696	0.458841	0.031719	0.110595	0.624159	0.360027	0.0997978	0.231296	0.300353	0.44493	0.0379975	0.434368	0.0433844	0.668474	0.000672039	0.359382	0.100451	0.506927	0.0160483
ATP5F1D	blue	0.351461	0.10873	-0.250341	0.261152	-0.393218	0.070229	-0.215564	0.335317	-0.213538	0.339989	0.909099	4.75653e-09	-0.202783	0.365429	-0.176079	0.43314	0.322287	0.143526	-0.170883	0.447049	0.22131	0.322278	0.424194	0.0491189	0.442619	0.0391287	0.61167	0.00248667	0.364997	0.0948692	0.221055	0.32285	0.54531	0.00867142
RMDN1	blue	0.351139	0.109076	0.398192	0.066444	-0.247811	0.266162	0.0424194	0.85132	0.253031	0.255892	0.540594	0.00938842	-0.117013	0.604048	-0.086772	0.701004	0.703534	0.000259185	-0.259245	0.244002	0.0306573	0.892269	-0.0535631	0.81286	0.104986	0.641953	0.260441	0.241756	0.400016	0.0650947	-0.0844683	0.708602	0.277893	0.2105
DPH5	blue	0.350857	0.109381	-0.00565602	0.98007	-0.270881	0.222717	-0.300134	0.174746	-0.16195	0.471496	0.800061	7.83779e-06	-0.286723	0.195763	-0.220625	0.323815	0.366011	0.0938859	-0.0125738	0.955712	0.232227	0.298356	0.291537	0.188031	0.406541	0.0604405	0.580037	0.00465882	0.49495	0.0191837	0.469222	0.0275919	0.552875	0.00761586
LOC100190026	blue	0.348139	0.112347	-0.0147196	0.948163	-0.571926	0.0054187	-0.32768	0.136567	-0.206976	0.355383	0.704357	0.000253046	-0.452131	0.0346359	-0.452618	0.0344172	0.278201	0.209975	0.00850593	0.970032	0.174233	0.438054	-0.0333096	0.883009	0.271714	0.22124	0.328082	0.136058	0.345516	0.115263	0.159189	0.479186	0.210487	0.347097
MRPS18A	blue	-0.347452	0.113105	-0.110968	0.622983	-0.180427	0.421683	-0.137687	0.541177	0.112425	0.618398	0.296365	0.180489	0.0170123	0.940102	-0.236202	0.289926	0.261392	0.239979	-0.0256519	0.909782	0.169972	0.44951	0.180439	0.42165	0.314533	0.153968	0.191169	0.39409	0.256557	0.2491	0.119261	0.597067	0.0466478	0.836683
MAP2	blue	0.347394	0.11317	-0.167118	0.457271	-0.398324	0.066345	-0.0861328	0.70311	-0.184388	0.411389	0.732758	0.000105135	-0.530109	0.011158	-0.0403434	0.858524	0.186241	0.406622	-0.118413	0.599694	-0.0312876	0.890067	0.0579555	0.79781	0.342891	0.118237	0.48813	0.0211787	0.242509	0.276857	0.183976	0.412453	0.567115	0.00591625
BRI3	blue	0.346984	0.113625	-0.104149	0.644623	-0.665536	0.000723857	-0.321658	0.144353	-0.177357	0.429755	0.830425	1.72712e-06	-0.431245	0.0450862	-0.315321	0.152882	0.311775	0.157806	0.0833975	0.712143	0.257452	0.247396	-0.0466395	0.836712	0.365582	0.0943015	0.282509	0.202708	0.273725	0.217706	0.0603699	0.789566	0.330015	0.133629
MGAT3	blue	0.346754	0.11388	-0.0240117	0.91553	-0.15003	0.505147	-0.136951	0.543361	-0.0792646	0.725863	0.749936	5.85349e-05	0.0953138	0.673077	-0.355097	0.10487	0.483384	0.0226627	-0.333077	0.129845	0.312119	0.157324	0.38913	0.0734606	0.250226	0.261379	0.58895	0.00392837	0.464266	0.0295053	0.287415	0.19464	0.291845	0.187544
LOC100189937	blue	0.345913	0.114818	-0.101087	0.654432	-0.249631	0.262552	-0.111797	0.620372	-0.171754	0.444701	0.809004	5.16161e-06	-0.230849	0.301313	-0.0948582	0.674557	0.380852	0.0803471	-0.0445521	0.843931	0.243094	0.275664	0.332072	0.131078	0.542547	0.00908586	0.570327	0.00558006	0.529693	0.0112334	0.352148	0.107993	0.58261	0.00443716
LOC100221865	blue	0.344764	0.11611	-0.279673	0.207471	-0.260693	0.241284	-0.162453	0.470101	-0.414245	0.0552769	0.551212	0.00783827	-0.1107	0.623828	-0.218309	0.32905	-0.0726419	0.748016	0.0313191	0.889957	0.283864	0.200457	0.312817	0.156348	0.439323	0.0407878	0.344742	0.116134	0.106708	0.636467	0.23147	0.29998	0.259589	0.243355
DNER	blue	0.344442	0.116473	-0.213156	0.340875	-0.370388	0.0897294	-0.262029	0.238794	-0.262164	0.238542	0.798519	8.40572e-06	-0.423613	0.0494631	-0.502111	0.0172552	0.223141	0.318187	-0.244314	0.273186	0.135551	0.54753	0.185617	0.408222	0.281609	0.20421	0.701461	0.000275209	0.496248	0.0188218	0.429759	0.0459137	0.33256	0.130479
PRKAR1A	blue	0.343717	0.117295	-0.114874	0.610721	-0.246538	0.268706	-0.251762	0.258364	-0.0813907	0.718794	0.869554	1.48665e-07	0.0891093	0.693324	-0.386634	0.0754885	0.500965	0.0175528	-0.211983	0.343602	0.428135	0.0468317	0.399001	0.0658427	0.3275	0.136795	0.614296	0.00235345	0.565035	0.00614271	0.267179	0.229351	0.328679	0.135304
TRAPPC6B	blue	0.342389	0.118812	-0.0896536	0.691539	-0.36077	0.0990491	-0.206416	0.356715	-0.213428	0.340244	0.85795	3.3148e-07	-0.317956	0.149295	-0.438823	0.0410439	0.36109	0.0987286	-0.144664	0.520667	0.297288	0.17907	0.230908	0.301188	0.362306	0.0975152	0.601641	0.0030555	0.548178	0.00825791	0.402195	0.0635115	0.397073	0.0672814
TADA1	blue	0.342029	0.119226	0.357457	0.102419	0.212413	0.3426	0.142277	0.52764	0.302288	0.17152	0.382503	0.078936	0.259293	0.243913	0.338818	0.122959	0.473116	0.0261587	0.0481463	0.831509	0.233048	0.296603	0.344552	0.116348	0.154645	0.491982	0.258723	0.244986	0.422136	0.0503473	0.110984	0.622933	0.498097	0.0183159
DNAJC19	blue	0.341619	0.119698	-0.105645	0.639849	-0.0900465	0.690252	-0.141869	0.528838	-0.315021	0.153295	0.602814	0.00298379	0.0975758	0.665749	-0.170245	0.448772	0.262397	0.23811	0.0599738	0.790917	0.40965	0.0583141	0.407626	0.0596916	0.345641	0.115123	0.422904	0.0498862	0.488263	0.0211383	0.314518	0.153987	0.337714	0.124263
LMAN2	blue	0.337461	0.124563	-0.158953	0.479846	-0.460867	0.0308773	-0.424195	0.0491182	-0.345635	0.11513	0.695281	0.000328166	-0.227272	0.309075	-0.162156	0.470925	0.00322948	0.98862	0.407413	0.0598384	0.442341	0.0392664	0.2819	0.203723	0.650352	0.00104962	0.219575	0.326182	0.110186	0.625451	0.263836	0.235453	0.408334	0.0592071
NDUFB1	blue	0.336725	0.125439	-0.226079	0.311689	-0.435168	0.0429567	-0.326677	0.137842	-0.237867	0.286439	0.824854	2.32836e-06	-0.0346052	0.87849	-0.443737	0.0385782	0.327856	0.136343	0.0109781	0.961328	0.431789	0.044786	0.283812	0.200543	0.461932	0.0304421	0.428733	0.0464923	0.443657	0.0386175	0.235254	0.291924	0.214559	0.337631
B4GALT7	blue	0.334383	0.128255	-0.018774	0.933911	-0.203056	0.364768	0.0587926	0.794949	-0.161781	0.471966	0.674274	0.000578993	-0.156822	0.485832	-0.139859	0.534751	0.299088	0.176327	-0.195463	0.383351	0.0900668	0.690186	0.440334	0.0402728	0.415749	0.0543103	0.567305	0.00589584	0.372072	0.0881666	0.283431	0.201174	0.438792	0.0410598
GMPPB	blue	0.333524	0.129299	-0.290658	0.189427	-0.355774	0.104163	-0.343975	0.117003	-0.294564	0.183277	0.830578	1.71279e-06	0.0122245	0.956941	-0.531289	0.0109461	0.271047	0.222421	-0.176283	0.432598	0.414828	0.0549008	0.523751	0.0123578	0.428893	0.0464016	0.589141	0.00391384	0.472083	0.0265329	0.286787	0.19566	0.225452	0.31307
MTERF3	blue	0.333389	0.129465	0.328454	0.135587	-0.0773785	0.732151	0.23753	0.287144	0.172364	0.44306	0.580623	0.00460753	-0.199339	0.3738	-0.086515	0.701851	0.565626	0.0060777	-0.319221	0.147593	0.0892412	0.692891	0.0101165	0.964361	0.190294	0.396301	0.458988	0.0316572	0.492202	0.0199686	0.130212	0.563558	0.396225	0.0679216
SAT1	blue	0.332522	0.130525	-0.0985473	0.662611	-0.411825	0.056861	-0.165502	0.461693	-0.0673711	0.765786	0.821886	2.71851e-06	-0.210811	0.346339	-0.269777	0.224681	0.325817	0.138943	-0.0430056	0.849288	0.306754	0.164965	0.133998	0.55217	0.495956	0.0189027	0.461626	0.0305664	0.333707	0.129077	0.0972457	0.666817	0.352921	0.107168
MTRF1	blue	0.332073	0.131077	0.328842	0.1351	0.11731	0.603121	0.213755	0.339487	-0.00623821	0.978019	0.539449	0.00956961	-0.0310464	0.89091	0.104677	0.642938	0.566073	0.00602885	-0.0895247	0.691962	0.238974	0.284137	0.240289	0.281413	0.252423	0.257075	0.464817	0.0292874	0.649489	0.00107138	0.265851	0.231762	0.550096	0.00799055
NPR1	blue	0.33074	0.132726	-0.228089	0.307291	-0.0871033	0.699914	-0.243532	0.274773	-0.297728	0.178397	0.57465	0.00515277	0.141168	0.530897	-0.284594	0.199252	0.130048	0.564054	-0.134924	0.549401	0.266531	0.230525	0.698645	0.000298347	0.154096	0.493539	0.514725	0.0142403	0.374663	0.0858022	0.323359	0.142123	0.260575	0.241504
SNRPB	blue	0.329863	0.133819	-0.184326	0.41155	-0.248675	0.264445	-0.382897	0.0786023	-0.408488	0.0591023	0.811037	4.67981e-06	-0.043137	0.848832	-0.241668	0.278577	0.271566	0.221502	0.0340156	0.880546	0.415394	0.0545373	0.585271	0.00421735	0.265459	0.232478	0.53425	0.0104291	0.464377	0.0294613	0.458901	0.0316936	0.510295	0.015246
BRD3OS	blue	0.329227	0.134616	-0.24744	0.266902	-0.404587	0.0618067	-0.201877	0.367619	-0.336847	0.125293	0.820189	2.96656e-06	-0.367653	0.0923105	-0.427714	0.047072	0.131057	0.561008	0.0238157	0.916218	0.322784	0.142875	0.128277	0.569416	0.455318	0.0332251	0.52454	0.0122035	0.425025	0.0486297	0.376661	0.0840124	0.335444	0.126974
RAD23A	blue	0.328605	0.135397	-0.303517	0.169699	-0.479414	0.0239672	-0.491624	0.0201368	-0.278972	0.208661	0.876943	8.56764e-08	-0.2877	0.194177	-0.232075	0.298681	0.130429	0.562903	0.113384	0.615387	0.323383	0.142091	0.428572	0.0465836	0.492753	0.0198091	0.499711	0.0178832	0.303772	0.169323	0.329297	0.134528	0.513549	0.0145019
MTX2	blue	0.328567	0.135446	-0.0510423	0.821527	-0.200951	0.369868	-0.227542	0.308484	-0.206114	0.357436	0.763933	3.50701e-05	-0.205354	0.359249	-0.495166	0.0191233	0.364536	0.0953183	-0.125051	0.579246	0.317312	0.150166	0.303093	0.170326	0.252046	0.257809	0.649461	0.00107209	0.732239	0.000106936	0.516373	0.0138802	0.309927	0.160416
FAXDC2	blue	0.32836	0.135706	-0.094233	0.676589	-0.137626	0.54136	-0.249073	0.263656	-0.285236	0.198196	0.641333	0.00129674	-0.00675603	0.976195	0.14653	0.515242	0.14088	0.531744	0.486848	0.0215717	0.566742	0.00595633	0.435144	0.0429695	0.439431	0.0407323	0.177065	0.430528	0.35177	0.108398	0.413213	0.0559481	0.611536	0.00249364
ABHD12B	blue	0.328077	0.136064	-0.268965	0.226134	-0.21376	0.339477	-0.254651	0.252758	-0.267869	0.228104	0.608426	0.00265996	-0.0131778	0.953586	-0.258748	0.244939	0.0458637	0.839394	0.0683371	0.762521	0.374806	0.0856739	0.452229	0.0345917	0.256477	0.249254	0.374727	0.0857449	0.318061	0.149152	0.274922	0.21562	0.284363	0.199633
DRAP1	blue	0.327227	0.137142	-0.23506	0.292334	-0.0326129	0.88544	-0.165044	0.462953	-0.0257893	0.909301	0.720105	0.000157495	0.130535	0.562583	-0.0582868	0.796677	0.16077	0.474776	-0.00690798	0.97566	0.397042	0.067305	0.71371	0.000191646	0.55814	0.00694577	0.590811	0.00378871	0.393115	0.0703096	0.343391	0.117666	0.503656	0.0168603
CCND1	blue	0.327073	0.137337	-0.104707	0.642842	-0.596446	0.00339072	-0.398213	0.0664277	-0.38265	0.0788115	0.738376	8.72344e-05	-0.391236	0.0717824	-0.0206261	0.927407	0.177796	0.428595	0.218588	0.328416	0.258436	0.245529	0.114692	0.611289	0.324246	0.14097	0.187018	0.40463	0.07535	0.738933	0.0847088	0.707808	0.536722	0.0100128
ASB8	blue	0.32683	0.137647	-0.15801	0.482491	-0.110517	0.624404	-0.225831	0.312235	-0.13671	0.544079	0.656427	0.000906806	0.259495	0.243532	-0.224274	0.315672	0.32017	0.146325	-0.260348	0.24193	0.32259	0.143129	0.660367	0.000823349	0.256514	0.249184	0.534901	0.0103181	0.366084	0.0938157	0.129043	0.567093	0.302615	0.171034
LOC105759208	blue	0.326715	0.137794	-0.0968726	0.668024	-0.298427	0.177331	-0.372776	0.0875201	-0.275845	0.214021	0.791931	1.1259e-05	-0.0871509	0.699757	0.115646	0.608307	0.284607	0.19923	0.218802	0.327931	0.394037	0.0695947	0.46216	0.0303496	0.31385	0.154912	0.342024	0.119231	0.283996	0.200238	0.246359	0.269065	0.684421	0.00044262
DENR	blue	0.326426	0.138163	-0.106388	0.637487	-0.403021	0.0629189	-0.270918	0.22265	-0.14286	0.525933	0.785008	1.51409e-05	-0.430644	0.0454194	-0.403615	0.0624949	0.331989	0.131181	-0.227995	0.307496	0.112395	0.618492	0.0644316	0.775747	0.262323	0.238247	0.608075	0.00267933	0.461129	0.0307695	0.306916	0.164731	0.362289	0.0975323
LYRM4	blue	0.325925	0.138804	-0.234173	0.294212	-0.0991351	0.660715	-0.256312	0.249569	-0.243757	0.274315	0.674187	0.000580305	0.0330905	0.883773	-0.219031	0.327413	0.176386	0.432327	-0.230241	0.302624	0.220817	0.323384	0.643852	0.0012232	0.277749	0.210747	0.651547	0.00102012	0.334748	0.127814	0.336391	0.125837	0.41832	0.0526866
NDUFS6	blue	0.325888	0.138852	-0.0718864	0.750555	-0.564372	0.00621643	-0.281687	0.20408	-0.202829	0.365318	0.776962	2.10853e-05	0.00576982	0.97967	-0.406774	0.0602787	0.34947	0.110887	0.172678	0.442217	0.567255	0.00590122	0.123725	0.583305	0.455079	0.0333293	0.134902	0.549467	0.269462	0.225244	-0.0279755	0.901647	0.123193	0.584938
RPLP2	blue	0.3253	0.139608	-0.341708	0.119595	-0.420387	0.0514092	-0.331749	0.131477	-0.459152	0.0315882	0.875472	9.58721e-08	-0.0869663	0.700365	-0.228999	0.305312	0.165177	0.462587	0.0679832	0.763716	0.44892	0.0361048	0.493414	0.0196193	0.480508	0.0236017	0.444895	0.0380142	0.275614	0.214419	0.238316	0.285504	0.479247	0.0240231
SRA1	blue	0.324313	0.140883	-0.246614	0.268552	-0.331145	0.132223	-0.200361	0.371303	-0.313529	0.155357	0.76747	3.06445e-05	-0.194109	0.386719	-0.0987556	0.661939	0.199427	0.373584	-0.112045	0.619592	0.152823	0.49716	0.492836	0.0197852	0.300151	0.17472	0.542007	0.0091686	0.248662	0.264469	0.191106	0.394248	0.539055	0.00963272
ERH	blue	0.323398	0.142072	-0.046259	0.838027	-0.440477	0.0402008	-0.257884	0.246575	-0.234936	0.292596	0.8562	3.71815e-07	-0.437313	0.0418262	-0.260438	0.241761	0.353798	0.106238	0.12455	0.580777	0.343195	0.11789	0.103309	0.647308	0.401883	0.0637365	0.460462	0.0310441	0.521671	0.0127726	0.404167	0.0621032	0.526442	0.0118377
PPCS	blue	0.323372	0.142107	0.146578	0.515104	-0.383323	0.0782425	-0.185587	0.408301	0.0184714	0.934974	0.56998	0.00561553	-0.407658	0.0596698	-0.184051	0.41226	0.240235	0.281526	0.0704869	0.755267	0.240862	0.280234	-0.071094	0.753222	0.447747	0.0366531	0.26225	0.238383	0.172934	0.44153	0.14252	0.526931	0.31875	0.148225
DTD2	blue	0.321705	0.144292	-0.226218	0.311385	-0.396908	0.0674055	-0.366442	0.0934704	-0.233139	0.296409	0.83164	1.61589e-06	-0.211425	0.344902	-0.260018	0.242548	0.300776	0.173779	0.0281969	0.900872	0.298826	0.176723	0.190311	0.396258	0.261626	0.239543	0.461165	0.0307549	0.434673	0.0432209	0.287588	0.194359	0.428852	0.046425
BMPR2	blue	0.321525	0.14453	-0.07078	0.754279	-0.35565	0.104292	-0.169583	0.450564	-0.247462	0.266858	0.845564	7.24547e-07	-0.410157	0.0579726	-0.104553	0.643331	0.261643	0.239511	0.189415	0.398527	0.372832	0.0874682	0.149431	0.506866	0.496546	0.0187397	0.432137	0.0445949	0.449722	0.0357335	0.423429	0.0495727	0.629507	0.00169431
TMEM167B	blue	0.320614	0.145735	-0.0263311	0.907403	0.121586	0.589881	0.204051	0.362372	0.079122	0.726337	0.605821	0.00280641	0.209414	0.349617	0.0651507	0.773307	0.395069	0.0688017	-0.376735	0.0839465	0.161297	0.473309	0.5834	0.00437094	0.267736	0.228344	0.6293	0.00170212	0.445947	0.0375075	0.138238	0.539543	0.467728	0.028158
GPX1	blue	0.320158	0.146341	-0.152305	0.498635	-0.296688	0.179991	-0.24733	0.267122	-0.185091	0.409577	0.698075	0.000303232	-0.0996069	0.659194	-0.267915	0.228022	0.112616	0.617796	-0.0288759	0.898497	0.330436	0.133104	0.435425	0.0428198	0.482919	0.0228125	0.449353	0.0359036	0.167274	0.456843	0.179015	0.425385	0.328976	0.13493
SEM1	blue	-0.319172	0.147658	-0.521075	0.0128933	-0.154656	0.491951	-0.0877287	0.697857	0.0446073	0.84374	0.481411	0.0233035	0.369643	0.090427	0.0184389	0.935089	0.150821	0.502877	0.0869892	0.700289	0.397387	0.0670456	0.472127	0.026517	0.422081	0.0503801	0.167692	0.455705	0.157679	0.483421	-0.0413765	0.854938	0.219419	0.326535
TK2	blue	0.319057	0.147812	-0.175133	0.435655	-0.485651	0.0219439	-0.344207	0.116739	-0.202811	0.36536	0.734022	0.00010085	-0.347441	0.113117	-0.555652	0.0072561	0.238083	0.285988	-0.291454	0.188164	0.13571	0.547055	0.0524681	0.816622	0.284561	0.199305	0.572316	0.00537996	0.314022	0.154673	0.204424	0.361476	0.157001	0.485328
UBE2J2	blue	-0.316868	0.150769	-0.282162	0.203286	-0.0806726	0.721179	-0.000818873	0.997114	-0.0433758	0.848005	0.527623	0.0116153	-0.196872	0.379864	0.132283	0.557317	0.136388	0.545037	0.229704	0.303784	0.250318	0.261197	0.264793	0.233694	0.595274	0.00347049	0.374035	0.0863714	0.356213	0.103706	0.408903	0.05882	0.608994	0.00262891
C1H12orf57	blue	0.316641	0.151078	-0.378643	0.0822631	-0.229126	0.305037	-0.378204	0.0826479	-0.400615	0.0646568	0.604775	0.00286709	0.226491	0.310784	-0.325607	0.139213	-0.0583539	0.796448	0.298488	0.177238	0.671006	0.000629953	0.539233	0.00960421	0.574691	0.00514882	0.22173	0.321336	0.226404	0.310975	0.299313	0.175985	0.172855	0.441743
COMMD1	blue	0.316513	0.151252	-0.218091	0.329546	-0.325456	0.139407	-0.161201	0.473575	-0.145902	0.517066	0.521256	0.0128566	-0.192492	0.390763	-0.109663	0.627102	0.01174	0.958646	0.0240713	0.915321	0.135142	0.548751	0.111254	0.622081	0.525746	0.0119706	0.254342	0.253354	0.0996853	0.658941	-0.0195749	0.931098	0.245887	0.270013
RPLP1	blue	0.316222	0.151649	-0.29425	0.183767	-0.30126	0.173054	-0.33722	0.12485	-0.2474	0.266982	0.832092	1.57618e-06	0.177316	0.429864	-0.120346	0.593708	0.295086	0.182467	0.0599006	0.791166	0.509255	0.0154901	0.580651	0.00460513	0.461541	0.0306011	0.401045	0.0643437	0.322987	0.142609	0.166159	0.459893	0.457312	0.0323656
RANBP1	blue	0.316039	0.151899	-0.0125104	0.955935	0.149593	0.506402	0.158609	0.48081	-0.0349391	0.877326	0.420087	0.051593	0.33267	0.130344	0.161316	0.473257	0.18855	0.400723	0.0812812	0.719158	0.41145	0.0571097	0.440413	0.0402332	0.406028	0.0607971	0.234242	0.294065	0.211362	0.34505	0.187176	0.404226	0.392743	0.0705989
ATP5PO	blue	0.315982	0.151977	-0.160716	0.474926	-0.270267	0.223807	-0.38096	0.0802536	-0.0674649	0.765469	0.669952	0.000647184	0.262119	0.238627	-0.257333	0.247623	0.337094	0.124999	0.0929667	0.680712	0.519325	0.0132537	0.349119	0.111271	0.341806	0.119482	0.258833	0.244779	0.360318	0.0995037	0.0911634	0.686598	0.178215	0.427491
GAN	blue	0.315464	0.152686	-0.186448	0.40609	-0.501187	0.0174948	-0.459963	0.0312505	-0.506272	0.0162084	0.577701	0.0048679	-0.142141	0.528041	-0.250353	0.261129	-0.0401318	0.859258	0.426771	0.0476137	0.492071	0.0200067	0.179271	0.424713	0.514154	0.0143668	0.0110045	0.961235	0.0588656	0.7947	0.0889786	0.693752	0.228522	0.306348
NDUFS3	blue	0.315333	0.152866	0.00912865	0.967839	-0.470199	0.0272264	-0.210166	0.34785	-0.0534955	0.813092	0.743401	7.35311e-05	-0.168096	0.454602	-0.365538	0.0943434	0.55203	0.00772832	-0.227864	0.307782	0.182966	0.415069	0.0769675	0.733523	0.319645	0.147026	0.415955	0.0541782	0.444784	0.038068	0.0395917	0.861135	0.234754	0.292979
SSBP1	blue	0.315151	0.153116	0.0699097	0.757212	-0.420179	0.0515368	-0.0698442	0.757433	-0.035678	0.874752	0.603792	0.00292508	-0.255607	0.25092	-0.333784	0.128983	0.533397	0.010576	-0.257644	0.247032	0.0875732	0.698368	-0.0828963	0.713802	0.139449	0.535961	0.337555	0.124451	0.414286	0.0552508	-0.0280849	0.901264	0.16901	0.452119
RPL24	blue	0.315084	0.153208	-0.16687	0.457947	-0.58688	0.00408888	-0.407998	0.0594368	-0.285328	0.198044	0.911731	3.58543e-09	-0.230631	0.301783	-0.366899	0.0930315	0.396535	0.0676871	0.0426419	0.850548	0.403681	0.0624479	0.191603	0.392997	0.395867	0.0681931	0.399785	0.0652644	0.402157	0.0635384	0.158963	0.47982	0.384734	0.0770597
PAK4	blue	0.314888	0.153477	-0.243598	0.274638	-0.277438	0.211279	-0.237371	0.287475	-0.268594	0.226799	0.741058	7.96681e-05	-0.048248	0.831158	0.0571207	0.800665	0.0728262	0.747397	0.272189	0.220403	0.411812	0.0568695	0.477434	0.0246396	0.584779	0.00425729	0.340541	0.120945	0.189191	0.399094	0.214316	0.33819	0.567819	0.00584117
ATP5MC3	blue	0.314715	0.153716	-0.0305599	0.89261	-0.648458	0.00109787	-0.269659	0.224891	-0.104809	0.642515	0.79997	7.87066e-06	-0.309597	0.160884	-0.453677	0.0339456	0.480998	0.0234396	-0.174376	0.437672	0.181071	0.42	-0.0045718	0.98389	0.338123	0.123779	0.366084	0.0938158	0.32175	0.144232	-0.0319671	0.887694	0.197881	0.377376
LOC121468070	blue	0.313251	0.155743	-0.263959	0.235226	-0.493855	0.0194936	-0.328217	0.135887	-0.383595	0.0780133	0.732934	0.000104527	-0.343751	0.117257	-0.342121	0.11912	0.0398966	0.860076	0.198079	0.376889	0.387823	0.0745174	-0.00868112	0.969415	0.329259	0.134575	0.262082	0.238696	0.244548	0.272713	0.184548	0.410975	0.262558	0.237813
TOMM20	blue	0.313019	0.156067	0.163329	0.467678	-0.33166	0.131587	-0.0562027	0.803808	-0.155908	0.488407	0.692605	0.000353688	-0.253279	0.255411	-0.370805	0.0893409	0.534261	0.0104272	-0.151678	0.500427	0.226477	0.310815	0.0665344	0.768618	0.209995	0.34825	0.428948	0.0463705	0.532323	0.0107631	0.223605	0.317156	0.277143	0.211785
LOC100225858	blue	0.312795	0.156378	-0.21289	0.341492	-0.709351	0.000218435	-0.376124	0.0844905	-0.280248	0.206499	0.806083	5.92991e-06	-0.491553	0.0201576	-0.219837	0.32559	0.160126	0.476571	0.10705	0.63538	0.204663	0.360904	0.0232749	0.918114	0.426944	0.047514	0.269096	0.225899	0.0719685	0.750279	0.0490953	0.828235	0.416236	0.0539994
NDUFA6	blue	0.312492	0.156801	-0.138733	0.538078	-0.506915	0.0160512	-0.225675	0.312578	-0.130068	0.563993	0.840271	9.91628e-07	-0.0581476	0.797153	-0.33671	0.125457	0.383954	0.077712	-0.0828087	0.714093	0.344798	0.116071	0.364132	0.0957139	0.484655	0.0222574	0.401844	0.0637646	0.306642	0.165128	0.0571136	0.800689	0.299339	0.175945
LOC100190436	blue	0.310416	0.159722	-0.251099	0.259663	-0.411611	0.0570027	-0.347428	0.113132	-0.38243	0.0789978	0.651833	0.00101314	-0.521427	0.0128219	-0.269326	0.225488	-0.0444751	0.844198	0.256758	0.248717	0.26934	0.225462	-0.00911401	0.967891	0.508524	0.0156636	0.366444	0.0934686	0.293645	0.184712	0.427575	0.0471515	0.381614	0.0796931
MICOS10	blue	0.310116	0.160147	0.136312	0.545265	-0.246027	0.269731	-0.0366374	0.87141	0.0838431	0.710669	0.620346	0.00206923	0.147899	0.511283	-0.177615	0.429074	0.456871	0.0325542	0.0715309	0.751752	0.434487	0.0433208	0.183927	0.41258	0.284426	0.199528	0.182034	0.41749	0.431431	0.0449832	-0.0362629	0.872714	0.178259	0.427375
PNO1	blue	0.309752	0.160664	-0.144028	0.52252	-0.348998	0.111403	-0.299383	0.175879	-0.355247	0.104713	0.681622	0.00047714	-0.294944	0.182687	-0.592845	0.00364074	0.234592	0.293323	-0.0957105	0.67179	0.285691	0.19745	0.104432	0.643718	0.295401	0.181978	0.515444	0.0140822	0.578149	0.00482718	0.404455	0.0619	0.152924	0.496871
LOC115495273	blue	0.309747	0.160671	0.0500604	0.824909	-0.0537603	0.812183	0.194322	0.386188	0.09618	0.670268	0.495488	0.0190332	-0.214262	0.338315	0.154142	0.493408	0.300396	0.174351	-0.236717	0.288845	-0.00162548	0.994272	0.102838	0.648817	0.163928	0.466024	0.449208	0.0359708	0.278388	0.209654	0.135863	0.546601	0.494258	0.0193789
ZCRB1	blue	0.309529	0.160981	0.247491	0.266801	-0.0776101	0.731378	-0.047134	0.835004	0.0540976	0.811025	0.636917	0.00143474	-0.249775	0.262267	-0.0575104	0.799332	0.445926	0.037518	-0.0881589	0.696443	0.239192	0.283683	0.0950641	0.673888	0.132727	0.555981	0.47486	0.0255366	0.562768	0.00639782	0.346891	0.113727	0.519918	0.0131307
ASH2L	blue	0.308611	0.162292	0.235702	0.290978	-0.0832169	0.712741	-0.101972	0.651591	0.0758063	0.737406	0.654661	0.000946514	0.0246716	0.913217	0.214508	0.337748	0.545603	0.00862847	0.292919	0.185851	0.45655	0.0326919	0.221933	0.320883	0.316814	0.150842	0.206776	0.355858	0.523787	0.0123508	0.303866	0.169184	0.643071	0.00124561
TMEM258	blue	0.308562	0.162362	-0.230383	0.302317	-0.00793684	0.972036	-0.178158	0.427642	-0.218767	0.32801	0.756597	4.60636e-05	0.0218688	0.923046	-0.123799	0.583078	0.109242	0.628434	0.0152437	0.946319	0.481332	0.0233297	0.66942	0.000656043	0.489551	0.0207499	0.649027	0.00108318	0.458446	0.0318848	0.556256	0.00717974	0.582331	0.00446079
U2AF2	blue	0.307749	0.163529	-0.259782	0.242992	-0.200595	0.370734	-0.192634	0.390408	-0.222143	0.320414	0.554333	0.00742527	-0.156932	0.485521	0.0918303	0.684419	-0.111103	0.622558	0.221012	0.322946	0.215225	0.336097	0.404351	0.0619736	0.474998	0.0254877	0.289949	0.190558	0.135943	0.546361	0.274091	0.217066	0.481192	0.0233758
ATP6V1E1	blue	0.307664	0.163651	-0.124776	0.580086	-0.237693	0.286803	-0.194008	0.386971	-0.185806	0.407737	0.660015	0.000830527	-0.278299	0.209807	-0.621314	0.00202658	0.260886	0.240923	-0.23257	0.297624	0.192939	0.389642	0.138603	0.538464	0.246884	0.268013	0.653417	0.000975335	0.637911	0.00140265	0.458057	0.0320494	0.125905	0.576637
NDUFA5	blue	0.307492	0.163899	-0.233991	0.294597	-0.310329	0.159845	-0.0208446	0.92664	-0.307448	0.163963	0.768689	2.9236e-05	0.0183754	0.935312	-0.157256	0.484609	0.273447	0.218193	0.0262403	0.907721	0.421144	0.0509471	0.303624	0.169541	0.445094	0.0379181	0.34126	0.120112	0.285896	0.197114	0.116143	0.606756	0.361818	0.0980005
COQ9	blue	0.30718	0.16435	0.209468	0.349491	-0.352856	0.107237	-0.316282	0.151567	0.0094997	0.966533	0.435094	0.042996	-0.236897	0.288467	-0.0229613	0.919214	0.353629	0.106416	0.162142	0.470962	0.0894421	0.692232	-0.0508238	0.822279	0.230894	0.301216	0.12504	0.579279	0.130909	0.561455	0.0574429	0.799563	0.333237	0.12965
GSE1	blue	0.307119	0.164437	-0.268434	0.227086	-0.0971322	0.667184	-0.304648	0.168034	-0.326638	0.137892	0.801303	7.40553e-06	-0.164757	0.46374	-0.216346	0.333525	0.0759776	0.736833	0.0257839	0.90932	0.401076	0.064321	0.662876	0.000773681	0.469959	0.0273159	0.720156	0.000157245	0.512705	0.0146919	0.658472	0.000862631	0.60931	0.0026118
TRIP4	blue	0.306743	0.164982	-0.0885633	0.695115	-0.306237	0.165716	-0.103362	0.647139	-0.0577988	0.798346	0.513452	0.0145234	-0.199699	0.372918	0.307809	0.163442	0.120081	0.594527	0.283611	0.200875	0.141661	0.529448	0.154006	0.493795	0.525033	0.0121079	0.0720515	0.75	-0.0147751	0.947968	-0.0310127	0.891028	0.523152	0.0124761
GFOD1	blue	0.306375	0.165515	-0.0530342	0.814677	-0.191748	0.392633	-0.0227304	0.920023	-0.0302698	0.893623	0.361818	0.0980006	-0.335624	0.126757	0.256141	0.249896	0.0527675	0.815593	-0.0429643	0.849431	-0.144996	0.5197	-0.00229885	0.991899	0.0189256	0.933379	0.200608	0.370702	-0.0220842	0.92229	0.0869812	0.700316	0.438143	0.0413946
MRPL37	blue	0.306284	0.165647	-0.0387591	0.864028	-0.347729	0.112799	-0.226457	0.31086	-0.0391199	0.862774	0.83413	1.40756e-06	-0.224773	0.314568	-0.259659	0.243223	0.442023	0.0394248	-0.0223878	0.921225	0.283792	0.200576	0.173176	0.440883	0.283863	0.200458	0.496894	0.0186437	0.546083	0.00855836	0.275245	0.21506	0.410844	0.0575128
EMC6	blue	0.306194	0.165778	-0.421287	0.0508606	-0.465044	0.0291981	-0.492394	0.019913	-0.394476	0.0692565	0.807567	5.52785e-06	0.0181495	0.936105	-0.18942	0.398513	0.10297	0.648393	0.216619	0.3329	0.481296	0.0233415	0.479119	0.0240663	0.477253	0.0247019	0.301539	0.172638	0.184199	0.411876	0.180812	0.420675	0.405302	0.0613039
NDUFB3	blue	0.30563	0.166598	-0.341597	0.119722	-0.451734	0.0348148	-0.223846	0.316622	-0.480753	0.0235206	0.804497	6.38792e-06	-0.100738	0.655554	-0.351471	0.108719	0.121437	0.590341	0.184839	0.410227	0.495849	0.0189326	0.393838	0.0697485	0.618439	0.0021555	0.344223	0.116721	0.301473	0.172736	0.262888	0.237201	0.333369	0.129489
TRAF4	blue	0.305224	0.167191	-0.196496	0.380791	-0.46256	0.0301879	-0.300233	0.174597	-0.114631	0.611481	0.787414	1.36765e-05	-0.0801207	0.723014	-0.253376	0.255222	0.395373	0.0685694	-0.25896	0.24454	0.142303	0.527565	0.382394	0.0790292	0.384245	0.0774684	0.491153	0.020275	0.191916	0.392209	0.0632485	0.779765	0.35449	0.105508
PRXL2A	blue	0.305136	0.16732	-0.0730006	0.746811	-0.447981	0.0365434	-0.102344	0.650398	-0.263069	0.236867	0.739885	8.29031e-05	-0.146973	0.51396	-0.29862	0.177037	0.360042	0.0997825	0.0758056	0.737408	0.380936	0.0802746	0.110368	0.624874	0.380128	0.0809713	0.226184	0.31146	0.439019	0.0409434	0.0530625	0.81458	0.267446	0.228868
CISD2	blue	0.3043	0.168546	-0.192586	0.390529	-0.461943	0.0304378	-0.200281	0.3715	-0.295892	0.181218	0.951477	1.06824e-11	-0.216219	0.333817	-0.26481	0.233664	0.397852	0.0666972	0.003544	0.987512	0.418902	0.0523244	0.286905	0.195468	0.480211	0.0237006	0.486963	0.0215361	0.43955	0.0406719	0.250539	0.260762	0.510388	0.0152241
VPS72	blue	0.304299	0.168546	-0.0832107	0.712761	-0.0202107	0.928866	-0.189757	0.39766	0.00696351	0.975465	0.673712	0.000587501	0.133638	0.553249	-0.0666127	0.768352	0.160314	0.476044	0.121005	0.591675	0.477763	0.024527	0.687008	0.000412637	0.708348	0.000225038	0.516585	0.0138345	0.368587	0.0914226	0.391888	0.0712684	0.495114	0.0191377
HYPK	blue	0.303978	0.169019	-0.210952	0.346008	-0.526086	0.0119055	-0.286002	0.19694	-0.204854	0.360446	0.902245	9.5574e-09	-0.0992107	0.660471	-0.301732	0.172349	0.357565	0.102308	-0.0256117	0.909923	0.393394	0.0700925	0.302599	0.171059	0.457899	0.032116	0.4017	0.0638687	0.273916	0.217372	0.0832663	0.712577	0.370021	0.0900727
COMMD3	blue	0.303799	0.169283	-0.0949727	0.674185	-0.335574	0.126817	-0.147048	0.513742	-0.130558	0.562512	0.84909	5.84052e-07	-0.208288	0.352274	-0.129359	0.566137	0.473633	0.0259729	-0.0504815	0.823458	0.241163	0.279615	0.254319	0.253397	0.334518	0.128092	0.484906	0.0221781	0.564761	0.00617315	0.217983	0.329789	0.529335	0.0112986
P4HA3	blue	0.30371	0.169414	-0.00378866	0.98665	-0.236049	0.290249	-0.416834	0.0536203	-0.250182	0.261465	0.550566	0.00792612	-0.200552	0.370838	0.056806	0.801742	0.0741309	0.743018	0.600024	0.0031567	0.557078	0.00707692	0.130763	0.561892	0.447756	0.0366489	0.0522776	0.817277	0.339768	0.121846	0.36077	0.0990493	0.492755	0.0198085
MRPL28	blue	0.30328	0.170049	-0.208079	0.352768	-0.369108	0.0909301	-0.318459	0.148617	-0.359461	0.100371	0.576091	0.00501659	-0.188637	0.400502	-0.202967	0.364983	0.0420567	0.852578	0.317917	0.149348	0.404522	0.0618526	-0.00653892	0.97696	0.271398	0.2218	0.15891	0.479968	0.254446	0.253152	0.168247	0.454193	0.214172	0.338524
C1H11orf54	blue	0.302917	0.170587	-0.0342393	0.879766	-0.286451	0.196208	-0.343224	0.117857	-0.145743	0.517528	0.7527	5.30427e-05	-0.0677126	0.764631	-0.319581	0.147111	0.470704	0.0270394	-0.1759	0.433617	0.249111	0.263581	0.241812	0.278284	0.0428337	0.849884	0.49957	0.0179206	0.487933	0.0212387	0.215625	0.335179	0.307581	0.163771
EMC8	blue	0.299765	0.175302	0.217206	0.331561	-0.313562	0.155311	-0.135697	0.547095	0.0752672	0.73921	0.726454	0.000128937	-0.231546	0.299815	-0.0366049	0.871523	0.621399	0.00202289	-0.107281	0.634646	0.202547	0.365998	0.188006	0.402107	0.310988	0.158913	0.427264	0.0473299	0.452066	0.0346652	0.146246	0.516068	0.546306	0.00852603
RBX1	blue	0.299709	0.175386	-0.221973	0.320793	-0.569045	0.00571222	-0.370167	0.089936	-0.288967	0.192134	0.832721	1.52232e-06	-0.246299	0.269184	-0.53112	0.0109763	0.299927	0.175058	0.00071699	0.997473	0.34912	0.11127	0.160953	0.474266	0.466223	0.0287375	0.446265	0.0373556	0.424809	0.0487562	0.219695	0.325913	0.203385	0.363975
BUD31	blue	0.299401	0.175852	-0.0456569	0.840109	-0.507955	0.0157999	-0.363183	0.0966467	-0.189211	0.399042	0.82796	1.97372e-06	-0.317481	0.149937	-0.229249	0.30477	0.374719	0.085752	0.189017	0.399537	0.327939	0.136239	0.106627	0.636726	0.39524	0.0686714	0.333973	0.128753	0.431402	0.0449996	0.234974	0.292514	0.453381	0.034077
PARL	blue	0.299372	0.175896	0.15096	0.502481	-0.176932	0.430878	-0.256247	0.249692	0.109408	0.627907	0.685682	0.000427778	0.0964058	0.669536	-0.23842	0.285286	0.562329	0.00644823	0.0228787	0.919503	0.390984	0.0719818	0.33846	0.123381	0.376254	0.0843744	0.407557	0.0597393	0.633068	0.00156502	0.180492	0.421512	0.301033	0.173394
DMRTA2	blue	0.298223	0.177641	-0.0995155	0.659489	-0.251686	0.258514	0.0157911	0.944395	-0.0314494	0.889502	0.584808	0.00425491	-0.26309	0.236828	-0.423001	0.0498278	0.269907	0.224448	-0.385821	0.0761581	0.0422427	0.851933	0.0504692	0.8235	0.238726	0.284651	0.598673	0.0032434	0.427409	0.0472469	0.119199	0.597258	0.127002	0.573292
NOTUM	blue	0.298085	0.177851	0.354149	0.105867	0.0266864	0.906159	0.171833	0.444489	0.252331	0.257255	0.458306	0.0319441	-0.327463	0.136841	-0.0484821	0.83035	0.503365	0.0169339	-0.377662	0.0831255	-0.0977254	0.665265	0.00390156	0.986252	0.00899801	0.968299	0.573038	0.00530876	0.54021	0.00944889	0.243841	0.274146	0.424697	0.0488225
PPRC1	blue	0.297516	0.17872	-0.274683	0.216036	-0.235958	0.29044	-0.0920216	0.683794	-0.373852	0.0865378	0.661627	0.000798076	-0.139924	0.53456	-0.259956	0.242665	0.18629	0.406495	-0.233815	0.294971	0.2238	0.316722	0.421604	0.0506682	0.314958	0.153381	0.549958	0.00800952	0.327973	0.136196	0.325205	0.13973	0.354012	0.106012
TMEM35A	blue	0.296191	0.180757	-0.302367	0.171402	-0.0122084	0.956997	-0.295459	0.181888	-0.307347	0.164109	0.716636	0.000175302	0.166407	0.459215	-0.235705	0.290973	0.154546	0.492261	-0.100823	0.65528	0.411951	0.0567775	0.804327	6.43867e-06	0.365261	0.094613	0.674537	0.000575046	0.471869	0.0266109	0.512366	0.0147688	0.455578	0.0331121
WBP4	blue	0.295886	0.181227	0.0835274	0.711713	0.0473494	0.83426	-0.00625663	0.977955	-0.0831624	0.712921	0.512744	0.0146829	-0.143835	0.523082	-0.160963	0.474238	0.254158	0.253709	-0.175215	0.435436	0.115502	0.608757	0.176442	0.432179	0.15339	0.495544	0.524498	0.0122116	0.434414	0.0433599	0.371254	0.0889236	0.369805	0.090275
SEC61G	blue	0.295204	0.182283	-0.183643	0.413315	-0.5744	0.00517668	-0.408845	0.0588592	-0.386708	0.0754275	0.859808	2.92936e-07	-0.322679	0.143012	-0.302185	0.171673	0.172119	0.44372	0.290651	0.189439	0.468475	0.0278739	0.245039	0.271721	0.541846	0.00919351	0.331748	0.131478	0.296436	0.180379	0.256652	0.24892	0.431803	0.0447783
RPL36	blue	0.29427	0.183735	-0.256999	0.248259	-0.64734	0.00112726	-0.406194	0.0606814	-0.296242	0.180678	0.868712	1.57978e-07	-0.383982	0.0776883	-0.314345	0.154227	0.173308	0.440528	0.176656	0.43161	0.370651	0.0894839	0.0943609	0.676173	0.533945	0.0104814	0.321748	0.144236	0.231158	0.30065	0.127259	0.572511	0.383873	0.0777803
RFC4	blue	0.294214	0.183822	-0.157005	0.485316	-0.295434	0.181926	-0.166119	0.460003	-0.10774	0.633192	0.480014	0.0237663	-0.141405	0.5302	0.0514974	0.819961	0.13947	0.535899	-0.0158265	0.94427	-0.0125793	0.955692	0.290625	0.189481	0.113426	0.615254	0.188904	0.399823	0.0848243	0.707426	0.0160061	0.943639	0.345746	0.115006
LOC115496863	blue	0.293494	0.184948	-0.02839	0.900197	-0.454167	0.0337294	-0.137912	0.540511	0.0246702	0.913222	0.663886	0.00075443	-0.249046	0.263708	-0.452596	0.0344272	0.527286	0.0116784	-0.455603	0.0331012	-0.0160149	0.943608	0.00177858	0.993732	0.184411	0.411331	0.499127	0.0180387	0.370338	0.0897758	-0.00122686	0.995677	0.126178	0.575804
DCXR	blue	0.292951	0.185801	-0.207029	0.355258	-0.372423	0.0878441	-0.252352	0.257213	-0.203433	0.36386	0.860854	2.73054e-07	-0.30275	0.170834	-0.423673	0.0494277	0.311431	0.158289	-0.120624	0.592852	0.252761	0.256418	0.253231	0.255505	0.394572	0.069183	0.639633	0.00134848	0.543674	0.00891487	0.404835	0.0616319	0.405851	0.06092
B3GAT2	blue	-0.292703	0.18619	-0.348569	0.111874	-0.0073198	0.97421	0.245675	0.270439	0.256598	0.249022	0.405697	0.0610274	0.262928	0.237127	0.0273149	0.903959	0.249396	0.263017	0.0715418	0.751715	0.3384	0.123452	0.281763	0.203954	0.474522	0.0256561	0.195625	0.382949	0.389913	0.0728333	-0.0216615	0.923774	0.179915	0.423023
RPL21	blue	0.292662	0.186255	-0.0239455	0.915763	-0.559483	0.00678288	-0.222727	0.319109	-0.158439	0.481288	0.718996	0.000163008	-0.158004	0.482507	-0.180221	0.422222	0.354651	0.105338	0.0174531	0.938553	0.306977	0.164642	0.0595899	0.792227	0.277359	0.211415	0.177879	0.428377	0.178714	0.426177	-0.146452	0.515468	0.29456	0.183284
P4HTM	blue	0.29246	0.186573	-0.289196	0.191766	-0.324479	0.140667	-0.278356	0.209709	-0.264393	0.234427	0.856005	3.76561e-07	-0.428666	0.0465299	-0.243165	0.275519	0.170186	0.448932	-0.108749	0.629994	0.167022	0.457532	0.346259	0.114432	0.362659	0.0971648	0.706348	0.000238723	0.470147	0.0272459	0.462447	0.0302333	0.570285	0.00558428
LOC100224152	blue	0.289471	0.191325	0.0652317	0.773032	-0.185644	0.408153	-0.212481	0.342442	-0.370497	0.0896278	0.661554	0.000799531	-0.0552509	0.807069	-0.0690556	0.760094	0.339999	0.121576	0.268367	0.227208	0.52979	0.0112157	0.322421	0.14335	0.233936	0.294713	0.23786	0.286454	0.506284	0.0162055	0.4327	0.044287	0.541159	0.00930006
SDCBP2	blue	0.288367	0.193099	-0.308487	0.162469	-0.685944	0.000424754	-0.429749	0.0459195	-0.227982	0.307524	0.749413	5.96286e-05	-0.387388	0.0748715	-0.505867	0.0163079	0.0997931	0.658594	-0.0190468	0.932953	0.207624	0.353845	0.0600768	0.790565	0.536188	0.0101016	0.365209	0.0946635	0.139329	0.536316	0.0819644	0.716891	0.158028	0.482439
RSPH3	blue	0.287952	0.19377	-0.321409	0.144683	-0.357769	0.102098	-0.295509	0.18181	-0.398928	0.0658969	0.565491	0.00609249	-0.178566	0.426568	-0.297712	0.17842	-0.119037	0.597761	0.446493	0.0372468	0.432984	0.0441323	0.141554	0.529764	0.628122	0.00174701	0.157061	0.485159	0.243316	0.275213	0.305816	0.166327	0.188312	0.40133
NOP16	blue	0.287537	0.194442	0.321182	0.144983	-0.25111	0.259641	-0.185517	0.408479	0.0124269	0.956229	0.604257	0.00289753	-0.139648	0.535374	0.00874995	0.969173	0.552222	0.00770257	0.27085	0.222771	0.413534	0.0557387	0.0136492	0.951928	0.115348	0.609237	0.0996768	0.658969	0.514882	0.0142056	0.246807	0.268167	0.469046	0.027658
NUTF2	blue	0.287307	0.194815	-0.144568	0.520947	-0.47119	0.0268599	-0.248567	0.264658	-0.191726	0.392689	0.839666	1.02712e-06	-0.348783	0.111639	-0.385461	0.0764554	0.376327	0.0843092	-0.0765851	0.734801	0.22166	0.321493	0.166894	0.457881	0.410087	0.0580202	0.535624	0.0101961	0.483535	0.0226142	0.331166	0.132198	0.39106	0.0719212
SLC35G2	blue	0.287167	0.195042	-0.441866	0.039503	-0.197741	0.377721	-0.374313	0.0861188	-0.422394	0.0501919	0.438921	0.0409935	-0.177504	0.429367	-0.532196	0.0107856	-0.322285	0.143529	0.0295555	0.89612	0.285394	0.197936	0.26929	0.225552	0.424175	0.0491298	0.455001	0.0333635	0.231945	0.298961	0.40163	0.0639191	-0.0155218	0.945341
UBE2I	blue	0.286969	0.195363	-0.106924	0.635781	-0.296659	0.180035	-0.251649	0.258587	-0.261495	0.239787	0.852831	4.61877e-07	-0.400888	0.0644575	-0.216147	0.333981	0.298057	0.177895	0.117485	0.602578	0.374675	0.0857921	0.229943	0.303269	0.405237	0.0613493	0.566275	0.00600682	0.596052	0.00341734	0.57975	0.00468407	0.61634	0.00225396
AAK1	blue	0.286775	0.19568	0.232096	0.298637	0.0593313	0.793109	0.175951	0.433481	0.186216	0.406685	0.609804	0.00258517	-0.266057	0.231386	0.105462	0.640433	0.47908	0.0240795	-0.152885	0.496982	0.0714944	0.751874	0.116977	0.60416	0.189425	0.3985	0.554852	0.00735833	0.600504	0.0031264	0.338318	0.123549	0.615711	0.00228419
PSMA3	blue	0.286653	0.195878	0.176898	0.430971	-0.282229	0.203174	-0.0448512	0.842896	0.125674	0.57734	0.759437	4.14965e-05	0.0343016	0.879549	-0.0443078	0.844777	0.669485	0.000654961	0.0197531	0.930473	0.388622	0.0738699	0.178065	0.427886	0.257664	0.246993	0.252995	0.255963	0.544397	0.00880662	0.00769332	0.972894	0.431643	0.0448664
PSMD12	blue	0.286362	0.196353	-0.0233839	0.917731	-0.279409	0.207919	-0.281271	0.204778	-0.141087	0.531136	0.76384	3.51944e-05	-0.1742	0.438143	-0.568144	0.00580673	0.404798	0.0616577	-0.0921018	0.683532	0.402905	0.0630014	0.16643	0.45915	0.248626	0.264541	0.547044	0.00841952	0.693191	0.000347955	0.407114	0.0600441	0.205324	0.35932
AIFM1	blue	0.285761	0.197335	-0.164965	0.463169	-0.215215	0.33612	-0.107924	0.632606	-0.222891	0.318745	0.818074	3.30342e-06	-0.185638	0.408171	-0.281763	0.203954	0.236556	0.289182	0.0277511	0.902432	0.412717	0.0562735	0.306047	0.165991	0.506291	0.0162038	0.538927	0.00965317	0.564036	0.0062541	0.418527	0.0525578	0.438782	0.0410654
CLK3	blue	0.285349	0.198009	0.131327	0.560193	-0.17325	0.440683	-0.0126597	0.955409	0.225872	0.312145	0.320088	0.146435	-0.0605999	0.788781	-0.108074	0.632133	0.407499	0.0597786	-0.24989	0.262041	-0.0714168	0.752136	-0.243218	0.275412	-0.0920228	0.68379	0.179983	0.422846	0.155824	0.488645	-0.0907579	0.687923	0.0392627	0.862278
ACBD7	blue	0.285142	0.19835	-0.153683	0.494713	-0.329483	0.134295	0.0108064	0.961932	-0.0901639	0.689868	0.674764	0.000571671	0.0676147	0.764962	-0.433007	0.0441199	0.406996	0.0601256	-0.273592	0.217939	0.258713	0.245007	0.0972206	0.666898	0.242653	0.276564	0.384908	0.076915	0.38412	0.0775728	-0.0556652	0.805649	0.0352292	0.876315
FUNDC1	blue	0.284587	0.199262	-0.150974	0.50244	-0.448574	0.0362658	-0.250674	0.260497	-0.149183	0.507581	0.810801	4.7336e-06	-0.186054	0.407102	-0.520386	0.0130342	0.322969	0.142632	0.0498325	0.825694	0.433245	0.0439907	0.138134	0.539854	0.499782	0.0178642	0.42213	0.0503507	0.513923	0.0144183	0.271073	0.222375	0.180059	0.422645
SDHB	blue	0.284468	0.199459	-0.215353	0.335803	-0.279935	0.207028	-0.340173	0.121373	-0.171944	0.44419	0.841685	9.12879e-07	0.176487	0.432059	-0.298747	0.176844	0.40075	0.064558	-0.073763	0.744252	0.458024	0.0320633	0.637023	0.00143131	0.43007	0.0457398	0.534067	0.0104604	0.433704	0.0437418	0.265548	0.232313	0.381927	0.0794265
PSMB1	blue	0.28439	0.199587	-0.147243	0.513177	-0.378211	0.082642	-0.294814	0.182888	-0.296446	0.180364	0.83268	1.52584e-06	-0.348233	0.112243	-0.420671	0.0512355	0.288209	0.193355	0.0837363	0.711022	0.42758	0.0471489	0.149668	0.506185	0.433722	0.0437321	0.498017	0.0183376	0.601275	0.00307816	0.454334	0.0336558	0.397506	0.0669565
SMAD6	blue	0.284308	0.199723	-0.216854	0.332363	-0.213206	0.340759	-0.258551	0.245312	-0.239648	0.282739	0.841491	9.23334e-07	-0.0290908	0.897745	-0.285648	0.197519	0.201968	0.367399	0.175974	0.43342	0.6365	0.00144841	0.508113	0.0157619	0.596329	0.00339865	0.512482	0.0147425	0.492556	0.019866	0.48709	0.0214969	0.459782	0.0313259
LOC100190505	blue	0.283372	0.201273	-0.407855	0.0595345	-0.218925	0.327653	-0.342157	0.119078	-0.390041	0.0727309	0.819939	3.00462e-06	-0.244695	0.272415	-0.463832	0.0296775	0.049657	0.826298	-0.0949335	0.674312	0.341091	0.120308	0.489685	0.0207098	0.444614	0.0381505	0.757025	4.53484e-05	0.522576	0.0125907	0.615164	0.00231076	0.414824	0.0549032
NTAQ1	blue	0.283041	0.201821	-0.244988	0.271824	-0.469923	0.0273292	-0.266019	0.231456	-0.260009	0.242566	0.624054	0.00190983	-0.453135	0.0341865	-0.404266	0.0620331	0.122535	0.586962	-0.150908	0.502628	0.0413747	0.854944	-0.0386118	0.864541	0.197169	0.37913	0.444942	0.0379917	0.203102	0.364658	0.271238	0.222083	0.204985	0.360133
TAF10	blue	0.282931	0.202004	-0.33981	0.121797	-0.288232	0.193317	-0.197328	0.378737	-0.108009	0.632339	0.744348	7.11695e-05	0.104777	0.642617	-0.153089	0.496402	0.192327	0.391177	-0.114751	0.611104	0.319933	0.146641	0.57763	0.00487441	0.549083	0.0081309	0.487868	0.0212586	0.189833	0.397466	0.0595901	0.792226	0.360773	0.0990461
HSPE1	blue	0.282303	0.20305	-0.0239345	0.915801	-0.198804	0.375109	-0.0646494	0.775007	-0.04213	0.852323	0.748393	6.18125e-05	0.0211007	0.925741	-0.05482	0.808547	0.441459	0.0397067	0.107569	0.633734	0.391231	0.0717863	0.350173	0.110122	0.488688	0.0210096	0.364128	0.0957177	0.532428	0.0107448	0.261153	0.240424	0.50628	0.0162065
COPZ1	blue	0.281991	0.203571	-0.307665	0.16365	-0.500065	0.0177894	-0.294214	0.183823	-0.155195	0.490423	0.737335	9.0337e-05	-0.228987	0.305339	-0.221767	0.321254	0.109769	0.626768	-0.000127398	0.999551	0.207765	0.353512	0.277455	0.21125	0.528103	0.0115258	0.360913	0.0989058	0.0951785	0.673517	0.0625627	0.782097	0.309563	0.160933
LOC105759242	blue	0.281683	0.204087	-0.211878	0.343847	-0.3026	0.171056	-0.319241	0.147567	-0.188072	0.401941	0.726274	0.00012968	-0.133513	0.553623	-0.108582	0.630523	0.188153	0.401733	0.0169445	0.94034	0.252219	0.257472	0.306203	0.165765	0.128119	0.569895	0.416775	0.0536576	0.270727	0.222989	0.254714	0.252637	0.439132	0.0408856
TPD52L2	blue	0.280413	0.206222	0.273205	0.218616	0.00245282	0.991357	-0.0258105	0.909227	0.110187	0.625447	0.714534	0.000186913	-0.0809603	0.720223	0.108442	0.630966	0.611743	0.00248289	0.00155654	0.994515	0.307743	0.163537	0.416188	0.0540304	0.178223	0.42747	0.510381	0.0152258	0.718902	0.000163483	0.410605	0.0576724	0.717812	0.000169078
LSM1	blue	0.280138	0.206685	-0.269246	0.22563	-0.0659416	0.770626	-0.2591	0.244277	-0.266673	0.230267	0.710694	0.000209855	0.0509376	0.821887	-0.12503	0.57931	0.222027	0.320672	-0.124823	0.579941	0.304133	0.168791	0.674494	0.000575696	0.262287	0.238315	0.617939	0.0021786	0.425605	0.0482901	0.421278	0.0508662	0.515599	0.0140484
AAAS	blue	0.279988	0.206939	-0.327091	0.137315	-0.154645	0.491981	-0.264618	0.234016	-0.474506	0.0256617	0.437567	0.0416938	0.0795788	0.724817	-0.134767	0.549871	-0.188124	0.401809	0.258305	0.245777	0.432159	0.0445829	0.488232	0.0211478	0.44661	0.0371914	0.181233	0.419577	0.104153	0.644609	0.284839	0.198847	0.236589	0.289113
KLHL34	blue	0.279757	0.20733	-0.317193	0.150327	-0.547887	0.00829917	-0.394131	0.0695227	-0.52422	0.0122659	0.814917	3.869e-06	-0.187299	0.403912	-0.469026	0.0276657	0.116351	0.60611	0.165679	0.461207	0.535507	0.0102157	0.286322	0.196417	0.438482	0.0412195	0.293224	0.185371	0.270995	0.222513	0.248899	0.263999	0.274925	0.215615
CEND1	blue	0.278918	0.208753	-0.0481531	0.831485	-0.281876	0.203763	-0.0717782	0.750919	0.113204	0.61595	0.614259	0.00235528	-0.189532	0.398229	-0.442285	0.0392943	0.454442	0.0336082	-0.545683	0.00861679	-0.0695808	0.758322	0.00985823	0.96527	0.165972	0.460405	0.621862	0.00200276	0.416526	0.0538153	0.0540094	0.811328	0.0903097	0.68939
NDUFV2	blue	0.27888	0.208817	0.237022	0.288205	-0.321104	0.145087	-0.0692254	0.759521	0.129823	0.564734	0.742124	7.68221e-05	-0.0363451	0.872428	-0.32171	0.144285	0.71655	0.000175761	-0.226533	0.310694	0.280581	0.205937	0.133154	0.554701	0.223941	0.316411	0.420695	0.0512207	0.577466	0.00488937	0.0135387	0.952317	0.247384	0.267013
RTN1	blue	0.277723	0.21079	-0.205021	0.360046	-0.344783	0.116088	-0.207343	0.354513	-0.0969321	0.667832	0.8569	3.5519e-07	-0.357698	0.10217	-0.348249	0.112226	0.349237	0.111141	-0.254104	0.253812	0.16958	0.450572	0.25274	0.256457	0.334781	0.127773	0.715798	0.000179855	0.535348	0.0102425	0.368322	0.0916736	0.453103	0.0342008
MRPL39	blue	0.277349	0.211431	-0.249341	0.263126	-0.113666	0.614501	-0.280603	0.205901	-0.102023	0.651427	0.560421	0.00667102	0.149986	0.505273	-0.204255	0.361883	0.0888693	0.694111	0.0690774	0.76002	0.341973	0.119289	0.52465	0.012182	0.408929	0.0588019	0.350109	0.110191	0.387018	0.0751741	0.231801	0.29927	0.226683	0.310364
RMND1	blue	0.277271	0.211565	0.319797	0.146823	0.134703	0.550061	0.0700005	0.756906	0.258096	0.246174	0.664703	0.000739148	-0.00999082	0.964803	0.101106	0.65437	0.660055	0.000829708	-0.158753	0.480407	0.204813	0.360545	0.325164	0.139783	0.178437	0.426906	0.610869	0.00252857	0.728139	0.000122157	0.435342	0.0428641	0.655552	0.000926294
ASF1A	blue	0.276424	0.213021	0.227104	0.309443	-0.086156	0.703033	-0.170865	0.447096	-0.0232741	0.918116	0.674231	0.000579635	-0.312893	0.156241	-0.107045	0.635398	0.467098	0.0283992	0.0661904	0.769783	0.290745	0.189289	0.119319	0.596887	0.17592	0.433563	0.521636	0.0127796	0.693507	0.000344899	0.559943	0.00672792	0.566349	0.00599881
MANF	blue	0.276399	0.213065	-0.382061	0.0793124	-0.312903	0.156228	-0.342204	0.119024	-0.453237	0.0341411	0.859574	2.97572e-07	0.00284554	0.989973	-0.311272	0.158513	0.138939	0.537469	0.0658179	0.771045	0.50836	0.0157028	0.599416	0.00319547	0.435018	0.0430365	0.532415	0.0107471	0.390149	0.0726448	0.35373	0.106309	0.432111	0.044609
PRELID1	blue	0.276253	0.213316	-0.0502687	0.824191	-0.328747	0.135219	-0.222682	0.319209	-0.0721441	0.749689	0.909208	4.70227e-09	-0.219544	0.326252	-0.257087	0.248091	0.500553	0.0176607	-0.0748841	0.740493	0.355633	0.10431	0.249237	0.263331	0.383772	0.0778645	0.581875	0.00449958	0.621899	0.00200117	0.315036	0.153274	0.510638	0.0151661
RPS16	blue	0.275037	0.21542	-0.0878441	0.697478	-0.562271	0.0064549	-0.3055	0.166788	-0.155395	0.489857	0.889764	3.01293e-08	-0.077628	0.731318	-0.150742	0.503103	0.493097	0.0197101	0.146501	0.515328	0.455141	0.0333022	0.260869	0.240955	0.460325	0.0311008	0.243657	0.274518	0.340004	0.121571	0.0396081	0.861078	0.460162	0.0311682
DENND2B	blue	-0.275029	0.215435	-0.109544	0.627479	-0.214207	0.338442	0.029437	0.896535	0.228508	0.30638	0.34522	0.115596	-0.17468	0.436862	0.336651	0.125527	0.147794	0.511585	0.32323	0.142292	0.260695	0.24128	-0.0205601	0.927639	0.277053	0.211939	-0.0674931	0.765373	0.0509712	0.821772	-0.1316	0.559371	0.454445	0.0336069
GSTCD	blue	0.27501	0.215468	-0.0627455	0.781476	-0.22844	0.306526	0.174754	0.436664	-0.260483	0.241678	0.673151	0.000596092	-0.339191	0.122521	-0.0276848	0.902664	0.295062	0.182504	-0.0178187	0.937268	0.18437	0.411437	0.110596	0.624155	0.477727	0.0245393	0.457798	0.0321588	0.385469	0.0764494	0.253499	0.254983	0.545505	0.00864288
FAM104A	blue	0.274646	0.2161	0.00296982	0.989535	-0.309149	0.161522	-0.230417	0.302246	-0.19173	0.392678	0.816258	3.61908e-06	0.136067	0.545993	-0.164309	0.464973	0.524589	0.0121939	0.0743474	0.742292	0.498799	0.0181267	0.447066	0.0369745	0.282045	0.203481	0.37228	0.0879756	0.483442	0.0226441	0.162506	0.469954	0.429173	0.0462437
JAGN1	blue	0.274408	0.216515	-0.166259	0.459619	-0.119489	0.596359	-0.203354	0.364051	-0.190047	0.396925	0.837551	1.16009e-06	-0.110547	0.624312	-0.25041	0.261017	0.347742	0.112784	-0.196878	0.379848	0.288997	0.192085	0.523237	0.0124593	0.367581	0.0923793	0.769638	2.81798e-05	0.556255	0.00717988	0.561063	0.00659534	0.568978	0.00571926
MRPL13	blue	0.273858	0.217473	-0.0434394	0.847785	-0.0302769	0.893599	-0.0573376	0.799923	-0.207999	0.352958	0.676765	0.000542568	0.183437	0.413847	-0.121822	0.589156	0.367914	0.0920619	0.0673959	0.765702	0.513644	0.0144805	0.649535	0.00107021	0.457759	0.0321757	0.452233	0.0345901	0.542249	0.0091314	0.464703	0.0293323	0.480271	0.0236805
TMEM250	blue	0.272863	0.219217	-0.251727	0.258434	-0.610692	0.00253789	-0.468117	0.0280097	-0.287244	0.194918	0.796064	9.38444e-06	-0.124261	0.581664	-0.571718	0.00543942	0.263894	0.235345	0.0371118	0.869759	0.379913	0.0811576	0.18006	0.422643	0.408708	0.0589519	0.331821	0.131388	0.2851	0.198418	0.118519	0.599365	0.114297	0.612525
TXNL4A	blue	0.27248	0.21989	-0.136742	0.543983	-0.152455	0.498208	-0.106049	0.638565	-0.335886	0.126443	0.727147	0.000126109	-0.324325	0.140868	-0.405901	0.0608855	0.195286	0.383789	-0.0901215	0.690006	0.299828	0.175206	0.271061	0.222397	0.313331	0.155632	0.634399	0.00151889	0.589981	0.0038505	0.572761	0.00533599	0.405005	0.0615125
COPS5	blue	0.272175	0.220426	0.0783371	0.728953	-0.178519	0.426691	-0.227943	0.30761	-0.080686	0.721135	0.809712	4.98904e-06	0.0582395	0.796839	-0.269628	0.224946	0.533733	0.0105178	-0.0325222	0.885757	0.519884	0.0131378	0.413359	0.0558528	0.24725	0.267282	0.480027	0.023762	0.632926	0.00157001	0.287766	0.19407	0.419045	0.0522357
LOC115496333	blue	0.271974	0.220782	-0.137584	0.541484	-0.665188	0.000730211	-0.549055	0.00813476	-0.369343	0.0907087	0.770535	2.72117e-05	-0.448044	0.0365138	-0.344257	0.116683	0.211286	0.345228	0.244545	0.272719	0.374533	0.0859205	-0.0100884	0.96446	0.311733	0.157865	0.200589	0.370748	0.235002	0.292455	0.199706	0.372902	0.352089	0.108056
DNTTIP2	blue	0.271899	0.220914	-0.276958	0.212103	-0.381421	0.0798587	-0.347256	0.113322	-0.387783	0.07455	0.814177	4.01337e-06	-0.223829	0.316658	-0.254792	0.252487	0.0734412	0.745331	0.314762	0.153651	0.562443	0.0064351	0.287376	0.194703	0.542333	0.00911862	0.347865	0.112648	0.386838	0.0753212	0.413207	0.0559525	0.451402	0.0349651
USB1	blue	0.271734	0.221206	-0.22943	0.304378	-0.216136	0.334005	-0.36576	0.0941284	-0.321378	0.144723	0.330435	0.133105	0.0067563	0.976194	-0.236155	0.290025	-0.136069	0.545987	0.13076	0.561902	0.228412	0.306589	0.325547	0.13929	0.194147	0.386623	0.167772	0.455485	-0.0492812	0.827594	0.236473	0.289358	0.0589995	0.794242
PFDN4	blue	0.27162	0.221407	-0.244994	0.271811	0.0985174	0.662707	0.035928	0.873881	-0.12647	0.574914	0.320353	0.146082	0.134455	0.550804	-0.0789116	0.727038	-0.158963	0.47982	0.183841	0.412804	0.393607	0.0699276	0.242522	0.27683	0.453068	0.0342163	0.209969	0.348313	0.209717	0.348904	0.318463	0.148611	0.142689	0.526434
LOC100228000	blue	0.270938	0.222615	-0.0976823	0.665405	-0.27346	0.21817	-0.110289	0.625124	0.0489504	0.828735	0.703699	0.000257943	0.0468323	0.836046	-0.281706	0.204049	0.456524	0.0327031	-0.460722	0.0309367	0.0592661	0.793332	0.445896	0.037532	0.251022	0.259814	0.582218	0.00447039	0.314848	0.153533	-0.032409	0.886151	0.265003	0.23331
SLC12A3	blue	0.27006	0.224176	-0.249686	0.262444	-0.398924	0.0658996	-0.0299326	0.894802	-0.254637	0.252784	0.763233	3.60094e-05	-0.0573631	0.799836	-0.329878	0.1338	0.277893	0.2105	-0.189876	0.397357	0.265161	0.233021	0.333903	0.128838	0.345779	0.114968	0.413712	0.0556228	0.296181	0.180771	-0.0202142	0.928854	0.23969	0.282653
SDHAF3	blue	0.269601	0.224996	-0.165731	0.461067	-0.218157	0.329394	-0.201157	0.369367	-0.0904362	0.688976	0.762426	3.71203e-05	-0.00936451	0.967009	-0.389367	0.0732707	0.254034	0.253948	-0.115086	0.610057	0.329967	0.133689	0.443833	0.0385312	0.466662	0.0285674	0.589943	0.00385333	0.477304	0.0246845	0.221282	0.32234	0.272276	0.220249
COMMD2	blue	0.269469	0.225231	0.149616	0.506334	-0.151657	0.500484	-0.0794157	0.725359	-0.143556	0.523899	0.650727	0.00104027	-0.0407586	0.857082	-0.343154	0.117937	0.402088	0.0635882	0.19815	0.376714	0.530875	0.0110201	0.199651	0.373036	0.393691	0.0698622	0.320813	0.145471	0.674102	0.000581579	0.349463	0.110895	0.245979	0.269826
ATP5F1E	blue	0.268465	0.227032	-0.246147	0.26949	-0.177157	0.430284	-0.127906	0.570543	-0.170141	0.449054	0.82202	2.69975e-06	0.173872	0.439019	-0.15199	0.499535	0.339267	0.122432	-0.141541	0.529802	0.404297	0.0620113	0.655613	0.000924919	0.389107	0.0734796	0.557732	0.00699588	0.407016	0.060112	0.183319	0.414154	0.467185	0.0283659
MCEE	blue	0.26808	0.227724	0.174112	0.438379	-0.160852	0.474547	-0.104999	0.641908	0.137176	0.542695	0.566671	0.00596402	0.120768	0.592407	-0.326537	0.138021	0.602487	0.00300364	-0.214003	0.338914	0.329932	0.133733	0.0861753	0.70297	0.1658	0.460877	0.349365	0.111002	0.449869	0.0356656	0.0961417	0.670392	0.122479	0.587134
MRPL18	blue	0.267824	0.228185	-0.0406639	0.857411	-0.312795	0.156378	-0.294425	0.183494	-0.343203	0.11788	0.799587	8.00873e-06	-0.108531	0.630684	-0.280456	0.206149	0.364434	0.0954179	0.234491	0.293536	0.540076	0.00947002	0.214101	0.338687	0.399181	0.0657095	0.345216	0.1156	0.555168	0.00731775	0.347152	0.113437	0.422952	0.0498575
IGFBP5	blue	0.267394	0.228962	-0.0161818	0.943021	-0.328432	0.135616	-0.0238193	0.916205	-0.191564	0.393096	0.796812	9.07622e-06	-0.121994	0.588625	-0.182591	0.416043	0.360176	0.0996477	-0.0154286	0.945669	0.418244	0.0527344	0.260024	0.242537	0.429098	0.0462858	0.370372	0.089744	0.304066	0.16889	0.174835	0.436449	0.46173	0.0305241
LOC121468504	blue	0.267272	0.229183	-0.325912	0.138821	-0.627847	0.00175763	-0.272796	0.219335	-0.304457	0.168315	0.730097	0.000114667	-0.366014	0.093883	-0.26159	0.23961	0.0162458	0.942796	0.217429	0.331052	0.32806	0.136086	0.0470551	0.835276	0.690988	0.000369926	0.227586	0.308389	0.0709648	0.753657	0.0603514	0.789629	0.27896	0.208681
LOC100222284	blue	0.266753	0.230121	0.013919	0.950979	-0.0485095	0.830255	-0.0272451	0.904203	-0.255507	0.251111	0.480332	0.0236604	0.0230842	0.918783	0.0890481	0.693525	0.308075	0.16306	0.119242	0.597125	0.30286	0.170671	0.189352	0.398686	-0.0814264	0.718676	0.219697	0.325907	0.431533	0.044927	0.229258	0.30475	0.425309	0.0484631
TMEM214	blue	0.266337	0.230878	-0.340043	0.121525	0.0439709	0.845944	-0.206018	0.357665	-0.349162	0.111224	0.324231	0.140989	0.304258	0.168607	-0.352734	0.107368	-0.0743238	0.742371	-0.183757	0.413021	0.295579	0.181701	0.640399	0.00132497	0.180464	0.421587	0.419159	0.0521654	0.216345	0.333527	0.322993	0.142601	0.0338657	0.881069
REXO2	blue	0.266043	0.231412	-0.138113	0.539915	-0.452749	0.0343587	-0.346126	0.11458	-0.241239	0.279459	0.919086	1.54973e-09	-0.131893	0.558489	-0.403275	0.0627374	0.411751	0.0569101	0.0390993	0.862846	0.465554	0.0289982	0.316564	0.151182	0.336968	0.125149	0.452079	0.0346595	0.510179	0.0152729	0.264406	0.234405	0.373273	0.0870655
LOC105759169	blue	0.265928	0.231622	-0.198518	0.37581	-0.578612	0.00478546	-0.226988	0.309697	-0.293216	0.185385	0.863714	2.24615e-07	-0.519965	0.013121	-0.286433	0.196237	0.269652	0.224905	-0.00567562	0.980001	0.194291	0.386265	0.0843519	0.708987	0.449999	0.0356059	0.466912	0.0284712	0.325786	0.138983	0.251075	0.25971	0.478969	0.0241171
LOC100218354	blue	0.265919	0.231638	-0.0399493	0.859893	-0.460295	0.0311128	-0.113337	0.615533	0.0882399	0.696177	0.81256	4.3453e-06	-0.247238	0.267304	-0.142545	0.526857	0.512294	0.0147851	-0.279185	0.208298	0.0574956	0.799382	0.162013	0.471322	0.341976	0.119286	0.488277	0.021134	0.308046	0.163101	-0.0463653	0.83766	0.425396	0.0484123
MLH1	blue	0.265585	0.232246	0.14165	0.52948	-0.202371	0.366423	-0.146408	0.515596	-0.0988448	0.661651	0.815885	3.68716e-06	-0.0324206	0.886111	-0.19228	0.391295	0.565037	0.00614252	0.103813	0.645695	0.519782	0.0131588	0.366793	0.093133	0.49494	0.0191866	0.476871	0.0248335	0.631569	0.00161838	0.373296	0.087044	0.509612	0.0154059
PALMD	blue	-0.265487	0.232425	-0.0137262	0.951657	0.335028	0.127476	-0.0388313	0.863778	0.0841032	0.709809	-0.512355	0.0147712	0.351083	0.109138	-0.0127229	0.955187	-0.135376	0.548053	-0.360739	0.0990804	-0.200267	0.371533	0.00339604	0.988033	-0.66469	0.0007394	-0.105582	0.64005	-0.238815	0.284466	-0.158266	0.481772	-0.386805	0.075348
DPM1	blue	-0.264982	0.233349	-0.203498	0.363703	-0.297403	0.178894	-0.144764	0.520375	-0.0287532	0.898926	0.619925	0.00208803	0.197848	0.377457	-0.276238	0.213342	0.468182	0.0279851	-0.115512	0.608728	0.390292	0.0725314	0.325205	0.13973	0.245538	0.270714	0.262906	0.237168	0.328192	0.135919	-0.0488808	0.828975	0.18276	0.415603
PSMD8	blue	0.264929	0.233446	-0.0727228	0.747744	0.0759226	0.737016	-0.171751	0.444708	0.102889	0.648652	0.610081	0.00257031	0.244094	0.273632	-0.0481222	0.831592	0.331032	0.132364	-0.220889	0.323222	0.205174	0.359681	0.735076	9.73966e-05	0.370871	0.0892791	0.638372	0.00138797	0.410208	0.0579387	0.298125	0.17779	0.455714	0.0330529
UBL3	blue	0.264777	0.233724	0.016588	0.941593	-0.2452	0.271395	-0.100133	0.657499	-0.0240276	0.915475	0.89568	1.78002e-08	-0.0846994	0.707839	-0.177203	0.430163	0.553333	0.00755557	0.000414328	0.99854	0.436598	0.0422005	0.294425	0.183493	0.3582	0.101656	0.517892	0.0135549	0.664474	0.000743415	0.300218	0.174619	0.533154	0.010618
GUSB	blue	0.264442	0.234337	-0.217819	0.330164	-0.50029	0.0177298	-0.349691	0.110646	-0.326022	0.13868	0.806698	5.76015e-06	-0.279696	0.207432	-0.407155	0.0600156	0.170298	0.448629	0.223634	0.317091	0.526578	0.011812	0.252257	0.257399	0.547796	0.00831206	0.353292	0.106773	0.362613	0.0972102	0.32235	0.143444	0.32278	0.14288
OAZ1	blue	0.264298	0.234603	-0.0260712	0.908314	-0.395363	0.0685774	-0.206742	0.355938	-0.108793	0.629853	0.835397	1.31098e-06	-0.413951	0.0554676	-0.344534	0.116369	0.407386	0.0598568	-0.0468498	0.835985	0.26159	0.239611	0.119168	0.597354	0.396947	0.0673763	0.563325	0.00633432	0.582612	0.00443706	0.364106	0.0957396	0.446803	0.0370997
RPS28	blue	0.263806	0.235507	-0.158879	0.480055	-0.120893	0.592019	-0.1845	0.4111	-0.279776	0.207296	0.676361	0.000548332	0.430302	0.0456099	-0.112197	0.619112	0.313839	0.154926	0.0908756	0.687539	0.598594	0.00324855	0.681698	0.000476185	0.322338	0.14346	0.283637	0.200833	0.326959	0.137483	0.170104	0.449153	0.350615	0.109643
ANKRD9	blue	0.26348	0.236107	-0.376445	0.0842038	-0.548506	0.00821173	-0.335511	0.126893	-0.550553	0.00792798	0.510775	0.0151341	0.0719508	0.750339	-0.455306	0.0332302	-0.0694179	0.758871	0.285871	0.197154	0.51424	0.0143477	0.166447	0.459105	0.322966	0.142637	-0.0700567	0.756717	-0.0195241	0.931277	-0.0880454	0.696816	-0.118365	0.599844
VDAC2	blue	0.263168	0.236684	-0.0527586	0.815624	-0.0234523	0.917492	0.112779	0.617285	-0.0339244	0.880864	0.711498	0.000204862	0.134227	0.551486	-0.331794	0.131421	0.436433	0.0422872	-0.265958	0.231567	0.415712	0.0543335	0.353871	0.10616	0.351094	0.109126	0.588955	0.00392801	0.597648	0.00331056	0.23917	0.28373	0.252074	0.257756
MAEA	blue	0.26197	0.238903	-0.011341	0.960051	-0.0977099	0.665316	-0.0719874	0.750216	-0.104216	0.644408	0.815526	3.75369e-06	-0.139192	0.53672	-0.333823	0.128935	0.500871	0.0175774	-0.17655	0.431891	0.342217	0.119009	0.346409	0.114265	0.27871	0.209106	0.700135	0.000285903	0.794613	1.00087e-05	0.557436	0.00703254	0.473523	0.0260126
RPL32	blue	0.261595	0.2396	-0.0922198	0.683147	-0.586205	0.00414235	-0.378371	0.0825018	-0.184795	0.410338	0.875655	9.45444e-08	-0.180379	0.421809	-0.221328	0.322236	0.404412	0.0619303	0.150196	0.50467	0.432203	0.044559	0.164529	0.464369	0.457241	0.0323962	0.269651	0.224905	0.282706	0.202379	0.0544894	0.809681	0.408935	0.0587981
KRTCAP2	blue	-0.26156	0.239665	-0.45156	0.0348938	-0.352367	0.107759	-0.293	0.185723	-0.229459	0.304314	0.47562	0.025269	-0.169711	0.450217	-0.480419	0.0236315	-0.0279791	0.901635	0.121925	0.588839	0.387206	0.0750203	0.203475	0.363758	0.505783	0.0163286	0.291427	0.188207	0.276439	0.212996	0.230562	0.301932	0.0627338	0.781515
ERBB4	blue	0.260957	0.240791	-0.140898	0.531692	-0.438836	0.0410373	0.00560937	0.980235	0.0287698	0.898868	0.624398	0.00189556	-0.373623	0.0867459	-0.226656	0.310423	0.376942	0.0837623	-0.55201	0.00773098	-0.229002	0.305306	0.0108516	0.961773	0.193555	0.388102	0.538694	0.00969062	0.162102	0.471073	-0.0982689	0.66351	0.260683	0.241303
CDK5R1	blue	0.260735	0.241205	-0.109197	0.628574	-0.494152	0.0194092	-0.116975	0.604164	-0.0947436	0.674929	0.861163	2.67401e-07	-0.400171	0.0649815	-0.147604	0.512134	0.376524	0.0841339	-0.0717081	0.751155	0.157972	0.482598	0.188288	0.401389	0.544041	0.00885974	0.496909	0.0186398	0.343759	0.117248	0.147413	0.512687	0.537925	0.00981537
MGST3	blue	0.260386	0.24186	-0.0768292	0.733985	-0.213947	0.339043	-0.117401	0.602841	0.0461387	0.838443	0.57404	0.00521137	0.101374	0.653511	-0.0684857	0.762018	0.357214	0.102669	-0.243571	0.274693	0.0218822	0.922999	0.486621	0.0216418	0.287104	0.195144	0.431721	0.0448237	0.198051	0.376959	-0.0483893	0.83067	0.305303	0.167076
EED	blue	0.258602	0.245215	0.211792	0.344047	-0.107912	0.632644	0.00690421	0.975673	0.169037	0.452045	0.6617	0.000796625	-0.117412	0.602804	-0.18148	0.418933	0.587471	0.00404247	-0.179466	0.4242	0.255997	0.250171	0.156824	0.485825	0.15422	0.493188	0.488655	0.0210196	0.631082	0.00163606	0.294675	0.183105	0.421033	0.0510146
LOC100190249	blue	0.258162	0.246048	-0.115371	0.609166	-0.413834	0.055544	-0.217824	0.330153	-0.317351	0.150112	0.758793	4.24954e-05	-0.0210363	0.925968	0.0269509	0.905233	0.287182	0.195017	0.294889	0.182772	0.475318	0.0253752	0.303515	0.169702	0.421832	0.0505304	0.140545	0.532729	0.19136	0.393609	0.104563	0.643299	0.524746	0.0121635
EIF3K	blue	0.257369	0.247554	-0.319592	0.147096	-0.248806	0.264185	-0.323853	0.14148	-0.223662	0.31703	0.886813	3.87443e-08	0.102385	0.650267	-0.297311	0.179034	0.303817	0.169256	-0.095088	0.67381	0.475871	0.0251813	0.68331	0.000456054	0.497875	0.0183762	0.63518	0.00149234	0.455783	0.0330229	0.374134	0.0862811	0.460791	0.0309085
VIPAS39	blue	0.257348	0.247593	-0.00494029	0.982592	-0.224518	0.315131	-0.187622	0.403089	-0.0232555	0.918182	0.858106	3.28088e-07	0.0224964	0.920844	0.00499176	0.982411	0.489066	0.0208954	0.0224724	0.920928	0.433151	0.0440417	0.540851	0.00934809	0.420014	0.0516383	0.480384	0.0236428	0.439156	0.0408734	0.260374	0.241882	0.65583	0.000920066
ATP6V0B	blue	0.256953	0.248345	-0.208215	0.352445	-0.227956	0.307582	-0.283495	0.201067	-0.157279	0.484545	0.866055	1.90801e-07	-0.181913	0.417805	-0.460839	0.0308886	0.327495	0.136801	-0.142463	0.527095	0.35828	0.101574	0.401452	0.064048	0.38499	0.0768466	0.742433	7.60148e-05	0.658505	0.000861935	0.506646	0.0161167	0.408544	0.0590637
VGLL4	blue	0.256873	0.248499	-0.103373	0.647104	-0.353949	0.106078	-0.282727	0.202343	-0.105137	0.64147	0.897523	1.50123e-08	0.10461	0.64315	-0.26389	0.235352	0.519185	0.0132829	0.0595004	0.792532	0.548596	0.00819912	0.381875	0.0794707	0.323477	0.141969	0.400848	0.0644869	0.519016	0.0133182	0.182666	0.415846	0.3969	0.0674118
SERP1	blue	-0.25669	0.248848	-0.349855	0.110467	-0.220214	0.324741	0.0545663	0.809417	0.00844493	0.970247	0.423519	0.049519	-0.053784	0.812102	-0.115096	0.610027	0.0109053	0.961584	0.106649	0.636656	0.32262	0.14309	0.230362	0.302363	0.401669	0.0638907	0.190997	0.394525	0.172445	0.442842	0.0631553	0.780082	0.167061	0.457427
FAM174B	blue	0.256177	0.249827	-0.220501	0.324095	-0.033928	0.880852	-0.241028	0.279893	-0.13086	0.561602	0.685119	0.000434353	0.103924	0.645342	-0.377516	0.0832547	0.150862	0.502759	0.0702417	0.756093	0.530376	0.0111098	0.475699	0.0252413	0.370576	0.0895542	0.562732	0.00640194	0.601166	0.00308496	0.56027	0.00668891	0.255248	0.251608
IMMP1L	blue	0.256087	0.249999	-0.0586733	0.795356	-0.287202	0.194985	-0.121674	0.589611	-0.380452	0.0806912	0.638293	0.00139046	-0.320514	0.145868	-0.237843	0.28649	0.247352	0.267078	-0.0939576	0.677485	0.195478	0.383313	0.148067	0.510797	0.308248	0.162812	0.460836	0.0308899	0.338363	0.123496	0.330192	0.133409	0.409082	0.0586981
METTL6	blue	0.255728	0.250687	-0.209418	0.349607	-0.0833381	0.712339	-0.372191	0.0880575	-0.219395	0.326589	0.603905	0.00291836	0.300559	0.174105	-0.302563	0.171112	0.187315	0.403872	0.167359	0.456613	0.581482	0.00453322	0.554499	0.00740376	0.458335	0.0319317	0.381614	0.0796938	0.442338	0.0392682	0.3821	0.079279	0.221875	0.321012
RPL11	blue	0.255375	0.251365	-0.0318867	0.887975	-0.479469	0.0239488	-0.121991	0.588634	0.0186097	0.934489	0.822869	2.58329e-06	-0.20102	0.369699	-0.0865816	0.701631	0.555131	0.00732256	-0.0936937	0.678344	0.221522	0.321803	0.133184	0.55461	0.306556	0.165253	0.354911	0.105065	0.3581	0.101759	-0.0391071	0.862819	0.472507	0.026379
PSMG3	blue	0.254854	0.252366	-0.197559	0.378168	-0.212228	0.343031	-0.253109	0.25574	-0.314023	0.154672	0.73811	8.8017e-05	-0.110726	0.623745	-0.276803	0.21237	0.116595	0.605349	0.138639	0.538357	0.451682	0.0348387	0.419361	0.0520404	0.612104	0.0024642	0.528053	0.011535	0.424654	0.0488475	0.470867	0.026979	0.439268	0.0408158
SLC25A14	blue	0.253733	0.25453	-0.246536	0.268709	-0.00834988	0.970582	-0.0397184	0.860695	-0.106439	0.637322	0.737274	9.05201e-05	0.0237255	0.916534	-0.00129401	0.99544	0.171877	0.44437	0.0761226	0.736348	0.416348	0.0539286	0.688961	0.000391181	0.591256	0.00375591	0.578715	0.00477624	0.489353	0.0208093	0.46989	0.0273418	0.618533	0.0021512
GNPTG	blue	0.253226	0.255513	-0.227875	0.307758	-0.324094	0.141167	-0.436	0.0425155	-0.353614	0.106432	0.754188	5.02777e-05	-0.315919	0.152063	-0.391978	0.0711978	0.0892177	0.692968	0.25745	0.247399	0.48505	0.0221327	0.199013	0.374597	0.527293	0.0116771	0.462052	0.0303932	0.500125	0.0177736	0.599288	0.00320368	0.386188	0.0758554
ALPL	blue	0.2526	0.25673	-0.376857	0.0838377	-0.169919	0.449655	-0.152729	0.497426	-0.274047	0.217144	0.689019	0.000390548	-0.154958	0.491095	-0.448657	0.0362271	0.0802039	0.722737	-0.334397	0.128239	0.149824	0.505737	0.523855	0.0123373	0.365864	0.0940279	0.792391	1.10356e-05	0.424928	0.0486863	0.444428	0.0382408	0.268616	0.226761
GCSH	blue	0.252066	0.257771	-0.218608	0.328372	-0.464191	0.029535	-0.301581	0.172574	-0.192967	0.389574	0.789829	1.23332e-05	0.0624455	0.782496	-0.537298	0.00991787	0.302793	0.17077	-0.04342	0.847852	0.467619	0.0281997	0.324741	0.140328	0.45795	0.0320947	0.355726	0.104213	0.351011	0.109215	0.0818071	0.717413	0.0812343	0.719314
PLEKHH3	blue	0.251567	0.258746	-0.0970921	0.667314	0.0340204	0.880529	0.0073449	0.974121	-0.0462214	0.838157	0.523032	0.0125	0.521245	0.0128588	-0.13869	0.538206	0.421349	0.0508229	-0.251331	0.259208	0.350077	0.110226	0.616823	0.00223096	0.307596	0.163749	0.413778	0.05558	0.369513	0.0905488	0.111541	0.621178	0.183219	0.414412
TSPAN5	blue	0.251225	0.259416	0.301571	0.172589	-0.19707	0.379375	0.361084	0.098734	0.247118	0.267545	0.519467	0.0132243	-0.0994716	0.65963	0.160238	0.476257	0.697533	0.000307939	-0.388499	0.0739697	-0.101962	0.651624	-0.0232713	0.918127	0.109687	0.627025	0.283272	0.201438	0.275543	0.214542	-0.260399	0.241835	0.392574	0.0707309
UCHL1	blue	0.251186	0.259492	-0.330753	0.132709	-0.328448	0.135595	-0.259334	0.243834	-0.331504	0.131779	0.786614	1.41493e-05	-0.416524	0.0538166	-0.516125	0.0139339	0.115326	0.609308	-0.126671	0.574301	0.225229	0.313562	0.181912	0.417807	0.368311	0.0916847	0.685155	0.000433933	0.534472	0.0103911	0.500928	0.0175624	0.321487	0.144579
PKIG	blue	-0.25118	0.259504	-0.243599	0.274636	-0.219505	0.326341	-0.0808922	0.720449	-0.00103793	0.996342	0.391968	0.0712061	0.00894215	0.968496	0.224174	0.315894	0.00990712	0.965098	0.447968	0.0365492	0.394247	0.0694331	0.27408	0.217087	0.490171	0.020565	-0.0601019	0.79048	0.0360278	0.873533	-0.0999674	0.658033	0.384331	0.0773966
EEF1B2	blue	0.250973	0.259911	-0.133109	0.554836	-0.521482	0.0128107	-0.342134	0.119105	-0.404353	0.0619717	0.851677	4.96888e-07	-0.350438	0.109835	-0.35078	0.109464	0.269355	0.225436	0.16222	0.470748	0.472001	0.0265629	0.102758	0.649071	0.375763	0.0848132	0.367347	0.0926026	0.406199	0.0606779	0.255015	0.252056	0.414053	0.0554015
RPL7A	blue	0.2509	0.260053	-0.0821491	0.716278	-0.386571	0.0755401	-0.367153	0.0927878	-0.0687764	0.761037	0.748897	6.0724e-05	-0.162239	0.470694	-0.114595	0.611593	0.350719	0.109531	-0.083438	0.712009	0.237422	0.287368	0.336715	0.12545	0.253864	0.254277	0.443594	0.038648	0.315856	0.152149	0.0741544	0.742939	0.477498	0.0246176
RPL26L1	blue	0.250605	0.260634	-0.32117	0.144998	-0.248387	0.265017	-0.297712	0.178421	-0.214365	0.338077	0.885206	4.43022e-08	0.0602846	0.789857	-0.143355	0.524484	0.32402	0.141263	-0.0639837	0.777268	0.391535	0.0715464	0.638778	0.00137514	0.379352	0.0816448	0.605677	0.00281471	0.446383	0.0372992	0.29025	0.190079	0.546123	0.00855251
LOC100190503	blue	0.250553	0.260735	-0.0522095	0.817511	-0.393631	0.0699088	-0.273518	0.218068	-0.162078	0.471141	0.907499	5.62489e-09	-0.0992614	0.660307	-0.357193	0.102691	0.53194	0.0108308	0.0136979	0.951756	0.496295	0.0188088	0.240824	0.280312	0.390239	0.0725735	0.465573	0.0289908	0.623498	0.00193306	0.262946	0.237094	0.403882	0.0623056
CRABP1	blue	0.250256	0.26132	-0.302943	0.170547	-0.29176	0.187678	-0.280372	0.20629	-0.393925	0.0696816	0.732117	0.000107366	-0.215185	0.33619	-0.557775	0.00699063	0.165017	0.463025	-0.206055	0.357576	0.268857	0.226327	0.332032	0.131129	0.214519	0.337722	0.662014	0.000790457	0.543138	0.00899579	0.390106	0.0726797	0.207755	0.353535
EXOSC1	blue	0.24998	0.261863	-0.0870195	0.70019	-0.19525	0.383879	-0.18608	0.407033	-0.27092	0.222646	0.571157	0.00549577	0.0196299	0.930905	-0.178657	0.426327	0.386956	0.0752242	-0.285234	0.198199	0.0704046	0.755544	0.471434	0.0267703	0.0288952	0.898429	0.466531	0.028618	0.340219	0.12132	0.170578	0.447871	0.33697	0.125146
CASKIN2	blue	0.24989	0.262041	0.168824	0.452623	-0.43971	0.0405899	-0.177172	0.430245	-0.185605	0.408254	0.657704	0.000878994	-0.259124	0.24423	-0.113548	0.614872	0.428445	0.0466555	0.0278436	0.902109	0.251667	0.25855	0.0392997	0.86215	0.122486	0.587111	0.22982	0.303535	0.23214	0.298542	0.0299679	0.894679	0.386692	0.0754406
PDHA1	blue	0.249806	0.262206	0.0884878	0.695363	-0.0211017	0.925738	-0.0303427	0.893369	0.173207	0.440799	0.736695	9.22887e-05	-0.0467237	0.836421	-0.0348516	0.877631	0.48905	0.0209002	0.0649932	0.773841	0.398372	0.0663096	0.312789	0.156387	0.299218	0.176129	0.50945	0.015444	0.725356	0.000133526	0.366651	0.0932693	0.550459	0.00794079
TMEM60	blue	0.249431	0.262946	-0.148553	0.509395	-0.0910372	0.68701	-0.262186	0.238501	-0.112307	0.618767	0.733439	0.000102806	0.24261	0.276651	-0.390727	0.0721854	0.433309	0.0439558	-0.131811	0.558735	0.521464	0.0128144	0.534879	0.0103218	0.263151	0.236715	0.587036	0.0040766	0.627858	0.00175719	0.365565	0.0943178	0.262277	0.238334
SF3B5	blue	0.248759	0.264277	-0.298724	0.176878	-0.282853	0.202134	-0.389314	0.0733128	-0.36008	0.0997445	0.753667	5.12304e-05	0.106251	0.637922	-0.0177861	0.937382	0.138118	0.5399	0.215815	0.334743	0.482684	0.0228885	0.643803	0.0012246	0.417713	0.0530669	0.326837	0.137638	0.229334	0.304586	0.234687	0.293123	0.53585	0.0101581
CHST12	blue	-0.24843	0.26493	0.0722346	0.749385	-0.200823	0.370178	-0.237309	0.287605	0.11947	0.59642	0.381728	0.079596	0.102929	0.648524	-0.277603	0.210996	0.359402	0.10043	0.267803	0.228223	0.561003	0.00660245	0.178535	0.426648	0.277467	0.211229	0.030076	0.894301	0.421315	0.0508434	0.13659	0.544436	0.0708702	0.753976
AK1	blue	0.248357	0.265076	-0.260798	0.241088	-0.298158	0.17774	-0.322177	0.143671	-0.140557	0.532695	0.865624	1.96671e-07	-0.00130449	0.995403	-0.30244	0.171294	0.358152	0.101705	-0.237999	0.286164	0.28215	0.203305	0.611962	0.00247153	0.397892	0.0666677	0.691174	0.000368025	0.423826	0.0493367	0.291245	0.188494	0.446191	0.0373909
SELENOM	blue	0.248342	0.265105	-0.169344	0.451213	-0.279649	0.207511	-0.337074	0.125024	0.0181372	0.936149	0.592345	0.00367667	-0.139012	0.537254	-0.495904	0.0189172	0.134141	0.551741	-0.174774	0.436612	0.21963	0.326058	0.25141	0.259054	0.499924	0.0178268	0.547343	0.00837665	0.325219	0.139712	0.323224	0.142299	0.103416	0.646967
PARK7	blue	0.248264	0.26526	0.0188761	0.933553	-0.185984	0.407281	-0.134677	0.550139	-0.0449275	0.842632	0.641369	0.00129569	-0.111511	0.621273	-0.60837	0.00266306	0.452285	0.0345667	-0.295665	0.181569	0.277783	0.210688	0.0918857	0.684238	0.173951	0.438807	0.580694	0.00460134	0.647887	0.0011128	0.305904	0.166199	0.0582548	0.796787
TPMT	blue	0.2482	0.265387	-0.239061	0.283955	-0.249247	0.263312	-0.334875	0.12766	-0.162168	0.470892	0.819468	3.07784e-06	-0.296801	0.179818	-0.285598	0.197602	0.239381	0.283292	-0.0606633	0.788565	0.307334	0.164128	0.291848	0.187539	0.356391	0.103521	0.658435	0.000863407	0.498855	0.0181115	0.497601	0.0184506	0.519564	0.0132041
MRPS9	blue	0.2467	0.268381	0.312581	0.156677	-0.433997	0.0435842	-0.0972799	0.666706	-0.111528	0.621217	0.472868	0.0262483	-0.176911	0.430936	-0.334265	0.128399	0.54251	0.00909145	-0.140484	0.532911	0.136476	0.544775	-0.0714629	0.75198	0.0100709	0.964522	0.110958	0.623016	0.25184	0.258213	-0.085443	0.705384	0.0899504	0.690567
MRPL44	blue	0.246452	0.268878	-0.0819388	0.716976	-0.295279	0.182167	-0.234162	0.294235	-0.0459355	0.839146	0.833361	1.4692e-06	-0.164993	0.463093	-0.0660359	0.770306	0.495475	0.0190369	-0.156868	0.4857	0.169823	0.449913	0.40386	0.0623208	0.273723	0.21771	0.596951	0.00335683	0.481216	0.0233679	0.247126	0.267528	0.617065	0.00221955
RAD9A	blue	0.245261	0.271273	-0.268786	0.226454	-0.169373	0.451134	-0.278972	0.208661	-0.282756	0.202295	0.678121	0.000523569	0.192169	0.391573	-0.253141	0.255678	0.204445	0.361427	-0.0538972	0.811713	0.362137	0.0976831	0.572501	0.00536161	0.163237	0.467932	0.471551	0.0267276	0.365573	0.0943102	0.267404	0.228944	0.314675	0.153772
RPL36A	blue	0.24517	0.271456	-0.181442	0.419033	-0.471604	0.0267081	-0.0149884	0.947217	-0.125826	0.576877	0.836072	1.26191e-06	-0.217897	0.329985	-0.141806	0.529022	0.334024	0.128691	-0.128442	0.568917	0.191306	0.393747	0.227012	0.309643	0.480162	0.0237169	0.429912	0.0458279	0.242345	0.277191	-0.021164	0.925519	0.426764	0.0476177
FAM43B	blue	0.244873	0.272055	-0.174263	0.437975	-0.24463	0.272546	-0.182543	0.416167	-0.0278972	0.901921	0.67645	0.000547063	0.0599356	0.791047	0.177409	0.429619	0.352821	0.107275	-0.0448171	0.843014	0.201968	0.3674	0.453856	0.0338668	0.324505	0.140634	0.346018	0.114701	0.167441	0.456389	-0.0221095	0.922202	0.549621	0.00805606
MRPS18C	blue	0.244855	0.272092	-0.210361	0.347392	-0.586029	0.00415635	-0.207196	0.354861	-0.163998	0.465831	0.841012	9.49656e-07	-0.255828	0.250495	-0.361139	0.098679	0.274482	0.216385	0.050167	0.824541	0.366988	0.0929463	0.126911	0.573571	0.580424	0.00462487	0.343381	0.117677	0.265367	0.232644	0.0387549	0.864043	0.281538	0.204329
ACOT8	blue	0.243363	0.275116	-0.127096	0.573005	-0.0907517	0.687944	-0.246896	0.267988	-0.0990336	0.661042	0.72347	0.000141745	0.0173356	0.938965	-0.16464	0.464064	0.283714	0.200705	-0.141163	0.530912	0.302142	0.171737	0.689878	0.000381432	0.367482	0.0924738	0.65588	0.000918954	0.504104	0.0167471	0.364662	0.0951956	0.505153	0.0164847
SPOCK2	blue	0.243035	0.275783	-0.378723	0.0821937	-0.133117	0.554811	-0.192383	0.391037	-0.203578	0.363511	0.85138	5.06272e-07	-0.0704166	0.755504	-0.311693	0.157921	0.150101	0.504942	-0.160318	0.476034	0.324751	0.140316	0.66245	0.000781931	0.557444	0.00703148	0.799333	8.10186e-06	0.520316	0.0130487	0.513465	0.0145206	0.48791	0.0212457
LOC100219030	blue	0.242919	0.276021	0.0997959	0.658585	-0.368508	0.0914981	-0.0138293	0.951294	0.190127	0.396723	0.612512	0.0024433	-0.18789	0.402403	0.10039	0.656673	0.5049	0.0165476	0.0702443	0.756084	0.174062	0.438513	-0.0634591	0.77905	0.367877	0.0920973	0.135154	0.548715	0.21675	0.332602	-0.0437078	0.846855	0.426982	0.0474921
CEP20	blue	0.242623	0.276625	-0.190725	0.395211	-0.328358	0.135709	-0.331487	0.131801	-0.202802	0.365382	0.825157	2.29139e-06	0.0990557	0.660971	-0.254428	0.253187	0.372348	0.0879123	0.12327	0.584704	0.535295	0.0102513	0.345296	0.11551	0.423323	0.0496356	0.363677	0.09616	0.486134	0.0217932	0.169851	0.449838	0.346943	0.11367
HEXIM1	blue	0.242461	0.276955	-0.256675	0.248875	-0.164535	0.464352	-0.295904	0.181199	-0.132246	0.557426	0.891496	2.59066e-08	0.00845371	0.970216	-0.0949361	0.674304	0.277034	0.211971	0.00678488	0.976094	0.437035	0.0419714	0.639565	0.00135059	0.489104	0.0208841	0.64617	0.00115869	0.471457	0.0267618	0.424343	0.0490311	0.637359	0.00142039
DCUN1D5	blue	0.241856	0.278192	0.38553	0.0763988	-0.0676712	0.764771	0.181117	0.419878	0.346351	0.114329	0.474837	0.0255447	0.0673861	0.765735	0.163907	0.466084	0.708601	0.000223358	-0.0580905	0.797348	0.213075	0.341062	0.016251	0.942778	0.262164	0.238543	0.149021	0.508047	0.452328	0.0345475	-0.0251967	0.911377	0.407446	0.0598155
CRLS1	blue	0.241503	0.278916	-0.161082	0.473907	-0.314303	0.154284	-0.304307	0.168535	-0.224313	0.315585	0.904029	8.00977e-09	-0.204591	0.361077	-0.22283	0.318879	0.315153	0.153114	0.209953	0.34835	0.512206	0.0148052	0.37262	0.0876626	0.487217	0.021458	0.514882	0.0142056	0.630624	0.00165282	0.451994	0.0346977	0.566451	0.00598772
MRPL21	blue	0.241267	0.279401	-0.116557	0.605467	-0.0611279	0.786982	0.0382553	0.86578	0.0743815	0.742177	0.576096	0.00501606	-0.0440541	0.845656	-0.085478	0.705269	0.152719	0.497455	-0.108813	0.629789	0.269048	0.225985	0.343116	0.11798	0.415775	0.0542936	0.495105	0.0191402	0.351272	0.108934	0.267918	0.228015	0.363793	0.0960465
CIAO2B	blue	0.24121	0.279517	-0.296229	0.180697	-0.408064	0.0593914	-0.136611	0.544373	-0.169558	0.450631	0.817828	3.3448e-06	-0.157622	0.48358	-0.40135	0.0641218	0.212961	0.341328	-0.0998914	0.658278	0.300187	0.174665	0.224242	0.315742	0.576735	0.00495663	0.507137	0.0159975	0.327717	0.136519	0.188869	0.399913	0.267569	0.228645
IFT43	blue	0.240759	0.280446	-0.20169	0.368074	-0.596299	0.00340063	-0.452352	0.0345366	-0.417789	0.0530191	0.791331	1.15572e-05	-0.286322	0.196417	-0.497177	0.0185663	0.194557	0.385603	0.232483	0.297809	0.544567	0.00878134	0.0671969	0.766375	0.52607	0.0119085	0.270059	0.224178	0.32599	0.138721	0.243533	0.274771	0.237362	0.287495
WDR61	blue	0.240305	0.281382	-0.0409314	0.856482	-0.429476	0.0460731	-0.179721	0.423531	-0.080864	0.720543	0.793855	1.03492e-05	-0.229988	0.30317	-0.199559	0.373262	0.408178	0.0593136	0.124827	0.579931	0.321073	0.145126	0.230899	0.301206	0.465719	0.0289337	0.344985	0.11586	0.439532	0.040681	0.192797	0.389998	0.421072	0.0509911
FZD2	blue	0.240077	0.281851	-0.236586	0.289119	-0.254582	0.25289	-0.204996	0.360107	-0.164377	0.464787	0.618892	0.00213476	0.0136106	0.952064	-0.368562	0.0914469	0.194503	0.385737	-0.247153	0.267475	0.299599	0.175553	0.450968	0.0351625	0.183438	0.413845	0.469389	0.0275293	0.285405	0.197918	0.210276	0.347593	0.201116	0.369466
LOC100226437	blue	0.239772	0.282483	-0.0834674	0.711912	-0.426491	0.0477758	-0.314957	0.153383	-0.111468	0.621408	0.85011	5.48181e-07	-0.127143	0.572863	-0.422668	0.0500271	0.430367	0.045574	0.12086	0.592122	0.527915	0.0115606	0.228864	0.305607	0.491284	0.0202364	0.413409	0.0558204	0.58878	0.00394142	0.298265	0.177578	0.297363	0.178955
NIPSNAP1	blue	0.239669	0.282696	-0.126139	0.575921	-0.188985	0.399618	-0.173682	0.439526	0.00275217	0.990302	0.744389	7.10692e-05	0.00999043	0.964805	-0.39493	0.068908	0.342296	0.118919	-0.325294	0.139615	0.206107	0.357453	0.560507	0.00666088	0.479765	0.0238494	0.731227	0.000110533	0.434911	0.0430937	0.289478	0.191313	0.292354	0.186741
HMCES	blue	0.237454	0.287301	0.00309962	0.989077	-0.124661	0.580437	-0.204257	0.361878	-0.228461	0.306481	0.624016	0.00191139	0.138505	0.538755	-0.175733	0.434061	0.32705	0.137367	0.326789	0.137699	0.629265	0.00170344	0.406791	0.0602674	0.416764	0.0536645	0.198708	0.375346	0.553209	0.00757181	0.39773	0.0667883	0.375041	0.0854617
LOC121468783	blue	0.236846	0.288575	-0.359168	0.100668	-0.203609	0.363436	-0.137773	0.540922	-0.248965	0.263869	0.837604	1.15659e-06	-0.0979619	0.664501	-0.172034	0.443946	0.140748	0.532133	-0.0994513	0.659695	0.345153	0.115671	0.537012	0.00996493	0.49119	0.0202641	0.643725	0.00122684	0.370327	0.0897859	0.355582	0.104363	0.525751	0.0119696
ATP5PD	blue	0.236314	0.289692	0.0649647	0.773938	-0.280105	0.20674	-0.139726	0.535144	0.0074662	0.973694	0.775886	2.20177e-05	-0.0272349	0.904239	-0.398717	0.0660532	0.619671	0.00209942	-0.243234	0.275379	0.382139	0.0792459	0.206951	0.355443	0.278803	0.208947	0.503033	0.0170185	0.58689	0.00408811	0.134617	0.550319	0.263463	0.23614
MRM3	blue	0.235748	0.290881	-0.220609	0.323853	-0.0507983	0.822367	-0.298947	0.17654	0.0725317	0.748386	0.37269	0.0875982	-0.0732391	0.74601	-0.206106	0.357455	0.0184404	0.935083	-0.113811	0.614048	0.0280342	0.901442	0.347638	0.112899	0.236896	0.288469	0.45499	0.033368	0.336364	0.125871	0.252971	0.256008	0.185229	0.409221
LOC100225453	blue	0.235721	0.290939	-0.114469	0.611987	-0.078369	0.728847	0.0658578	0.77091	-0.134204	0.551554	0.681818	0.000474659	-0.170682	0.447591	0.117973	0.601061	0.249675	0.262464	0.096377	0.669629	0.283339	0.201326	0.294007	0.184145	0.309434	0.161116	0.445786	0.0375851	0.474199	0.025771	0.35745	0.102426	0.650378	0.00104897
NKX6-1	blue	0.235697	0.290989	-0.092119	0.683476	-0.0760339	0.736644	0.249084	0.263633	0.119999	0.59478	0.367237	0.0927078	0.038989	0.863229	-0.197558	0.37817	0.357201	0.102683	-0.688764	0.000393291	-0.201696	0.368059	0.130419	0.562932	-0.00899745	0.968301	0.517779	0.0135788	0.182981	0.41503	-0.188664	0.400433	0.0502948	0.824101
ATP5MF	blue	0.235638	0.291114	-0.34918	0.111204	-0.168062	0.454697	-0.145493	0.518254	-0.124495	0.580945	0.66127	0.000805158	0.11097	0.622976	-0.0441564	0.845301	0.0990423	0.661014	-0.0669575	0.767185	0.30568	0.166525	0.587965	0.00400408	0.423735	0.0493905	0.410602	0.0576749	0.18621	0.4067	0.131833	0.55867	0.393586	0.069944
RPL15	blue	0.235575	0.291245	-0.339298	0.122397	-0.519928	0.0131287	-0.383468	0.0781205	-0.27138	0.221831	0.938846	1.0244e-10	-0.0908369	0.687665	-0.301346	0.172926	0.311746	0.157846	0.068427	0.762217	0.466557	0.0286079	0.391612	0.071486	0.557823	0.00698476	0.450412	0.0354161	0.353007	0.107076	0.184028	0.41232	0.430466	0.0455187
NDUFA8	blue	0.234588	0.293332	-0.108316	0.631365	-0.617488	0.00219966	-0.346802	0.113826	-0.23954	0.282962	0.759917	4.07644e-05	-0.0551535	0.807403	-0.441117	0.0398779	0.346027	0.11469	0.0992469	0.660354	0.423659	0.0494359	0.163264	0.467859	0.470709	0.0270374	0.211081	0.345707	0.178444	0.426887	-0.0391041	0.862829	0.138435	0.538961
SUMO2	blue	0.234431	0.293665	0.0374743	0.868497	-0.249047	0.263707	-0.28158	0.204259	-0.0479181	0.832296	0.887448	3.67246e-08	-0.0695027	0.758585	-0.131454	0.55981	0.525839	0.0119527	0.124594	0.580644	0.543188	0.0089882	0.399507	0.0654694	0.436275	0.0423703	0.487834	0.0212688	0.65238	0.000999951	0.388625	0.0738675	0.6067	0.00275625
RPL30	blue	0.234203	0.294147	-0.259007	0.244451	-0.607225	0.00272665	-0.409646	0.0583171	-0.321954	0.143964	0.778771	1.95957e-05	-0.0125189	0.955905	-0.346871	0.113749	0.293193	0.18542	0.150329	0.504289	0.480521	0.0235977	0.346721	0.113917	0.47024	0.0272114	0.198469	0.375932	0.191371	0.393582	0.0353913	0.87575	0.229971	0.303208
PGRMC2	blue	0.233454	0.295739	-0.043526	0.847485	-0.0625317	0.782203	0.113582	0.614765	-0.0664727	0.768827	0.781658	1.74085e-05	-0.297917	0.178108	-0.154733	0.491732	0.427311	0.0473033	-0.252696	0.256542	0.159651	0.477895	0.275266	0.215023	0.301251	0.173068	0.750944	5.64773e-05	0.711797	0.000203029	0.487258	0.0214455	0.588004	0.00400103
COQ5	blue	0.23343	0.295789	-0.251888	0.258118	-0.314629	0.153834	-0.40947	0.0584356	-0.320852	0.145419	0.768998	2.88878e-05	-0.21638	0.333447	-0.341968	0.119295	0.177374	0.42971	0.226177	0.311475	0.494496	0.0193117	0.208731	0.351227	0.325058	0.13992	0.395364	0.0685766	0.5491	0.00812849	0.464251	0.029511	0.376704	0.0839741
RTRAF	blue	0.233202	0.296275	0.211685	0.344296	-0.221042	0.322879	-0.1713	0.445925	-0.0735452	0.744982	0.704246	0.000253872	0.0678205	0.764266	-0.255779	0.25059	0.665032	0.000733088	0.055806	0.805167	0.480407	0.0236354	0.214004	0.338913	0.370997	0.0891623	0.347817	0.112702	0.625977	0.00183132	0.226963	0.30975	0.341752	0.119545
KLF2	blue	-0.23297	0.296769	-0.0606661	0.788556	-0.332867	0.130103	-0.108864	0.62963	0.117124	0.603701	0.461495	0.03062	-0.0382442	0.865819	-0.247809	0.266166	0.491074	0.0202981	-0.142767	0.526206	0.26062	0.24142	-0.0158002	0.944363	0.0374128	0.868711	0.199457	0.37351	0.293459	0.185003	-0.113334	0.615541	0.0882384	0.696182
RPS6KB2	blue	0.232082	0.298667	-0.20883	0.350993	-0.169335	0.451236	-0.295123	0.182409	-0.351169	0.109044	0.802977	6.85555e-06	-0.0174856	0.938438	-0.235198	0.292042	0.21549	0.335488	0.0267869	0.905807	0.435372	0.0428482	0.639375	0.00135647	0.442568	0.039154	0.617479	0.00220009	0.436973	0.0420038	0.470651	0.0270588	0.528648	0.0114249
PNPLA4	blue	0.231701	0.299484	-0.0736965	0.744475	0.12278	0.586208	-0.152026	0.499432	0.0520743	0.817977	0.525919	0.0119375	0.0995481	0.659384	0.0654981	0.772129	0.170841	0.447161	-0.0924036	0.682548	0.29807	0.177874	0.496268	0.0188163	0.105706	0.639655	0.524221	0.0122657	0.360543	0.0992773	0.376122	0.0844923	0.480245	0.0236891
UQCRH	blue	0.231579	0.299745	-0.125839	0.576838	-0.291789	0.187633	0.21751	0.330867	-0.323816	0.141528	0.601053	0.00309199	0.0550821	0.807648	-0.0338344	0.881178	0.282327	0.20301	-0.0355075	0.875346	0.321073	0.145127	0.205656	0.358528	0.343921	0.117064	0.15742	0.484149	0.132561	0.556481	-0.142306	0.527557	0.294764	0.182965
ATP5MJ	blue	0.231356	0.300223	-0.263512	0.236049	-0.487677	0.0213168	-0.18835	0.401233	-0.193721	0.387687	0.840084	1.00246e-06	-0.0781021	0.729737	-0.417521	0.0531871	0.320951	0.145288	-0.0283468	0.900348	0.411799	0.0568781	0.142934	0.525716	0.434724	0.0431937	0.373718	0.0866596	0.354316	0.105691	0.044979	0.842454	0.194815	0.384959
POLR2F	blue	0.231236	0.300481	-0.0173218	0.939014	-0.3566	0.103304	-0.379897	0.0811713	-0.0342254	0.879814	0.899178	1.28472e-08	-0.086372	0.702321	-0.130633	0.562286	0.484365	0.0223493	0.221086	0.322779	0.505604	0.0163727	0.346692	0.113949	0.480938	0.0234595	0.40695	0.0601571	0.538973	0.00964589	0.31129	0.158488	0.562146	0.00646932
GPALPP1	blue	0.231004	0.30098	0.188703	0.400334	-0.131111	0.560845	-0.0321204	0.887159	0.142541	0.526869	0.672132	0.000611977	-0.153412	0.495481	0.266736	0.230153	0.407611	0.0597017	0.19758	0.378117	0.316845	0.150799	0.319986	0.146571	0.594334	0.00353553	0.313991	0.154716	0.345729	0.115024	0.240001	0.282009	0.747652	6.3442e-05
SUMO1	blue	0.229953	0.303247	-0.181818	0.418052	-0.104459	0.643634	-0.24584	0.270108	-0.278082	0.210176	0.855265	3.95104e-07	-0.0172257	0.939352	-0.200852	0.370108	0.321912	0.144019	0.185264	0.409132	0.572364	0.00537522	0.556372	0.0071652	0.472394	0.0264198	0.587434	0.00404538	0.727201	0.000125891	0.651808	0.00101375	0.590696	0.00379717
IRS4	blue	0.228872	0.305588	-0.071498	0.751862	-0.467686	0.0281741	-0.125606	0.577549	-0.187788	0.402665	0.753773	5.10361e-05	0.0744418	0.741975	-0.143233	0.524843	0.517061	0.013732	0.00331944	0.988303	0.381998	0.0793658	0.160711	0.474939	0.338678	0.123124	0.178402	0.426998	0.201569	0.368365	-0.0779491	0.730247	0.312815	0.156351
CLN6	blue	-0.22689	0.30991	-0.289132	0.191869	-0.0430481	0.84914	-0.162548	0.469837	-0.125555	0.577706	0.482966	0.0227974	0.133215	0.554517	-0.399798	0.0652547	0.144671	0.520644	0.0639431	0.777405	0.458329	0.0319342	0.402694	0.0631529	0.23842	0.285288	0.430431	0.0455379	0.430331	0.0455941	0.441985	0.0394434	0.109806	0.62665
PTRH2	blue	0.226479	0.310811	0.0495471	0.826677	-0.335188	0.127282	-0.00439429	0.984516	-0.219084	0.327292	0.467094	0.028401	0.0891239	0.693276	-0.0726524	0.747981	0.318371	0.148734	-0.010009	0.964739	0.230191	0.302733	0.294033	0.184105	0.258205	0.245967	0.0749445	0.740291	0.0376049	0.868043	-0.115566	0.608558	0.193082	0.389286
LOC105758733	blue	-0.226394	0.310998	-0.341661	0.11965	-0.4191	0.0522019	-0.372783	0.087513	-0.406163	0.0607031	0.538894	0.00965844	-0.138692	0.538201	-0.374553	0.0859023	0.0984555	0.662907	0.283847	0.200486	0.464372	0.0294632	0.026818	0.905698	0.309748	0.16067	0.13607	0.545985	0.275808	0.214084	0.172384	0.443006	0.109297	0.62826
LRRC73	blue	0.226195	0.311435	0.205459	0.358999	0.0920592	0.683671	-0.00712971	0.974879	0.217661	0.330523	0.616751	0.00223441	-0.171078	0.446521	0.0338334	0.881182	0.519125	0.0132954	-0.216516	0.333135	0.0628698	0.781053	0.446638	0.0371777	0.220355	0.324424	0.701672	0.000273545	0.679459	0.000505395	0.504041	0.0167629	0.654878	0.00094154
FKBP11	blue	0.226067	0.311716	-0.386278	0.0757808	-0.371279	0.0888997	-0.466369	0.0286807	-0.256335	0.249524	0.65545	0.00092859	-0.113134	0.616172	-0.490141	0.0205739	-0.0468418	0.836013	0.16516	0.462633	0.53208	0.0108059	0.283872	0.200443	0.518473	0.0134321	0.354041	0.105981	0.327303	0.137045	0.337363	0.124679	0.131697	0.559077
DDX54	blue	0.225977	0.311915	-0.14993	0.505432	-0.0898634	0.690852	-0.260312	0.241997	-0.183883	0.412694	0.715235	0.000182969	0.00703934	0.975197	0.0516868	0.819309	0.192501	0.390741	0.210501	0.347064	0.50865	0.0156336	0.597508	0.00331982	0.521586	0.0127898	0.446634	0.0371798	0.371425	0.0887647	0.407275	0.0599335	0.66492	0.000735141
ANAPC15	blue	0.225787	0.312333	-0.149124	0.507751	-0.310621	0.159432	-0.231371	0.300191	-0.194742	0.385141	0.851993	4.87061e-07	-0.0471941	0.834796	-0.0784595	0.728545	0.386142	0.0758926	0.0128992	0.954567	0.409396	0.0584859	0.345056	0.11578	0.285478	0.197799	0.446422	0.0372809	0.423534	0.0495103	0.166159	0.459893	0.535252	0.0102587
RPS25	blue	0.225479	0.31301	-0.199311	0.373867	-0.568014	0.0058205	-0.35514	0.104825	-0.184554	0.410961	0.942287	5.82361e-11	-0.238672	0.284763	-0.306189	0.165784	0.356579	0.103326	0.115241	0.609574	0.455731	0.0330458	0.238862	0.284369	0.553156	0.00757884	0.412025	0.0567291	0.385366	0.0765345	0.193628	0.387919	0.440868	0.0400032
CFAP20	blue	0.225329	0.31334	-0.237759	0.286666	-0.473248	0.0261111	-0.353408	0.106651	-0.193129	0.389167	0.920379	1.32642e-09	-0.162722	0.469357	-0.32633	0.138285	0.318511	0.148546	0.0606808	0.788506	0.451391	0.0349702	0.424811	0.0487555	0.562539	0.00642402	0.488368	0.0211064	0.42288	0.0499003	0.273569	0.217978	0.463049	0.0299909
HNRNPA1	blue	0.225272	0.313467	-0.291976	0.187336	-0.111734	0.620569	-0.352849	0.107244	-0.182845	0.415382	0.78116	1.777e-05	0.0781225	0.729668	0.0253286	0.910915	0.226117	0.311607	0.037703	0.867701	0.39396	0.0696542	0.718125	0.000167458	0.354549	0.105445	0.554259	0.00743482	0.406066	0.0607702	0.40098	0.0643908	0.646648	0.00114575
TMEM50A	blue	0.225219	0.313584	-0.145646	0.51781	-0.300613	0.174024	-0.218127	0.329463	-0.378175	0.082674	0.751119	5.61267e-05	0.0874387	0.69881	-0.245286	0.271223	0.233532	0.295573	0.195074	0.384316	0.65933	0.000844656	0.397606	0.0668812	0.319358	0.147409	0.242181	0.277527	0.344716	0.116163	0.197313	0.378775	0.353072	0.107007
TRAPPC2L	blue	0.224901	0.314285	0.0482125	0.83128	-0.162926	0.468792	0.1771	0.430434	-0.203381	0.363986	0.534836	0.0103292	-0.114956	0.610465	-0.0653555	0.772612	0.31229	0.157084	0.0578532	0.79816	0.205911	0.35792	0.149021	0.508046	0.332468	0.130592	0.304498	0.168254	0.344822	0.116044	0.219493	0.326367	0.348347	0.112117
SSU72	blue	0.224828	0.314446	0.18097	0.420265	0.0135682	0.952213	-0.0370589	0.869943	0.153463	0.495338	0.742661	7.54226e-05	-0.0185594	0.934665	0.0810293	0.719994	0.520826	0.0129442	0.19967	0.372989	0.550791	0.00789542	0.357258	0.102624	0.422262	0.050271	0.447086	0.0369654	0.69523	0.000328642	0.504101	0.0167479	0.670457	0.000638877
TMX2	blue	0.224342	0.315522	-0.235172	0.292097	-0.180033	0.422714	-0.31538	0.152802	-0.0757005	0.73776	0.810511	4.80046e-06	-0.0195391	0.931224	-0.391591	0.071502	0.237915	0.28634	-0.0292346	0.897243	0.435784	0.0426293	0.5485	0.0082126	0.587591	0.00403313	0.666741	0.0007022	0.571411	0.00547025	0.468358	0.0279179	0.360438	0.0993834
LMO4	blue	-0.22393	0.316435	-0.0453998	0.840998	-0.391305	0.0717277	0.0787872	0.727453	0.209828	0.348643	0.413363	0.0558507	0.0344777	0.878935	0.153258	0.495919	0.39451	0.0692305	0.251595	0.258691	0.283576	0.200934	0.0380594	0.866462	0.477057	0.0247695	-0.159784	0.477525	0.0810727	0.71985	-0.333446	0.129394	0.243122	0.275607
UEVLD	blue	0.223228	0.317994	-0.0628475	0.781129	-0.0175661	0.938155	0.179724	0.423525	-0.274792	0.215845	0.380247	0.0808685	-0.0280163	0.901504	0.171485	0.445424	0.0803424	0.722277	0.0165563	0.941704	0.21334	0.340449	0.301007	0.173434	0.259614	0.243308	0.169582	0.450567	0.106314	0.637722	0.192959	0.389592	0.464117	0.0295643
UBE2M	blue	0.222668	0.319242	-0.324685	0.140401	-0.405614	0.0610854	-0.277671	0.21088	-0.13536	0.548099	0.785866	1.46038e-05	-0.192593	0.39051	-0.121483	0.590201	0.0989105	0.661439	0.0139495	0.950871	0.199139	0.374289	0.417545	0.0531719	0.531915	0.0108352	0.465603	0.0289789	0.197154	0.379167	0.138621	0.538409	0.457924	0.0321054
LOC100190507	blue	0.22261	0.31937	-0.203539	0.363605	0.00920619	0.967566	-0.214827	0.337014	-0.153483	0.495281	0.755334	4.82329e-05	0.174789	0.436572	-0.12489	0.579738	0.316759	0.150916	-0.129991	0.564226	0.416111	0.0540793	0.818041	3.30893e-06	0.401239	0.0642022	0.691215	0.000367603	0.55138	0.00781566	0.495	0.0191697	0.570561	0.00555621
CCDC50	blue	0.22161	0.321605	0.424881	0.0487142	0.0353544	0.875879	-0.0871489	0.699764	0.180026	0.422732	0.446385	0.0372985	0.368179	0.0918097	-0.0660332	0.770315	0.647486	0.00112338	0.0194197	0.931643	0.517296	0.0136819	0.215289	0.335949	0.0435714	0.847327	0.13231	0.557236	0.41801	0.0528803	0.0554859	0.806264	0.22204	0.320642
TPT1	blue	0.22159	0.321651	-0.0395767	0.861187	-0.501323	0.0174591	-0.358505	0.101344	-0.0389859	0.86324	0.875921	9.26473e-08	-0.177895	0.428336	-0.313595	0.155265	0.546383	0.00851474	-0.019583	0.93107	0.345364	0.115433	0.188798	0.400092	0.282744	0.202316	0.415702	0.0543397	0.513689	0.0144704	0.134428	0.550884	0.377328	0.0834202
PPIB	blue	0.220971	0.323039	-0.266183	0.231158	-0.365169	0.0947016	-0.370256	0.0898522	-0.229298	0.304664	0.910347	4.16438e-09	-0.0235201	0.917254	-0.134613	0.550331	0.281278	0.204766	0.123426	0.584223	0.517321	0.0136765	0.533899	0.0104893	0.591699	0.00372349	0.474695	0.0255949	0.348863	0.111551	0.264631	0.233992	0.574458	0.00517113
PRPF38A	blue	-0.220821	0.323375	-0.219109	0.327236	0.0704629	0.755348	0.0026264	0.990745	0.0297088	0.895585	0.708973	0.000220907	0.091646	0.685021	0.13178	0.55883	0.319686	0.146971	0.211465	0.344809	0.565073	0.00613855	0.560505	0.00666108	0.540569	0.00939238	0.498693	0.0181552	0.598399	0.00326124	0.564207	0.00623491	0.721042	0.000152966
DNMT1	blue	0.220543	0.324	-0.150029	0.505148	-0.157711	0.483331	0.0266315	0.906351	0.028628	0.899364	0.587874	0.00401111	-0.132255	0.557398	0.245894	0.269998	0.174603	0.437067	-0.00175532	0.993814	0.108562	0.630584	0.432151	0.044587	0.443328	0.038779	0.401434	0.0640607	0.161382	0.473074	0.150018	0.50518	0.636743	0.00144043
ECI1	blue	0.220458	0.324191	-0.105489	0.640348	-0.00435861	0.984641	-0.327835	0.13637	-0.318067	0.149144	0.692071	0.000358982	0.321414	0.144676	-0.121737	0.589416	0.255118	0.251859	0.257766	0.2468	0.703829	0.000256971	0.716015	0.000178667	0.372273	0.0879817	0.398587	0.0661499	0.436987	0.0419965	0.510926	0.0150992	0.478667	0.0242192
AUP1	blue	0.22034	0.324458	-0.142012	0.52842	-0.18974	0.397701	-0.0606134	0.788736	-0.12561	0.577536	0.795411	9.66087e-06	0.149419	0.506902	-0.0329528	0.884254	0.389856	0.0728792	0.00340892	0.987988	0.44705	0.0369821	0.5887	0.0039475	0.526624	0.0118032	0.445031	0.0379484	0.358281	0.101573	0.198533	0.375775	0.515782	0.0140084
NDUFS7	blue	0.220029	0.325159	-0.275311	0.214946	-0.273176	0.218668	-0.202277	0.366652	-0.154355	0.492803	0.821241	2.81046e-06	0.213405	0.340297	-0.219883	0.325488	0.296447	0.180361	-0.000510538	0.998201	0.493705	0.0195363	0.644517	0.00120439	0.602474	0.00300445	0.449179	0.0359845	0.319945	0.146625	0.169955	0.449555	0.377685	0.0831047
TPM4	blue	0.219407	0.326563	0.154515	0.49235	-0.131955	0.558302	-0.286985	0.195338	-0.133389	0.553995	0.716906	0.000173855	-0.043224	0.848531	-0.193586	0.388025	0.432479	0.0444078	0.342659	0.118502	0.672409	0.000607626	0.246509	0.268763	0.412356	0.0565105	0.327075	0.137336	0.65592	0.000918057	0.45317	0.0341709	0.47329	0.0260962
HECTD3	blue	0.219185	0.327064	0.190117	0.396748	-0.0804313	0.721981	-0.220375	0.324378	0.151144	0.501954	0.643162	0.00124298	0.136453	0.544844	-0.137567	0.541534	0.614922	0.00232261	-0.1828	0.415498	0.226217	0.311387	0.489248	0.0208409	0.172031	0.443956	0.504058	0.0167587	0.538825	0.00966953	0.238881	0.28433	0.411353	0.0571742
RPL22	blue	0.219099	0.327259	-0.290738	0.189301	-0.411849	0.0568455	-0.367525	0.0924324	-0.174147	0.438284	0.892499	2.37111e-08	0.0575543	0.799182	-0.170568	0.4479	0.347439	0.11312	0.0439276	0.846094	0.472944	0.0262208	0.533383	0.0105784	0.516449	0.0138637	0.43984	0.0405241	0.313949	0.154775	0.15479	0.49157	0.479142	0.0240585
KPNB1	blue	0.218369	0.328914	-0.272222	0.220345	-0.141664	0.529441	-0.369866	0.0902174	-0.385148	0.0767156	0.795699	9.53816e-06	0.0017273	0.993913	-0.152698	0.497515	0.125499	0.577876	0.170966	0.446824	0.526294	0.0118658	0.685038	0.000435299	0.46133	0.0306876	0.542295	0.00912445	0.449958	0.0356245	0.556604	0.00713606	0.600568	0.00312235
ZNF830	blue	0.218261	0.329159	0.209788	0.348738	0.206838	0.35571	0.15668	0.486231	0.116481	0.605705	0.641748	0.00128438	0.0591856	0.793607	-0.0374452	0.868599	0.613159	0.00241038	-0.257395	0.247504	0.296638	0.180068	0.34499	0.115855	0.125134	0.57899	0.650329	0.00105019	0.751542	5.52874e-05	0.439746	0.0405718	0.537735	0.00984626
DHPS	blue	0.217973	0.329813	-0.214755	0.33718	-0.0327693	0.884894	-0.210986	0.345928	-0.0894301	0.692272	0.712238	0.000200354	0.175326	0.435141	-0.00343903	0.987881	0.162025	0.471289	0.0793743	0.725497	0.399877	0.0651974	0.721544	0.000150582	0.593292	0.00360892	0.552422	0.00767596	0.34139	0.119962	0.356457	0.103453	0.552336	0.00768748
SSNA1	blue	0.217651	0.330545	0.147353	0.512861	-0.0534429	0.813273	-0.214608	0.337519	-0.479418	0.0239657	0.430622	0.0454317	0.0521036	0.817876	-0.0639979	0.777219	0.177155	0.430289	0.456694	0.0326301	0.598841	0.00323253	0.226156	0.31152	0.0879985	0.69697	0.0571644	0.800516	0.360642	0.0991778	0.35829	0.101564	0.338156	0.12374
SCRIB	blue	0.217589	0.330688	-0.123023	0.585462	-0.107852	0.632835	0.0898692	0.690833	-0.0360916	0.873311	0.640462	0.00132305	-0.223812	0.316697	0.109091	0.62891	0.0980308	0.664279	0.102883	0.648672	0.302686	0.170929	0.255872	0.250411	0.508106	0.0157638	0.400312	0.0648779	0.278378	0.209671	0.290409	0.189825	0.573759	0.00523855
TAFA3	blue	0.21754	0.330799	-0.243446	0.274948	0.0738192	0.744063	0.0614037	0.786043	0.0212638	0.925169	0.346184	0.114516	0.209494	0.349428	-0.104853	0.642376	0.130925	0.561404	-0.421466	0.0507518	-0.0411985	0.855555	0.61765	0.00219207	0.158522	0.481055	0.526094	0.0119039	0.176707	0.431477	0.0929955	0.680618	0.172685	0.442198
SELENOS	blue	0.217046	0.331925	-0.18934	0.398717	-0.513238	0.0145716	-0.198356	0.376208	-0.3069	0.164755	0.626734	0.00180118	-0.302151	0.171725	-0.186358	0.40632	0.193852	0.38736	0.201836	0.367718	0.277871	0.210537	-0.0299211	0.894842	0.262371	0.238158	0.0824819	0.715175	0.262381	0.23814	-0.0445846	0.843819	0.266479	0.230619
AKIRIN2	blue	0.2164	0.333401	-0.202015	0.367286	-0.568934	0.00572385	-0.240718	0.280529	-0.24613	0.269525	0.799451	8.0584e-06	-0.594979	0.00349078	-0.116961	0.604209	0.170056	0.449283	0.186262	0.406568	0.187728	0.402817	0.0359025	0.873969	0.434074	0.0435425	0.339404	0.122272	0.296187	0.180763	0.236195	0.289941	0.561868	0.00650143
RPL8	blue	0.216164	0.333941	-0.333219	0.129672	-0.36399	0.0958534	-0.360449	0.0993716	-0.289116	0.191894	0.919426	1.48803e-09	0.0357574	0.874475	-0.21777	0.330274	0.311787	0.157789	0.0992745	0.660265	0.563045	0.00636618	0.538823	0.00966996	0.458491	0.031866	0.47316	0.0261428	0.413693	0.0556351	0.320221	0.146257	0.505421	0.0164181
SPTSSA	blue	-0.215657	0.335104	-0.231969	0.298908	-0.00036986	0.998697	-0.172823	0.441828	0.0140155	0.950639	0.633686	0.00154344	0.277483	0.211201	0.131202	0.560571	0.346277	0.114411	0.25765	0.24702	0.634064	0.00153038	0.563688	0.00629324	0.414753	0.0549492	0.311626	0.158015	0.506121	0.0162455	0.337657	0.124331	0.574803	0.00513814
EXOSC8	blue	0.215069	0.336455	-0.00404576	0.985744	-0.409416	0.0584723	-0.0969136	0.667892	-0.228499	0.3064	0.803057	6.83014e-06	-0.256484	0.249241	-0.124691	0.580346	0.391849	0.0712992	0.0447073	0.843394	0.379743	0.081305	0.223456	0.317487	0.351756	0.108413	0.350044	0.110263	0.37445	0.085995	0.120327	0.593766	0.518615	0.0134022
RPS24	blue	0.215055	0.336488	-0.153564	0.495051	-0.535444	0.0102263	-0.275688	0.214293	-0.266172	0.231178	0.875855	9.31198e-08	-0.0937316	0.67822	-0.410155	0.0579741	0.495984	0.0188951	-0.0597974	0.791519	0.416502	0.0538309	0.188128	0.401797	0.265294	0.232779	0.375744	0.0848307	0.44352	0.0386844	0.0819979	0.71678	0.27194	0.220842
MTRES1	blue	0.21491	0.336822	0.0753005	0.739099	-0.577175	0.00491606	-0.230908	0.301186	-0.16655	0.458822	0.62638	0.00181524	-0.317972	0.149272	-0.311254	0.158538	0.425038	0.048622	0.0525875	0.816212	0.200593	0.370738	-0.211998	0.343566	0.222891	0.318744	0.116697	0.60503	0.231771	0.299334	-0.0831431	0.712985	0.183592	0.413445
NUDT3	blue	0.213685	0.33965	0.0477474	0.832886	-0.424092	0.0491793	-0.0992152	0.660456	0.150425	0.504013	0.635529	0.00148062	-0.483782	0.0225351	0.169182	0.451651	0.354178	0.105836	0.0912652	0.686265	0.0343245	0.879469	-0.0117611	0.958572	0.291881	0.187487	0.235207	0.292022	0.292364	0.186724	-0.00364845	0.987144	0.572649	0.00534705
ARL1	blue	0.213504	0.340067	-0.0133337	0.953038	-0.284117	0.200038	-0.2315	0.299914	-0.0534538	0.813236	0.821864	2.72151e-06	-0.273802	0.217572	-0.388102	0.0742907	0.444207	0.0383486	-0.0747162	0.741056	0.310378	0.159776	0.271348	0.221889	0.375548	0.0850058	0.620274	0.00207243	0.681101	0.00048382	0.454773	0.0334629	0.430564	0.0454639
SOCS4	blue	0.213468	0.340151	0.282344	0.202982	-0.0755265	0.738342	0.206904	0.355554	0.240744	0.280477	0.569217	0.00569433	0.0050628	0.98216	-0.0778317	0.730638	0.5515	0.00779938	-0.180085	0.422579	0.253457	0.255065	0.102408	0.650192	0.18385	0.412779	0.351549	0.108635	0.489965	0.0206262	0.0596094	0.79216	0.305614	0.166622
LOC115491796	blue	0.213246	0.340666	-0.177038	0.430601	0.102434	0.65011	-0.0468734	0.835904	-0.124554	0.580767	0.306228	0.165728	0.163898	0.466108	-0.0734891	0.745171	-0.0983468	0.663258	-0.0371852	0.869503	0.238851	0.284391	0.421875	0.0505045	0.295792	0.181372	0.3189	0.148024	0.0695769	0.758335	0.274893	0.21567	0.181023	0.420125
MPND	blue	0.213012	0.34121	0.057128	0.80064	-0.125905	0.576636	0.095602	0.672142	0.196839	0.379944	0.435524	0.0427674	-0.307221	0.16429	0.015543	0.945267	0.196134	0.381686	-0.136793	0.543832	-0.0476434	0.833244	0.125214	0.578747	0.186338	0.406373	0.334928	0.127596	0.289861	0.190699	0.164026	0.465755	0.368873	0.0911527
PRDX3	blue	-0.212544	0.342296	-0.31549	0.15265	0.020791	0.926829	0.179257	0.424751	0.133126	0.554784	0.412511	0.0564088	0.26037	0.241889	-0.167038	0.457489	0.172666	0.44225	-0.0825887	0.714821	0.382506	0.0789338	0.374803	0.0856764	0.515953	0.0139712	0.356997	0.102893	0.355908	0.104023	0.122574	0.586842	0.1015	0.653107
TRAF3IP1	blue	0.212236	0.343012	-0.211197	0.345436	-0.150515	0.503753	-0.269142	0.225816	-0.245952	0.269882	0.439009	0.0409487	0.0450678	0.842147	0.0191824	0.932477	-0.116721	0.604955	0.597905	0.00329364	0.69044	0.000375568	0.290382	0.189868	0.555237	0.00730902	-0.0115577	0.959288	0.219175	0.327086	0.265795	0.231864	0.308295	0.162745
DNAJC15	blue	-0.211354	0.345069	-0.0483599	0.830771	-0.185811	0.407724	-0.153691	0.494689	0.262443	0.238026	0.586042	0.00415539	-0.132288	0.557302	0.0130155	0.954157	0.403343	0.0626887	0.176532	0.43194	0.340801	0.120643	0.182192	0.417079	0.393464	0.070038	0.310078	0.160202	0.476885	0.0248288	0.195889	0.382294	0.476269	0.0250426
SYS1	blue	0.211193	0.345445	-0.199559	0.37326	-0.190824	0.39496	-0.122587	0.586802	-0.131803	0.55876	0.666697	0.000702987	0.0914635	0.685617	-0.141594	0.529645	0.358894	0.100947	-0.0947283	0.674979	0.261367	0.240026	0.455983	0.0329366	0.220721	0.3236	0.426314	0.0478784	0.464136	0.0295568	0.234822	0.292837	0.345234	0.11558
PRPF4	blue	0.210266	0.347616	-0.0821878	0.71615	-0.0184483	0.935056	-0.252494	0.256937	0.0535423	0.812932	0.648667	0.00109247	0.345933	0.114796	0.160856	0.474537	0.345128	0.115699	0.235633	0.291124	0.576701	0.00495978	0.686066	0.00042334	0.544524	0.00878775	0.314026	0.154668	0.367707	0.0922593	0.226894	0.309901	0.545231	0.00868303
TPI1	blue	0.20989	0.348497	-0.0698673	0.757355	-0.176818	0.43118	-0.115214	0.609658	0.0150011	0.947173	0.706391	0.000238417	-0.103646	0.646232	-0.538534	0.00971654	0.485505	0.0219896	-0.427391	0.0472572	0.190176	0.396599	0.196361	0.381125	0.21901	0.32746	0.711309	0.000206026	0.647596	0.00112046	0.330094	0.13353	0.176195	0.432834
ETFA	blue	0.209662	0.349033	-0.160392	0.475829	-0.278576	0.209334	-0.175223	0.435416	-0.25554	0.251048	0.843804	8.05226e-07	-0.193917	0.387198	-0.434192	0.0434789	0.348528	0.111918	-0.189184	0.399113	0.351157	0.109058	0.324281	0.140925	0.299161	0.176216	0.65788	0.000875218	0.525592	0.012	0.426109	0.0479971	0.394863	0.0689593
BLOC1S2	blue	0.209529	0.349347	0.0870017	0.700248	-0.266694	0.230229	-0.17723	0.430092	0.0245678	0.913581	0.63413	0.00152809	0.133249	0.554416	-0.222366	0.319915	0.469531	0.0274757	-0.00678137	0.976106	0.395682	0.0683338	0.15634	0.48719	0.238956	0.284174	0.184528	0.411028	0.387909	0.0744475	-0.0424543	0.851199	0.192669	0.390321
ESPN	blue	0.208663	0.351388	-0.355155	0.104809	-0.335713	0.12665	-0.374192	0.0862285	-0.389981	0.0727789	0.767744	3.03229e-05	0.221079	0.322796	-0.415707	0.054337	0.166929	0.457787	0.104946	0.642079	0.600404	0.00313269	0.566813	0.00594868	0.534507	0.0103851	0.348682	0.11175	0.294708	0.183052	0.227505	0.308565	0.206966	0.355406
PSMC5	blue	0.208183	0.352521	-0.239382	0.283289	-0.181603	0.418613	-0.31839	0.148708	-0.136897	0.543523	0.890262	2.88554e-08	-0.0516145	0.819558	-0.187599	0.403147	0.303583	0.169601	-0.0414112	0.854817	0.402784	0.0630886	0.638948	0.00136982	0.512451	0.0147495	0.708078	0.000226842	0.553823	0.00749141	0.454844	0.0334321	0.589178	0.00391103
UNC50	blue	0.207368	0.354453	0.00319755	0.988732	-0.252723	0.256491	-0.279956	0.206992	-0.146302	0.515903	0.732276	0.000106808	0.213306	0.340527	-0.381567	0.0797334	0.610103	0.00256914	-0.172234	0.443411	0.429258	0.0461957	0.341602	0.119717	0.0243971	0.914179	0.413349	0.0558598	0.549806	0.00803056	0.123808	0.58305	0.200752	0.370352
LOC100190094	blue	0.207275	0.354674	-0.166425	0.459165	-0.241753	0.278404	-0.0567896	0.801798	0.0429035	0.849642	0.738091	8.80734e-05	0.0341791	0.879976	-0.186385	0.406251	0.508053	0.0157764	-0.425487	0.0483594	0.0779888	0.730114	0.346556	0.114101	0.320166	0.146331	0.613048	0.00241597	0.378972	0.0819757	-0.00367242	0.987059	0.346032	0.114685
WDSUB1	blue	0.20623	0.357159	0.188062	0.401965	0.0466111	0.83681	-0.113685	0.614443	-0.0753039	0.739087	0.471392	0.0267859	-0.136458	0.544828	0.053854	0.811862	0.157623	0.483577	0.409119	0.0586734	0.508793	0.0155997	0.28435	0.199653	0.446815	0.0370937	0.253353	0.255267	0.461546	0.030599	0.504185	0.0167267	0.540696	0.00937244
PPM1D	blue	0.205588	0.358689	-0.0917575	0.684656	-0.0972585	0.666775	-0.280355	0.206319	0.276182	0.213439	0.72554	0.000132749	0.0172623	0.939223	0.0161611	0.943094	0.315859	0.152145	0.133633	0.553263	0.408931	0.0588006	0.466376	0.0286782	0.578487	0.00479671	0.491916	0.0200517	0.472417	0.0264115	0.293187	0.18543	0.525792	0.0119617
CMBL	blue	0.205461	0.358994	0.0558972	0.804854	-0.378295	0.0825687	0.0840662	0.709931	-0.28087	0.205451	0.632868	0.00157204	-0.260242	0.242129	-0.187842	0.402526	0.321502	0.14456	0.0361006	0.873279	0.24809	0.265607	-0.00751188	0.973533	0.359491	0.10034	0.220787	0.323451	0.288181	0.193399	0.0386847	0.864287	0.302897	0.170616
LOC100190105	blue	0.205321	0.359327	0.0210959	0.925758	-0.0519613	0.818365	-0.0834925	0.711829	-0.00395309	0.98607	0.686414	0.000419359	-0.136057	0.546024	-0.0101346	0.964297	0.37643	0.0842176	0.0111777	0.960625	0.321499	0.144564	0.34134	0.120019	0.127253	0.57253	0.523053	0.0124958	0.591904	0.00370861	0.364524	0.0953307	0.552784	0.00762789
ACTL6B	blue	0.205134	0.359776	-0.20146	0.36863	-0.113429	0.615245	-0.0920781	0.68361	-0.0792552	0.725894	0.742109	7.68627e-05	-0.0265966	0.906474	-0.151215	0.50175	0.311112	0.158738	-0.180727	0.420899	0.239394	0.283265	0.581613	0.00452202	0.533013	0.0106425	0.668251	0.000675858	0.376979	0.0837298	0.42	0.0516468	0.525984	0.011925
BCAS2	blue	0.204887	0.360366	-0.427059	0.0474477	-0.589278	0.00390348	-0.389639	0.0730524	-0.510379	0.0152263	0.727852	0.000123288	-0.389156	0.0734399	-0.457782	0.0321658	-0.0145496	0.948761	0.184743	0.410474	0.351848	0.108315	0.132316	0.557217	0.548388	0.00822829	0.331601	0.131659	0.259324	0.243854	0.259804	0.24295	0.255333	0.251446
PIGL	blue	-0.203905	0.362724	-0.215684	0.335042	-0.16868	0.453015	0.220355	0.324424	-0.156398	0.487024	0.390223	0.0725861	-0.112678	0.617601	0.0182814	0.935642	0.177791	0.428609	-0.0560611	0.804293	0.0442769	0.844884	0.179571	0.423925	0.196234	0.381439	0.207683	0.353704	0.191575	0.393067	-0.0184165	0.935167	0.288216	0.193343
RPL7	blue	0.203748	0.363102	0.0677374	0.764547	-0.394349	0.0693542	-0.151457	0.501058	-0.0510397	0.821536	0.842581	8.65923e-07	-0.324278	0.140928	-0.0747619	0.740902	0.458002	0.0320723	0.140488	0.532897	0.361129	0.0986889	0.143593	0.523791	0.432247	0.0445344	0.369015	0.0910183	0.490035	0.0206055	0.197524	0.378255	0.593662	0.00358273
GAB2	blue	0.203506	0.363685	-0.232598	0.297563	-0.300016	0.174923	-0.229816	0.303542	-0.147677	0.511924	0.635335	0.00148714	-0.117427	0.602758	-0.496371	0.0187878	0.223932	0.31643	-0.374959	0.085536	0.16517	0.462605	0.202832	0.365311	0.132658	0.556188	0.548231	0.0082505	0.2818	0.203892	0.202145	0.36697	0.118852	0.598333
TCERG1L	blue	-0.203143	0.364559	-0.083174	0.712883	-0.0328614	0.884573	0.143322	0.524582	0.256844	0.248553	0.442517	0.0391791	0.235792	0.290788	-0.305058	0.167434	0.302086	0.171821	0.00840851	0.970375	0.460619	0.0309792	0.278556	0.209368	0.628151	0.0017459	0.301792	0.172259	0.43185	0.0447526	0.0859739	0.703634	0.0256375	0.909833
ACADM	blue	0.202819	0.365341	0.10134	0.653618	-0.0760293	0.73666	0.244808	0.272187	0.241455	0.279015	0.445535	0.0377057	-0.0710688	0.753307	-0.121908	0.58889	0.513374	0.0145411	-0.431564	0.0449101	-0.0309028	0.891412	-0.0267474	0.905946	0.143455	0.524194	0.42736	0.0472752	0.463729	0.0297186	-0.0672939	0.766047	0.19044	0.395929
PRORP	blue	0.202608	0.365851	-0.131225	0.5605	-0.238923	0.284241	-0.324465	0.140686	-0.403346	0.0626868	0.45641	0.0327523	-0.235468	0.291473	-0.151027	0.502288	-0.0372566	0.869255	0.284699	0.199078	0.302058	0.171863	0.0971581	0.6671	0.01541	0.945735	0.177177	0.43023	0.317753	0.149569	0.251978	0.257943	0.24314	0.275571
RPL35A	blue	0.202581	0.365915	-0.174926	0.436207	-0.352934	0.107154	-0.325249	0.139673	-0.0745082	0.741753	0.92044	1.31659e-09	0.0442253	0.845063	-0.110671	0.623918	0.444189	0.0383575	0.120493	0.593256	0.541398	0.0092628	0.517392	0.0136614	0.514045	0.014391	0.455723	0.0330493	0.466426	0.0286586	0.202333	0.366515	0.557001	0.00708647
RAB5IF	blue	0.202574	0.365933	-0.0620478	0.783849	-0.0973831	0.666372	0.044891	0.842759	0.107014	0.635496	0.628575	0.00172961	0.0740003	0.743456	-0.123007	0.585509	0.406758	0.06029	-0.0213811	0.924757	0.362891	0.0969353	0.159326	0.478804	0.269873	0.224511	0.35652	0.103387	0.527791	0.0115838	0.203321	0.36413	0.289536	0.19122
LOC100219794	blue	0.201309	0.368997	-0.204676	0.360872	-0.4049	0.0615861	-0.311789	0.157787	-0.211019	0.345852	0.883056	5.28454e-08	-0.282351	0.202971	-0.408487	0.0591027	0.35303	0.107052	-0.083961	0.710279	0.351877	0.108283	0.281396	0.204567	0.384474	0.0772768	0.578963	0.00475398	0.527457	0.0116463	0.368239	0.0917532	0.423297	0.0496515
USP21	blue	0.201044	0.369642	-0.385367	0.0765339	-0.381417	0.0798617	-0.404863	0.0616121	-0.366245	0.0936602	0.83766	1.1529e-06	-0.0415439	0.854357	-0.126655	0.57435	0.149104	0.507807	0.181053	0.420048	0.470169	0.0272377	0.589013	0.00392361	0.476892	0.0248264	0.415694	0.0543449	0.283892	0.20041	0.286438	0.196229	0.529589	0.0112524
PMM2	blue	-0.200821	0.370184	0.0169852	0.940197	-0.179486	0.424148	0.185504	0.408514	0.102609	0.649549	0.492125	0.019991	-0.237152	0.287933	0.165943	0.460485	0.386878	0.0752882	0.107386	0.634313	0.172686	0.442195	-0.000546768	0.998073	0.180187	0.422312	0.132046	0.558028	0.395564	0.0684238	0.00136023	0.995207	0.488943	0.0209326
LOC100190143	blue	0.200672	0.370545	-0.264097	0.234972	-0.379076	0.0818851	-0.289821	0.190764	-0.136897	0.543524	0.867198	1.76012e-07	-0.0991725	0.660594	-0.234346	0.293845	0.194748	0.385128	0.183472	0.413756	0.516079	0.0139438	0.389185	0.0734166	0.643955	0.00122029	0.450424	0.0354106	0.35091	0.109324	0.279228	0.208227	0.451316	0.0350044
UBE2W	blue	0.200553	0.370836	0.181862	0.417937	0.11556	0.608577	0.126329	0.575343	0.163744	0.466531	0.68666	0.00041657	0.192024	0.391939	-0.120803	0.592296	0.685845	0.000425887	-0.177296	0.429917	0.44836	0.0363659	0.356981	0.10291	0.244768	0.272267	0.571325	0.00547887	0.827506	2.02237e-06	0.360852	0.0989672	0.422823	0.0499344
SERF2	blue	0.199799	0.372675	-0.304949	0.167593	-0.251223	0.25942	-0.219402	0.326573	-0.240518	0.280941	0.773111	2.45914e-05	0.192226	0.391432	-0.130785	0.561828	0.295474	0.181864	-0.109204	0.628551	0.379559	0.0814647	0.634439	0.00151753	0.44119	0.0398415	0.478612	0.0242376	0.25082	0.26021	0.0990491	0.660992	0.429922	0.0458225
C1AH12orf75	blue	0.199635	0.373076	-0.194233	0.38641	-0.0499699	0.82522	-0.293168	0.185459	-0.218568	0.328461	0.757239	4.49946e-05	0.284495	0.199414	-0.391587	0.0715053	0.305115	0.167351	0.130846	0.561643	0.764926	3.37751e-05	0.573236	0.00528945	0.421635	0.0506497	0.510563	0.0151835	0.620849	0.00204696	0.524151	0.0122793	0.287023	0.195277
DDAH1	blue	0.19884	0.375021	-0.295657	0.181581	-0.0771577	0.732888	0.00769765	0.972879	-0.0537291	0.81229	0.53365	0.0105321	-0.0501836	0.824484	-0.166391	0.459259	0.0622451	0.783178	-0.0704223	0.755485	0.284856	0.198819	0.332518	0.130531	0.300732	0.173845	0.458826	0.0317252	0.399128	0.0657492	0.263486	0.236096	0.258398	0.245602
PIK3IP1	blue	-0.198779	0.375171	-0.18595	0.407368	-0.131504	0.55966	0.00970007	0.965827	0.229298	0.304665	0.455671	0.0330717	-0.220161	0.32486	0.182376	0.416599	0.113326	0.615569	0.187657	0.402999	0.233488	0.295665	0.077362	0.732206	0.613293	0.00240362	0.231978	0.298889	0.186024	0.407178	0.106036	0.638607	0.473326	0.0260833
RBP5	blue	0.198399	0.376102	-0.171614	0.445078	-0.566801	0.00594996	-0.451826	0.0347734	-0.471047	0.0269128	0.635755	0.00147306	-0.15051	0.503769	-0.452166	0.0346204	0.093472	0.679065	0.33572	0.126642	0.627783	0.00176009	0.0930806	0.68034	0.401032	0.0643531	0.0299439	0.894763	0.128183	0.569703	0.168926	0.452348	0.111543	0.62117
TMA16	blue	0.19715	0.379176	0.220171	0.324837	-0.222234	0.32021	-0.0393645	0.861924	-0.148728	0.508892	0.706059	0.000240759	-0.143219	0.524883	-0.141506	0.529903	0.566711	0.00595969	-0.0853645	0.705643	0.33722	0.12485	0.199696	0.372925	0.268855	0.22633	0.39325	0.0702045	0.441734	0.039569	0.26082	0.241046	0.494153	0.0194088
H3F3A	blue	0.197113	0.379267	-0.219782	0.325716	-0.514703	0.014245	-0.478498	0.0242765	-0.295752	0.181434	0.881457	6.01163e-08	-0.261676	0.239451	-0.122289	0.587718	0.237299	0.287626	0.392062	0.0711318	0.554724	0.00737478	0.26068	0.241308	0.477076	0.024763	0.266915	0.229828	0.346292	0.114395	0.301982	0.171977	0.578839	0.00476507
ROMO1	blue	0.197051	0.37942	-0.261003	0.240705	-0.413072	0.0560407	-0.173465	0.440109	-0.228832	0.305675	0.896508	1.64948e-08	-0.0287037	0.899099	-0.191931	0.392173	0.314382	0.154176	0.0916447	0.685025	0.499304	0.0179916	0.462908	0.0300473	0.582604	0.00443772	0.43008	0.0457341	0.375313	0.0852171	0.14953	0.506583	0.471709	0.0266694
AHSA1	blue	0.196625	0.380473	-0.0913141	0.686105	-0.398404	0.0662861	-0.208376	0.352065	-0.250172	0.261484	0.807426	5.56488e-06	-0.387894	0.0744594	-0.284639	0.199177	0.312863	0.156284	0.188905	0.399821	0.39101	0.0719607	0.0700486	0.756744	0.331336	0.131987	0.382555	0.0788917	0.542262	0.00912941	0.411615	0.0570002	0.4584	0.0319044
CHMP6	blue	0.19642	0.38098	0.00561368	0.98022	-0.270837	0.222794	-0.278887	0.208804	0.15551	0.489533	0.729654	0.000116328	0.180357	0.421866	-0.144034	0.522502	0.596917	0.00335912	-0.125851	0.576802	0.356868	0.103027	0.395983	0.0681056	0.167105	0.457305	0.390024	0.0727451	0.408519	0.0590812	0.0930732	0.680364	0.352209	0.107928
PELI2	blue	-0.196165	0.381611	-0.0441231	0.845417	-0.0206363	0.927372	0.115677	0.60821	0.296583	0.180153	0.31293	0.15619	0.393271	0.0701881	-0.142938	0.525705	0.359578	0.100252	-0.247943	0.2659	0.266207	0.231113	0.277065	0.211918	0.285427	0.197881	0.20172	0.368	0.117265	0.603261	-0.247426	0.26693	-0.00147878	0.994789
PREB	blue	0.195328	0.383686	-0.24632	0.269142	-0.160043	0.4768	-0.0883024	0.695972	-0.239336	0.283385	0.688514	0.000395997	0.0440369	0.845715	-0.221484	0.321888	0.162147	0.47095	-0.0596439	0.792042	0.375775	0.0848024	0.593524	0.00359249	0.622331	0.00198255	0.548721	0.00818152	0.31584	0.152171	0.304092	0.16885	0.400568	0.0646913
LOC100190699	blue	0.194907	0.384732	0.0690892	0.759981	-0.274924	0.215617	0.00520139	0.981672	0.0423718	0.851485	0.57249	0.00536268	0.249477	0.262857	-0.321408	0.144684	0.682307	0.000468487	-0.422126	0.050353	0.0914438	0.685681	0.214491	0.337788	0.107283	0.63464	0.347513	0.113038	0.375317	0.0852138	-0.184714	0.410549	0.0414813	0.854574
PHB	blue	0.194634	0.38541	-0.224356	0.31549	-0.00456567	0.983912	-0.0590268	0.794149	-0.156054	0.487996	0.770657	2.70818e-05	0.161123	0.473792	-0.0768551	0.733899	0.281473	0.204439	-0.0527284	0.815728	0.439326	0.0407859	0.633765	0.00154072	0.286153	0.196694	0.599288	0.0032037	0.537095	0.00995128	0.354285	0.105723	0.531808	0.010854
RPS19BP1	blue	0.194299	0.386245	-0.0948022	0.674739	-0.0503602	0.823876	0.0388556	0.863693	0.246776	0.268228	0.702026	0.000270761	0.268626	0.226743	-0.212043	0.343462	0.498002	0.0183415	-0.32633	0.138285	0.31877	0.148199	0.561711	0.00651968	0.533049	0.0106363	0.627017	0.00179002	0.446127	0.0374214	0.152926	0.496866	0.299145	0.17624
CPXM1	blue	0.193799	0.387494	-0.322215	0.143621	-0.236152	0.290032	-0.305928	0.166165	-0.293036	0.185667	0.729504	0.000116893	0.283929	0.20035	-0.306313	0.165605	0.280972	0.205281	-0.0447155	0.843366	0.521859	0.0127345	0.550421	0.00794598	0.368461	0.0915421	0.390967	0.071995	0.289675	0.190997	0.165016	0.463028	0.25765	0.24702
ILK	blue	-0.193008	0.38947	-0.223249	0.317948	0.00585238	0.979379	-0.206007	0.35769	-0.0402775	0.858753	0.552948	0.00760621	0.126649	0.574366	-0.201916	0.367524	0.150132	0.504855	0.164931	0.463264	0.537006	0.00996596	0.50555	0.0163862	0.527882	0.0115669	0.464774	0.0293042	0.400196	0.0649627	0.548234	0.00825009	0.344539	0.116363
LOC121468025	blue	0.193	0.38949	-0.350402	0.109873	-0.262581	0.23777	-0.297879	0.178166	-0.248181	0.265425	0.718831	0.000163841	-0.342629	0.118536	-0.435789	0.0426271	0.010644	0.962504	-0.107182	0.634961	0.214465	0.337848	0.329439	0.134349	0.394448	0.069278	0.673165	0.000595882	0.424135	0.0491538	0.489727	0.0206972	0.336346	0.125892
UBE2QL1	blue	0.192944	0.389631	0.214329	0.338162	-0.0417456	0.853657	0.148563	0.509367	0.0893674	0.692477	0.569869	0.00562701	-0.0638293	0.777792	0.26221	0.238458	0.475197	0.0254178	0.254836	0.252401	0.32324	0.142278	0.148227	0.510336	0.299028	0.176417	0.206361	0.356847	0.554115	0.00745346	0.179953	0.422924	0.575061	0.00511358
CDK5RAP1	blue	0.192709	0.390219	-0.0426464	0.850533	-0.0938527	0.677826	-0.283342	0.201322	0.0503163	0.824027	0.626377	0.00181535	-0.0425923	0.85072	-0.0299793	0.894639	0.318089	0.149115	-0.022451	0.921003	0.165667	0.461242	0.470722	0.0270325	0.229579	0.304055	0.506062	0.01626	0.428114	0.046844	0.299319	0.175976	0.529604	0.0112497
TMPO	blue	0.19264	0.390393	-0.249905	0.262012	-0.166473	0.459033	-0.0857042	0.704523	-0.247267	0.267247	0.74525	6.89827e-05	-0.238947	0.284191	-0.0588849	0.794634	0.252424	0.257073	-0.0616201	0.785306	0.227342	0.308923	0.279247	0.208193	0.196763	0.380132	0.530181	0.011145	0.468558	0.0278422	0.376394	0.08425	0.584796	0.00425585
ARG2	blue	0.19218	0.391548	0.282801	0.20222	-0.208084	0.352756	-0.0752996	0.739101	0.227923	0.307654	0.398247	0.0664025	-0.0278528	0.902077	0.226661	0.310413	0.464863	0.0292693	0.305611	0.166627	0.270747	0.222954	-0.0676307	0.764908	0.0691454	0.759791	-0.0904245	0.689014	0.351085	0.109135	-0.0634596	0.779048	0.343452	0.117597
LOC100224867	blue	0.191166	0.394099	-0.0393793	0.861873	-0.0148484	0.94771	-0.116047	0.607057	-0.109822	0.626598	0.673425	0.000591876	-0.0019486	0.993133	-0.284208	0.199887	0.365816	0.0940747	-0.0447625	0.843203	0.438118	0.0414078	0.298487	0.177239	0.389423	0.0732254	0.555132	0.0073224	0.681079	0.0004841	0.400106	0.0650291	0.359036	0.100802
RPLP0	blue	0.190912	0.394738	-0.194602	0.38549	-0.213986	0.338953	-0.278235	0.209916	-0.186643	0.40559	0.840607	9.72368e-07	-0.00318071	0.988792	-0.243237	0.275372	0.468594	0.0278286	-0.0959793	0.670918	0.427805	0.0470204	0.466892	0.0284786	0.305864	0.166258	0.599506	0.00318974	0.615188	0.00230956	0.384863	0.0769523	0.494704	0.0192531
DSTN	blue	0.190545	0.395666	-0.133734	0.55296	-0.270372	0.223621	-0.128635	0.568331	-0.0918377	0.684395	0.901651	1.01286e-08	-0.019459	0.931506	-0.478837	0.0241617	0.532475	0.0107366	-0.22786	0.307792	0.420498	0.0513414	0.382391	0.0790316	0.406282	0.0606203	0.681119	0.000483589	0.675998	0.000553564	0.338767	0.123019	0.330685	0.132794
NFASC	blue	0.189847	0.39743	-0.0512024	0.820976	-0.0896562	0.691531	-0.0263911	0.907193	0.0996486	0.65906	0.561605	0.00653203	0.195004	0.384492	-0.0924622	0.682356	0.503734	0.0168405	-0.504271	0.0167052	-0.0239201	0.915852	0.539161	0.00961559	0.134464	0.550778	0.572894	0.00532291	0.254961	0.252159	-0.00175174	0.993827	0.314246	0.154363
LOC100220101	blue	0.189701	0.3978	-0.239264	0.283533	-0.334798	0.127753	-0.276859	0.212273	-0.160732	0.47488	0.667393	0.000690725	-0.265179	0.232987	-0.459273	0.0315377	0.172665	0.442252	0.0765066	0.735063	0.315744	0.152303	0.19367	0.387815	0.38612	0.075911	0.425061	0.0486084	0.492161	0.0199806	0.426725	0.0476403	0.229203	0.30487
BRAF	blue	0.189526	0.398243	-0.0016413	0.994216	-0.102767	0.649043	0.0941914	0.676724	-0.156612	0.486421	0.563412	0.00632453	-0.247712	0.266358	0.192935	0.389652	0.20986	0.348569	0.150781	0.502991	0.24784	0.266105	0.0506189	0.822985	0.228883	0.305564	0.252103	0.257699	0.245577	0.270636	0.281447	0.204483	0.597254	0.00333667
LOC100221727	blue	0.189463	0.398403	-0.151169	0.501881	-0.46679	0.028518	-0.339506	0.122153	-0.0800165	0.72336	0.827397	2.03424e-06	-0.400441	0.0647841	-0.233284	0.296101	0.278718	0.209093	0.144806	0.520253	0.313745	0.155057	0.12405	0.582308	0.517902	0.0135528	0.45295	0.0342691	0.455422	0.0331798	0.319282	0.147511	0.484606	0.0222729
SENP3	blue	0.189328	0.398747	-0.341572	0.119752	-0.129607	0.565386	-0.220432	0.324249	-0.302354	0.171423	0.706439	0.000238085	0.184761	0.410428	-0.224042	0.316185	0.0562714	0.803572	0.27041	0.223553	0.701304	0.000276457	0.564082	0.00624898	0.689839	0.000381843	0.400211	0.0649518	0.36311	0.0967191	0.413786	0.0555746	0.367516	0.092441
RFC5	blue	0.188417	0.401061	-0.297903	0.178129	-0.0277043	0.902596	-0.341657	0.119653	-0.321916	0.144014	0.502572	0.0171363	0.105701	0.639672	-0.277438	0.211279	-0.0483053	0.83096	-0.04438	0.844527	0.339259	0.122442	0.69024	0.000377647	0.216343	0.333532	0.495643	0.0189899	0.335615	0.126768	0.441515	0.0396782	0.245233	0.271329
AKR7A2	blue	0.188194	0.40163	-0.185279	0.409094	-0.262985	0.237022	-0.306515	0.165312	-0.381267	0.0799902	0.87106	1.33237e-07	0.0354303	0.875614	-0.269247	0.225628	0.310935	0.158988	0.274518	0.216323	0.704369	0.00025296	0.538767	0.00967901	0.430109	0.0457177	0.404549	0.0618332	0.603969	0.00291455	0.441676	0.039598	0.479843	0.0238234
NFIX	blue	0.188055	0.401984	-0.238591	0.284932	-0.0838237	0.710733	-0.260572	0.241511	0.0218736	0.923029	0.599173	0.00321108	0.284377	0.199609	-0.0128377	0.954783	0.0980092	0.664349	0.0706564	0.754696	0.438777	0.0410678	0.662134	0.000788103	0.465127	0.0291654	0.373437	0.0869152	0.183592	0.413447	0.123648	0.583541	0.355383	0.104571
ALG2	blue	0.187951	0.402248	-0.128122	0.569888	-0.0519963	0.818245	-0.0690858	0.759992	0.0391605	0.862633	0.67317	0.000595799	-0.0438387	0.846402	0.133752	0.552908	0.246362	0.269058	0.179004	0.425413	0.334878	0.127656	0.381834	0.0795051	0.359746	0.100082	0.385315	0.076577	0.511946	0.0148646	0.310186	0.160048	0.591524	0.00373624
NACC2	blue	0.187518	0.403352	-0.0866787	0.701311	-0.477689	0.0245523	-0.363489	0.0963452	-0.105035	0.641795	0.763874	3.51489e-05	0.157118	0.484997	-0.270495	0.223402	0.409023	0.0587382	0.163545	0.467081	0.597385	0.00332794	0.251369	0.259134	0.327623	0.136639	0.125304	0.578473	0.23419	0.294174	-0.0264147	0.907111	0.224864	0.314367
PRDX4	blue	0.187161	0.404265	-0.117202	0.603458	-0.411988	0.056753	-0.177616	0.429072	-0.162808	0.469118	0.832843	1.51213e-06	-0.360113	0.0997113	-0.284467	0.199461	0.399392	0.065554	0.00297079	0.989531	0.288247	0.193293	0.105537	0.640193	0.403603	0.0625038	0.475308	0.0253785	0.574258	0.00519033	0.276815	0.212348	0.457402	0.0323274
CRELD1	blue	0.187124	0.40436	-0.119268	0.597044	0.0693769	0.759009	0.0327047	0.885119	0.0302921	0.893545	0.751911	5.45639e-05	0.227594	0.308371	-0.141922	0.528683	0.441597	0.0396372	-0.321489	0.144578	0.28982	0.190766	0.774484	2.32874e-05	0.3422	0.119028	0.757139	4.51598e-05	0.594507	0.00352352	0.362719	0.097105	0.484822	0.0222046
CUL9	blue	0.187047	0.404556	-0.0274452	0.903503	-0.330038	0.1336	-0.163491	0.467231	-0.270385	0.223597	0.694304	0.000337299	-0.241282	0.279371	0.0915631	0.685291	0.199395	0.373662	0.275937	0.213862	0.379703	0.0813391	0.301596	0.172552	0.461254	0.0307186	0.244775	0.272253	0.157273	0.484561	0.199706	0.372903	0.648617	0.00109375
NOL7	blue	0.186849	0.405064	0.302503	0.171201	-0.3209	0.145355	0.0511014	0.821324	-0.0572529	0.800213	0.235839	0.29069	-0.299454	0.175772	-0.147365	0.512826	0.272976	0.219019	-0.0686019	0.761626	0.0691221	0.75987	-0.358194	0.101662	-0.0101966	0.964079	0.00363128	0.987204	0.0350256	0.877025	-0.128609	0.568411	0.0170679	0.939906
CTSC	blue	-0.186107	0.406964	-0.329516	0.134252	-0.0775853	0.731461	0.014376	0.949371	-0.183851	0.412778	0.588681	0.00394895	-0.173842	0.439099	-0.42837	0.0466981	0.0747838	0.740829	0.0296891	0.895653	0.406382	0.060551	0.237631	0.286932	0.500516	0.0176706	0.560019	0.00671884	0.607995	0.00268373	0.526747	0.01178	0.234909	0.292652
SOX18	blue	0.185259	0.409143	0.0985141	0.662718	-0.464143	0.0295539	-0.101319	0.653689	-0.0255104	0.910278	0.321562	0.14448	-0.0817853	0.717485	-0.262261	0.238363	0.466547	0.0286119	-0.398041	0.0665559	-0.175764	0.433978	-0.0558174	0.805128	-0.0877205	0.697884	0.131134	0.560776	-0.0734213	0.745398	-0.30579	0.166365	-0.0544229	0.809909
MERTK	blue	0.183935	0.412558	-0.0666358	0.768274	-0.150864	0.502754	-0.382238	0.0791611	-0.184014	0.412354	0.610718	0.00253651	0.248564	0.264664	-0.277384	0.211371	0.32294	0.14267	0.101427	0.65334	0.622816	0.00196184	0.510809	0.0151263	0.262128	0.238611	0.312936	0.156182	0.343847	0.117148	0.280985	0.205258	0.250453	0.260932
CHCHD1	blue	0.183797	0.412916	-0.323866	0.141463	-0.247113	0.267554	-0.131977	0.558235	-0.134469	0.550761	0.679708	0.000502069	-0.175097	0.435752	-0.104828	0.642457	0.0846029	0.708158	0.0872024	0.699588	0.361613	0.0982049	0.237122	0.287997	0.33746	0.124565	0.355594	0.104351	0.354608	0.105384	0.259024	0.244419	0.389578	0.0731012
SH3BGRL	blue	0.183633	0.413341	-0.145819	0.517305	-0.388226	0.0741906	-0.0748012	0.740771	-0.189269	0.398895	0.876473	8.8824e-08	-0.182516	0.416238	-0.284786	0.198935	0.363507	0.096328	0.00517102	0.981779	0.464164	0.0295457	0.240429	0.281126	0.643325	0.00123828	0.475231	0.0254058	0.411664	0.0569677	0.272343	0.220131	0.45176	0.0348032
LOC100228780	blue	0.183554	0.413546	-0.191679	0.392807	-0.192942	0.389636	-0.369905	0.0901811	-0.180335	0.421924	0.475277	0.0253894	0.182645	0.415901	-0.441331	0.0397704	0.185471	0.408598	-0.105244	0.641129	0.321423	0.144664	0.460433	0.0310561	0.230536	0.301988	0.393523	0.0699927	0.254646	0.252767	0.33837	0.123488	0.0622249	0.783247
CFAP206	blue	-0.183322	0.414146	-0.145599	0.517946	-0.152887	0.496975	-0.0876491	0.698119	-0.246282	0.269219	0.508264	0.0157259	-0.279834	0.207199	-0.0204631	0.92798	0.0339341	0.88083	0.266547	0.230495	0.399911	0.0651723	0.279395	0.207943	0.470196	0.0272277	0.288694	0.192573	0.216106	0.334074	0.471339	0.0268052	0.540674	0.00937581
MFAP2	blue	0.1831	0.414721	-0.392967	0.0704242	-0.524995	0.0121152	-0.362392	0.0974295	-0.573136	0.00529921	0.675199	0.000565232	-0.0709092	0.753844	-0.258802	0.244838	-0.0100893	0.964457	0.195196	0.384012	0.461872	0.0304666	0.345617	0.11515	0.477162	0.0247331	0.155493	0.48958	-0.0192156	0.93236	0.0981529	0.663884	0.289888	0.190657
TMEM11	blue	0.18289	0.415265	-0.187014	0.404643	-0.402597	0.0632224	-0.101892	0.651848	-0.0506628	0.822834	0.709602	0.000216812	-0.0447166	0.843362	-0.0843419	0.70902	0.31531	0.152898	-0.111182	0.622308	0.189106	0.399309	0.254025	0.253965	0.506084	0.0162545	0.351279	0.108926	0.07581	0.737393	-0.0446552	0.843575	0.374567	0.0858891
PHKG1	blue	-0.181547	0.418758	-0.236976	0.288302	-0.102839	0.648814	-0.116188	0.606616	0.0912984	0.686156	0.657213	0.000889608	0.191142	0.394159	-0.333559	0.129257	0.496745	0.0186849	-0.323271	0.142238	0.260942	0.240818	0.559608	0.00676789	0.339871	0.121726	0.645788	0.00116912	0.592144	0.00369121	0.273713	0.217727	0.264179	0.234821
VRK3	blue	0.181539	0.418778	-0.072087	0.749881	-0.133714	0.553021	-0.298863	0.176667	-0.0768856	0.733797	0.645211	0.00118502	0.153309	0.495774	0.216097	0.334095	0.211328	0.345129	0.57063	0.00554914	0.654267	0.000955549	0.437199	0.0418858	0.481228	0.0233637	0.0728343	0.747369	0.322704	0.14298	0.213015	0.341201	0.581561	0.00452645
RNLS	blue	0.181384	0.419182	-0.112861	0.617028	0.0132785	0.953232	0.0212197	0.925324	0.202652	0.365744	0.619739	0.00209636	-0.0666311	0.76829	-0.0292364	0.897236	0.281871	0.203772	-0.191366	0.393595	0.140382	0.53321	0.408567	0.0590481	0.432762	0.0442534	0.654261	0.000955685	0.540941	0.009334	0.211988	0.343589	0.444697	0.0381105
CALR	blue	0.181279	0.419456	-0.361775	0.0980431	-0.236649	0.288987	-0.432185	0.0445683	-0.361895	0.0979234	0.811893	4.48914e-06	-0.0517114	0.819225	-0.0889949	0.693699	0.105147	0.641438	0.180779	0.420762	0.473019	0.0261936	0.620666	0.00205507	0.44089	0.0399924	0.506834	0.016071	0.338501	0.123333	0.455179	0.0332857	0.613355	0.00240049
SAP18	blue	0.181261	0.419504	-0.233269	0.296133	-0.305737	0.166442	-0.254631	0.252796	-0.241513	0.278895	0.90432	7.78021e-09	-0.0135387	0.952317	-0.353574	0.106474	0.328834	0.135109	0.102169	0.650961	0.57878	0.00477039	0.565356	0.00610728	0.636924	0.00143453	0.566825	0.00594734	0.578372	0.00480706	0.450523	0.0353654	0.452706	0.0343782
PYCR1	blue	0.181186	0.419699	-0.0871893	0.699631	-0.0456056	0.840287	-0.356925	0.102968	-0.288057	0.193599	0.609585	0.00259695	0.0503951	0.823755	-0.307899	0.163313	0.153565	0.495048	0.292595	0.18636	0.706913	0.000234786	0.347219	0.113364	0.338598	0.123219	0.415462	0.0544938	0.554058	0.00746093	0.529293	0.0113063	0.311218	0.15859
LOC100220115	blue	0.181113	0.419889	0.064694	0.774856	0.0670199	0.766974	0.0216893	0.923676	0.0612318	0.786628	0.708063	0.000226948	-0.304071	0.168882	0.0686516	0.761458	0.37715	0.0835784	-0.0364456	0.872078	0.254375	0.253289	0.393647	0.0698961	0.311527	0.158154	0.678027	0.000524866	0.692698	0.000352771	0.625569	0.00184776	0.772796	2.48993e-05
NICN1	blue	0.180588	0.421263	-0.319546	0.147158	-0.420569	0.0512979	-0.487281	0.0214384	-0.318446	0.148634	0.828078	1.96125e-06	-0.245832	0.270124	-0.274081	0.217085	0.1415	0.52992	0.188544	0.400739	0.47024	0.0272114	0.342489	0.118697	0.384975	0.0768594	0.462519	0.0302041	0.365558	0.0943246	0.3966	0.0676384	0.46448	0.0294206
CPPED1	blue	0.179822	0.423267	-0.265367	0.232645	-0.205019	0.360051	-0.262953	0.237082	-0.00479001	0.983121	0.830604	1.71035e-06	-0.0252767	0.911097	-0.29381	0.184453	0.336942	0.12518	-0.0370157	0.870093	0.426565	0.0477327	0.363484	0.0963505	0.459461	0.0314593	0.599457	0.00319285	0.60155	0.00306112	0.426292	0.0478912	0.406104	0.0607439
SLC7A10	blue	-0.179507	0.424094	-0.372991	0.0873232	-0.11331	0.615619	-0.0044041	0.984481	-0.325568	0.139263	0.519476	0.0132223	-0.1217	0.589532	-0.444	0.0384494	0.0171825	0.939504	0.242831	0.276199	0.568489	0.00577039	0.185626	0.4082	0.46246	0.0302283	0.340928	0.120497	0.570145	0.00559863	0.51169	0.0149233	0.145212	0.51907
FAM222A	blue	0.17928	0.42469	-0.189592	0.398078	-0.338307	0.123562	-0.069064	0.760066	-0.0649475	0.773996	0.804613	6.35322e-06	-0.209126	0.350295	-0.00930404	0.967222	0.370655	0.08948	-0.100065	0.657719	0.182976	0.415042	0.362114	0.0977054	0.531149	0.010971	0.510479	0.015203	0.329195	0.134655	0.110839	0.623389	0.598389	0.00326191
MGAT2	blue	0.179237	0.424803	0.0103499	0.963539	-0.390769	0.0721524	-0.215087	0.336413	-0.121418	0.590401	0.498423	0.0182279	-0.217955	0.329853	-0.38258	0.0788708	0.15143	0.501133	0.332028	0.131133	0.46195	0.0304347	-0.0382552	0.865781	0.562722	0.00640304	0.0742802	0.742517	0.342958	0.11816	0.223438	0.317527	0.0782083	0.729382
SSBP4	blue	0.179031	0.425344	-0.309275	0.161343	-0.306271	0.165665	-0.399762	0.0652816	-0.199505	0.373392	0.826396	2.14578e-06	0.122675	0.586531	-0.144666	0.520661	0.287687	0.194198	0.0550329	0.807817	0.438067	0.0414341	0.614764	0.00233033	0.348903	0.111507	0.457511	0.0322809	0.347488	0.113065	0.178542	0.426631	0.455648	0.0330817
NTMT1	blue	0.178876	0.425751	-0.172258	0.443345	-0.227118	0.309411	-0.25989	0.24279	-0.234401	0.293728	0.891492	2.59172e-08	0.11134	0.62181	-0.150953	0.502499	0.436708	0.0421426	0.0143489	0.949466	0.529123	0.0113376	0.657844	0.000875999	0.38328	0.0782787	0.543757	0.00890233	0.500817	0.0175915	0.313145	0.155891	0.571462	0.00546506
HMBOX1	blue	0.178853	0.425811	-0.0106064	0.962636	-0.43536	0.0428545	-0.0753114	0.739062	0.0813973	0.718773	0.667713	0.000685148	-0.226272	0.311265	-0.298565	0.17712	0.573806	0.005234	-0.478273	0.0243527	-0.0696868	0.757964	0.0635589	0.778711	0.214459	0.337861	0.506062	0.01626	0.282047	0.203479	-0.0620043	0.783998	0.24576	0.270267
TATDN3	blue	0.178606	0.42646	-0.229317	0.304624	-0.336348	0.125889	-0.381886	0.0794615	-0.290053	0.190393	0.863438	2.28922e-07	-0.131117	0.560826	-0.469817	0.027369	0.242821	0.27622	0.0885614	0.695121	0.598649	0.00324501	0.373696	0.0866791	0.435861	0.042589	0.512391	0.014763	0.587306	0.00405539	0.438503	0.0412089	0.350803	0.10944
LOC100219255	blue	0.178285	0.427306	-0.127963	0.570371	-0.363959	0.0958834	-0.353615	0.106431	-0.184475	0.411165	0.921281	1.18813e-09	-0.264247	0.234697	-0.179829	0.423249	0.383163	0.0783775	0.187485	0.403439	0.498256	0.0182729	0.346324	0.114359	0.494867	0.0192071	0.504936	0.0165386	0.572121	0.00539929	0.467053	0.0284167	0.641338	0.0012966
NUDT21	blue	0.177925	0.428255	0.0103859	0.963412	-0.176365	0.432383	-0.0119119	0.958041	-0.129146	0.566782	0.788728	1.29303e-05	-0.260789	0.241105	-0.190811	0.394993	0.441773	0.0395495	0.0495265	0.826748	0.347297	0.113277	0.303293	0.17003	0.461173	0.0307516	0.573893	0.00522551	0.682786	0.000462519	0.549565	0.00806382	0.580706	0.00460031
DLL1	blue	0.177485	0.429416	-0.169554	0.450641	-0.375556	0.0849991	-0.508899	0.0155744	-0.2238	0.316722	0.569721	0.0056422	0.282771	0.20227	-0.3651	0.0947692	0.340532	0.120956	-0.00979327	0.965499	0.43473	0.0431904	0.475064	0.0254644	0.208882	0.350872	0.183644	0.413311	0.188592	0.400615	0.0350475	0.876948	0.085293	0.705879
RPL27	blue	0.177346	0.429784	-0.0883176	0.695922	-0.341842	0.11944	-0.17179	0.444604	-0.0958783	0.671246	0.893488	2.17108e-08	-0.000469193	0.998347	-0.0480263	0.831923	0.465461	0.0290346	0.173828	0.439136	0.566477	0.00598493	0.323787	0.141565	0.541827	0.00919639	0.343322	0.117745	0.436437	0.0422849	0.13903	0.537201	0.56415	0.00624128
ATOX1	blue	0.177261	0.430009	-0.0420843	0.852482	-0.0955305	0.672374	0.0161014	0.943304	-0.0350317	0.877004	0.695088	0.000329952	0.143674	0.523554	-0.167957	0.454982	0.330665	0.13282	0.0697294	0.757821	0.577279	0.00490656	0.528792	0.0113983	0.569679	0.00564653	0.389874	0.0728643	0.470426	0.0271422	0.270606	0.223204	0.400157	0.0649913
NUDT16L1	blue	0.177224	0.430108	-0.27675	0.21246	-0.0817416	0.71763	-0.148786	0.508725	-0.176417	0.432243	0.842995	8.44933e-07	0.223573	0.317227	-0.158479	0.481175	0.358958	0.100882	-0.100665	0.655788	0.470771	0.0270144	0.777058	2.10042e-05	0.512689	0.0146956	0.664162	0.000749234	0.523208	0.012465	0.41271	0.0562776	0.525713	0.0119768
VDAC3	blue	0.176441	0.432179	-0.152714	0.497468	-0.236605	0.28908	0.0801628	0.722874	-0.109706	0.626966	0.511224	0.0150304	0.15237	0.49845	-0.176401	0.432287	0.166431	0.459149	0.140692	0.532298	0.422989	0.0498351	0.267301	0.22913	0.512162	0.0148153	0.117597	0.602229	0.160723	0.474905	0.0060382	0.978724	0.10221	0.650828
TNNC1	blue	-0.176255	0.432673	0.021947	0.922772	-0.134919	0.549417	-0.0937177	0.678266	0.203867	0.362815	0.369022	0.0910114	0.0473283	0.834333	-0.249527	0.262757	0.337547	0.124461	-0.0975362	0.665877	0.296503	0.180275	0.0342534	0.879717	0.0554835	0.806272	0.199205	0.374126	0.338982	0.122767	-0.0254718	0.910413	0.028249	0.90069
CAMK2N2	blue	0.176112	0.433053	-0.408367	0.0591845	-0.0493162	0.827473	-0.149108	0.507796	-0.20636	0.356848	0.750478	5.74204e-05	-0.0281092	0.901179	-0.230752	0.301524	0.100992	0.654739	-0.179789	0.423354	0.268229	0.227455	0.69677	0.00031467	0.475827	0.0251966	0.79283	1.08255e-05	0.451233	0.0350418	0.516523	0.0138478	0.480883	0.0234777
GATC	blue	0.176017	0.433306	-0.0716476	0.751359	-0.0983103	0.663376	-0.139125	0.536918	-0.21105	0.34578	0.672774	0.000601932	0.206793	0.355817	-0.165352	0.462107	0.455365	0.0332046	0.0928907	0.680959	0.543483	0.00894373	0.325816	0.138945	0.187478	0.403454	0.352567	0.107545	0.519551	0.0132068	0.317775	0.149539	0.345684	0.115074
UTP18	blue	0.175168	0.435562	-0.0250639	0.911842	-0.140156	0.533876	-0.237224	0.287782	-0.185939	0.407397	0.684391	0.000442977	-0.0962195	0.67014	0.0985111	0.662728	0.284109	0.200051	0.247528	0.266725	0.409815	0.0582027	0.472941	0.0262219	0.358284	0.10157	0.336546	0.125653	0.47772	0.0245417	0.362833	0.0969922	0.662156	0.000787657
DOK7	blue	-0.173371	0.44036	-0.0725218	0.748419	0.43532	0.042876	0.265205	0.23294	0.212837	0.341614	-0.339382	0.122298	0.0452594	0.841484	0.11215	0.619261	-0.315701	0.152361	-0.234122	0.294318	-0.39083	0.0721034	0.157148	0.484912	0.00215271	0.992414	0.223572	0.31723	-0.123615	0.583642	0.181827	0.41803	-0.050694	0.822726
SEC61B	blue	0.173165	0.440912	-0.313841	0.154924	-0.487289	0.0214358	-0.404459	0.0618973	-0.245077	0.271643	0.91647	2.10683e-09	-0.186966	0.404765	-0.306803	0.164894	0.283243	0.201487	0.183617	0.413382	0.480668	0.0235489	0.299164	0.176212	0.484084	0.0224389	0.439412	0.0407421	0.470541	0.0270994	0.284268	0.199789	0.432067	0.0446336
CNPY3	blue	0.172925	0.441554	-0.177411	0.429614	-0.185196	0.409307	-0.206571	0.356347	-0.245135	0.271526	0.805175	6.18839e-06	-0.181471	0.418956	-0.187034	0.404591	0.136027	0.54611	0.327108	0.137292	0.580092	0.00465401	0.438552	0.0411838	0.625349	0.00185666	0.486352	0.0217253	0.539266	0.0095988	0.596663	0.00337614	0.565864	0.00605163
LLPH	blue	0.172769	0.441974	-0.263562	0.235957	-0.374341	0.0860939	-0.220517	0.324058	-0.340406	0.121103	0.545348	0.00866587	0.0193111	0.932025	-0.33989	0.121704	-0.0120566	0.957532	0.122643	0.586627	0.509438	0.0154469	0.188694	0.400357	0.346404	0.114269	0.114671	0.611354	0.0131537	0.953671	0.0162645	0.94273	0.0773155	0.732361
PSMD7	blue	0.17176	0.444685	-0.0634002	0.77925	-0.295441	0.181915	-0.350706	0.109544	-0.208701	0.351298	0.843516	8.19175e-07	0.0342699	0.879659	-0.330792	0.132661	0.496641	0.0187134	0.0741139	0.743074	0.532696	0.0106979	0.396333	0.0678399	0.296256	0.180656	0.4418	0.0395357	0.636366	0.00145281	0.298657	0.176981	0.391968	0.0712059
PPP2R5A	blue	-0.17104	0.446624	-0.0489894	0.8286	-0.193671	0.387813	-0.26985	0.22455	-0.0286217	0.899386	0.374054	0.0863536	0.219527	0.32629	0.322975	0.142625	0.230923	0.301156	0.679822	0.000500556	0.637411	0.00141871	0.228697	0.305969	0.241152	0.279637	-0.31141	0.158319	0.167542	0.456112	0.00259556	0.990854	0.411157	0.0573042
TSNAX	blue	0.170528	0.448008	0.170284	0.448667	-0.0745895	0.74148	-0.0794641	0.725199	0.144704	0.520549	0.665989	0.000715654	-0.00613614	0.978379	0.183282	0.414249	0.54643	0.00850802	0.131398	0.559978	0.429936	0.0458145	0.190743	0.395166	0.197491	0.378336	0.322403	0.143374	0.533688	0.0105257	0.218825	0.32788	0.597159	0.00334299
LOC105758513	blue	0.170292	0.448644	-0.214315	0.338194	-0.40693	0.0601712	-0.187841	0.402529	-0.38113	0.0801075	0.61604	0.00226835	-0.408024	0.0594192	-0.158472	0.481193	-0.0387027	0.864225	0.400034	0.0650817	0.401688	0.0638773	0.0974633	0.666113	0.500404	0.0176998	0.203912	0.362706	0.184503	0.411091	0.378015	0.0828147	0.426215	0.0479353
PHLDB1	blue	0.170228	0.448819	-0.196378	0.381083	-0.227938	0.30762	-0.122377	0.587447	-0.169878	0.449766	0.668849	0.00066566	0.199259	0.373995	0.0434423	0.847775	0.266714	0.230193	0.0852761	0.705935	0.429626	0.0459887	0.574257	0.00519046	0.309055	0.161657	0.253474	0.255032	0.209006	0.350578	0.0760926	0.736448	0.45458	0.0335477
DYNLL2	blue	0.170185	0.448933	-0.18557	0.408343	-0.0612981	0.786402	-0.0182503	0.935751	-0.0609276	0.787665	0.739009	8.53959e-05	-0.259697	0.243152	-0.364943	0.0949214	0.346736	0.1139	-0.390763	0.0721569	0.141007	0.531371	0.310472	0.159643	0.308103	0.16302	0.866035	1.9108e-07	0.693683	0.000343205	0.540081	0.00946921	0.426299	0.047887
RPS26	blue	0.170149	0.449032	-0.218994	0.327495	-0.0494184	0.827121	-0.12568	0.577322	-0.108852	0.629667	0.718391	0.000166087	0.301725	0.172359	0.0744839	0.741834	0.31562	0.152472	0.00340132	0.988014	0.473398	0.0260573	0.753685	5.11972e-05	0.414888	0.0548619	0.465659	0.0289572	0.345779	0.114968	0.204757	0.360678	0.561462	0.00654866
MBD4	blue	0.169774	0.450048	-0.131939	0.558351	-0.523467	0.0124139	-0.459602	0.0314005	-0.240807	0.280347	0.715314	0.000182532	-0.127463	0.571891	-0.314972	0.153363	0.408113	0.0593576	0.112345	0.618649	0.324062	0.141209	0.103729	0.645963	0.207786	0.353461	0.21831	0.329048	0.280022	0.206881	0.140515	0.532818	0.261689	0.239427
NUDT5	blue	0.169657	0.450362	-0.119728	0.595621	-0.0579304	0.797896	-0.339136	0.122586	-0.178136	0.427699	0.463555	0.0297883	-0.00850722	0.970028	-0.207642	0.353802	0.110722	0.62376	0.103389	0.647051	0.383583	0.0780235	0.284511	0.199388	0.122809	0.586119	0.368953	0.0910764	0.447849	0.0366052	0.372918	0.0873896	0.276687	0.212568
H3F3B	blue	0.169042	0.452031	-0.143218	0.524885	-0.495984	0.018895	-0.401229	0.0642097	-0.198956	0.374736	0.908167	5.24672e-09	-0.0628108	0.781253	-0.169432	0.450974	0.482711	0.0228799	0.138884	0.537633	0.510871	0.0151118	0.316297	0.151547	0.379113	0.0818526	0.319155	0.147681	0.395426	0.0685294	0.147524	0.512366	0.505856	0.0163106
CACFD1	blue	-0.168957	0.452263	0.209456	0.349519	-0.0815738	0.718187	0.0268628	0.905542	0.217017	0.331992	0.404757	0.0616871	0.09079	0.687819	0.180516	0.42145	0.385602	0.0763386	0.185347	0.408917	0.437853	0.0415448	0.218738	0.328077	0.212733	0.341858	0.0273189	0.903945	0.253272	0.255425	-0.0258089	0.909232	0.409088	0.058694
EIF1	blue	0.168812	0.452657	-0.165571	0.461504	-0.612632	0.00243714	-0.42974	0.0459247	-0.203711	0.36319	0.881435	6.02211e-08	-0.272668	0.219559	-0.339656	0.121978	0.326841	0.137633	0.215502	0.335459	0.474462	0.0256774	0.195086	0.384286	0.511941	0.0148658	0.296394	0.180443	0.355865	0.104068	0.194305	0.386231	0.397815	0.0667253
HMGN5	blue	0.168701	0.452957	0.0895005	0.692041	-0.145482	0.518285	-0.314441	0.154094	-0.151208	0.50177	0.618573	0.00214935	0.123288	0.584648	-0.0971012	0.667284	0.415464	0.0544921	0.285704	0.197428	0.650345	0.00104978	0.273279	0.218487	0.398239	0.0664087	0.199196	0.37415	0.447195	0.0369135	0.2521	0.257705	0.411115	0.0573321
ALYREF	blue	0.168637	0.453132	-0.194714	0.385211	-0.447999	0.0365351	-0.454167	0.0337291	-0.175784	0.433925	0.855134	3.98467e-07	-0.225329	0.313341	-0.134225	0.551492	0.311948	0.157563	0.0914804	0.685562	0.365715	0.0941723	0.310798	0.159181	0.378032	0.0827992	0.416591	0.0537742	0.325355	0.139536	0.236518	0.289263	0.551565	0.00779065
LSM6	blue	0.16745	0.456364	-0.132671	0.556151	-0.255726	0.25069	-0.0327923	0.884814	-0.17877	0.426029	0.802872	6.88914e-06	-0.204625	0.360995	-0.207748	0.353551	0.390289	0.0725335	0.0318182	0.888214	0.37907	0.0818902	0.10243	0.650124	0.388189	0.0742201	0.468743	0.0277724	0.561215	0.00657754	0.321379	0.144722	0.443802	0.0385461
ACVR1	blue	0.167091	0.457343	-0.00654809	0.976928	-0.513485	0.0145162	-0.275808	0.214084	-0.014317	0.949579	0.682762	0.000462819	-0.16464	0.464062	0.130477	0.562756	0.39745	0.0669982	0.39448	0.0692539	0.401931	0.0637012	0.00826563	0.970878	0.290403	0.189834	-0.0418088	0.853437	0.201301	0.369017	-0.0740488	0.743293	0.465172	0.0291479
TFRC	blue	-0.167077	0.457382	0.397791	0.066743	0.19789	0.377353	0.226875	0.309943	0.298623	0.177032	-0.473323	0.0260844	0.368939	0.0910899	0.256419	0.249364	0.128361	0.569163	0.296012	0.181033	0.0364992	0.871891	-0.148264	0.51023	-0.151424	0.501151	-0.569299	0.0056859	-0.0812952	0.719111	-0.324207	0.14102	-0.261922	0.238992
DBR1	blue	-0.16693	0.457785	-0.0164992	0.941905	0.563887	0.00627087	0.0631226	0.780193	0.0919649	0.683979	-0.532488	0.0107342	0.37321	0.087123	0.0464793	0.837266	-0.354265	0.105745	0.143867	0.522991	0.068735	0.761176	0.0503561	0.82389	-0.0599037	0.791156	-0.123305	0.584595	-0.0600978	0.790494	0.253931	0.254147	-0.2985	0.177219
INPP5K	blue	0.16531	0.46222	-0.0269796	0.905133	-0.397551	0.0669223	-0.0402441	0.858868	-0.0328076	0.88476	0.611068	0.00251808	-0.0298488	0.895095	-0.191138	0.394169	0.407728	0.0596217	0.0875195	0.698545	0.400121	0.0650177	0.0798872	0.72379	0.566409	0.0059923	0.177512	0.429347	0.24575	0.270288	-0.0342774	0.879633	0.208036	0.352868
MTX1	blue	0.164393	0.464742	-0.118761	0.598614	-0.37352	0.08684	-0.251168	0.259528	-0.351533	0.108653	0.632478	0.00158585	-0.248642	0.26451	-0.103464	0.646813	0.113748	0.614244	0.478672	0.0242175	0.443126	0.0388783	0.195879	0.38232	0.431296	0.0450579	0.134706	0.550053	0.300887	0.173613	0.323091	0.142473	0.426244	0.047919
SUGP1	blue	-0.163742	0.466536	0.114635	0.611466	0.00392883	0.986156	-0.0111229	0.960818	0.181058	0.420035	0.483595	0.0225952	0.0652686	0.772907	0.195904	0.382258	0.395031	0.0688309	0.17272	0.442104	0.373895	0.086498	0.361481	0.0983371	0.387944	0.0744192	0.188451	0.400976	0.329166	0.134692	0.230657	0.301727	0.552995	0.0076
GGNBP2	blue	0.163694	0.46667	-0.174882	0.436324	-0.168116	0.454549	-0.0469076	0.835786	-0.193005	0.389479	0.867765	1.69048e-07	-0.175283	0.435256	-0.126553	0.57466	0.407178	0.0600001	-0.0222633	0.921662	0.356383	0.10353	0.49044	0.0204851	0.457832	0.0321444	0.672686	0.000603299	0.678462	0.000518885	0.52581	0.0119583	0.664046	0.000751426
MRPS35	blue	0.163481	0.467259	0.109974	0.626118	-0.295883	0.181232	-0.167051	0.457454	-0.165163	0.462625	0.62355	0.00193087	-0.113335	0.615538	-0.348408	0.11205	0.417908	0.0529441	0.125151	0.57894	0.409058	0.0587144	0.230206	0.3027	0.249027	0.263746	0.262457	0.237999	0.551969	0.00773638	0.244624	0.272558	0.238234	0.285674
RPL19	blue	0.163361	0.46759	-0.37247	0.0878003	-0.254864	0.252347	-0.271444	0.221719	-0.245033	0.271733	0.812668	4.32238e-06	0.114417	0.612149	-0.115158	0.609831	0.192359	0.391096	0.0633564	0.779399	0.496362	0.0187904	0.692511	0.000354613	0.571867	0.00542456	0.469129	0.0276267	0.292015	0.187275	0.26677	0.230091	0.508467	0.0156773
PPIH	blue	0.163248	0.467903	-0.0214056	0.924672	-0.128027	0.570175	-0.223177	0.318108	0.0236384	0.916839	0.662025	0.000790236	-0.00394115	0.986112	-0.460764	0.0309195	0.383553	0.0780487	-0.0688257	0.76087	0.324927	0.140089	0.323751	0.141613	0.369482	0.0905787	0.571835	0.0054278	0.624993	0.00187115	0.433448	0.0438805	0.218932	0.327637
CCDC71L	blue	0.16293	0.468782	-0.138929	0.5375	-0.230986	0.301019	-0.139311	0.53637	-0.130126	0.563816	0.627302	0.00177883	-0.146458	0.515454	0.134374	0.551047	0.212992	0.341254	0.417593	0.0531418	0.400232	0.0649364	0.16021	0.476336	0.425448	0.0483821	0.140684	0.532322	0.324396	0.140775	0.260137	0.242325	0.556435	0.00715725
FPGT	blue	0.162617	0.469646	0.0660982	0.770095	-0.403366	0.0626724	-0.265105	0.233123	-0.246799	0.268183	0.640814	0.00131237	0.00347346	0.98776	-0.201474	0.368597	0.460046	0.031216	0.224741	0.314638	0.477006	0.024787	0.0671086	0.766674	0.314713	0.153719	0.103283	0.647391	0.326884	0.137578	0.0228083	0.91975	0.240955	0.280042
DECR1	blue	0.162075	0.47115	-0.353496	0.106557	-0.571456	0.00546572	-0.330929	0.132492	-0.316063	0.151866	0.718811	0.000163944	-0.314634	0.153827	-0.165903	0.460595	0.0693297	0.759169	0.381556	0.0797432	0.46017	0.0311646	0.00254279	0.99104	0.48589	0.0218691	0.0969355	0.66782	0.221564	0.321708	0.0580267	0.797566	0.351891	0.108268
UBE2D3	blue	0.161501	0.472744	0.171227	0.446121	0.112655	0.617674	-0.00700223	0.975328	0.225956	0.31196	0.746174	6.68027e-05	0.177705	0.428837	-0.0158355	0.944239	0.685656	0.000428082	-0.072329	0.749067	0.457846	0.0321386	0.456928	0.0325299	0.248348	0.265094	0.564219	0.00623353	0.827067	2.07038e-06	0.417878	0.0529631	0.573091	0.00530363
RBM15B	blue	0.160826	0.474619	-0.282799	0.202223	-0.344458	0.116455	-0.376898	0.0838011	-0.216854	0.332364	0.889856	2.98888e-08	-0.12901	0.567195	-0.0727318	0.747714	0.247893	0.265998	0.184279	0.411669	0.470461	0.0271293	0.565786	0.00606015	0.524248	0.0122605	0.486377	0.0217176	0.409409	0.0584766	0.407961	0.059462	0.658806	0.000855591
KIAA0895L	blue	0.160144	0.47652	0.0393716	0.8619	-0.059516	0.792479	0.0457211	0.839887	-0.149204	0.507519	0.496439	0.0187691	0.159335	0.478779	0.0758989	0.737096	0.212567	0.342242	0.0252088	0.911335	0.324357	0.140826	0.542599	0.00907787	0.350985	0.109243	0.290328	0.189954	0.15569	0.489024	0.123166	0.585021	0.419559	0.0519179
RPL35	blue	0.159548	0.478184	-0.489502	0.0207645	-0.400609	0.064661	-0.202533	0.366032	-0.354204	0.105809	0.69349	0.000345065	0.00152285	0.994634	-0.239769	0.282489	0.0410555	0.856052	0.0508535	0.822177	0.330023	0.133618	0.449823	0.0356869	0.673054	0.000597591	0.366272	0.093634	0.139021	0.537228	0.176925	0.430898	0.281323	0.204691
HMGN3	blue	0.159506	0.4783	-0.245572	0.270645	-0.506622	0.0161228	-0.286263	0.196514	-0.223356	0.317709	0.911579	3.64545e-09	-0.179234	0.424811	-0.222353	0.319943	0.335394	0.127034	0.20792	0.353144	0.53679	0.0100015	0.198854	0.374986	0.544373	0.00881017	0.331958	0.131219	0.409191	0.0586241	0.208829	0.350996	0.468471	0.0278751
FRMD5	blue	0.159094	0.479452	0.168295	0.454062	-0.282373	0.202934	0.0765138	0.735039	0.216964	0.332113	0.443614	0.0386384	-0.0242694	0.914627	0.36768	0.0922848	0.377232	0.0835053	0.0433217	0.848193	0.0900839	0.69013	0.0886525	0.694822	0.281658	0.204129	-0.0112486	0.960376	-0.0527299	0.815723	-0.261855	0.239118	0.450833	0.035224
YWHAE	blue	0.159065	0.479533	0.0571562	0.800544	-0.357183	0.102701	-0.0746119	0.741405	0.0620888	0.78371	0.81165	4.54248e-06	-0.229328	0.304599	-0.104044	0.644959	0.557511	0.00702322	0.0797481	0.724253	0.3256	0.139221	0.195085	0.38429	0.446078	0.0374448	0.39996	0.0651362	0.570933	0.00551841	0.221935	0.320877	0.533425	0.010571
KAT8	blue	-0.158856	0.480118	-0.265804	0.231847	-0.00283634	0.990005	-0.0790308	0.726641	-0.0745127	0.741738	0.637801	0.00140617	0.230536	0.301989	0.0164532	0.942067	0.309752	0.160663	0.0766241	0.734671	0.477008	0.0247863	0.731558	0.000109345	0.325782	0.138988	0.438509	0.0412058	0.46755	0.0282261	0.356303	0.103612	0.531785	0.0108581
VPS51	blue	0.158555	0.480963	-0.207815	0.353393	-0.0409444	0.856437	-0.0408336	0.856822	-0.0196571	0.93081	0.541988	0.00917165	0.303204	0.170162	-0.00627676	0.977884	0.2766	0.212718	0.0949477	0.674266	0.410142	0.0579827	0.399151	0.0657316	0.342936	0.118185	0.271036	0.222442	0.430323	0.0455981	0.171468	0.445472	0.29831	0.177509
D2HGDH	blue	0.157582	0.483693	-0.13208	0.557926	-0.149991	0.505257	-0.00895532	0.96845	-0.501696	0.0173624	0.570876	0.0055242	0.134707	0.55005	-0.38097	0.0802454	0.209841	0.348614	0.0329725	0.884185	0.516673	0.0138155	0.45619	0.0328471	0.317554	0.149838	0.288269	0.193258	0.386903	0.0752681	0.370816	0.0893299	0.192087	0.39178
LOC101233756	blue	0.157462	0.484029	-0.108525	0.630703	-0.444176	0.0383635	-0.182813	0.415465	-0.338299	0.123572	0.645892	0.00116629	-0.176696	0.431505	-0.296606	0.180117	0.133302	0.554257	0.280654	0.205814	0.504279	0.0167032	0.141956	0.528584	0.637874	0.00140382	0.160078	0.476704	0.245955	0.269876	0.187378	0.403712	0.280336	0.20635
GABARAPL2	blue	0.15744	0.484091	-0.239243	0.283577	-0.357092	0.102795	-0.242311	0.277262	-0.246501	0.268779	0.925201	7.24832e-10	-0.204419	0.361489	-0.444862	0.0380305	0.379022	0.0819325	-0.0882317	0.696204	0.398907	0.0659121	0.345553	0.115221	0.472485	0.026387	0.664566	0.000741697	0.602504	0.00300257	0.41906	0.0522266	0.429604	0.046001
HERC1	blue	0.15734	0.484373	0.283043	0.201818	0.0403575	0.858475	0.202994	0.364919	0.100067	0.657713	0.648011	0.00110955	-0.308508	0.162439	0.193326	0.388674	0.508289	0.0157197	-0.0561147	0.804109	0.152364	0.498466	0.288085	0.193555	0.352687	0.107417	0.591897	0.00370912	0.598214	0.00327337	0.477025	0.0247803	0.80056	7.66141e-06
LRRC57	blue	0.156658	0.486294	0.256529	0.249154	-0.168237	0.454219	0.0383889	0.865316	0.226769	0.310176	0.594065	0.0035544	-0.14607	0.516578	0.0908182	0.687726	0.558535	0.0068976	0.00282572	0.990043	0.232832	0.297063	0.0545354	0.809523	0.0449208	0.842655	0.24058	0.280815	0.421471	0.0507491	0.148779	0.508745	0.488252	0.0211417
SLC26A5	blue	0.156582	0.486506	-0.00909994	0.96794	-0.0648159	0.774443	-0.017769	0.937442	0.0223521	0.92135	0.441543	0.0396644	0.0546005	0.8093	-0.073338	0.745678	0.256259	0.24967	-0.133705	0.553049	0.146733	0.514654	0.211232	0.345352	0.238842	0.284409	0.379013	0.0819399	0.256334	0.249526	0.100703	0.655666	0.275048	0.215401
TRAPPC4	blue	0.15626	0.487414	-0.332997	0.129943	-0.286377	0.196327	-0.315639	0.152447	-0.191818	0.392457	0.79512	9.78651e-06	-0.0461279	0.83848	-0.417634	0.0531164	0.219249	0.32692	-0.00253747	0.991058	0.422271	0.0502659	0.474575	0.0256374	0.433357	0.0439297	0.569007	0.00571624	0.49941	0.0179633	0.338845	0.122927	0.308089	0.16304
LOC121468950	blue	0.156171	0.487667	-0.115193	0.609723	-0.354579	0.105414	-0.197606	0.378053	-0.0642484	0.776369	0.693238	0.000347502	-0.133882	0.552517	0.00132102	0.995345	0.236242	0.289842	0.0224767	0.920913	0.289653	0.191032	0.389586	0.0730946	0.474894	0.0255243	0.345909	0.114823	0.11869	0.598835	0.137993	0.540271	0.541607	0.00923048
CD82	blue	0.155708	0.488974	-0.273532	0.218044	-0.283683	0.200757	-0.288221	0.193335	-0.265885	0.2317	0.779648	1.89071e-05	0.167293	0.456791	-0.446008	0.0374783	0.293406	0.185087	0.198568	0.375688	0.72207	0.000148126	0.370462	0.0896601	0.5588	0.0068654	0.36736	0.0925906	0.539637	0.00953974	0.322885	0.142742	0.196738	0.380193
DEDD	blue	0.155671	0.489079	-0.190899	0.394773	-0.223643	0.317071	-0.110994	0.622902	-0.168996	0.452155	0.803785	6.60338e-06	0.00747009	0.97368	-0.115342	0.609258	0.307965	0.163218	0.0132332	0.953391	0.3616	0.0982183	0.453427	0.0340566	0.428885	0.046406	0.476152	0.0250831	0.35439	0.105612	0.267813	0.228204	0.497574	0.018458
LYPLAL1	blue	0.155288	0.490161	-0.0912644	0.686268	-0.137552	0.541576	-0.350177	0.110118	-0.132612	0.556326	0.653479	0.000973891	-0.199812	0.372642	-0.293459	0.185003	0.200436	0.37112	0.151727	0.500286	0.445412	0.0377646	0.269282	0.225566	0.388508	0.0739625	0.461849	0.0304759	0.629129	0.00170855	0.504856	0.0165585	0.391468	0.0715989
HNRNPL	blue	-0.154621	0.49205	-0.288367	0.1931	0.0319192	0.887862	-0.0215632	0.924119	-0.0112185	0.960482	0.506222	0.0162207	0.208677	0.351355	0.316316	0.151521	0.120255	0.593989	0.316166	0.151726	0.410519	0.0577303	0.628412	0.00173586	0.647085	0.00113403	0.265157	0.233028	0.248669	0.264456	0.273539	0.218032	0.610864	0.0025288
PMEPA1	blue	0.154416	0.49263	-0.103497	0.646705	-0.254272	0.253488	-0.025194	0.911387	-0.0639455	0.777397	0.752315	5.37802e-05	0.077397	0.732089	-0.0440916	0.845526	0.410905	0.057472	0.126192	0.575761	0.520686	0.0129727	0.343437	0.117614	0.503457	0.0169106	0.297861	0.178194	0.396397	0.0677915	0.123912	0.582732	0.418501	0.0525742
PTMA	blue	0.154283	0.493007	-0.22341	0.317589	-0.500028	0.017799	-0.286956	0.195384	-0.0818898	0.717138	0.743815	7.24914e-05	-0.123969	0.582559	0.13607	0.545983	0.269539	0.225106	0.242741	0.276384	0.290605	0.189513	0.230081	0.30297	0.446328	0.0373258	0.138301	0.539357	0.0716596	0.751318	-0.0723864	0.748874	0.535295	0.0102514
WIPF2	blue	-0.153696	0.494674	-0.198197	0.3766	-0.119929	0.594997	-0.278992	0.208626	0.211236	0.345344	0.42098	0.051047	0.0706985	0.754554	0.151404	0.50121	0.0940111	0.677311	0.15346	0.495345	0.272855	0.219231	0.353365	0.106697	0.382648	0.0788128	0.244329	0.273156	0.129115	0.566877	0.0491582	0.828018	0.350871	0.109366
ZNF622	blue	-0.153315	0.495758	-0.175155	0.435597	-0.0109414	0.961457	-0.0287019	0.899106	-0.0563425	0.803329	0.529211	0.0113214	-0.227747	0.308037	0.0289432	0.898262	0.223866	0.316577	0.0363735	0.872329	0.165073	0.462873	0.241394	0.27914	0.358884	0.100957	0.506891	0.0160571	0.490277	0.0205337	0.386652	0.0754733	0.511346	0.0150023
SAP30	blue	0.152971	0.496737	-0.0753143	0.739052	-0.500624	0.0176419	-0.256615	0.24899	-0.197104	0.379289	0.763668	3.54238e-05	0.0273751	0.903748	-0.0815044	0.718417	0.454371	0.0336396	0.284005	0.200224	0.560351	0.00667938	0.152206	0.498917	0.359984	0.0998407	0.0499509	0.825286	0.292783	0.186064	-0.057278	0.800127	0.381747	0.0795798
YEATS4	blue	0.152253	0.498783	-0.191941	0.392146	-0.385591	0.0763479	-0.194426	0.385928	-0.153087	0.496407	0.854206	4.23019e-07	-0.438545	0.041187	-0.0555299	0.806113	0.321474	0.144597	0.0287252	0.899024	0.249906	0.262009	0.153903	0.494087	0.412873	0.0561709	0.524958	0.0121223	0.441865	0.0395037	0.308672	0.162204	0.661119	0.000808175
UBB	blue	-0.152133	0.499125	-0.0938561	0.677815	-0.06834	0.762511	-0.0806024	0.721413	0.0600872	0.79053	0.470651	0.027059	0.21733	0.331278	-0.197783	0.377617	0.413346	0.0558615	-0.0736719	0.744557	0.388182	0.0742257	0.330016	0.133628	0.350851	0.109387	0.314713	0.153719	0.332072	0.131079	0.304392	0.16841	0.243634	0.274566
TRA2B	blue	0.152105	0.499206	-0.172243	0.443386	-0.292224	0.186945	-0.327949	0.136226	-0.261161	0.240411	0.893617	2.14604e-08	-0.238984	0.284115	-0.0895648	0.69183	0.312044	0.157429	0.228353	0.306716	0.499629	0.0179049	0.410882	0.0574878	0.387569	0.0747242	0.495428	0.0190498	0.556316	0.00717222	0.484091	0.0224365	0.702151	0.000269787
LOC100218406	blue	0.15203	0.499419	0.0976331	0.665564	-0.150037	0.505125	-0.213151	0.340886	0.0238474	0.916106	0.501964	0.0172929	-0.28141	0.204544	-0.0768212	0.734012	0.480613	0.0235671	-0.217449	0.331007	-0.00632445	0.977716	0.0284511	0.899983	-0.056037	0.804375	0.490267	0.0205366	0.446009	0.0374782	0.263711	0.235682	0.400601	0.0646665
SLC7A6OS	blue	0.151051	0.50222	0.202474	0.366174	-0.11385	0.613926	-0.164055	0.465674	-0.0324112	0.886144	0.582241	0.00446845	0.0393416	0.862004	-0.000353754	0.998753	0.658214	0.000868092	-0.0567979	0.80177	0.226949	0.309781	0.226705	0.310315	-0.0663181	0.76935	0.327829	0.136378	0.577961	0.00484425	0.121153	0.591217	0.442021	0.0394258
DNAI3	blue	0.150621	0.503452	-0.314414	0.154131	-0.621421	0.00202192	-0.344921	0.115933	-0.400313	0.0648773	0.506912	0.0160521	-0.341634	0.11968	-0.106925	0.635779	-0.136183	0.545647	0.545252	0.00867996	0.368216	0.0917745	-0.125351	0.578328	0.440073	0.0404053	-0.139945	0.534499	-0.0522388	0.817411	-0.0345238	0.878774	0.218748	0.328053
LOC100228612	blue	0.150402	0.504078	-0.305739	0.16644	-0.00663428	0.976624	0.0134687	0.952563	-0.159989	0.476953	0.694844	0.000332224	-0.0258067	0.90924	-0.29472	0.183035	0.0628631	0.781076	0.0414268	0.854763	0.466786	0.0285195	0.550822	0.00789129	0.603641	0.0029341	0.625698	0.00184255	0.541779	0.00920383	0.578167	0.0048256	0.37858	0.0823182
FOXC1	blue	0.150258	0.504492	-0.061184	0.786791	-0.0673013	0.766022	-0.0260512	0.908384	0.0917148	0.684796	0.388303	0.0741284	0.0781343	0.729629	-0.329434	0.134356	0.229329	0.304597	-0.314487	0.15403	0.159868	0.477291	0.262333	0.238229	0.0627866	0.781336	0.388332	0.0741049	0.193755	0.387603	0.101195	0.654086	0.0397448	0.860603
NUP93	blue	0.149627	0.506305	-0.120953	0.591836	-0.309398	0.161167	-0.327541	0.136742	-0.179968	0.422884	0.708196	0.000226053	-0.363618	0.0962188	-0.233601	0.295427	0.323219	0.142306	-0.0104849	0.963064	0.166156	0.459902	0.2326	0.297559	0.28806	0.193595	0.532301	0.0107671	0.552426	0.00767541	0.445208	0.0378632	0.492167	0.0199786
DHODH	blue	0.14947	0.506755	-0.238976	0.284131	0.0383201	0.865555	-0.0633946	0.779269	-0.255214	0.251673	0.561978	0.00648873	0.0445472	0.843949	-0.147874	0.511356	0.0167143	0.941149	-0.0589949	0.794258	0.408807	0.0588849	0.563041	0.00636665	0.424528	0.048922	0.575583	0.00506425	0.373438	0.0869146	0.443141	0.0388711	0.385612	0.0763304
SNRPF	blue	0.149335	0.507143	-0.257572	0.247168	-0.368191	0.0917987	-0.265848	0.231768	-0.250056	0.261713	0.825452	2.256e-06	-0.127216	0.57264	-0.101876	0.651898	0.221268	0.322371	0.278451	0.209547	0.523988	0.0123114	0.23623	0.289868	0.524288	0.0122525	0.310609	0.159449	0.350945	0.109286	0.234236	0.294077	0.51291	0.0146456
EIF4E2	blue	0.149032	0.508017	0.0235553	0.91713	-0.120884	0.592047	-0.193929	0.387168	0.0427287	0.850248	0.766181	3.21972e-05	0.0806723	0.72118	-0.046008	0.838895	0.480746	0.0235231	0.215989	0.334342	0.537082	0.00995342	0.416783	0.0536526	0.287826	0.193973	0.379655	0.0813811	0.662803	0.000775099	0.36996	0.0901292	0.528745	0.0114069
RPL12	blue	0.148877	0.508461	-0.356364	0.103549	-0.407626	0.0596918	-0.287354	0.194738	-0.280517	0.206045	0.755221	4.84311e-05	-0.0592626	0.793344	-0.0461848	0.838284	0.213159	0.340869	-0.00967673	0.965909	0.281357	0.204634	0.494125	0.0194169	0.436788	0.0421006	0.414582	0.0550596	0.18217	0.417136	0.0799244	0.723667	0.497446	0.0184928
RPL22L1	blue	0.148773	0.508762	-0.103361	0.647143	-0.534648	0.010361	-0.470504	0.0271134	0.00803436	0.971693	0.584812	0.00425459	-0.16161	0.472439	-0.0562389	0.803684	0.212152	0.343208	0.232852	0.29702	0.275073	0.215358	0.110481	0.624518	0.241284	0.279366	0.0404698	0.858085	-0.0206979	0.927155	-0.0638389	0.777759	0.319139	0.147703
RPL37A	blue	0.148256	0.510253	-0.299124	0.176272	-0.539729	0.00952498	-0.267334	0.229071	-0.214999	0.336617	0.85054	5.33666e-07	-0.166501	0.458958	-0.390448	0.072407	0.228852	0.305632	0.163616	0.466885	0.503393	0.0169268	0.222915	0.31869	0.646974	0.00113701	0.345648	0.115116	0.379307	0.0816836	0.147568	0.51224	0.268644	0.226709
LOC100222291	blue	0.147684	0.511904	-0.200289	0.371479	-0.312768	0.156416	-0.121289	0.590797	-0.180566	0.421318	0.918252	1.71111e-09	-0.109931	0.626254	0.0212802	0.925112	0.361737	0.0980817	0.107698	0.633323	0.444956	0.0379851	0.472081	0.0265338	0.537745	0.00984466	0.469247	0.0275824	0.407736	0.0596165	0.278628	0.209245	0.704476	0.000252169
TMSB4X	blue	0.146759	0.514579	-0.233224	0.296229	-0.522263	0.0126533	0.0405767	0.857713	-0.145957	0.516904	0.800811	7.57404e-06	-0.216789	0.332512	-0.171769	0.44466	0.420155	0.0515517	-0.164248	0.465143	0.135145	0.548741	0.139674	0.535297	0.476148	0.0250845	0.384913	0.0769109	0.266641	0.230326	-0.0577123	0.798641	0.383401	0.078177
DRG1	blue	0.146204	0.51619	0.0549394	0.808137	-0.226789	0.310131	-0.0401953	0.859038	0.0687242	0.761213	0.742245	7.65063e-05	-0.384273	0.0774452	-0.0303999	0.893169	0.494973	0.0191773	-0.00611667	0.978448	0.212241	0.343	0.0611746	0.786823	0.254714	0.252637	0.481692	0.0232115	0.62173	0.00200848	0.340411	0.121097	0.614998	0.00231889
LOC100222254	blue	0.145531	0.518142	-0.325115	0.139846	-0.240683	0.280602	-0.142574	0.526771	-0.292817	0.186011	0.732647	0.000105517	0.220141	0.324905	-0.332684	0.130327	0.211473	0.344791	0.0604657	0.789239	0.639612	0.00134912	0.407589	0.0597173	0.538621	0.00970253	0.359192	0.100644	0.305041	0.167459	0.176238	0.432718	0.231947	0.298956
DUSP26	blue	0.144916	0.519932	-0.326445	0.138139	-0.21462	0.33749	-0.229311	0.304637	-0.312398	0.156933	0.74398	7.20795e-05	-0.0311656	0.890493	-0.352831	0.107264	0.193686	0.387776	-0.185126	0.409486	0.313862	0.154895	0.509976	0.0153205	0.41032	0.0578634	0.675576	0.000559704	0.423181	0.0497206	0.324164	0.141076	0.365045	0.0948225
LOC115496993	blue	0.144323	0.521659	-0.321001	0.145222	-0.137061	0.543037	-0.142267	0.52767	-0.174838	0.436442	0.843121	8.38627e-07	0.000543811	0.998084	-0.278576	0.209335	0.254279	0.253474	-0.0638676	0.777662	0.443794	0.0385501	0.537741	0.00984531	0.443983	0.0384581	0.66136	0.000803374	0.593127	0.00362063	0.431608	0.0448859	0.44649	0.0372482
POLR2K	blue	0.144274	0.521804	-0.233893	0.294804	-0.127673	0.571251	0.057343	0.799904	-0.285722	0.197399	0.519085	0.0133037	0.0424056	0.851368	-0.272623	0.219639	0.151365	0.501321	-0.016255	0.942764	0.31913	0.147715	0.203373	0.364003	0.32767	0.136579	0.340638	0.120833	0.343909	0.117077	0.273121	0.218764	0.142335	0.52747
PSMB2	blue	0.144063	0.522418	-0.0878549	0.697442	-0.32651	0.138056	-0.250743	0.260362	-0.0717611	0.750977	0.870639	1.374e-07	0.00425989	0.984989	-0.409939	0.0581195	0.528332	0.0114832	-0.139699	0.535225	0.442467	0.0392042	0.465631	0.0289679	0.46895	0.0276941	0.592911	0.00363604	0.600401	0.00313289	0.264647	0.233963	0.365814	0.0940764
RPS3	blue	0.144005	0.522587	-0.298619	0.177039	-0.634778	0.00150597	-0.440413	0.0402329	-0.290119	0.190287	0.88156	5.96201e-08	-0.136571	0.544493	-0.34306	0.118043	0.257444	0.247411	0.195126	0.384188	0.513726	0.0144621	0.323533	0.141896	0.559331	0.0068012	0.28783	0.193968	0.257189	0.247896	0.107471	0.634044	0.345785	0.114962
ARF4	blue	0.143619	0.523714	0.0500982	0.824778	-0.0731296	0.746377	0.0702592	0.756034	0.0566867	0.80215	0.789064	1.27455e-05	-0.227497	0.308582	-0.0793692	0.725514	0.554756	0.0073706	-0.133783	0.552814	0.211576	0.344549	0.326976	0.137461	0.376987	0.0837226	0.688683	0.000394175	0.753785	5.1014e-05	0.498495	0.0182085	0.648384	0.0010998
POP4	blue	0.142699	0.526404	-0.0104011	0.963359	-0.19752	0.378264	-0.282948	0.201977	-0.114029	0.613364	0.562528	0.00642534	0.3112	0.158615	-0.290476	0.189718	0.499905	0.0178316	0.0713246	0.752446	0.453315	0.0341064	0.3337	0.129086	0.249808	0.262203	0.221742	0.321309	0.455991	0.0329332	0.0925184	0.682173	0.0991217	0.660758
RPL23A	blue	0.142039	0.528339	-0.268564	0.226853	-0.411323	0.057194	-0.297627	0.178551	-0.223546	0.317286	0.933937	2.17202e-10	0.0531301	0.814347	-0.258904	0.244645	0.410693	0.0576138	0.027569	0.90307	0.544718	0.00875892	0.501638	0.0173775	0.431334	0.0450369	0.460918	0.0308561	0.437533	0.0417114	0.180439	0.421652	0.452552	0.0344469
KCNJ9	blue	0.14188	0.528805	-0.218678	0.328213	0.00144715	0.9949	-0.00890725	0.968619	-0.0994803	0.659602	0.772339	2.53526e-05	0.20247	0.366184	0.153929	0.494012	0.367533	0.0924251	0.00554108	0.980475	0.447656	0.0366959	0.69335	0.000346414	0.430316	0.045602	0.52545	0.0120274	0.459362	0.0315006	0.286584	0.195991	0.675955	0.000554191
DDOST	blue	0.141322	0.530445	-0.401422	0.0640698	-0.334604	0.127988	-0.47576	0.0252199	-0.32818	0.135933	0.844174	7.87628e-07	-0.0107252	0.962218	-0.416326	0.0539425	0.138413	0.539027	0.165853	0.46073	0.563804	0.0062802	0.609411	0.0026063	0.539221	0.00960605	0.517727	0.0135899	0.449125	0.0360095	0.484338	0.0223579	0.378882	0.0820545
RPS15A	blue	0.140948	0.531545	-0.113629	0.614617	-0.425257	0.0484934	-0.132324	0.557194	-0.178424	0.426939	0.812884	4.27686e-06	-0.218814	0.327904	-0.00411406	0.985503	0.327511	0.136781	0.23952	0.283004	0.437999	0.0414694	0.168604	0.453221	0.554212	0.00744094	0.257604	0.247107	0.333366	0.129492	0.101273	0.653836	0.578662	0.00478095
RBM38	blue	-0.140778	0.532045	-0.261945	0.23895	-0.346644	0.114003	-0.244244	0.273327	-0.113553	0.614857	0.726633	0.0001282	0.00469948	0.98344	-0.145137	0.519288	0.378735	0.0821828	0.227152	0.309338	0.503774	0.0168303	0.307224	0.164285	0.52034	0.0130438	0.273921	0.217364	0.381689	0.0796293	0.226363	0.311065	0.433524	0.0438396
IMPACT	blue	0.140636	0.532461	-0.0147944	0.9479	-0.215667	0.335081	-0.0611292	0.786978	-0.372987	0.0873266	0.485636	0.0219486	-0.265761	0.231926	-0.0211523	0.925561	0.121399	0.59046	0.26963	0.224944	0.374103	0.0863099	-0.0989646	0.661265	0.0685222	0.761895	0.0873177	0.699208	0.236568	0.289157	0.28059	0.205923	0.397329	0.0670894
TOMM7	blue	0.140064	0.534147	-0.371596	0.0886068	-0.399336	0.0655954	-0.296951	0.179587	-0.152346	0.49852	0.830238	1.74489e-06	0.0503289	0.823983	-0.188964	0.399672	0.208148	0.352604	0.0250549	0.911874	0.414722	0.0549688	0.5747	0.00514804	0.613872	0.00237453	0.454194	0.0337174	0.273247	0.218543	0.108973	0.629284	0.412573	0.0563675
BMP7	blue	0.139246	0.536562	-0.41568	0.0543539	-0.105551	0.640149	-0.0401714	0.859121	-0.452715	0.0343741	0.581879	0.00449921	-0.00413363	0.985434	-0.531088	0.010982	-0.0254302	0.910559	-0.123118	0.58517	0.353211	0.106859	0.452999	0.0342472	0.367757	0.0922115	0.585601	0.00419074	0.483561	0.0226058	0.43282	0.0442218	0.0973029	0.666632
LOC121470940	blue	0.139162	0.536811	-0.239137	0.283797	-0.208784	0.351102	0.200261	0.371547	-0.0932268	0.679864	0.40841	0.059155	-0.276415	0.213038	0.329851	0.133834	0.0765503	0.734918	-0.0865838	0.701624	-0.142498	0.526993	0.0354435	0.875569	0.291313	0.188386	0.229479	0.304271	-0.0649765	0.773897	-0.132738	0.555948	0.50108	0.0175227
PCGF1	blue	0.137282	0.542379	0.0488036	0.829241	-0.0150864	0.946873	0.1013	0.653748	0.061397	0.786065	0.636825	0.00143774	0.121558	0.589967	0.157536	0.483822	0.400274	0.0649056	0.229737	0.303713	0.4616	0.0305772	0.34588	0.114855	0.452769	0.0343497	0.271513	0.221597	0.533205	0.0106092	0.151675	0.500434	0.52967	0.0112376
MDH2	blue	0.136917	0.543464	-0.0205971	0.927509	-0.19318	0.389041	-0.0788894	0.727112	0.0173087	0.93906	0.769897	2.78971e-05	-0.103396	0.647031	-0.465152	0.0291556	0.532685	0.0106997	-0.247245	0.267292	0.328546	0.135472	0.291082	0.188753	0.371783	0.0884335	0.654748	0.000944505	0.717352	0.00017149	0.358305	0.101549	0.29378	0.184501
ARX	blue	-0.136398	0.545006	-0.0964174	0.669498	-0.068465	0.762088	0.466658	0.0285689	0.395652	0.0683567	0.339991	0.121586	-0.124197	0.58186	0.0567535	0.801922	0.427782	0.0470334	-0.669374	0.000656804	-0.364856	0.0950067	0.0970552	0.667433	0.172135	0.443675	0.488149	0.021173	0.185235	0.409205	-0.199751	0.372792	0.242938	0.275982
STAMBPL1	blue	0.136215	0.545551	-0.076937	0.733625	-0.220001	0.32522	-0.199318	0.37385	-0.107941	0.632552	0.749657	5.91163e-05	-0.0591778	0.793633	-0.390104	0.0726809	0.56276	0.00639878	-0.23249	0.297794	0.270335	0.223686	0.25438	0.25328	0.129233	0.566519	0.602971	0.00297432	0.668707	0.000668061	0.312771	0.156412	0.292377	0.186705
ATPAF2	blue	0.134111	0.551833	-0.013953	0.950859	-0.157129	0.484968	-0.223486	0.31742	-0.116589	0.605367	0.798855	8.27914e-06	0.119613	0.595977	-0.356174	0.103747	0.588712	0.00394659	-0.080407	0.722062	0.512842	0.014661	0.413064	0.056046	0.248031	0.265725	0.573333	0.00527992	0.650988	0.00103382	0.409935	0.0581224	0.362237	0.0975838
IK	blue	0.133948	0.55232	0.0722834	0.749221	-0.0154854	0.94547	-0.189356	0.398676	-0.00863626	0.969573	0.744063	7.18751e-05	-0.204409	0.361514	0.1067	0.636494	0.407432	0.0598249	0.126209	0.57571	0.365286	0.0945885	0.448401	0.0363466	0.269754	0.224723	0.545844	0.00859322	0.651952	0.00101027	0.568207	0.00580011	0.797962	8.61966e-06
RPS3A	blue	0.133466	0.553764	-0.0522005	0.817542	-0.502061	0.0172679	-0.179508	0.42409	0.0120455	0.957571	0.857042	3.51888e-07	-0.120981	0.591748	-0.223792	0.31674	0.60134	0.00307411	-0.109848	0.626517	0.328122	0.136007	0.155582	0.48933	0.364406	0.0954461	0.377998	0.0828297	0.424577	0.0488932	-0.0462282	0.838134	0.384095	0.0775936
RPS12	blue	0.133303	0.554252	-0.0980889	0.664091	-0.490566	0.020448	-0.216453	0.333281	-0.12257	0.586854	0.857587	3.3951e-07	-0.0599931	0.790851	-0.191772	0.392572	0.536349	0.0100747	-0.00156297	0.994492	0.403155	0.0628232	0.27616	0.213477	0.417003	0.0535139	0.333169	0.129733	0.358361	0.101492	0.0160618	0.943443	0.444877	0.0380231
ZNF414	blue	-0.133208	0.554538	-0.320639	0.145702	-0.139756	0.535056	-0.270752	0.222946	0.0840504	0.709984	0.512877	0.014653	0.178297	0.427276	0.171395	0.445668	0.238794	0.284509	0.0155497	0.945243	0.176274	0.432623	0.595812	0.00343368	0.299	0.176459	0.299134	0.176256	0.201254	0.369131	0.094057	0.677161	0.475757	0.025221
LOC115498214	blue	0.132933	0.555364	-0.247671	0.266441	-0.183686	0.413204	-0.21387	0.339221	-0.0585353	0.795828	0.750492	5.7392e-05	0.152436	0.498262	-0.166624	0.458621	0.309191	0.161463	-0.207298	0.354618	0.319016	0.147868	0.667334	0.000691757	0.405875	0.0609034	0.593476	0.00359589	0.315673	0.1524	0.214242	0.338362	0.412194	0.0566176
SLC35C2	blue	0.132535	0.556559	0.133528	0.553578	0.0880779	0.696709	-0.0166723	0.941297	-0.0500723	0.824867	0.731905	0.000108112	0.0326381	0.885352	0.0845099	0.708465	0.479326	0.0239967	0.296376	0.180472	0.613952	0.00237056	0.4376	0.0416768	0.410576	0.0576918	0.477239	0.0247069	0.731159	0.000110779	0.615599	0.00228962	0.707535	0.000230519
MYDGF	blue	-0.131688	0.559106	-0.215747	0.334897	-0.0511611	0.821118	0.0881212	0.696567	0.0282485	0.900692	0.536365	0.0100721	0.459806	0.0313157	-0.0645273	0.775422	0.49441	0.0193361	-0.202278	0.366648	0.355026	0.104945	0.440593	0.0401422	0.261409	0.239947	0.278204	0.209969	0.318624	0.148394	-0.108003	0.632358	0.218752	0.328044
HMBS	blue	0.13148	0.559731	0.0457662	0.839731	-0.342007	0.11925	-0.10198	0.651564	-0.158174	0.482029	0.687524	0.000406872	-0.256819	0.248601	-0.234225	0.294101	0.478401	0.0243095	0.0444681	0.844222	0.304201	0.168691	0.0398445	0.860257	0.346494	0.11417	0.338142	0.123756	0.453163	0.0341741	0.246763	0.268254	0.393004	0.0703956
SLC5A3	blue	0.130901	0.561477	-0.334684	0.127891	-0.360023	0.0998016	-0.158006	0.4825	-0.0689891	0.760318	0.750959	5.64469e-05	-0.492509	0.0198797	0.0266488	0.906291	0.0835342	0.711691	0.0116521	0.958955	0.0601355	0.790365	0.187697	0.402896	0.48048	0.023611	0.516487	0.0138556	0.261582	0.239624	0.288185	0.193394	0.638064	0.00139777
YBX1	blue	-0.130572	0.562469	0.0827087	0.714424	-0.237208	0.287817	-0.191321	0.393708	0.0798862	0.723794	0.521554	0.0127961	0.091529	0.685403	0.415672	0.0543591	0.405232	0.061353	0.500813	0.0175924	0.520169	0.0130789	0.277481	0.211206	0.350562	0.109701	-0.100615	0.655949	0.167599	0.455959	-0.0362595	0.872726	0.625225	0.00186171
NPM1	blue	0.130273	0.563374	-0.191248	0.393892	-0.433023	0.044111	-0.181409	0.419117	-0.240171	0.281658	0.797151	8.93958e-06	-0.399361	0.0655765	-0.382866	0.0786282	0.247813	0.266157	0.131414	0.55993	0.411578	0.0570247	0.105655	0.639817	0.451304	0.0350096	0.43443	0.043351	0.549538	0.00806763	0.381932	0.0794222	0.378406	0.0824708
LOC100224003	blue	0.129398	0.56602	-0.259173	0.244138	-0.00984824	0.965305	-0.363416	0.0964171	-0.175323	0.43515	0.676633	0.000544445	0.107989	0.632401	-0.152446	0.498233	0.155631	0.489191	0.123152	0.585065	0.500082	0.0177849	0.707347	0.000231801	0.299759	0.175311	0.557708	0.00699894	0.524252	0.0122596	0.475655	0.0252568	0.47971	0.0238678
FAU	blue	0.129337	0.566204	-0.28934	0.191534	-0.234262	0.294023	-0.295232	0.182239	-0.260575	0.241506	0.803613	6.65634e-06	0.268304	0.227321	-0.212437	0.342544	0.287205	0.194981	0.132281	0.557321	0.621424	0.00202177	0.725655	0.000132261	0.599337	0.00320054	0.427832	0.0470045	0.399067	0.0657937	0.286816	0.195613	0.418174	0.0527782
AMDHD1	blue	0.128798	0.567836	-0.123705	0.583368	-0.39856	0.0661701	-0.323213	0.142314	-0.458963	0.0316678	0.616028	0.0022689	-0.349518	0.110835	-0.280632	0.205851	0.139563	0.535626	0.26382	0.235482	0.38302	0.0784981	0.0597162	0.791796	0.332506	0.130545	0.202594	0.365885	0.372986	0.0873275	0.346259	0.114432	0.342693	0.118463
ANAPC13	blue	0.128758	0.567957	-0.276737	0.212482	-0.278303	0.209799	-0.193689	0.387768	-0.275888	0.213947	0.656416	0.000907049	-0.20637	0.356825	-0.185917	0.407454	0.035758	0.874473	0.184788	0.410358	0.43153	0.0449287	0.330954	0.13246	0.445469	0.0377374	0.413579	0.0557093	0.31332	0.155647	0.371561	0.0886392	0.413127	0.0560047
HYI	blue	0.128408	0.569019	-0.00436615	0.984615	-0.150841	0.502822	-0.198129	0.376766	-0.000634802	0.997763	0.700506	0.000282879	-0.131353	0.560115	-0.22584	0.312215	0.46299	0.0300144	0.00308752	0.98912	0.33096	0.132453	0.198882	0.374919	0.264676	0.233909	0.501238	0.0174815	0.60981	0.00258485	0.364014	0.0958295	0.417129	0.0534338
MTRFR	blue	0.127883	0.570615	0.0957602	0.671629	-0.280629	0.205858	-0.0258023	0.909256	-0.229859	0.303449	0.349501	0.110854	-0.212893	0.341485	-0.115156	0.609839	0.347261	0.113317	-0.118163	0.60047	0.122487	0.587108	-0.0789561	0.72689	0.133471	0.55375	0.12974	0.564985	0.151791	0.500103	-0.0405957	0.857648	0.21818	0.329342
ACAT2	blue	-0.127811	0.570832	-0.23243	0.297922	-0.199651	0.373037	-0.227045	0.309571	-0.0592251	0.793472	0.811598	4.55409e-06	-0.023229	0.918275	-0.147884	0.511327	0.400761	0.0645505	0.207073	0.355153	0.621034	0.00203884	0.353477	0.106577	0.485675	0.0219362	0.428982	0.0463511	0.64503	0.00119006	0.391001	0.0719685	0.533402	0.010575
ZNF593	blue	0.127738	0.571053	-0.207849	0.353313	-0.306312	0.165606	-0.431558	0.0449132	-0.300279	0.174527	0.465366	0.0290718	0.00569956	0.979917	-0.256254	0.24968	-0.059689	0.791888	0.193785	0.387528	0.417809	0.0530066	0.498483	0.0182115	0.457801	0.0321578	0.228025	0.307431	0.00637325	0.977544	0.228582	0.306219	0.198494	0.375869
GPAT4	blue	0.127683	0.571222	0.330028	0.133613	0.00331982	0.988302	0.0115989	0.959143	0.107384	0.634321	0.519554	0.013206	0.00537664	0.981055	0.191667	0.392836	0.62728	0.00177969	0.135288	0.548316	0.314637	0.153823	0.251501	0.258875	0.171135	0.446368	0.234411	0.293706	0.614189	0.00235877	0.223573	0.317226	0.577792	0.00485961
ARPC4	blue	0.127245	0.572552	-0.245162	0.271471	-0.168485	0.453545	0.0811942	0.719447	-0.247424	0.266935	0.792304	1.10776e-05	-0.0257723	0.909361	-0.115095	0.61003	0.23124	0.300474	0.0967614	0.668384	0.457785	0.0321646	0.54793	0.00829308	0.686864	0.000414258	0.468039	0.0280395	0.469869	0.0273493	0.37514	0.0853726	0.542156	0.00914567
POLR2E	blue	-0.126615	0.57447	0.161004	0.474123	0.147146	0.513459	0.068401	0.762305	0.380779	0.0804099	0.444931	0.0379971	0.549632	0.0080546	0.305586	0.166663	0.634457	0.00151691	0.0730805	0.746542	0.518392	0.0134492	0.472723	0.0263005	0.204818	0.360533	0.106375	0.637526	0.38566	0.0762913	-0.0528711	0.815237	0.434277	0.0434335
EDF1	blue	-0.126368	0.575223	-0.0934643	0.67909	-0.242976	0.275905	-0.108789	0.629865	0.0442897	0.84484	0.800014	7.85486e-06	-0.0469614	0.8356	0.0708321	0.754104	0.483559	0.0226066	0.290629	0.189473	0.589879	0.00385813	0.298262	0.177582	0.460394	0.031072	0.283416	0.201199	0.582486	0.00444765	0.234412	0.293704	0.624179	0.00190462
CCDC86	blue	-0.126359	0.575252	-0.260199	0.24221	-0.019021	0.933044	-0.276547	0.212809	-0.132319	0.557207	0.555559	0.00726793	0.0773164	0.732358	-0.283567	0.200949	0.233118	0.296455	0.0283804	0.90023	0.529525	0.0112639	0.462733	0.0301181	0.32537	0.139517	0.499314	0.0179887	0.496471	0.0187602	0.520231	0.0130661	0.333626	0.129176
LOC115496608	blue	0.126273	0.575513	-0.356308	0.103607	-0.181724	0.418297	-0.286194	0.196626	-0.114453	0.612036	0.789258	1.26396e-05	0.239052	0.283974	-0.176392	0.432309	0.299426	0.175814	-0.12807	0.570044	0.384726	0.0770664	0.751529	5.53134e-05	0.428817	0.0464446	0.583918	0.00432793	0.370679	0.0894575	0.228436	0.306536	0.422913	0.0498803
MLH3	blue	0.126241	0.57561	0.0199296	0.929853	-0.0842627	0.709281	0.00661387	0.976696	-0.0971529	0.667117	0.692463	0.000355088	-0.0370575	0.869948	0.16189	0.471663	0.300843	0.173679	0.346017	0.114702	0.59677	0.00336899	0.415089	0.0547328	0.621665	0.00201131	0.291976	0.187336	0.46172	0.0305282	0.365661	0.0942244	0.670812	0.000633095
LOC100223647	blue	0.125733	0.577162	-0.185481	0.408572	-0.0759947	0.736775	-0.222857	0.318819	-0.0244657	0.913939	0.752944	5.2581e-05	0.0840325	0.710043	-0.326791	0.137697	0.317688	0.149656	-0.118396	0.599749	0.399602	0.0653994	0.670351	0.000640621	0.557911	0.0069739	0.710832	0.00020899	0.565102	0.00613537	0.517667	0.0136026	0.402847	0.0630428
LOC101232981	blue	0.125644	0.577433	-0.184857	0.410178	-0.152893	0.49696	0.0541303	0.810913	0.090451	0.688928	0.455695	0.0330615	-0.166649	0.458553	-0.389599	0.0730843	0.339514	0.122144	-0.499741	0.0178752	-0.0725609	0.748288	-0.0174441	0.938584	0.176599	0.431761	0.550553	0.00792793	0.377402	0.0833551	0.0973509	0.666477	0.061924	0.784271
UBA52	blue	0.125622	0.577501	-0.252755	0.256428	-0.355113	0.104854	-0.393684	0.0698678	-0.207301	0.354612	0.736232	9.37252e-05	0.0940218	0.677276	-0.16866	0.453068	0.239883	0.282253	0.0497274	0.826056	0.4705	0.0271148	0.572131	0.00539829	0.368445	0.0915576	0.354032	0.10599	0.205782	0.358226	0.0955576	0.672286	0.381703	0.0796174
PSMA5	blue	0.125606	0.57755	-0.06125	0.786566	-0.113505	0.615008	-0.222273	0.320123	-0.0162911	0.942637	0.80181	7.23512e-06	0.131646	0.559233	-0.262022	0.238807	0.502929	0.0170451	-0.0760483	0.736596	0.450285	0.0354746	0.63813	0.00139564	0.334824	0.127721	0.601957	0.00303607	0.697579	0.000307532	0.434372	0.0433826	0.454401	0.0336264
PPID	blue	0.125418	0.578124	-0.0580981	0.797322	-0.454522	0.033573	-0.295237	0.182231	-0.288072	0.193576	0.735774	9.51661e-05	0.090202	0.689743	-0.524192	0.0122713	0.425522	0.0483389	0.20843	0.351938	0.676273	0.000549599	0.203664	0.363305	0.385748	0.0762183	0.160691	0.474995	0.502086	0.0172614	0.117575	0.602298	0.0853833	0.705581
TXNDC17	blue	0.125131	0.578999	-0.222243	0.320189	0.154271	0.493041	-0.229213	0.304849	0.0201487	0.929084	0.433439	0.0438856	0.304706	0.167949	-0.319816	0.146797	0.169998	0.449441	-0.163099	0.468313	0.420928	0.0510788	0.513716	0.0144644	0.161636	0.472368	0.563884	0.00627114	0.477372	0.024661	0.370969	0.0891878	0.110765	0.623624
RPL38	blue	0.123702	0.583377	-0.427799	0.0470235	-0.431872	0.0447402	-0.431859	0.0447475	-0.549827	0.00802771	0.580963	0.00457805	0.170227	0.44882	-0.374389	0.0860505	-0.0623356	0.78287	0.322521	0.14322	0.618546	0.00215059	0.436947	0.0420174	0.459915	0.0312706	0.0731583	0.746281	0.122859	0.585964	0.105755	0.6395	0.0733057	0.745786
DARS2	blue	-0.123692	0.583407	-0.0129537	0.954375	-0.0441625	0.84528	-0.0860261	0.703461	-0.0807106	0.721053	0.480914	0.0234675	-0.0574786	0.79944	0.193464	0.38833	0.367383	0.0925682	0.0904097	0.689063	0.264231	0.234725	0.310394	0.159753	-0.0671637	0.766488	0.269123	0.225851	0.345652	0.115111	0.222828	0.318883	0.594144	0.00354888
NUP35	blue	-0.123276	0.584683	0.0447948	0.843091	0.0284447	0.900005	0.128096	0.569965	0.426917	0.0475299	0.510279	0.0152497	0.267534	0.228709	-0.203535	0.363614	0.591551	0.00373433	-0.35193	0.108227	0.252154	0.2576	0.306837	0.164845	0.313701	0.155118	0.534318	0.0104174	0.499764	0.0178691	0.0489224	0.828831	0.171494	0.4454
GPN3	blue	0.122172	0.588078	0.00330983	0.988337	-0.182723	0.415698	-0.052613	0.816124	0.0106811	0.962373	0.807651	5.50573e-06	-0.029291	0.897046	-0.306059	0.165974	0.613481	0.00239412	-0.20389	0.36276	0.399686	0.0653378	0.214309	0.338207	0.22028	0.324592	0.564095	0.00624744	0.688385	0.000397399	0.291106	0.188715	0.387394	0.0748664
IGFBP4	blue	-0.12216	0.588113	-0.322253	0.143571	-0.125978	0.576414	-0.153459	0.495349	0.141621	0.529566	0.487233	0.021453	-0.176	0.43335	-0.242978	0.2759	0.142836	0.526004	-0.235691	0.291001	0.042652	0.850514	0.253902	0.254204	0.423341	0.0496249	0.628603	0.00172854	0.327311	0.137035	0.270663	0.223102	0.217518	0.330849
HMGB2	blue	-0.122091	0.588327	-0.245942	0.269902	0.0452495	0.841518	-0.279689	0.207444	-0.0739284	0.743697	0.424236	0.0490939	0.302676	0.170944	0.372025	0.0882105	0.0731221	0.746403	0.504229	0.0167156	0.567986	0.00582341	0.611216	0.00251031	0.365622	0.0942624	0.0619898	0.784047	0.214143	0.338591	0.23064	0.301765	0.589207	0.00390883
VPS16	blue	0.122081	0.588359	-0.345923	0.114808	0.15706	0.48516	-0.231823	0.299222	-0.297344	0.178985	0.549896	0.00801819	0.226985	0.309703	-0.267137	0.229426	-0.0122751	0.956763	-0.0851927	0.70621	0.494177	0.019402	0.771844	2.58507e-05	0.356719	0.103181	0.673464	0.00059128	0.453373	0.0340804	0.592843	0.0036409	0.333833	0.128924
DAD1	blue	0.121811	0.589188	-0.229131	0.305027	-0.188435	0.401017	-0.0201107	0.929217	0.0340876	0.880295	0.395472	0.0684944	-0.252508	0.25691	-0.205985	0.357743	0.0416997	0.853816	-0.189929	0.397222	0.0112537	0.960358	-0.0245565	0.913621	0.307776	0.16349	0.385846	0.0761371	0.097562	0.665794	0.100411	0.656606	0.146028	0.516698
URM1	blue	0.121135	0.591273	-0.256776	0.248683	-0.439472	0.0407118	-0.281652	0.204139	-0.358636	0.10121	0.715627	0.000180794	-0.180091	0.422562	-0.454572	0.0335511	0.124852	0.579853	0.174055	0.43853	0.538193	0.00977165	0.135946	0.546354	0.424389	0.0490038	0.300512	0.174176	0.306649	0.165118	0.175653	0.434271	0.196984	0.379586
PPIA	blue	0.121023	0.59162	-0.317352	0.150112	-0.293978	0.184192	-0.255628	0.250878	-0.174852	0.436405	0.901984	9.80392e-09	-0.193529	0.388167	-0.19932	0.373846	0.18729	0.403936	0.215634	0.335158	0.513656	0.0144777	0.474993	0.0254895	0.682866	0.000461531	0.576473	0.00498097	0.534944	0.0103107	0.492944	0.0197543	0.583024	0.00440234
MYL6	blue	0.120847	0.592161	-0.359794	0.100034	-0.348751	0.111674	-0.294009	0.184143	-0.129823	0.564732	0.776475	2.1503e-05	-0.117868	0.601386	-0.33337	0.129488	0.268897	0.226255	-0.0953889	0.672833	0.306252	0.165693	0.36684	0.0930883	0.511977	0.0148575	0.527561	0.0116269	0.461858	0.0304722	0.303426	0.169833	0.336624	0.12556
EEF1E1	blue	0.120137	0.594355	-0.193791	0.387512	-0.388165	0.0742398	0.0225371	0.920701	-0.17611	0.433059	0.770875	2.68516e-05	-0.396735	0.0675361	-0.183998	0.412395	0.289705	0.19095	-0.117301	0.603151	0.100713	0.655634	0.209988	0.348267	0.601744	0.00304917	0.534227	0.0104329	0.354377	0.105626	0.236982	0.288289	0.488506	0.0210646
BNIP1	blue	0.119891	0.595115	-0.0509737	0.821763	-0.127124	0.572921	-0.28588	0.197141	-0.158177	0.482022	0.706302	0.000239046	-0.0948923	0.674446	-0.37497	0.0855258	0.304806	0.167803	0.0409921	0.856272	0.460286	0.0311165	0.358972	0.100868	0.249406	0.262998	0.543076	0.00900517	0.702209	0.000269333	0.462532	0.0301992	0.352769	0.10733
TMEM183A	blue	0.119819	0.595338	-0.20276	0.365484	-0.416001	0.0541494	-0.217659	0.330527	-0.239907	0.282204	0.762531	3.69743e-05	-0.0282955	0.900527	-0.178729	0.426138	0.351946	0.10821	0.227927	0.307644	0.459669	0.0313725	0.235414	0.291586	0.555145	0.00732072	0.266482	0.230615	0.338854	0.122917	0.112891	0.616935	0.356355	0.103558
NDUFA10	blue	-0.119707	0.595686	-0.371115	0.0890518	0.0416924	0.853842	0.24388	0.274066	0.102892	0.648642	0.311638	0.157998	0.20671	0.356017	-0.164489	0.464478	0.140479	0.532926	-0.45565	0.0330807	0.0171453	0.939634	0.3899	0.0728436	0.325373	0.139514	0.473169	0.0261399	0.167795	0.455423	-0.0485278	0.830192	0.0601164	0.79043
FAM210A	blue	-0.119686	0.59575	0.230959	0.301077	0.402683	0.0631609	0.15888	0.480053	0.263976	0.235194	-0.455687	0.0330647	0.175494	0.434695	0.0316288	0.888876	-0.100163	0.657402	-0.14581	0.517332	-0.272989	0.218996	0.0833138	0.71242	-0.38858	0.073904	-0.0188409	0.933677	0.00111771	0.996061	0.0436304	0.847123	-0.273488	0.21812
SLC35B1	blue	0.119582	0.596071	-0.289286	0.191621	-0.208171	0.352551	-0.379906	0.0811635	-0.215047	0.336507	0.597982	0.00328854	-0.15834	0.481565	-0.342721	0.118431	-0.043661	0.847017	0.173699	0.439482	0.362423	0.0973993	0.453463	0.0340405	0.465588	0.0289847	0.506737	0.0160947	0.354939	0.105036	0.521183	0.0128713	0.283512	0.20104
TMBIM6	blue	0.119581	0.596076	-0.300252	0.174568	-0.249448	0.262914	-0.34644	0.11423	-0.176194	0.432836	0.849541	5.67933e-07	0.151895	0.499807	-0.280681	0.205769	0.328482	0.135553	0.0895904	0.691746	0.587267	0.00405849	0.653732	0.000967966	0.499368	0.0179744	0.499475	0.0179459	0.495034	0.0191603	0.405198	0.0613773	0.434703	0.0432051
RXYLT1	blue	0.118925	0.598108	-0.236823	0.288622	-0.175747	0.434023	-0.0798069	0.724058	-0.197537	0.378224	0.805079	6.21621e-06	-0.23413	0.294302	-0.295199	0.182291	0.204846	0.360464	0.0568309	0.801657	0.408511	0.0590861	0.440951	0.0399614	0.626601	0.00180645	0.621335	0.00202565	0.629132	0.00170847	0.606188	0.00278538	0.512703	0.0146924
SEC11A	blue	0.118867	0.598289	-0.0397851	0.860463	-0.357108	0.102779	-0.359776	0.100052	-0.161651	0.472326	0.786595	1.41607e-05	-0.202395	0.366365	-0.0166633	0.941328	0.338331	0.123534	0.385552	0.0763805	0.585219	0.0042215	0.228206	0.307037	0.417279	0.0533398	0.254061	0.253897	0.424404	0.048995	0.328591	0.135415	0.611285	0.00250675
AMZ1	blue	-0.118834	0.598391	-0.403745	0.0624029	-0.177408	0.429622	-0.363259	0.0965715	0.00952021	0.96646	0.663088	0.000769607	0.171033	0.446644	-0.342072	0.119176	0.282926	0.202013	-0.0521041	0.817874	0.420343	0.0514362	0.426452	0.0477981	0.347671	0.112863	0.486761	0.0215985	0.486742	0.0216046	0.28227	0.203106	0.234522	0.293472
PCNA	blue	0.118675	0.598884	-0.369369	0.0906848	-0.0772585	0.732552	-0.254992	0.2521	-0.193444	0.388378	0.699205	0.000293616	-0.06694	0.767245	-0.188217	0.401572	0.078186	0.729457	-0.0435903	0.847262	0.30696	0.164667	0.495624	0.0189952	0.381968	0.0793913	0.66789	0.000682083	0.458756	0.0317543	0.51195	0.0148637	0.451754	0.034806
DAP3	blue	0.118225	0.600278	-0.181773	0.41817	-0.250787	0.260275	0.0383428	0.865476	-0.00702999	0.97523	0.506972	0.0160374	-0.0557424	0.805384	-0.103889	0.645453	0.0558735	0.804936	0.174982	0.436059	0.381302	0.0799606	0.187495	0.403412	0.569011	0.00571578	0.132815	0.555717	0.118588	0.599151	0.0683863	0.762354	0.191152	0.394134
RPL27A	blue	0.117992	0.601003	-0.297721	0.178406	-0.334862	0.127676	-0.242864	0.276133	-0.256582	0.249053	0.863425	2.29135e-07	0.0281144	0.901161	-0.106823	0.636104	0.280211	0.206563	0.140906	0.531668	0.514472	0.0142961	0.537912	0.00981743	0.497342	0.0185211	0.420977	0.0510489	0.348196	0.112283	0.231501	0.299912	0.541134	0.00930396
LOC100221905	blue	0.117673	0.601995	0.0363766	0.872318	0.026684	0.906168	0.289165	0.191815	0.144071	0.522395	0.315096	0.153192	-0.055237	0.807117	0.111458	0.621438	0.11758	0.602281	-0.264272	0.234651	-0.00520295	0.981667	0.253751	0.254496	0.28325	0.201475	0.327186	0.137193	0.0640965	0.776884	0.0180863	0.936327	0.33113	0.132242
GTF2A2	blue	0.11695	0.604243	-0.141685	0.529379	-0.253408	0.25516	0.0288355	0.898638	-0.0916563	0.684987	0.663033	0.00077067	0.0908297	0.687689	-0.102547	0.649747	0.454535	0.0335676	-0.141862	0.528858	0.199269	0.373971	0.355168	0.104796	0.120289	0.593887	0.345037	0.115802	0.403188	0.0627992	-0.0245508	0.913641	0.345807	0.114937
RPS2	blue	0.116815	0.604664	-0.33644	0.125779	-0.401367	0.0641098	-0.349749	0.110583	-0.369715	0.0903595	0.864411	2.14037e-07	-0.0164183	0.94219	-0.146704	0.514739	0.195418	0.383463	0.286891	0.195491	0.610453	0.00255054	0.536208	0.0100982	0.581644	0.0045193	0.349855	0.110468	0.335417	0.127006	0.271588	0.221463	0.52207	0.0126921
MGST1	blue	-0.116809	0.604682	-0.13224	0.557444	0.198086	0.376871	0.299408	0.175842	0.209042	0.350494	0.440734	0.0400708	0.315392	0.152785	0.105319	0.64089	0.228426	0.306557	0.0671914	0.766394	0.449136	0.0360045	0.385477	0.0764423	0.426483	0.0477806	0.276615	0.212692	0.404202	0.0620784	0.180358	0.421862	0.3155	0.152636
CXXC1	blue	0.116535	0.605535	-0.0806406	0.721285	-0.0595057	0.792514	-0.259773	0.24301	-0.244824	0.272155	0.46643	0.0286572	0.0657591	0.771244	0.159283	0.478925	0.108514	0.630737	0.309648	0.160812	0.36011	0.0997141	0.524388	0.0122331	0.175562	0.434514	0.1557	0.488995	0.166459	0.459071	0.302161	0.171709	0.544169	0.00884059
ECHDC3	blue	0.116484	0.605694	-0.28551	0.197746	-0.522285	0.012649	-0.579448	0.00471084	-0.341072	0.120329	0.75319	5.21176e-05	-0.276715	0.212521	-0.391779	0.0713545	0.0828348	0.714006	0.359566	0.100264	0.559945	0.00672759	0.13949	0.535842	0.370827	0.0893203	0.228461	0.306482	0.370819	0.0893276	0.284379	0.199605	0.294424	0.183496
LOC100222462	blue	0.116164	0.606691	0.16214	0.470968	-0.3835	0.0780938	-0.222171	0.32035	0.216066	0.334167	0.637304	0.00142218	0.0573139	0.800004	-0.0614445	0.785903	0.723875	0.000139943	-0.133397	0.553973	0.161282	0.473352	0.133251	0.554408	0.167028	0.457516	0.242694	0.276479	0.320133	0.146375	-0.155194	0.490426	0.318267	0.148874
MRPL23	blue	0.114621	0.611511	-0.129468	0.565807	-0.217305	0.331335	-0.135977	0.546261	-0.174301	0.437874	0.756816	4.56976e-05	-0.24009	0.281826	-0.0768793	0.733818	0.345488	0.115294	0.0735319	0.745027	0.408109	0.059361	0.29963	0.175506	0.468163	0.0279923	0.502548	0.0171426	0.567098	0.00591808	0.388142	0.0742587	0.586326	0.00413274
ZNF638	blue	0.114067	0.613244	-0.258367	0.24566	-0.561096	0.00659148	-0.236765	0.288744	-0.213898	0.339157	0.798572	8.38566e-06	-0.275691	0.214286	-0.220075	0.325055	0.257697	0.24693	0.0623945	0.78267	0.331472	0.131819	0.197948	0.377211	0.320607	0.145745	0.263858	0.235411	0.241623	0.27867	0.0464453	0.837383	0.386381	0.0756963
MRPL33	blue	0.113881	0.61383	-0.224991	0.314085	-0.412942	0.0561256	-0.1799	0.423064	-0.142315	0.527531	0.882808	5.39184e-08	-0.0117822	0.958498	-0.217485	0.330924	0.413691	0.0556369	0.121114	0.591339	0.538303	0.00975395	0.299611	0.175535	0.482642	0.0229021	0.348627	0.11181	0.425103	0.0485839	0.13109	0.560909	0.397399	0.0670366
EIF5A	blue	0.113736	0.614282	-0.337833	0.124122	-0.0957125	0.671783	-0.145244	0.518977	-0.130865	0.561585	0.787386	1.3693e-05	0.25826	0.245862	-0.112917	0.616852	0.274772	0.215881	-0.064953	0.773977	0.464423	0.0294432	0.815532	3.75262e-06	0.577639	0.00487361	0.582374	0.00445715	0.430577	0.0454566	0.293727	0.184583	0.495084	0.0191464
LOC100225651	blue	0.113212	0.615926	0.284407	0.19956	-0.00841335	0.970358	-0.0174984	0.938393	-0.00023083	0.999187	0.526564	0.0118145	0.165011	0.463044	0.363413	0.09642	0.500415	0.0176971	0.23367	0.295279	0.435967	0.0425329	0.372851	0.0874514	0.198967	0.37471	0.126003	0.576337	0.258902	0.244649	0.129443	0.565884	0.68245	0.000466697
CSPG5	blue	0.113202	0.615956	-0.24753	0.266722	-0.0700647	0.75669	-0.0196623	0.930791	-0.117948	0.60114	0.713189	0.00019469	0.0755386	0.738301	-0.17629	0.432581	0.297979	0.178013	-0.223959	0.316369	0.286481	0.196159	0.729883	0.000115467	0.508514	0.0156661	0.678371	0.000520132	0.474624	0.0256201	0.324337	0.140851	0.459347	0.031507
CDC37	blue	0.113168	0.616063	-0.319017	0.147867	-0.189551	0.398182	0.0342183	0.879839	-0.338145	0.123753	0.615702	0.00228464	0.199347	0.373781	-0.189353	0.398684	0.137472	0.541814	0.0220043	0.922571	0.491452	0.0201873	0.488785	0.0209803	0.463329	0.0298787	0.308145	0.162959	0.238959	0.284167	0.0704616	0.755352	0.226697	0.310333
LOC100224389	blue	0.112963	0.616707	-0.160054	0.47677	-0.100555	0.656141	0.234839	0.292799	-0.01334	0.953016	0.617818	0.00218427	-0.0446543	0.843578	0.206892	0.355582	0.260468	0.241704	-0.0231175	0.918666	0.117786	0.601643	0.424231	0.0490971	0.38396	0.0777071	0.381239	0.0800147	0.361657	0.0981612	0.113183	0.616017	0.582326	0.00446121
SUGT1	blue	-0.112661	0.617656	0.0666237	0.768315	-0.0857127	0.704495	0.0272012	0.904357	0.241695	0.278524	0.565293	0.00611423	0.0312807	0.890092	0.00809727	0.971471	0.510701	0.0151514	0.151332	0.501416	0.390571	0.0723089	0.147676	0.511926	0.192496	0.390753	0.189389	0.398592	0.608545	0.00265342	0.193229	0.388917	0.388525	0.0739488
HSPA8	blue	-0.112339	0.618667	0.188888	0.399864	0.170154	0.449018	0.409694	0.0582845	0.136735	0.544005	0.415009	0.054784	-0.291974	0.18734	0.109252	0.6284	0.428225	0.0467805	-0.0377591	0.867506	0.0904155	0.689044	0.0760962	0.736436	0.324387	0.140788	0.471798	0.0266371	0.648156	0.00110576	0.477226	0.0247112	0.579877	0.00467288
RPS9	blue	0.112031	0.619635	-0.34031	0.121214	-0.121704	0.589519	-0.111783	0.620417	-0.0821014	0.716436	0.656921	0.000895963	0.317128	0.150416	-0.0540738	0.811107	0.24653	0.268721	-0.0518116	0.81888	0.42382	0.0493403	0.710698	0.000209832	0.621731	0.00200841	0.430118	0.0457127	0.276149	0.213496	0.133097	0.554871	0.385288	0.0765987
LEMD2	blue	0.111924	0.619974	-0.127772	0.57095	-0.142476	0.527058	-0.184514	0.411063	-0.0828237	0.714043	0.556282	0.00717653	-0.0138884	0.951087	-0.133806	0.552745	0.0577677	0.798452	0.0448632	0.842855	0.291664	0.18783	0.474229	0.0257602	0.619489	0.00210765	0.448454	0.036322	0.166243	0.459663	0.214024	0.338865	0.356386	0.103526
IER5L	blue	0.111557	0.621128	-0.0918628	0.684313	-0.229311	0.304636	-0.239287	0.283487	-0.298091	0.177843	0.463949	0.0296311	-0.0933299	0.679528	-0.100887	0.655075	0.0272335	0.904244	0.218459	0.32871	0.478283	0.0243496	0.320987	0.145241	0.388846	0.0736897	0.163903	0.466094	0.117451	0.602685	0.264691	0.233881	0.356007	0.10392
OTUB1	blue	0.111418	0.621564	-0.19804	0.376984	-0.0629219	0.780876	0.0569504	0.801248	-0.126245	0.575598	0.752158	5.40827e-05	0.220384	0.324358	-0.162849	0.469004	0.388139	0.0742606	-0.232701	0.297343	0.390618	0.0722716	0.701549	0.000274517	0.458937	0.0316786	0.615251	0.0023065	0.446983	0.0370139	0.231607	0.299685	0.455278	0.0332424
ERI1	blue	-0.111056	0.622705	-0.194426	0.385928	-0.000240871	0.999151	0.00232476	0.991808	-0.00719389	0.974653	0.580474	0.0046205	-0.338484	0.123354	0.111651	0.62083	0.182159	0.417164	0.0746278	0.741352	0.129005	0.567209	0.262248	0.238387	0.40884	0.0588626	0.563483	0.00631648	0.581942	0.00449387	0.477405	0.0246496	0.659416	0.000842859
TIMM13	blue	0.111043	0.622748	-0.201584	0.368331	-0.031064	0.890848	0.0949446	0.674276	-0.157455	0.48405	0.732459	0.000106168	0.194073	0.38681	0.0410171	0.856185	0.325935	0.138792	-0.0290027	0.898054	0.38887	0.0736698	0.620974	0.00204148	0.616951	0.0022249	0.53232	0.0107637	0.409733	0.0582581	0.241038	0.279872	0.566625	0.00596899
GNG4	blue	0.11079	0.623545	-0.0609376	0.787631	-0.107427	0.634185	0.379024	0.08193	-0.067611	0.764975	0.466751	0.0285329	-0.204997	0.360104	-0.243834	0.27416	0.24745	0.266882	-0.215651	0.335119	0.0498888	0.8255	0.063095	0.780287	0.362671	0.0971526	0.417025	0.0535	0.397781	0.0667505	0.201941	0.367463	0.159209	0.47913
SPATA5	blue	-0.110464	0.624573	-0.312205	0.157203	-0.299724	0.175364	-0.443259	0.0388127	-0.186379	0.406267	0.515691	0.0140282	-0.026682	0.906175	-0.320654	0.145682	0.0411429	0.855748	0.370209	0.0898969	0.56996	0.00561763	0.256331	0.249532	0.512561	0.0147244	0.18052	0.42144	0.403639	0.062478	0.232569	0.297625	0.154232	0.493153
NME2	blue	0.110109	0.625694	0.0650326	0.773707	-0.166772	0.458216	0.181843	0.417987	0.0752355	0.739316	0.634972	0.00149936	-0.0346873	0.878204	-0.209083	0.350396	0.56273	0.0064021	-0.209812	0.348681	0.304296	0.168552	0.0886849	0.694716	0.193411	0.388463	0.396752	0.0675235	0.520894	0.0129303	0.148709	0.508945	0.26644	0.23069
LOC105759403	blue	0.109699	0.626989	-0.145529	0.518149	-0.192696	0.390253	-0.165281	0.4623	-0.452719	0.0343723	0.379413	0.0815918	-0.0377661	0.867482	-0.341081	0.12032	-0.105127	0.6415	0.244755	0.272294	0.449942	0.035632	0.383699	0.077926	0.386499	0.075599	0.209657	0.349046	0.143495	0.524075	0.332723	0.130279	0.134107	0.551844
JUND	blue	0.108853	0.629663	-0.289023	0.192043	-0.148548	0.509409	-0.308453	0.162518	-0.195245	0.383893	0.653512	0.00097312	0.348216	0.112261	-0.117971	0.601066	0.183616	0.413386	0.132808	0.55574	0.568384	0.00578145	0.773927	2.38085e-05	0.442353	0.0392606	0.331924	0.131262	0.30396	0.169046	0.229721	0.303748	0.367299	0.0926487
KLHDC8B	blue	0.108498	0.630787	-0.303479	0.169755	-0.175209	0.435452	0.0240018	0.915565	-0.151418	0.501168	0.740316	8.17024e-05	-0.263021	0.236956	-0.0018558	0.99346	0.154528	0.492314	-0.0759151	0.737042	0.16364	0.466819	0.525979	0.0119259	0.624119	0.00190712	0.652144	0.00100564	0.369436	0.0906213	0.382536	0.0789083	0.666795	0.000701246
GSR	blue	0.10844	0.630972	-0.362598	0.097225	-0.386882	0.0752854	-0.56781	0.00584212	-0.237539	0.287125	0.607225	0.00272665	0.140899	0.53169	-0.465012	0.0292107	0.0376862	0.86776	0.318374	0.148731	0.643587	0.00123078	0.398884	0.0659291	0.503941	0.0167881	0.18588	0.407548	0.220019	0.325181	0.221333	0.322227	0.0441861	0.845198
FAM219B	blue	0.108318	0.631359	0.115738	0.608021	0.0792323	0.72597	-0.0608395	0.787965	0.0184031	0.935214	0.629943	0.00167803	0.386755	0.0753891	-0.193531	0.388162	0.522393	0.0126274	-0.110071	0.625811	0.467623	0.0281982	0.653659	0.000969671	0.400044	0.0650741	0.532574	0.0107192	0.495694	0.0189756	0.355642	0.1043	0.365361	0.0945152
B4GALT4	blue	-0.1081	0.63205	-0.102098	0.651187	-0.107168	0.635007	-0.235493	0.291418	0.175191	0.435502	0.469389	0.0275291	0.399921	0.0651644	-0.309982	0.160338	0.534116	0.0104519	-0.169715	0.450207	0.367363	0.0925871	0.37795	0.0828718	0.132265	0.55737	0.283359	0.201293	0.433761	0.043711	0.0715455	0.751702	0.0359403	0.873838
NDUFA12	blue	0.108047	0.632217	-0.225103	0.31384	-0.435007	0.0430425	-0.333152	0.129754	-0.194322	0.386188	0.916201	2.17328e-09	-0.10437	0.643917	-0.464002	0.0296099	0.407038	0.0600965	0.0294865	0.896362	0.535535	0.010211	0.321515	0.144542	0.47803	0.0244357	0.522006	0.012705	0.588996	0.00392488	0.299069	0.176355	0.336729	0.125434
KAT5	blue	0.107586	0.633678	-0.310722	0.15929	-0.24837	0.265051	-0.0684969	0.76198	-0.368139	0.0918479	0.582925	0.00441066	0.213575	0.339905	-0.0301081	0.894189	0.207697	0.353673	0.0409946	0.856263	0.414105	0.0553679	0.478437	0.0242972	0.43168	0.0448459	0.21421	0.338437	0.168941	0.452304	0.00944737	0.966717	0.335874	0.126457
ERG28	blue	0.107517	0.6339	-0.3387	0.123099	-0.154247	0.493109	-0.231233	0.300489	-0.223431	0.317542	0.708259	0.00022563	0.0418776	0.853199	-0.450723	0.0352741	0.103078	0.648046	0.219986	0.325254	0.62575	0.00184046	0.40516	0.0614034	0.568936	0.0057236	0.461024	0.0308128	0.601697	0.00305206	0.492782	0.0198009	0.196358	0.381133
TAF1A	blue	0.107408	0.634245	0.250823	0.260205	0.00502135	0.982306	0.287922	0.193819	0.011982	0.957794	0.477472	0.0246267	0.168708	0.452937	0.0746762	0.74119	0.452741	0.0343622	0.156941	0.485496	0.434139	0.0435073	0.229548	0.304123	0.354295	0.105713	0.100663	0.655796	0.33944	0.12223	0.213519	0.340034	0.39359	0.0699404
RPL6	blue	0.10696	0.635668	-0.241127	0.279689	0.0240018	0.915565	-0.234017	0.294541	-0.0673571	0.765833	0.765628	3.28847e-05	0.236927	0.288405	0.0311483	0.890554	0.363412	0.0964208	0.115919	0.607455	0.503438	0.0169155	0.740901	8.00952e-05	0.383631	0.0779829	0.542566	0.0090829	0.622846	0.00196059	0.480824	0.0234972	0.616179	0.00226168
LOC116807699	blue	0.105696	0.639689	-0.370798	0.0893474	-0.163023	0.468524	-0.35205	0.108098	-0.119242	0.597126	0.466954	0.0284547	0.045992	0.83895	-0.561379	0.00655834	-0.0795977	0.724754	0.0179823	0.936693	0.34448	0.116431	0.311672	0.157951	0.47704	0.0247753	0.452495	0.0344725	0.372833	0.0874675	0.340543	0.120943	-0.0930613	0.680403
TFAP4	blue	-0.10539	0.640665	-0.497874	0.0183763	-0.171315	0.445882	-0.207023	0.355271	-0.306831	0.164854	0.625583	0.0018472	-0.0727754	0.747567	-0.133427	0.553883	-0.0215944	0.924009	0.153067	0.496462	0.412827	0.0562009	0.501686	0.017365	0.346157	0.114545	0.413234	0.0559348	0.351269	0.108937	0.3264	0.138196	0.41077	0.0575624
LOC116806607	blue	0.105375	0.640709	-0.162531	0.469885	-0.143609	0.523745	-0.275503	0.214613	-0.110756	0.623653	0.793459	1.05311e-05	0.173333	0.440462	-0.13981	0.534896	0.351584	0.108598	0.0732576	0.745948	0.594222	0.00354338	0.563158	0.00635331	0.478092	0.0244145	0.487566	0.0213508	0.442539	0.0391686	0.350687	0.109565	0.493254	0.0196653
RPL23	blue	-0.105275	0.641029	-0.390549	0.0723269	-0.340572	0.120909	-0.303176	0.170203	-0.14758	0.512204	0.709258	0.000219041	0.0397685	0.86052	-0.183545	0.413569	0.158536	0.481014	0.136647	0.544265	0.46293	0.0300387	0.477054	0.0247705	0.640315	0.00132752	0.347081	0.113516	0.184053	0.412255	0.235748	0.290882	0.399389	0.0655565
ADRM1	blue	0.104526	0.643419	-0.0792474	0.72592	-0.182212	0.417026	-0.141195	0.530819	-0.159317	0.47883	0.894185	2.03912e-08	0.0140977	0.95035	-0.292613	0.186332	0.517471	0.0136445	-0.0490941	0.828239	0.510205	0.0152669	0.519916	0.0131312	0.477969	0.0244564	0.629744	0.00168543	0.676528	0.000545936	0.435905	0.0425655	0.535382	0.0102367
LOC100190731	blue	0.10411	0.644746	-0.269294	0.225544	-0.353188	0.106884	-0.144122	0.522247	0.0401682	0.859132	0.582808	0.0044205	0.218079	0.329572	-0.350395	0.109881	0.427107	0.0474205	-0.419471	0.0519724	0.126659	0.574336	0.385472	0.0764468	0.26958	0.225034	0.398681	0.0660797	0.19017	0.396614	-0.191103	0.394256	0.0236706	0.916726
DHRSX	blue	0.104083	0.644832	-0.247455	0.266871	-0.424142	0.0491495	-0.478517	0.0242701	-0.34965	0.110691	0.5856	0.00419079	-0.165518	0.461651	-0.707047	0.000233862	0.071251	0.752693	0.163594	0.466946	0.474078	0.025814	0.0791307	0.726308	0.307541	0.163828	0.296	0.181052	0.452342	0.0345413	0.265597	0.232225	-0.0698723	0.757339
ARPC3	blue	0.103425	0.646938	-0.300383	0.17437	-0.354846	0.105134	-0.159876	0.477267	-0.322286	0.143528	0.894311	2.01597e-08	-0.29047	0.189726	-0.0672178	0.766305	0.233419	0.295812	0.150784	0.502984	0.404849	0.0616222	0.402781	0.0630904	0.526706	0.0117876	0.503189	0.0169788	0.424639	0.0488562	0.426237	0.0479226	0.701409	0.000275627
SRR	blue	0.102624	0.6495	-0.218397	0.32885	-0.0846121	0.708127	-0.323676	0.14171	-0.251009	0.25984	0.642692	0.00125662	-0.126176	0.575811	-0.307085	0.164486	0.141346	0.530375	0.0320702	0.887334	0.31181	0.157757	0.454005	0.0338008	0.233774	0.295057	0.596881	0.0033615	0.501726	0.0173545	0.54596	0.00857625	0.415786	0.0542863
IFT46	blue	-0.102433	0.650114	-0.329851	0.133834	-0.434921	0.0430885	-0.370084	0.0900136	-0.350144	0.110153	0.708571	0.000223555	-0.170989	0.446762	-0.285732	0.197382	0.0712732	0.752619	0.388898	0.0736476	0.549026	0.00813889	0.314064	0.154615	0.40819	0.0593051	0.23339	0.295876	0.33213	0.131008	0.259183	0.244119	0.336879	0.125255
TOMM22	blue	0.102279	0.650605	-0.0576594	0.798822	-0.129084	0.566971	-0.169622	0.450458	-0.0140909	0.950374	0.853274	4.4903e-07	0.0218343	0.923167	-0.26022	0.24217	0.581691	0.00451533	-0.122181	0.588049	0.424425	0.0489824	0.488499	0.0210668	0.369449	0.0906094	0.669868	0.000648575	0.758995	4.21801e-05	0.41856	0.0525373	0.502423	0.0171747
SEC11C	blue	0.10215	0.651022	-0.247091	0.267598	-0.173003	0.441345	-0.311154	0.15868	-0.3252	0.139736	0.872126	1.23188e-07	-0.0496032	0.826484	-0.327975	0.136193	0.315418	0.15275	0.119652	0.595857	0.622973	0.00195519	0.4724	0.0264177	0.464059	0.0295876	0.61236	0.00245106	0.701716	0.000273197	0.61991	0.00208869	0.513843	0.014436
PAF1	blue	0.102134	0.651071	-0.31025	0.159957	-0.272418	0.219998	-0.0931104	0.680243	-0.215756	0.334877	0.734047	0.000100766	-0.132654	0.5562	-0.137494	0.541751	0.177317	0.429861	-0.0190942	0.932787	0.272393	0.220043	0.404923	0.06157	0.516296	0.0138969	0.453044	0.034227	0.227639	0.308274	0.295209	0.182275	0.470098	0.0272643
EEF1D	blue	0.101634	0.652676	-0.100696	0.65569	-0.388953	0.0736034	-0.134163	0.551676	-0.0275053	0.903292	0.539279	0.00959685	-0.307729	0.163557	-0.298387	0.177391	0.254243	0.253545	-0.202103	0.367072	0.0675631	0.765137	-0.115805	0.60781	0.252322	0.257273	0.402506	0.0632879	0.198523	0.375798	-0.0385218	0.864854	0.156951	0.485467
COQ3	blue	0.101405	0.653411	-0.124171	0.581939	-0.196065	0.381857	-0.167932	0.455051	-0.187295	0.403923	0.529349	0.0112962	-0.36602	0.0938779	-0.306229	0.165726	0.120166	0.594266	0.170897	0.447011	0.228196	0.307057	0.0132631	0.953286	0.222665	0.319247	0.406652	0.0603633	0.542153	0.00914617	0.438267	0.0413309	0.275316	0.214936
YIPF3	blue	0.101081	0.654452	0.0865758	0.70165	-0.100602	0.655991	-0.0467138	0.836455	0.106364	0.637561	0.695233	0.000328608	0.0466855	0.836553	-0.235399	0.291616	0.523068	0.0124927	0.0890793	0.693422	0.501981	0.0172886	0.356591	0.103313	0.384368	0.0773655	0.443418	0.0387349	0.701444	0.000275344	0.37725	0.0834893	0.379698	0.0813437
FRG1	blue	0.10081	0.655322	0.173224	0.440753	-0.0194086	0.931683	-0.0300605	0.894355	0.308876	0.161913	0.427713	0.0470725	0.174052	0.438538	0.00784827	0.972348	0.468982	0.027682	-0.00466233	0.983571	0.287701	0.194175	0.237537	0.287129	0.32745	0.136858	0.216276	0.333685	0.326628	0.137905	0.0846484	0.708007	0.24779	0.266205
MRPL46	blue	0.100699	0.655678	-0.367028	0.0929083	-0.481927	0.0231346	-0.390475	0.0723858	-0.216553	0.333051	0.738974	8.54955e-05	-0.171818	0.444529	-0.269754	0.224723	0.129648	0.565263	0.104208	0.644435	0.289327	0.191556	0.213898	0.339157	0.509574	0.0154149	0.35277	0.107329	0.284011	0.200214	0.0728557	0.747297	0.279907	0.207075
RPL4	blue	0.100311	0.656926	-0.316923	0.150694	-0.219932	0.325377	-0.400666	0.0646191	-0.180919	0.420397	0.874088	1.06435e-07	0.0767165	0.734362	-0.0650148	0.773768	0.263823	0.235476	0.223486	0.317421	0.590038	0.00384624	0.695357	0.00032747	0.519933	0.0131277	0.500314	0.0177237	0.504412	0.0166696	0.399928	0.0651592	0.625547	0.00184862
WSB2	blue	0.0994953	0.659554	-0.21514	0.336292	-0.164602	0.464168	-0.224791	0.314527	-0.145507	0.518212	0.702229	0.000269174	0.256122	0.249933	-0.23945	0.283149	0.380636	0.0805324	-0.197119	0.379254	0.359484	0.100347	0.714099	0.000189401	0.329815	0.133879	0.52653	0.011821	0.381221	0.0800296	0.198162	0.376686	0.338921	0.122838
KCTD6	blue	-0.0992143	0.660459	0.0173182	0.939026	-0.338171	0.123722	-0.139097	0.537003	0.10354	0.64657	0.485488	0.0219949	-0.0729525	0.746972	0.15681	0.485863	0.381522	0.0797718	0.487902	0.0212481	0.445376	0.037782	-0.0987713	0.661888	0.406075	0.0607644	-0.129222	0.566551	0.220715	0.323613	0.00329719	0.988381	0.384366	0.0773668
RPS11	blue	-0.0990331	0.661043	-0.236936	0.288386	-0.128081	0.570012	-0.208691	0.351322	0.0102906	0.963748	0.677881	0.000526881	0.172696	0.442169	0.127903	0.570554	0.345488	0.115294	0.124634	0.580519	0.431892	0.0447295	0.5963	0.00340058	0.372749	0.0875443	0.401016	0.0643646	0.344679	0.116206	0.227215	0.309198	0.606527	0.00276604
PFN1	blue	0.0989986	0.661155	-0.327425	0.136891	-0.288784	0.192428	-0.316206	0.15167	-0.243698	0.274436	0.810486	4.80628e-06	0.157802	0.483073	-0.119207	0.597235	0.249322	0.263162	0.11859	0.599147	0.592229	0.00368501	0.591206	0.0037596	0.424287	0.049064	0.377365	0.0833875	0.314002	0.154701	0.201828	0.367738	0.460218	0.0311448
NOL9	blue	0.098659	0.66225	-0.191332	0.393679	-0.46475	0.029314	-0.414341	0.0552148	-0.359218	0.100617	0.741339	7.89084e-05	-0.0969253	0.667854	-0.246546	0.26869	0.174656	0.436925	0.412556	0.056379	0.64164	0.0012876	0.243811	0.274206	0.608549	0.00265322	0.164344	0.464878	0.250378	0.261079	0.275232	0.215082	0.358437	0.101414
RPS27A	blue	0.0984506	0.662923	-0.110607	0.624122	-0.213191	0.340794	-0.00828661	0.970804	0.0097342	0.965707	0.773447	2.42661e-05	-0.0552868	0.806946	0.0486039	0.82993	0.493242	0.0196687	-0.120804	0.592295	0.221155	0.322625	0.277396	0.21135	0.427628	0.0471211	0.478479	0.024283	0.377909	0.0829074	0.133166	0.554665	0.592148	0.00369086
MIDN	blue	-0.0980763	0.664132	-0.190095	0.396803	-0.0654712	0.77222	-0.106423	0.637373	-0.208385	0.352044	0.519811	0.0131529	0.0145026	0.948926	0.206086	0.357501	0.0922793	0.682953	0.382188	0.0792043	0.446162	0.0374048	0.561784	0.00651127	0.558688	0.00687893	0.224036	0.316199	0.211401	0.344959	0.375447	0.085097	0.640434	0.00132388
NACA	blue	0.098027	0.664291	-0.235827	0.290716	-0.377476	0.08329	-0.312945	0.156169	-0.121823	0.589151	0.825626	2.23529e-06	-0.0247056	0.913098	0.0851739	0.706272	0.342969	0.118147	0.206676	0.356096	0.430831	0.0453155	0.487332	0.0214226	0.487824	0.021272	0.30827	0.16278	0.301885	0.172121	0.125747	0.577119	0.636262	0.00145623
KBTBD8	blue	0.0979963	0.66439	0.229324	0.304608	-0.149222	0.50747	0.0262649	0.907635	0.0362959	0.872599	0.598306	0.00326733	0.0181791	0.936001	0.256252	0.249683	0.685271	0.000432567	0.00305324	0.989241	0.223437	0.31753	0.262291	0.238308	0.144778	0.520334	0.2476	0.266582	0.378708	0.0822067	0.0578111	0.798304	0.647048	0.00113503
LOC115493953	blue	0.0975033	0.665984	-0.325329	0.13957	-0.405114	0.061436	-0.137712	0.541104	-0.0274876	0.903355	0.835406	1.31028e-06	-0.28168	0.204091	-0.166996	0.457603	0.292248	0.186907	-0.0588964	0.794595	0.220214	0.324741	0.298626	0.177027	0.588055	0.00399714	0.553816	0.00749244	0.354035	0.105987	0.216537	0.333089	0.501445	0.0174276
FKBP14	blue	0.0972536	0.666791	-0.095092	0.673797	-0.176615	0.431719	-0.280036	0.206857	-0.111986	0.619777	0.698073	0.000303249	-0.118779	0.598561	0.151754	0.500208	0.265524	0.232358	0.408009	0.0594292	0.523988	0.0123113	0.299283	0.17603	0.403951	0.0622566	0.265495	0.232412	0.496768	0.0186785	0.374209	0.0862134	0.671165	0.000627394
RAB24	blue	-0.0966196	0.668844	-0.418913	0.0523179	-0.483034	0.0227754	-0.223383	0.317649	-0.246673	0.268434	0.650134	0.00105508	-0.351592	0.108589	-0.170942	0.446888	0.0827544	0.714272	-0.0365437	0.871736	0.181729	0.418283	0.164773	0.463699	0.450713	0.0352786	0.370121	0.089979	0.0779756	0.730158	0.0569772	0.801156	0.376184	0.0844366
DNTTIP1	blue	0.0959729	0.670939	-0.239815	0.282394	-0.370718	0.0894215	-0.461925	0.0304449	-0.180149	0.422411	0.800007	7.85712e-06	0.00214597	0.992438	-0.1248	0.580012	0.334999	0.127511	0.197669	0.377898	0.49229	0.0199431	0.427011	0.0474758	0.319935	0.146639	0.323376	0.142101	0.380549	0.080608	0.187169	0.404244	0.466825	0.0285044
PRPF19	blue	-0.0953084	0.673095	-0.183958	0.412501	-0.225803	0.312297	-0.0795302	0.724978	0.106323	0.637693	0.672171	0.00061136	-0.13346	0.553784	0.0154952	0.945435	0.231404	0.300121	0.156267	0.487394	0.345514	0.115265	0.390376	0.0724645	0.634267	0.00152339	0.357315	0.102565	0.345665	0.115096	0.162489	0.470002	0.51705	0.0137344
RPS17	blue	0.0944726	0.67581	-0.240257	0.281481	-0.668864	0.000665399	-0.403725	0.0624168	-0.193382	0.388536	0.827407	2.03314e-06	-0.202253	0.36671	-0.324144	0.141102	0.361139	0.0986794	0.037543	0.868258	0.318627	0.14839	0.177815	0.428546	0.44719	0.0369161	0.301882	0.172125	0.212366	0.342711	-0.0293714	0.896764	0.300382	0.174372
HSCB	blue	0.0943279	0.67628	-0.281894	0.203734	-0.11683	0.604618	-0.138702	0.538169	0.0373582	0.868901	0.693481	0.000345157	-0.124539	0.580812	-0.0435342	0.847456	0.201751	0.367924	-0.0351231	0.876685	0.266858	0.229932	0.374253	0.0861738	0.519777	0.0131599	0.534284	0.0104232	0.387653	0.074656	0.351892	0.108268	0.554791	0.00736614
TMBIM4	blue	0.0941546	0.676844	-0.382454	0.078978	-0.0142896	0.949675	-0.104814	0.642499	-0.306024	0.166025	0.486709	0.0216147	-0.00826065	0.970896	-0.195771	0.382586	-0.0866762	0.70132	-0.0141341	0.950222	0.277994	0.210328	0.329942	0.133721	0.205802	0.35818	0.470623	0.0270694	0.331204	0.132151	0.327133	0.137261	0.233232	0.29621
REXO5	blue	0.0940068	0.677325	-0.0932098	0.679919	-0.447535	0.036753	-0.196511	0.380755	-0.188245	0.401499	0.662714	0.000776816	-0.438976	0.0409655	-0.180273	0.422086	0.334307	0.128347	-0.0954427	0.672659	0.115424	0.609	-0.0632762	0.779671	0.212669	0.342006	0.393362	0.070117	0.244537	0.272736	0.141006	0.531375	0.42224	0.0502843
NDUFB10	blue	0.0926589	0.681715	-0.258789	0.244863	-0.590985	0.00377581	-0.00529837	0.98133	-0.26128	0.240187	0.61095	0.00252431	-0.123191	0.584944	-0.278799	0.208954	0.134034	0.552063	0.0990058	0.661131	0.31975	0.146886	0.0446064	0.843743	0.584911	0.00424656	0.0391366	0.862716	-0.0339839	0.880657	-0.18065	0.421101	0.107319	0.634527
UMPS	blue	-0.0926069	0.681884	-0.191437	0.393415	-0.221148	0.32264	-0.177586	0.42915	-0.0537905	0.812079	0.639725	0.00134564	-0.10483	0.642449	-0.364205	0.0956425	0.291405	0.188241	0.0680981	0.763328	0.476296	0.0250331	0.163545	0.467081	0.314558	0.153933	0.345177	0.115644	0.576789	0.00495166	0.283513	0.201037	0.22459	0.314973
QRSL1	blue	0.0917402	0.684713	0.244575	0.272658	-0.0532967	0.813775	0.000939237	0.99669	0.403218	0.062778	0.432928	0.0441625	-0.380223	0.0808889	0.328052	0.136095	0.359218	0.100618	0.135883	0.54654	0.0491335	0.828103	0.0414967	0.854521	0.221745	0.321302	0.266495	0.23059	0.415344	0.054569	0.190025	0.396981	0.636351	0.00145331
RCC2	blue	-0.0915505	0.685333	-0.416473	0.053849	-0.281572	0.204274	-0.417457	0.0532277	-0.197481	0.37836	0.575307	0.00509026	0.0401224	0.859291	-0.0345263	0.878765	0.0719297	0.75041	0.248757	0.264281	0.439	0.0409532	0.371775	0.0884414	0.195189	0.384031	0.167279	0.456832	0.16347	0.467289	0.254776	0.252517	0.379299	0.0816905
TMEM39B	blue	0.0911165	0.686751	-0.310759	0.159237	-0.549073	0.00813229	-0.436408	0.0423001	-0.364085	0.0957599	0.767059	3.11325e-05	-0.271446	0.221715	-0.332643	0.130377	0.119301	0.596943	0.31807	0.149141	0.488323	0.0211201	0.134049	0.552019	0.6161	0.00226544	0.263533	0.236009	0.248956	0.263887	0.29665	0.180049	0.338562	0.123261
POLR2C	blue	0.09064	0.688309	-0.415367	0.0545543	-0.139388	0.536143	-0.213134	0.340927	-0.132839	0.555645	0.753929	5.07491e-05	-0.145314	0.518775	-0.20652	0.356468	0.0620967	0.783683	-0.086183	0.702944	0.317485	0.149931	0.521494	0.0128084	0.558382	0.00691624	0.717104	0.0001728	0.469487	0.0274925	0.479649	0.0238882	0.492891	0.0197696
CHPF2	blue	0.0899738	0.69049	0.30637	0.165521	0.109861	0.626476	0.203285	0.364218	0.0947876	0.674786	0.635753	0.00147314	0.196144	0.381663	0.172146	0.443646	0.728328	0.000121417	0.0320416	0.887434	0.408837	0.0588644	0.505574	0.0163802	0.300839	0.173684	0.408339	0.0592035	0.724919	0.000135395	0.279307	0.208092	0.63168	0.00161438
PRKRIP1	blue	-0.0898557	0.690877	-0.134795	0.549788	-0.0635451	0.778757	-0.203193	0.364437	0.00919254	0.967614	0.685024	0.000435474	0.29638	0.180465	0.14769	0.511887	0.347946	0.11256	0.553476	0.00753679	0.771617	2.60821e-05	0.477286	0.0246904	0.535274	0.0102549	0.153563	0.495054	0.519217	0.0132762	0.291595	0.18794	0.556477	0.007152
LOC115490595	blue	0.0898482	0.690902	-0.252432	0.257058	-0.504156	0.0167339	-0.214051	0.338804	-0.0806335	0.721309	0.742924	7.47456e-05	-0.341615	0.119702	-0.380499	0.0806507	0.37124	0.0889358	-0.26031	0.242001	0.0803156	0.722366	0.0736375	0.744673	0.32949	0.134285	0.526761	0.0117774	0.371724	0.0884885	0.0830337	0.713347	0.282949	0.201975
ASS1	blue	-0.0898027	0.691051	-0.415719	0.0543289	-0.456218	0.0328351	-0.395977	0.0681101	-0.334803	0.127747	0.682701	0.000463567	0.11433	0.612421	-0.355206	0.104756	0.0469178	0.83575	0.413116	0.0560117	0.722939	0.000144136	0.334203	0.128474	0.583281	0.00438089	0.10218	0.650924	0.19423	0.386417	0.0759373	0.736967	0.150178	0.504721
GRM7	blue	0.0892264	0.69294	-0.240841	0.280276	-0.127449	0.571931	-0.0567111	0.802067	-0.170706	0.447525	0.602167	0.00302315	-0.0301067	0.894194	0.172318	0.443184	0.153653	0.494796	0.129141	0.566796	0.295657	0.181581	0.592865	0.00363936	0.421632	0.0506511	0.341954	0.119311	0.281073	0.20511	0.339742	0.121877	0.643554	0.00123173
TUBB1	blue	0.0891196	0.69329	-0.0929326	0.680823	-0.28973	0.19091	-0.145247	0.518968	0.237043	0.288163	0.578741	0.00477388	-0.0459554	0.839077	0.0465831	0.836907	0.436436	0.0422857	-0.172197	0.443509	0.0480973	0.831678	0.237556	0.287088	0.291802	0.187612	0.341589	0.119732	0.178676	0.426277	-0.0472299	0.834672	0.411166	0.057298
RPS15	blue	-0.0878078	0.697597	-0.365305	0.0945701	-0.162134	0.470984	-0.128156	0.569783	-0.0980375	0.664257	0.624903	0.00187483	0.289335	0.191543	0.0126112	0.95558	0.121734	0.589426	0.406503	0.0604665	0.742678	7.53796e-05	0.498149	0.0183017	0.69964	0.00028999	0.145671	0.517736	0.249348	0.263111	0.153859	0.49421	0.381946	0.0794099
CTXN2	blue	0.0875609	0.698409	-0.399514	0.0654638	-0.527651	0.0116099	-0.187223	0.404106	-0.179355	0.424493	0.717587	0.000170252	-0.310797	0.159184	-0.517752	0.0135845	0.208478	0.351824	-0.171145	0.446341	0.192047	0.391881	0.0200077	0.929579	0.365545	0.094337	0.451776	0.034796	0.366801	0.0931255	0.0737399	0.744329	0.0925269	0.682145
LOC100190115	blue	-0.0873739	0.699024	-0.320593	0.145763	-0.374685	0.085783	-0.207167	0.354929	-0.217252	0.331455	0.6601	0.000828775	-0.172121	0.443714	-0.443818	0.0385384	0.141754	0.529176	0.218842	0.327841	0.524157	0.0122782	0.165523	0.461636	0.569886	0.00562527	0.307786	0.163476	0.443606	0.0386425	0.33716	0.12492	0.179675	0.423652
MAIP1	blue	0.0873535	0.699091	-0.102555	0.649723	-0.28942	0.191405	-0.314963	0.153374	-0.215572	0.335299	0.751977	5.44349e-05	-0.0729081	0.747122	-0.214246	0.338354	0.411144	0.0573127	0.171654	0.444971	0.587603	0.00403219	0.267247	0.229227	0.211584	0.344532	0.316043	0.151893	0.576837	0.00494721	0.354818	0.105163	0.427148	0.0473968
LAP3	blue	0.0873224	0.699193	-0.209693	0.348962	-0.399171	0.0657172	-0.386183	0.0758596	-0.175624	0.434349	0.771846	2.58488e-05	-0.297364	0.178954	-0.23394	0.294706	0.297802	0.178284	0.0779251	0.730327	0.34016	0.121389	0.202945	0.365038	0.339832	0.121772	0.427911	0.0469597	0.418207	0.0527572	0.385297	0.0765915	0.483733	0.0225509
ATP5PB	blue	-0.0871825	0.699653	-0.320937	0.145307	-0.138465	0.538871	0.020459	0.927994	-0.0588055	0.794905	0.720687	0.000154666	0.135365	0.548084	-0.134351	0.551116	0.360252	0.0995703	0.0622848	0.783043	0.43561	0.0427217	0.412303	0.0565452	0.56917	0.00569922	0.445706	0.0376234	0.556476	0.00715215	0.259401	0.243709	0.379754	0.0812954
FXYD6	blue	0.0869562	0.700398	-0.378861	0.082073	-0.128424	0.568972	-0.436224	0.042397	-0.456317	0.0327923	0.634723	0.00150781	0.240931	0.280092	-0.337984	0.123943	-0.0323889	0.886222	0.420284	0.0514725	0.809774	4.97427e-06	0.545763	0.00860504	0.488444	0.0210833	0.287916	0.193828	0.396334	0.0678393	0.509105	0.0155257	0.241424	0.279079
OXNAD1	blue	0.0869237	0.700505	-0.15119	0.501822	-0.427494	0.0471983	-0.192262	0.391342	-0.173307	0.440532	0.487138	0.0214823	-0.386864	0.0752995	-0.00152775	0.994616	0.00723515	0.974508	0.446696	0.0371501	0.216586	0.332977	0.000954729	0.996636	0.387745	0.0745808	0.00207751	0.992679	0.202887	0.365177	0.0490183	0.8285	0.363066	0.0967622
SPCS2	blue	-0.0861758	0.702968	-0.29583	0.181313	0.0179937	0.936653	-0.0202945	0.928572	0.148058	0.510823	0.784946	1.51806e-05	0.25682	0.248598	0.049385	0.827236	0.397813	0.0667263	0.0764554	0.735235	0.519949	0.0131244	0.636319	0.00145437	0.577769	0.00486173	0.52674	0.0117812	0.643407	0.00123593	0.304586	0.168126	0.578255	0.00481762
DNAJC28	blue	0.086035	0.703432	0.110356	0.624912	-0.076447	0.735263	-0.00204302	0.992801	0.177326	0.429838	0.737971	8.8431e-05	0.0899121	0.690692	-0.0261731	0.907957	0.696345	0.000318471	-0.308391	0.162606	0.250733	0.260382	0.450887	0.0351993	0.289469	0.191328	0.613812	0.00237754	0.556307	0.00717339	0.14486	0.520096	0.527354	0.0116656
LOC121469437	blue	-0.0860028	0.703538	-0.228439	0.30653	-0.0279544	0.901721	0.191416	0.393468	-0.129177	0.566687	0.362563	0.0972596	0.157275	0.484555	-0.115858	0.607647	0.0546699	0.809061	0.0309812	0.891138	0.380766	0.0804203	0.332993	0.129949	0.562468	0.00643226	0.251755	0.258379	0.276365	0.213123	0.138807	0.53786	0.157115	0.485005
UCK2	blue	0.0859325	0.70377	0.28238	0.202922	0.314477	0.154044	0.334255	0.12841	0.414686	0.0549923	0.473795	0.0259152	-0.0109048	0.961586	0.356034	0.103892	0.5348	0.0103352	-0.237426	0.28736	0.0496267	0.826403	0.458441	0.0318871	0.128465	0.568847	0.575033	0.00511625	0.614579	0.00233943	0.337055	0.125045	0.721717	0.00014977
TP53INP2	blue	-0.085801	0.704204	-0.0871641	0.699714	-0.0443583	0.844603	-0.121813	0.589184	-0.00643986	0.977309	0.493138	0.0196984	0.388243	0.0741764	-0.130854	0.561619	0.276288	0.213256	0.0428146	0.84995	0.484435	0.022327	0.541748	0.00920858	0.188617	0.400552	0.257195	0.247884	0.27607	0.213631	0.0511869	0.821029	0.186038	0.407143
SF3B2	blue	-0.0853805	0.70559	-0.234167	0.294223	-0.0733166	0.74575	-0.0449656	0.8425	-0.0508841	0.822072	0.640569	0.00131979	0.0192774	0.932143	0.217048	0.331921	0.353175	0.106897	0.0788866	0.727121	0.246301	0.269181	0.523039	0.0124985	0.249692	0.262432	0.411005	0.0574058	0.390342	0.0724912	0.240598	0.280778	0.670037	0.000645777
DAZAP1	blue	-0.0851727	0.706276	-0.146091	0.516515	-0.0312734	0.890117	-0.16366	0.466763	-0.03667	0.871297	0.759637	4.11904e-05	0.152299	0.498653	0.199077	0.37444	0.449832	0.0356827	0.222508	0.319597	0.539815	0.00951136	0.601023	0.00309383	0.428044	0.0468837	0.439411	0.0407428	0.525267	0.0120625	0.412763	0.0562432	0.750454	5.74699e-05
ARNTL2	blue	-0.0849945	0.706864	0.0649643	0.773939	0.192984	0.38953	-0.065738	0.771315	0.233005	0.296694	0.516232	0.0139106	0.386706	0.0754297	0.227432	0.308724	0.443694	0.0385993	0.192127	0.391679	0.591443	0.00374217	0.512232	0.0147993	0.247894	0.265996	0.280111	0.206732	0.429318	0.0461619	0.309661	0.160794	0.571592	0.00545201
LOC100221679	blue	0.084715	0.707787	-0.444378	0.0382652	-0.510342	0.0152349	-0.17262	0.442373	-0.307699	0.163601	0.683386	0.000455133	-0.389673	0.0730254	-0.108891	0.629543	0.00429089	0.98488	0.143147	0.525095	0.264399	0.234418	0.00768042	0.972939	0.571822	0.00542905	0.243302	0.27524	0.0810298	0.719993	0.102749	0.649102	0.399407	0.0655427
RPL10A	blue	0.0844702	0.708596	-0.303341	0.169959	-0.264186	0.234809	-0.26432	0.234562	-0.162185	0.470845	0.756837	4.56626e-05	0.251682	0.258521	-0.159101	0.479432	0.359121	0.100716	0.071301	0.752525	0.511717	0.0149169	0.656364	0.000908209	0.480803	0.0235042	0.383215	0.0783341	0.405586	0.0611054	0.146459	0.515449	0.383327	0.078239
SNRNP35	blue	0.0839654	0.710264	-0.0123195	0.956607	-0.0901208	0.690009	0.00157922	0.994435	-0.070819	0.754148	0.509547	0.0154213	0.019163	0.932545	0.182453	0.4164	0.190724	0.395214	0.10827	0.631511	0.312137	0.157298	0.47367	0.0259599	0.484904	0.0221786	0.277516	0.211145	0.155791	0.48874	0.111522	0.621238	0.550935	0.0078759
RPL31	blue	-0.0837416	0.711004	-0.045935	0.839147	-0.09442	0.675981	0.182269	0.416878	0.0250088	0.912036	0.696514	0.000316955	-0.0329449	0.884281	0.105449	0.640474	0.437286	0.0418402	0.100004	0.657915	0.392728	0.0706112	0.399135	0.065744	0.520228	0.0130668	0.401856	0.063756	0.518182	0.0134934	0.220826	0.323364	0.635674	0.00147578
SURF6	blue	0.0834939	0.711824	-0.246811	0.268159	-0.223488	0.317415	-0.477591	0.0245859	-0.209103	0.350349	0.50224	0.0172218	0.118419	0.599678	-0.302537	0.17115	0.139486	0.535852	0.289266	0.191654	0.546396	0.00851291	0.364804	0.0950577	0.425512	0.0483443	0.216535	0.333092	0.294328	0.183646	0.394301	0.0693914	0.155655	0.489123
IRF2BP2	blue	0.0832597	0.712599	0.0989953	0.661166	-0.268233	0.227449	-0.220869	0.323268	0.040118	0.859306	0.528903	0.0113778	0.139113	0.536955	0.394382	0.0693291	0.439395	0.0407509	0.383044	0.0784781	0.396146	0.0679815	0.310324	0.159852	0.316877	0.150757	-0.0795367	0.724957	0.0785478	0.728251	-0.0812086	0.719399	0.58461	0.00427105
TGS1	blue	0.0830753	0.71321	-0.0674881	0.76539	-0.125098	0.579101	-0.14078	0.532039	0.0716871	0.751226	0.670718	0.000634622	0.288363	0.193107	0.166608	0.458665	0.508378	0.0156985	0.132048	0.558023	0.509753	0.0153727	0.492988	0.0197414	0.408522	0.0590788	0.23304	0.296621	0.346963	0.113647	0.090761	0.687914	0.555487	0.00727705
RRP15	blue	-0.0821307	0.716339	-0.150341	0.504255	-0.0682706	0.762745	0.0603262	0.789715	-0.324466	0.140685	0.617731	0.00218833	-0.000799505	0.997183	-0.290844	0.189132	0.399354	0.0655822	-0.177433	0.429556	0.336305	0.125941	0.405029	0.0614955	0.323348	0.142138	0.577607	0.00487652	0.543722	0.00890765	0.432342	0.0444827	0.388416	0.0740364
SPSB1	blue	0.0819517	0.716933	-0.205529	0.35883	-0.445684	0.0376341	-0.124948	0.57956	-0.252101	0.257703	0.713532	0.000192681	-0.0471369	0.834994	-0.205528	0.358835	0.217692	0.330453	0.160985	0.474178	0.532568	0.0107203	0.327839	0.136365	0.455208	0.0332731	0.161863	0.471738	0.241409	0.279109	0.0247882	0.912808	0.32184	0.144114
SHISA4	blue	-0.0816244	0.718019	-0.128799	0.567834	-0.15645	0.486879	-0.296381	0.180463	-0.0646456	0.77502	0.667855	0.00068268	0.248123	0.26554	-0.27702	0.211996	0.426609	0.0477076	-0.0592665	0.793331	0.461728	0.0305251	0.634103	0.00152903	0.396842	0.0674554	0.476582	0.0249339	0.487179	0.0214696	0.228747	0.305859	0.31274	0.156455
DDX59	blue	0.0812319	0.719321	0.107188	0.634943	0.134103	0.551856	0.117981	0.601036	0.0710782	0.753275	0.63695	0.00143369	-0.0918541	0.684341	0.172417	0.442917	0.512749	0.0146818	-0.0201325	0.92914	0.244727	0.27235	0.353797	0.106238	0.143683	0.523528	0.531768	0.0108612	0.751409	5.55503e-05	0.441678	0.039597	0.723774	0.000140391
AP4S1	blue	0.0809709	0.720188	-0.0449279	0.842631	-0.305019	0.167491	-0.307326	0.164139	-0.0723835	0.748884	0.568572	0.00576165	-0.0328946	0.884457	-0.389764	0.0729528	0.445927	0.0375175	0.0288645	0.898537	0.363511	0.0963232	-0.028819	0.898696	0.0397706	0.860513	0.242066	0.277763	0.534018	0.0104688	0.21525	0.33604	0.0968958	0.667949
MRPL27	blue	0.0806537	0.721242	-0.207395	0.354388	-0.407656	0.059671	-0.158592	0.480858	-0.266823	0.229994	0.811663	4.53968e-06	-0.179917	0.423017	-0.33027	0.133311	0.41414	0.0553453	0.00802654	0.97172	0.315726	0.152327	0.2114	0.344962	0.332901	0.130061	0.454171	0.0337275	0.503337	0.0169412	0.211078	0.345713	0.358198	0.101658
RPS8	blue	0.0805751	0.721503	-0.234376	0.29378	-0.438658	0.041129	-0.277164	0.211748	-0.160721	0.474913	0.915041	2.48133e-09	-0.134414	0.550927	-0.207021	0.355277	0.410175	0.0579606	0.0235862	0.917022	0.411491	0.0570822	0.350657	0.109597	0.465728	0.0289301	0.485735	0.0219176	0.458499	0.0318627	0.174969	0.436093	0.509595	0.0154099
ISCU	blue	0.0803891	0.722121	-0.217118	0.33176	-0.405885	0.0608966	-0.0733573	0.745613	-0.1559	0.48843	0.714861	0.000185063	-0.228	0.307486	-0.204723	0.360759	0.355147	0.104818	-0.141619	0.529571	0.137047	0.543079	0.16268	0.469473	0.327822	0.136387	0.422782	0.0499587	0.258501	0.245407	0.220184	0.324809	0.384979	0.0768562
USP39	blue	0.0799927	0.723439	-0.074472	0.741874	-0.250033	0.261758	-0.184401	0.411356	0.0200355	0.929481	0.686275	0.000420954	-0.152201	0.498932	0.0456671	0.840074	0.264882	0.233531	0.0815146	0.718383	0.243926	0.273972	0.520934	0.0129221	0.477812	0.0245101	0.433188	0.0440216	0.269811	0.22462	0.268142	0.227612	0.603025	0.00297104
TCF7L2	blue	-0.0798073	0.724056	0.072554	0.748311	-0.218072	0.329588	0.241328	0.279275	0.28905	0.192	0.329683	0.134044	-0.111458	0.62144	0.149565	0.506482	0.552685	0.00764102	-0.509663	0.015394	-0.310884	0.15906	-0.0246528	0.913283	-0.0171808	0.939509	0.264022	0.235109	0.0539156	0.81165	-0.360927	0.0988921	0.274027	0.217178
ICE1	blue	-0.0781392	0.729613	-0.0268544	0.905571	-0.214748	0.337195	-0.0740448	0.743306	0.0218582	0.923083	0.513879	0.014428	0.281196	0.204904	0.231065	0.30085	0.42165	0.0506403	0.180801	0.420706	0.401512	0.0640043	0.422907	0.049884	0.46988	0.0273454	0.0437916	0.846565	0.0921479	0.683382	-0.0913873	0.685866	0.450436	0.0354052
UTP23	blue	0.0778777	0.730485	-0.148484	0.509594	-0.0273749	0.903749	-0.0392096	0.862463	-0.0785625	0.728201	0.611969	0.00247121	0.0242176	0.914808	-0.214574	0.337595	0.217923	0.329928	0.206294	0.357005	0.515059	0.0141667	0.300567	0.174093	0.601485	0.00306516	0.408786	0.0588994	0.634369	0.00151992	0.48456	0.0222874	0.347392	0.113172
RPL5	blue	0.0773274	0.732322	-0.00399883	0.985909	-0.382176	0.0792142	-0.0578103	0.798306	0.0893045	0.692684	0.851606	4.99111e-07	-0.0361731	0.873027	-0.11938	0.596697	0.635018	0.00149782	-0.128697	0.568144	0.323226	0.142297	0.291368	0.1883	0.409901	0.058145	0.424181	0.0491264	0.429871	0.0458511	-0.0239561	0.915725	0.47229	0.0264578
RPL9	blue	0.0773155	0.732361	-0.0853649	0.705642	-0.446167	0.0374024	-0.138755	0.538014	-0.0504219	0.823663	0.817852	3.34073e-06	-0.157537	0.48382	-0.190815	0.394984	0.521836	0.0127392	-0.0365487	0.871719	0.361118	0.0986999	0.152272	0.49873	0.406295	0.0606108	0.381593	0.0797112	0.446409	0.0372867	0.0307035	0.892108	0.422866	0.0499087
RAB13	blue	0.0764592	0.735222	-0.133791	0.552792	-0.0947858	0.674792	-0.323693	0.141688	-0.0509363	0.821892	0.598551	0.00325137	0.166901	0.457862	-0.00814952	0.971287	0.249137	0.263529	-0.0808725	0.720515	0.320639	0.145702	0.608241	0.00267015	0.158667	0.480648	0.426671	0.0476716	0.292158	0.18705	0.159093	0.479456	0.447453	0.0367917
TCOF1	blue	-0.0764567	0.735231	-0.139071	0.537078	0.0964538	0.66938	0.126639	0.574397	-0.00447402	0.984235	0.320638	0.145704	0.110618	0.624088	-0.0122488	0.956855	0.111702	0.62067	0.125504	0.577861	0.369731	0.0903442	0.219339	0.326716	0.354706	0.10528	0.224116	0.316021	0.266289	0.230965	0.279013	0.208591	0.219535	0.326274
MTIF3	blue	0.076169	0.736192	0.151312	0.501471	-0.303404	0.169866	0.0404109	0.858289	0.132724	0.555991	0.592693	0.00365168	-0.179023	0.425363	0.146783	0.514509	0.626117	0.0018257	-0.0515777	0.819685	0.0174995	0.93839	0.036781	0.87091	0.13281	0.555732	0.237051	0.288144	0.368572	0.0914366	-0.0575089	0.799337	0.489848	0.0206612
NUFIP2	blue	0.0760875	0.736465	0.0603425	0.789659	0.0257855	0.909314	-0.0410375	0.856114	-0.0573124	0.800009	0.626711	0.00180208	-0.0274655	0.903432	0.119533	0.596225	0.461941	0.0304382	0.150848	0.502799	0.35116	0.109054	0.369827	0.0902545	0.192771	0.390065	0.442374	0.0392504	0.597166	0.00334252	0.471208	0.0268535	0.675462	0.000561367
RIOX1	blue	-0.076	0.736758	-0.0788086	0.727381	-0.176256	0.432672	0.0204562	0.928004	0.228452	0.306502	0.668817	0.000666191	0.141453	0.530061	0.0376667	0.867828	0.427265	0.0473294	0.131346	0.560135	0.529773	0.0112189	0.383639	0.0779762	0.534044	0.0104644	0.242898	0.276063	0.362219	0.0976014	0.113754	0.614227	0.429997	0.0457807
RNASEH1	blue	0.0755148	0.738381	0.000754115	0.997343	-0.100466	0.65643	0.0123646	0.956448	0.263261	0.236511	0.799555	8.02058e-06	-0.195433	0.383425	0.0897434	0.691245	0.505417	0.0164192	-0.00307877	0.989151	0.302402	0.171351	0.278858	0.208854	0.409218	0.0586062	0.560601	0.00664979	0.632283	0.00159277	0.347206	0.113378	0.69449	0.000335536
RPS4X	blue	0.0752746	0.739185	-0.0054519	0.98079	-0.364387	0.0954645	-0.0990928	0.660851	0.0362252	0.872845	0.779346	1.91419e-05	-0.126219	0.57568	0.0268219	0.905685	0.562776	0.00639695	0.00535568	0.981129	0.257425	0.247447	0.222826	0.318888	0.344938	0.115913	0.348805	0.111614	0.412728	0.0562657	0.00359863	0.987319	0.553612	0.00751897
LOC116807842	blue	0.0752565	0.739246	-0.314022	0.154673	-0.484657	0.0222569	0.0829349	0.713674	-0.0785118	0.72837	0.622956	0.00195593	-0.200242	0.371594	-0.338634	0.123176	0.270247	0.223844	-0.397323	0.0670934	-0.0739979	0.743464	0.0656138	0.771736	0.417467	0.0532209	0.439557	0.0406683	0.0999864	0.657972	-0.152184	0.49898	0.110933	0.623093
RSL24D1	blue	0.0752356	0.739316	-0.254922	0.252235	-0.380952	0.0802605	-0.161351	0.473159	-0.316171	0.151719	0.881501	5.99063e-08	-0.12239	0.587406	-0.252428	0.257065	0.303477	0.169758	0.22016	0.324862	0.558235	0.00693419	0.35359	0.106457	0.551984	0.00773437	0.394363	0.0693436	0.550457	0.0079411	0.3073	0.164176	0.463014	0.0300049
ARSJ	blue	-0.0752276	0.739342	-0.0929247	0.680848	-0.0925368	0.682113	0.0882773	0.696055	0.212194	0.34311	0.431094	0.0451696	0.343416	0.117638	-0.134289	0.551299	0.614453	0.00234566	-0.380032	0.0810541	0.0833686	0.712239	0.224038	0.316196	0.0528968	0.815149	0.276025	0.21371	0.382346	0.0790692	-0.171287	0.445959	0.0846952	0.707853
[truncated: 8,458 more rows]

## Sheet: Module Preservation Zsummaries 
WGCNA module preservation statistics
[truncated: 14 more rows]

## Sheet: Modules with Zsummary<2 Genes
Gene membership of modules not preserved across singing condition (Zsummary < 2) identified by WGCNA module preservation analysis
[truncated: 242 more rows]

[truncated: 2 more sheets: STRING Enrichment- Pink, STRING Enrichment- Magenta]
