# Supplementary material for: Distinct patterns of gene expression in the medial preoptic area are related to gregarious singing behavior in European starlings (Sturnus vulgaris)
Source: BMC Neurosci. 2023 Aug 3;24:41. doi: 10.1186/s12868-023-00813-4 (PMC10399071; doi:10.1186/s12868-023-00813-4)
Supplement: Supplementary file 4 — Supplementary Material 4: All MEGENA results. [file 12868_2023_813_MOESM4_ESM.xlsx]

## Sheet: MEGENA Gene Module Membership
All MEGENA results indlucing gene-module membership and hierarchy information
	id	module.parent	node.degree	node.strength	is.hub	module
10780	A2M	c1_4	5	3.59185	NA	c1_15
21010	A2M	c1_15	5	3.59185	NA	c1_85
29753	A2M	c1_85	5	3.59185	NA	c1_347
3328	AAAS	c1_1	4	2.93306	NA	c1_5
14536	AAAS	c1_5	4	2.93306	NA	c1_23
24769	AAAS	c1_23	4	2.93306	NA	c1_162
8514	AACS	c1_4	3	2.28982	NA	c1_14
18893	AACS	c1_14	3	2.28982	NA	c1_71
27937	AACS	c1_71	3	2.28982	NA	c1_297
34133	AACS	c1_297	3	2.28982	NA	c1_688
8572	AADAT	c1_4	7		NA	c1_14
10537	AAGAB	c1_4	3	2.64711	NA	c1_15
20931	AAGAB	c1_15	3	2.64711	NA	c1_85
29730	AAGAB	c1_85	3	2.64711	NA	c1_347
35149	AAGAB	c1_347	3	2.64711	NA	c1_788
37295	AAGAB	c1_788	3	2.64711	NA	c1_1035
2896	AAK1	c1_1	5	3.82264	NA	c1_5
13378	AAK1	c1_5	5	3.82264	NA	c1_22
23979	AAK1	c1_22	5	3.82264	NA	c1_135
11995	AAMDC	c1_4	2	1.41338	NA	c1_18
9197	AAR2	c1_4	3	2.14693	NA	c1_14
19803	AAR2	c1_14	3	2.14693	NA	c1_75
28782	AAR2	c1_75	3	2.14693	NA	c1_318
10678	AARS1	c1_4	7	5.77522	NA	c1_15
21464	AARS1	c1_15	7	5.77522	NA	c1_87
30348	AARS1	c1_87	7	5.77522	NA	c1_357
35627	AARS1	c1_357	7	5.77522	NA	c1_817
11041	AARS2	c1_4	3	2.14418	NA	c1_15
21512	AARS2	c1_15	3	2.14418	NA	c1_87
30376	AARS2	c1_87	3	2.14418	NA	c1_357
35654	AARS2	c1_357	3	2.14418	NA	c1_817
6752	AASDHPPT	c1_4	3	2.10757	NA	c1_13
17215	AASDHPPT	c1_13	3	2.10757	NA	c1_63
26593	AASDHPPT	c1_63	3	2.10757	NA	c1_262
33473	AASDHPPT	c1_262	3	2.10757	NA	c1_623
8016	AASS	c1_4	9	7.20343	NA	c1_14
19194	AASS	c1_14	9	7.20343	NA	c1_72
28209	AASS	c1_72	9	7.20343	NA	c1_302
34310	AASS	c1_302	9	7.20343	NA	c1_710
9002	AATF	c1_4	3	2.2753	NA	c1_14
19782	AATF	c1_14	3	2.2753	NA	c1_75
28770	AATF	c1_75	3	2.2753	NA	c1_318
34588	AATF	c1_318	3	2.2753	NA	c1_742
37002	AATF	c1_742	3	2.2753	NA	c1_1002
8260	AATK	c1_4	4	3.38682	NA	c1_14
19534	AATK	c1_14	4	3.38682	NA	c1_74
28613	AATK	c1_74	4	3.38682	NA	c1_313
34500	AATK	c1_313	4	3.38682	NA	c1_741
7270	ABAT	c1_4	12	10.665	NA	c1_14
18213	ABAT	c1_14	12	10.665	NA	c1_68
27388	ABAT	c1_68	12	10.665	NA	c1_285
33888	ABAT	c1_285	12	10.665	NA	c1_661
11684	ABCA1	c1_4	3	2.67371	NA	c1_18
22064	ABCA1	c1_18	3	2.67371	NA	c1_90
30886	ABCA1	c1_90	3	2.67371	NA	c1_377
290	ABCA12	c1_1	3	2.16813	NA	c1_2
4461	ABCA12	c1_2	3	2.16813	NA	c1_6
15170	ABCA12	c1_6	3	2.16813	NA	c1_25
8693	ABCA13	c1_4	3	2.31726	NA	c1_14
17843	ABCA13	c1_14	3	2.31726	NA	c1_66
27300	ABCA13	c1_66	3	2.31726	NA	c1_278
33801	ABCA13	c1_278	3	2.31726	NA	c1_655
11631	ABCA2	c1_4	10	8.5954	NA	c1_18
22044	ABCA2	c1_18	10	8.5954	NA	c1_90
30868	ABCA2	c1_90	10	8.5954	NA	c1_377
35971	ABCA2	c1_377	10	8.5954	NA	c1_845
7016	ABCA3	c1_4	11	10.1192	NA	c1_14
18709	ABCA3	c1_14	11	10.1192	NA	c1_71
27846	ABCA3	c1_71	11	10.1192	NA	c1_297
34152	ABCA3	c1_297	11	10.1192	NA	c1_689
7080	ABCA5	c1_4	5	4.53482	NA	c1_14
19464	ABCA5	c1_14	5	4.53482	NA	c1_74
28584	ABCA5	c1_74	5	4.53482	NA	c1_313
3104	ABCA7	c1_1	3	2.31657	NA	c1_5
14440	ABCA7	c1_5	3	2.31657	NA	c1_23
24636	ABCA7	c1_23	3	2.31657	NA	c1_157
32598	ABCA7	c1_157	3	2.31657	NA	c1_517
7873	ABCB1	c1_4	7	6.02504	NA	c1_14
19175	ABCB1	c1_14	7	6.02504	NA	c1_72
28464	ABCB1	c1_72	7	6.02504	NA	c1_306
2584	ABCB10	c1_1	4	3.34096	NA	c1_5
13183	ABCB10	c1_5	4	3.34096	NA	c1_22
23810	ABCB10	c1_22	4	3.34096	NA	c1_126
9110	ABCB5	c1_4	2	1.51487	NA	c1_14
18355	ABCB5	c1_14	2	1.51487	NA	c1_68
3669	ABCB6	c1_1	2	1.39611	NA	c1_5
13818	ABCB6	c1_5	2	1.39611	NA	c1_22
23512	ABCB6	c1_22	2	1.39611	NA	c1_116
31895	ABCB6	c1_116	2	1.39611	NA	c1_450
7824	ABCB7	c1_4	3	2.70675	NA	c1_14
17616	ABCB7	c1_14	3	2.70675	NA	c1_66
26987	ABCB7	c1_66	3	2.70675	NA	c1_272
33560	ABCB7	c1_272	3	2.70675	NA	c1_638
3073	ABCB8	c1_1	3	2.182	NA	c1_5
13492	ABCB8	c1_5	3	2.182	NA	c1_22
23996	ABCB8	c1_22	3	2.182	NA	c1_136
32157	ABCB8	c1_136	3	2.182	NA	c1_490
3160	ABCB9	c1_1	5	3.74865	NA	c1_5
13539	ABCB9	c1_5	5	3.74865	NA	c1_22
23942	ABCB9	c1_22	5	3.74865	NA	c1_133
32134	ABCB9	c1_133	5	3.74865	NA	c1_487
8598	ABCC10	c1_4	5	3.64241	NA	c1_14
19918	ABCC10	c1_14	5	3.64241	NA	c1_76
1806	ABCC2	c1_1	2	1.4699	NA	c1_3
6104	ABCC2	c1_3	2	1.4699	NA	c1_10
16506	ABCC2	c1_10	2	1.4699	NA	c1_48
26097	ABCC2	c1_48	2	1.4699	NA	c1_237
33228	ABCC2	c1_237	2	1.4699	NA	c1_601
3213	ABCC3	c1_1	3	2.31821	NA	c1_5
13569	ABCC3	c1_5	3	2.31821	NA	c1_22
23944	ABCC3	c1_22	3	2.31821	NA	c1_133
8988	ABCC4	c1_4	4	3.00618	NA	c1_14
17904	ABCC4	c1_14	4	3.00618	NA	c1_66
26844	ABCC4	c1_66	4	3.00618	NA	c1_268
1113	ABCC8	c1_1	3	2.64295	NA	c1_3
5385	ABCC8	c1_3	3	2.64295	NA	c1_9
15977	ABCC8	c1_9	3	2.64295	NA	c1_33
25673	ABCC8	c1_33	3	2.64295	NA	c1_209
8389	ABCC9	c1_4	4	3.2059	NA	c1_14
19242	ABCC9	c1_14	4	3.2059	NA	c1_72
28349	ABCC9	c1_72	4	3.2059	NA	c1_303
34349	ABCC9	c1_303	4	3.2059	NA	c1_715
36917	ABCC9	c1_715	4	3.2059	NA	c1_993
6916	ABCD2	c1_4	9	8.61405	NA	c1_14
19037	ABCD2	c1_14	9	8.61405	NA	c1_72
28133	ABCD2	c1_72	9	8.61405	NA	c1_302
34236	ABCD2	c1_302	9	8.61405	NA	c1_707
7057	ABCD3	c1_4	20	18.2808	hub	c1_14
19462	ABCD3	c1_14	20	18.2808	hub	c1_74
28552	ABCD3	c1_74	20	18.2808	NA	c1_312
34463	ABCD3	c1_312	20	18.2808	hub	c1_734
1317	ABCD4	c1_1	5	3.91498	NA	c1_3
5470	ABCD4	c1_3	5	3.91498	NA	c1_9
15841	ABCD4	c1_9	5	3.91498	NA	c1_32
25577	ABCD4	c1_32	5	3.91498	NA	c1_205
2496	ABCE1	c1_1	8	6.84113	NA	c1_5
13126	ABCE1	c1_5	8	6.84113	NA	c1_22
23276	ABCE1	c1_22	8	6.84113	NA	c1_112
31728	ABCE1	c1_112	8	6.84113	NA	c1_438
3041	ABCF1	c1_1	3	2.34318	NA	c1_5
14416	ABCF1	c1_5	3	2.34318	NA	c1_23
24070	ABCF1	c1_23	3	2.34318	NA	c1_148
32171	ABCF1	c1_148	3	2.34318	NA	c1_497
12311	ABCF2	c1_4	8	6.5037	NA	c1_20
22554	ABCF2	c1_20	8	6.5037	NA	c1_101
8135	ABCF3	c1_4	4	3.49054	NA	c1_14
19705	ABCF3	c1_14	4	3.49054	NA	c1_75
28712	ABCF3	c1_75	4	3.49054	NA	c1_318
34551	ABCF3	c1_318	4	3.49054	NA	c1_742
36974	ABCF3	c1_742	4	3.49054	NA	c1_1002
37833	ABCF3	c1_1002	4	3.49054	NA	c1_1111
38002	ABCF3	c1_1111	4	3.49054	NA	c1_1139
1069	ABCG1	c1_1	7	5.94662	NA	c1_3
5365	ABCG1	c1_3	7	5.94662	NA	c1_9
16065	ABCG1	c1_9	7	5.94662	NA	c1_34
25784	ABCG1	c1_34	7	5.94662	NA	c1_217
7381	ABCG4	c1_4	6	5.25766	NA	c1_14
18227	ABCG4	c1_14	6	5.25766	NA	c1_68
27392	ABCG4	c1_68	6	5.25766	NA	c1_285
33889	ABCG4	c1_285	6	5.25766	NA	c1_661
12316	ABHD10	c1_4	6	4.96317	NA	c1_20
22317	ABHD10	c1_20	6	4.96317	NA	c1_95
11769	ABHD12	c1_4	6	4.85357	NA	c1_18
21762	ABHD12	c1_18	6	4.85357	NA	c1_89
30829	ABHD12	c1_89	6	4.85357	NA	c1_370
2872	ABHD12B	c1_1	3	2.10177	NA	c1_5
13367	ABHD12B	c1_5	3	2.10177	NA	c1_22
23205	ABHD12B	c1_22	3	2.10177	NA	c1_110
8186	ABHD13	c1_4	4	3.3883	NA	c1_14
17712	ABHD13	c1_14	4	3.3883	NA	c1_66
26805	ABHD13	c1_66	4	3.3883	NA	c1_268
3324	ABHD14B	c1_1	2	1.51101	NA	c1_5
14535	ABHD14B	c1_5	2	1.51101	NA	c1_23
24146	ABHD14B	c1_23	2	1.51101	NA	c1_149
7001	ABHD15	c1_4	19	16.7134	NA	c1_14
19051	ABHD15	c1_14	19	16.7134	NA	c1_72
28143	ABHD15	c1_72	19	16.7134	NA	c1_302
2572	ABHD17A	c1_1	11	8.54401	NA	c1_5
14241	ABHD17A	c1_5	11	8.54401	NA	c1_23
24588	ABHD17A	c1_23	11	8.54401	NA	c1_156
32562	ABHD17A	c1_156	11	8.54401	hub	c1_514
6553	ABHD17B	c1_4	8	6.70663	NA	c1_13
16979	ABHD17B	c1_13	8	6.70663	NA	c1_62
1333	ABHD17C	c1_1	7	5.43187	NA	c1_3
5478	ABHD17C	c1_3	7	5.43187	NA	c1_9
16268	ABHD17C	c1_9	7	5.43187	NA	c1_38
7932	ABHD18	c1_4	3	2.66982	NA	c1_14
17648	ABHD18	c1_14	3	2.66982	NA	c1_66
27050	ABHD18	c1_66	3	2.66982	NA	c1_273
33633	ABHD18	c1_273	3	2.66982	NA	c1_642
7167	ABHD2	c1_4	5	4.75828	NA	c1_14
18196	ABHD2	c1_14	5	4.75828	NA	c1_68
27377	ABHD2	c1_68	5	4.75828	NA	c1_285
33885	ABHD2	c1_285	5	4.75828	NA	c1_661
7194	ABHD3	c1_4	18	15.7776	hub	c1_14
19989	ABHD3	c1_14	18	15.7776	hub	c1_77
29042	ABHD3	c1_77	18	15.7776	hub	c1_329
34728	ABHD3	c1_329	18	15.7776	hub	c1_756
10650	ABHD5	c1_4	3	2.5716	NA	c1_15
20972	ABHD5	c1_15	3	2.5716	NA	c1_85
29918	ABHD5	c1_85	3	2.5716	NA	c1_348
35338	ABHD5	c1_348	3	2.5716	NA	c1_795
37405	ABHD5	c1_795	3	2.5716	NA	c1_1040
1167	ABHD6	c1_1	9	7.49245	NA	c1_3
5399	ABHD6	c1_3	9	7.49245	NA	c1_9
16309	ABHD6	c1_9	9	7.49245	NA	c1_39
25919	ABHD6	c1_39	9	7.49245	NA	c1_229
10281	ABI2	c1_4	4	3.66113	NA	c1_15
20821	ABI2	c1_15	4	3.66113	NA	c1_85
30038	ABI2	c1_85	4	3.66113	NA	c1_349
35385	ABI2	c1_349	4	3.66113	NA	c1_800
37436	ABI2	c1_800	4	3.66113	NA	c1_1045
1688	ABITRAM	c1_1	4	3.12118	NA	c1_3
5627	ABITRAM	c1_3	4	3.12118	NA	c1_9
16113	ABITRAM	c1_9	4	3.12118	NA	c1_34
25794	ABITRAM	c1_34	4	3.12118	NA	c1_217
8314	ABL1	c1_4	8	6.38727	NA	c1_14
20143	ABL1	c1_14	8	6.38727	NA	c1_79
29155	ABL1	c1_79	8	6.38727	NA	c1_333
7082	ABL2	c1_4	6	5.68737	NA	c1_14
18185	ABL2	c1_14	6	5.68737	NA	c1_68
27370	ABL2	c1_68	6	5.68737	NA	c1_285
33851	ABL2	c1_285	6	5.68737	NA	c1_660
1409	ABLIM1	c1_1	3	2.42768	NA	c1_3
5513	ABLIM1	c1_3	3	2.42768	NA	c1_9
15854	ABLIM1	c1_9	3	2.42768	NA	c1_32
1466	ABLIM2	c1_1	7	5.5635	NA	c1_3
6286	ABLIM2	c1_3	7	5.5635	NA	c1_11
2736	ABLIM3	c1_1	3	2.45391	NA	c1_5
14301	ABLIM3	c1_5	3	2.45391	NA	c1_23
24628	ABLIM3	c1_23	3	2.45391	NA	c1_157
32592	ABLIM3	c1_157	3	2.45391	NA	c1_517
8550	ABRAXAS1	c1_4	4	3.32896	NA	c1_14
19746	ABRAXAS1	c1_14	4	3.32896	NA	c1_75
28744	ABRAXAS1	c1_75	4	3.32896	NA	c1_318
34618	ABRAXAS1	c1_318	4	3.32896	NA	c1_744
11049	ABRAXAS2	c1_4	5	3.86169	NA	c1_15
21515	ABRAXAS2	c1_15	5	3.86169	NA	c1_87
30379	ABRAXAS2	c1_87	5	3.86169	NA	c1_357
35657	ABRAXAS2	c1_357	5	3.86169	NA	c1_817
37547	ABRAXAS2	c1_817	5	3.86169	NA	c1_1060
6962	ABTB1	c1_4	12	11.2219	NA	c1_14
17349	ABTB1	c1_14	12	11.2219	NA	c1_66
26674	ABTB1	c1_66	12	11.2219	NA	c1_268
11640	ABTB2	c1_4	5	4.38979	NA	c1_18
22048	ABTB2	c1_18	5	4.38979	NA	c1_90
30872	ABTB2	c1_90	5	4.38979	NA	c1_377
35924	ABTB2	c1_377	5	4.38979	NA	c1_842
2926	ACAA1	c1_1	5	3.94737	NA	c1_5
14375	ACAA1	c1_5	5	3.94737	NA	c1_23
24594	ACAA1	c1_23	5	3.94737	NA	c1_156
32574	ACAA1	c1_156	5	3.94737	NA	c1_515
6586	ACAA2	c1_4	3	2.7624	NA	c1_13
17265	ACAA2	c1_13	3	2.7624	NA	c1_64
26620	ACAA2	c1_64	3	2.7624	NA	c1_263
7077	ACACA	c1_4	3	2.83831	NA	c1_14
18183	ACACA	c1_14	3	2.83831	NA	c1_68
27368	ACACA	c1_68	3	2.83831	NA	c1_285
33881	ACACA	c1_285	3	2.83831	NA	c1_661
3676	ACAD10	c1_1	1	0.712539	NA	c1_5
13822	ACAD10	c1_5	1	0.712539	NA	c1_22
24044	ACAD10	c1_22	1	0.712539	NA	c1_141
8288	ACAD11	c1_4	4	3.35164	NA	c1_14
19232	ACAD11	c1_14	4	3.35164	NA	c1_72
28224	ACAD11	c1_72	4	3.35164	NA	c1_302
10507	ACAD8	c1_4	6	5.0563	NA	c1_15
20252	ACAD8	c1_15	6	5.0563	NA	c1_83
29191	ACAD8	c1_83	6	5.0563	NA	c1_336
2756	ACAD9	c1_1	3	2.32493	NA	c1_5
13295	ACAD9	c1_5	3	2.32493	NA	c1_22
23488	ACAD9	c1_22	3	2.32493	NA	c1_116
31880	ACAD9	c1_116	3	2.32493	NA	c1_450
10800	ACADL	c1_4	4	3.153	NA	c1_15
21017	ACADL	c1_15	4	3.153	NA	c1_85
29755	ACADL	c1_85	4	3.153	NA	c1_347
35208	ACADL	c1_347	4	3.153	NA	c1_790
3525	ACADM	c1_1	2	1.36437	NA	c1_5
13749	ACADM	c1_5	2	1.36437	NA	c1_22
10435	ACADS	c1_4	3	2.62397	NA	c1_15
21299	ACADS	c1_15	3	2.62397	NA	c1_86
7830	ACADSB	c1_4	4	3.47237	NA	c1_14
19680	ACADSB	c1_14	4	3.47237	NA	c1_75
28690	ACADSB	c1_75	4	3.47237	NA	c1_318
34534	ACADSB	c1_318	4	3.47237	NA	c1_742
8712	ACAN	c1_4	3	2.34958	NA	c1_14
19760	ACAN	c1_14	3	2.34958	NA	c1_75
28753	ACAN	c1_75	3	2.34958	NA	c1_318
11022	ACAP2	c1_4	4	3.008	NA	c1_15
21371	ACAP2	c1_15	4	3.008	NA	c1_86
1263	ACAP3	c1_1	3	2.62501	NA	c1_3
6260	ACAP3	c1_3	3	2.62501	NA	c1_11
16720	ACAP3	c1_11	3	2.62501	NA	c1_52
26284	ACAP3	c1_52	3	2.62501	NA	c1_245
9293	ACAT1	c1_4	3	2.1248	NA	c1_14
17966	ACAT1	c1_14	3	2.1248	NA	c1_66
2782	ACAT2	c1_1	5	4.12347	NA	c1_5
13310	ACAT2	c1_5	5	4.12347	NA	c1_22
23330	ACAT2	c1_22	5	4.12347	NA	c1_113
31772	ACAT2	c1_113	5	4.12347	NA	c1_441
36301	ACAT2	c1_441	5	4.12347	NA	c1_881
7761	ACBD3	c1_4	3	2.67186	NA	c1_14
18505	ACBD3	c1_14	3	2.67186	NA	c1_70
27714	ACBD3	c1_70	3	2.67186	NA	c1_293
34046	ACBD3	c1_293	3	2.67186	NA	c1_681
7625	ACBD5	c1_4	4	3.50558	NA	c1_14
18492	ACBD5	c1_14	4	3.50558	NA	c1_70
27793	ACBD5	c1_70	4	3.50558	NA	c1_294
34078	ACBD5	c1_294	4	3.50558	NA	c1_686
12376	ACBD6	c1_4	5	3.97386	NA	c1_20
22452	ACBD6	c1_20	5	3.97386	NA	c1_98
2452	ACBD7	c1_1	3	2.4616	NA	c1_5
13095	ACBD7	c1_5	3	2.4616	NA	c1_22
23839	ACBD7	c1_22	3	2.4616	NA	c1_128
32065	ACBD7	c1_128	3	2.4616	NA	c1_477
8590	ACCS	c1_4	6	4.91738	NA	c1_14
17813	ACCS	c1_14	6	4.91738	NA	c1_66
27188	ACCS	c1_66	6	4.91738	NA	c1_275
9077	ACE	c1_4	3	2.27105	NA	c1_14
19789	ACE	c1_14	3	2.27105	NA	c1_75
28867	ACE	c1_75	3	2.27105	NA	c1_321
7994	ACER3	c1_4	4	3.37101	NA	c1_14
19191	ACER3	c1_14	4	3.37101	NA	c1_72
28208	ACER3	c1_72	4	3.37101	NA	c1_302
34309	ACER3	c1_302	4	3.37101	NA	c1_710
3344	ACHE	c1_1	3	2.203	NA	c1_5
14543	ACHE	c1_5	3	2.203	NA	c1_23
24601	ACHE	c1_23	3	2.203	NA	c1_156
1438	ACIN1	c1_1	6	4.9592	NA	c1_3
6412	ACIN1	c1_3	6	4.9592	NA	c1_12
16900	ACIN1	c1_12	6	4.9592	NA	c1_57
9059	ACKR2	c1_4	2	1.44408	NA	c1_14
17922	ACKR2	c1_14	2	1.44408	NA	c1_66
27305	ACKR2	c1_66	2	1.44408	NA	c1_278
11849	ACKR3	c1_4	6	4.81241	NA	c1_18
22172	ACKR3	c1_18	6	4.81241	NA	c1_91
7647	ACLY	c1_4	4	3.5176	NA	c1_14
17566	ACLY	c1_14	4	3.5176	NA	c1_66
2847	ACMSD	c1_1	6	4.70623	NA	c1_5
13351	ACMSD	c1_5	6	4.70623	NA	c1_22
23594	ACMSD	c1_22	6	4.70623	NA	c1_119
31948	ACMSD	c1_119	6	4.70623	NA	c1_457
6636	ACO1	c1_4	5	4.17888	NA	c1_13
17013	ACO1	c1_13	5	4.17888	NA	c1_62
12341	ACO2	c1_4	3	2.49321	NA	c1_20
22320	ACO2	c1_20	3	2.49321	NA	c1_95
31092	ACO2	c1_95	3	2.49321	NA	c1_387
2993	ACOT11	c1_1	6	4.58408	NA	c1_5
14398	ACOT11	c1_5	6	4.58408	NA	c1_23
24595	ACOT11	c1_23	6	4.58408	NA	c1_156
32575	ACOT11	c1_156	6	4.58408	NA	c1_515
8603	ACOT12	c1_4	3	2.16342	NA	c1_14
17815	ACOT12	c1_14	3	2.16342	NA	c1_66
10082	ACOT13	c1_4	1	0.704172	NA	c1_14
18137	ACOT13	c1_14	1	0.704172	NA	c1_66
12308	ACOT7	c1_4	9	7.41565	NA	c1_20
22403	ACOT7	c1_20	9	7.41565	NA	c1_97
2676	ACOT8	c1_1	4	3.33532	NA	c1_5
14277	ACOT8	c1_5	4	3.33532	NA	c1_23
24625	ACOT8	c1_23	4	3.33532	NA	c1_157
32589	ACOT8	c1_157	4	3.33532	NA	c1_517
10271	ACOT9	c1_4	6	5.34375	NA	c1_15
20818	ACOT9	c1_15	6	5.34375	NA	c1_85
30036	ACOT9	c1_85	6	5.34375	NA	c1_349
35383	ACOT9	c1_349	6	5.34375	NA	c1_800
37435	ACOT9	c1_800	6	5.34375	NA	c1_1045
7395	ACOX1	c1_4	11	10.1306	NA	c1_14
18463	ACOX1	c1_14	11	10.1306	NA	c1_70
27789	ACOX1	c1_70	11	10.1306	NA	c1_294
34077	ACOX1	c1_294	11	10.1306	NA	c1_686
9117	ACOX2	c1_4	2	1.48001	NA	c1_14
17931	ACOX2	c1_14	2	1.48001	NA	c1_66
12509	ACOX3	c1_4	2	1.42289	NA	c1_20
8482	ACP1	c1_4	4	3.14332	NA	c1_14
19741	ACP1	c1_14	4	3.14332	NA	c1_75
28836	ACP1	c1_75	4	3.14332	NA	c1_319
10556	ACP2	c1_4	6	4.82143	NA	c1_15
21446	ACP2	c1_15	6	4.82143	NA	c1_87
30427	ACP2	c1_87	6	4.82143	NA	c1_358
3619	ACP6	c1_1	3	2.04006	NA	c1_5
14672	ACP6	c1_5	3	2.04006	NA	c1_23
24168	ACP6	c1_23	3	2.04006	NA	c1_149
32268	ACP6	c1_149	3	2.04006	NA	c1_500
36370	ACP6	c1_500	3	2.04006	NA	c1_901
37691	ACP6	c1_901	3	2.04006	NA	c1_1088
7758	ACSBG1	c1_4	3	2.70254	NA	c1_14
19510	ACSBG1	c1_14	3	2.70254	NA	c1_74
28606	ACSBG1	c1_74	3	2.70254	NA	c1_313
11934	ACSBG2	c1_4	1	0.797907	NA	c1_18
21856	ACSBG2	c1_18	1	0.797907	NA	c1_89
30842	ACSBG2	c1_89	1	0.797907	NA	c1_370
7710	ACSL1	c1_4	4	3.56358	NA	c1_14
20007	ACSL1	c1_14	4	3.56358	NA	c1_77
28985	ACSL1	c1_77	4	3.56358	NA	c1_328
7150	ACSL3	c1_4	6	5.54327	NA	c1_14
18732	ACSL3	c1_14	6	5.54327	NA	c1_71
28003	ACSL3	c1_71	6	5.54327	NA	c1_298
6933	ACSL4	c1_4	11	10.5359	NA	c1_14
17337	ACSL4	c1_14	11	10.5359	NA	c1_66
26935	ACSL4	c1_66	11	10.5359	NA	c1_270
33545	ACSL4	c1_270	11	10.5359	NA	c1_636
7058	ACSL6	c1_4	14	12.3245	hub	c1_14
17392	ACSL6	c1_14	14	12.3245	hub	c1_66
26966	ACSL6	c1_66	14	12.3245	NA	c1_272
33604	ACSL6	c1_272	14	12.3245	hub	c1_641
8669	ACSS1	c1_4	4	3.25578	NA	c1_14
18329	ACSS1	c1_14	4	3.25578	NA	c1_68
27500	ACSS1	c1_68	4	3.25578	NA	c1_286
10485	ACSS2	c1_4	6	5.06936	NA	c1_15
20249	ACSS2	c1_15	6	5.06936	NA	c1_83
29189	ACSS2	c1_83	6	5.06936	NA	c1_336
34777	ACSS2	c1_336	6	5.06936	NA	c1_765
11675	ACSS3	c1_4	5	4.37579	NA	c1_18
21713	ACSS3	c1_18	5	4.37579	NA	c1_89
30800	ACSS3	c1_89	5	4.37579	NA	c1_369
3430	ACTA1	c1_1	2	1.44676	NA	c1_5
13694	ACTA1	c1_5	2	1.44676	NA	c1_22
23364	ACTA1	c1_22	2	1.44676	NA	c1_113
1330	ACTA2	c1_1	14	10.4917	hub	c1_3
5065	ACTA2	c1_3	14	10.4917	hub	c1_8
1532	ACTB	c1_1	5	3.86506	NA	c1_3
5563	ACTB	c1_3	5	3.86506	NA	c1_9
16000	ACTB	c1_9	5	3.86506	NA	c1_33
12809	ACTC1	c1_4	4	2.87844	NA	c1_21
22744	ACTC1	c1_21	4	2.87844	NA	c1_106
1309	ACTG1	c1_1	9	7.39857	NA	c1_3
6400	ACTG1	c1_3	9	7.39857	NA	c1_12
16874	ACTG1	c1_12	9	7.39857	NA	c1_56
2731	ACTG2	c1_1	6	4.90676	NA	c1_5
13279	ACTG2	c1_5	6	4.90676	NA	c1_22
23028	ACTG2	c1_22	6	4.90676	NA	c1_108
31598	ACTG2	c1_108	6	4.90676	NA	c1_425
36245	ACTG2	c1_425	6	4.90676	NA	c1_872
11857	ACTL6A	c1_4	3	2.20567	NA	c1_18
21815	ACTL6A	c1_18	3	2.20567	NA	c1_89
30634	ACTL6A	c1_89	3	2.20567	NA	c1_364
2652	ACTL6B	c1_1	4	3.19821	NA	c1_5
13231	ACTL6B	c1_5	4	3.19821	NA	c1_22
23019	ACTL6B	c1_22	4	3.19821	NA	c1_108
1098	ACTN1	c1_1	6	5.19526	NA	c1_3
5378	ACTN1	c1_3	6	5.19526	NA	c1_9
16305	ACTN1	c1_9	6	5.19526	NA	c1_39
25942	ACTN1	c1_39	6	5.19526	NA	c1_230
9170	ACTN2	c1_4	3	2.20961	NA	c1_14
2578	ACTN4	c1_1	8	6.60039	NA	c1_5
14245	ACTN4	c1_5	8	6.60039	NA	c1_23
24438	ACTN4	c1_23	8	6.60039	NA	c1_153
32487	ACTN4	c1_153	8	6.60039	NA	c1_508
36490	ACTN4	c1_508	8	6.60039	NA	c1_911
12297	ACTR10	c1_4	9	7.58994	NA	c1_20
22552	ACTR10	c1_20	9	7.58994	NA	c1_101
7148	ACTR1A	c1_4	20	17.9171	hub	c1_14
19650	ACTR1A	c1_14	20	17.9171	hub	c1_75
28662	ACTR1A	c1_75	20	17.9171	hub	c1_318
34509	ACTR1A	c1_318	20	17.9171	NA	c1_742
36938	ACTR1A	c1_742	20	17.9171	NA	c1_1002
37803	ACTR1A	c1_1002	20	17.9171	NA	c1_1111
37972	ACTR1A	c1_1111	20	17.9171	NA	c1_1139
12242	ACTR2	c1_4	10	8.47929	NA	c1_20
22499	ACTR2	c1_20	10	8.47929	hub	c1_99
1212	ACTR3	c1_1	6	5.16709	NA	c1_3
5420	ACTR3	c1_3	6	5.16709	NA	c1_9
16311	ACTR3	c1_9	6	5.16709	NA	c1_39
25944	ACTR3	c1_39	6	5.16709	NA	c1_230
1210	ACTR3B	c1_1	5	4.24709	NA	c1_3
5418	ACTR3B	c1_3	5	4.24709	NA	c1_9
16310	ACTR3B	c1_9	5	4.24709	NA	c1_39
25920	ACTR3B	c1_39	5	4.24709	NA	c1_229
33175	ACTR3B	c1_229	5	4.24709	NA	c1_595
2381	ACTR6	c1_1	3	2.63411	NA	c1_5
13052	ACTR6	c1_5	3	2.63411	NA	c1_22
23466	ACTR6	c1_22	3	2.63411	NA	c1_116
31863	ACTR6	c1_116	3	2.63411	NA	c1_450
8803	ACTR8	c1_4	3	2.36005	NA	c1_14
18594	ACTR8	c1_14	3	2.36005	NA	c1_70
27819	ACTR8	c1_70	3	2.36005	NA	c1_294
34073	ACTR8	c1_294	3	2.36005	NA	c1_684
2910	ACVR1	c1_1	4	3.17619	NA	c1_5
13388	ACVR1	c1_5	4	3.17619	NA	c1_22
23043	ACVR1	c1_22	4	3.17619	NA	c1_108
31608	ACVR1	c1_108	4	3.17619	NA	c1_425
36255	ACVR1	c1_425	4	3.17619	NA	c1_872
12441	ACVR1C	c1_4	7	4.97409	NA	c1_20
22587	ACVR1C	c1_20	7	4.97409	hub	c1_103
831	ACVR2A	c1_1	12	10.9502	NA	c1_3
5269	ACVR2A	c1_3	12	10.9502	NA	c1_9
15787	ACVR2A	c1_9	12	10.9502	NA	c1_32
25523	ACVR2A	c1_32	12	10.9502	NA	c1_205
33034	ACVR2A	c1_205	12	10.9502	hub	c1_576
2488	ACVR2B	c1_1	7	5.44308	NA	c1_5
13119	ACVR2B	c1_5	7	5.44308	NA	c1_22
23634	ACVR2B	c1_22	7	5.44308	NA	c1_121
12055	ACVRL1	c1_4	1	0.693656	NA	c1_18
21920	ACVRL1	c1_18	1	0.693656	NA	c1_89
12452	ACYP2	c1_4	4	2.89205	NA	c1_20
22540	ACYP2	c1_20	4	2.89205	NA	c1_100
11195	ADA	c1_4	1	0.733265	NA	c1_15
20680	ADA	c1_15	1	0.733265	NA	c1_84
29508	ADA	c1_84	1	0.733265	NA	c1_345
34974	ADA	c1_345	1	0.733265	NA	c1_783
8901	ADA2	c1_4	3	2.31082	NA	c1_14
19574	ADA2	c1_14	3	2.31082	NA	c1_74
28628	ADA2	c1_74	3	2.31082	NA	c1_313
34494	ADA2	c1_313	3	2.31082	NA	c1_740
3281	ADAL	c1_1	5	3.59541	NA	c1_5
14520	ADAL	c1_5	5	3.59541	NA	c1_23
24505	ADAL	c1_23	5	3.59541	NA	c1_154
11589	ADAM10	c1_4	12	10.4999	NA	c1_18
21662	ADAM10	c1_18	12	10.4999	NA	c1_89
30764	ADAM10	c1_89	12	10.4999	NA	c1_367
10498	ADAM11	c1_4	12	9.94905	NA	c1_15
20251	ADAM11	c1_15	12	9.94905	NA	c1_83
29301	ADAM11	c1_83	12	9.94905	NA	c1_339
34846	ADAM11	c1_339	12	9.94905	NA	c1_775
3641	ADAM12	c1_1	2	1.35583	NA	c1_5
13804	ADAM12	c1_5	2	1.35583	NA	c1_22
23658	ADAM12	c1_22	2	1.35583	NA	c1_121
7198	ADAM17	c1_4	9	8.32437	NA	c1_14
18741	ADAM17	c1_14	9	8.32437	NA	c1_71
28005	ADAM17	c1_71	9	8.32437	NA	c1_298
8553	ADAM19	c1_4	3	2.53441	NA	c1_14
17804	ADAM19	c1_14	3	2.53441	NA	c1_66
27068	ADAM19	c1_66	3	2.53441	NA	c1_273
7291	ADAM22	c1_4	4	3.63815	NA	c1_14
18757	ADAM22	c1_14	4	3.63815	NA	c1_71
27875	ADAM22	c1_71	4	3.63815	NA	c1_297
34159	ADAM22	c1_297	4	3.63815	NA	c1_689
7238	ADAM23	c1_4	10	8.94168	NA	c1_14
18748	ADAM23	c1_14	10	8.94168	NA	c1_71
28065	ADAM23	c1_71	10	8.94168	NA	c1_299
1737	ADAM33	c1_1	4	2.77232	NA	c1_3
5652	ADAM33	c1_3	4	2.77232	NA	c1_9
7114	ADAM9	c1_4	5	4.6965	NA	c1_14
18724	ADAM9	c1_14	5	4.6965	NA	c1_71
28000	ADAM9	c1_71	5	4.6965	NA	c1_298
11823	ADAMTS1	c1_4	3	2.52048	NA	c1_18
21795	ADAMTS1	c1_18	3	2.52048	NA	c1_89
30736	ADAMTS1	c1_89	3	2.52048	NA	c1_366
3542	ADAMTS10	c1_1	1	0.74697	NA	c1_5
13756	ADAMTS10	c1_5	1	0.74697	NA	c1_22
23656	ADAMTS10	c1_22	1	0.74697	NA	c1_121
31976	ADAMTS10	c1_121	1	0.74697	NA	c1_460
11238	ADAMTS13	c1_4	1	0.703044	NA	c1_15
20424	ADAMTS13	c1_15	1	0.703044	NA	c1_83
29350	ADAMTS13	c1_83	1	0.703044	NA	c1_339
11963	ADAMTS15	c1_4	5	3.5763	NA	c1_18
21872	ADAMTS15	c1_18	5	3.5763	NA	c1_89
30744	ADAMTS15	c1_89	5	3.5763	NA	c1_366
9288	ADAMTS17	c1_4	1	0.737409	NA	c1_14
19951	ADAMTS17	c1_14	1	0.737409	NA	c1_76
28969	ADAMTS17	c1_76	1	0.737409	NA	c1_325
8081	ADAMTS18	c1_4	4	3.38126	NA	c1_14
18859	ADAMTS18	c1_14	4	3.38126	NA	c1_71
28119	ADAMTS18	c1_71	4	3.38126	NA	c1_300
6706	ADAMTS19	c1_4	3	2.50783	NA	c1_13
17041	ADAMTS19	c1_13	3	2.50783	NA	c1_62
26431	ADAMTS19	c1_62	3	2.50783	NA	c1_259
12846	ADAMTS20	c1_4	2	1.34888	NA	c1_21
22770	ADAMTS20	c1_21	2	1.34888	NA	c1_106
31396	ADAMTS20	c1_106	2	1.34888	NA	c1_410
36121	ADAMTS20	c1_410	2	1.34888	NA	c1_867
8343	ADAMTS3	c1_4	6	4.82242	NA	c1_14
19724	ADAMTS3	c1_14	6	4.82242	NA	c1_75
28727	ADAMTS3	c1_75	6	4.82242	NA	c1_318
10582	ADAMTS5	c1_4	5	4.06323	NA	c1_15
20951	ADAMTS5	c1_15	5	4.06323	NA	c1_85
30153	ADAMTS5	c1_85	5	4.06323	NA	c1_350
6742	ADAMTS6	c1_4	3	2.19287	NA	c1_13
17061	ADAMTS6	c1_13	3	2.19287	NA	c1_62
26448	ADAMTS6	c1_62	3	2.19287	NA	c1_259
8110	ADAMTS8	c1_4	8	6.46054	NA	c1_14
20135	ADAMTS8	c1_14	8	6.46054	NA	c1_79
29150	ADAMTS8	c1_79	8	6.46054	NA	c1_333
12636	ADAMTS9	c1_4	7	6.02274	NA	c1_21
22621	ADAMTS9	c1_21	7	6.02274	NA	c1_106
31418	ADAMTS9	c1_106	7	6.02274	NA	c1_413
949	ADAMTSL1	c1_1	4	3.66395	NA	c1_3
5311	ADAMTSL1	c1_3	4	3.66395	NA	c1_9
15803	ADAMTSL1	c1_9	4	3.66395	NA	c1_32
25539	ADAMTSL1	c1_32	4	3.66395	NA	c1_205
33011	ADAMTSL1	c1_205	4	3.66395	NA	c1_575
1400	ADAMTSL2	c1_1	4	3.38961	NA	c1_3
6042	ADAMTSL2	c1_3	4	3.38961	NA	c1_10
16474	ADAMTSL2	c1_10	4	3.38961	NA	c1_48
26075	ADAMTSL2	c1_48	4	3.38961	NA	c1_237
8620	ADAMTSL3	c1_4	4	3.24868	NA	c1_14
17821	ADAMTSL3	c1_14	4	3.24868	NA	c1_66
7371	ADAP1	c1_4	6	5.39889	NA	c1_14
18771	ADAP1	c1_14	6	5.39889	NA	c1_71
3722	ADAP2	c1_1	1	0.687684	NA	c1_5
14721	ADAP2	c1_5	1	0.687684	NA	c1_23
24776	ADAP2	c1_23	1	0.687684	NA	c1_162
3261	ADAR	c1_1	3	2.09343	NA	c1_5
14512	ADAR	c1_5	3	2.09343	NA	c1_23
24600	ADAR	c1_23	3	2.09343	NA	c1_156
32576	ADAR	c1_156	3	2.09343	NA	c1_515
7527	ADARB1	c1_4	3	2.76192	NA	c1_14
17533	ADARB1	c1_14	3	2.76192	NA	c1_66
26755	ADARB1	c1_66	3	2.76192	NA	c1_268
7288	ADARB2	c1_4	8	6.87701	NA	c1_14
18215	ADARB2	c1_14	8	6.87701	NA	c1_68
27571	ADARB2	c1_68	8	6.87701	NA	c1_289
8460	ADAT1	c1_4	3	2.50282	NA	c1_14
17776	ADAT1	c1_14	3	2.50282	NA	c1_66
26952	ADAT1	c1_66	3	2.50282	NA	c1_270
3216	ADAT2	c1_1	7	5.02582	NA	c1_5
14492	ADAT2	c1_5	7	5.02582	NA	c1_23
24795	ADAT2	c1_23	7	5.02582	NA	c1_164
7969	ADCK1	c1_4	8	6.85055	NA	c1_14
19690	ADCK1	c1_14	8	6.85055	NA	c1_75
28698	ADCK1	c1_75	8	6.85055	NA	c1_318
34540	ADCK1	c1_318	8	6.85055	NA	c1_742
36965	ADCK1	c1_742	8	6.85055	NA	c1_1002
37824	ADCK1	c1_1002	8	6.85055	NA	c1_1111
37993	ADCK1	c1_1111	8	6.85055	NA	c1_1139
9092	ADCK2	c1_4	4	2.74586	NA	c1_14
19326	ADCK2	c1_14	4	2.74586	NA	c1_72
8114	ADCY1	c1_4	8	6.36668	NA	c1_14
17693	ADCY1	c1_14	8	6.36668	NA	c1_66
27329	ADCY1	c1_66	8	6.36668	NA	c1_280
12269	ADCY2	c1_4	5	4.40245	NA	c1_20
22259	ADCY2	c1_20	5	4.40245	NA	c1_94
31071	ADCY2	c1_94	5	4.40245	NA	c1_385
2835	ADCY3	c1_1	5	3.92067	NA	c1_5
14337	ADCY3	c1_5	5	3.92067	NA	c1_23
24590	ADCY3	c1_23	5	3.92067	NA	c1_156
760	ADCY5	c1_1	17	15.661	hub	c1_3
5222	ADCY5	c1_3	17	15.661	hub	c1_9
15767	ADCY5	c1_9	17	15.661	NA	c1_32
25503	ADCY5	c1_32	17	15.661	NA	c1_205
32997	ADCY5	c1_205	17	15.661	NA	c1_575
2313	ADCY6	c1_1	15	12.6077	hub	c1_5
14151	ADCY6	c1_5	15	12.6077	hub	c1_23
24584	ADCY6	c1_23	15	12.6077	hub	c1_156
32560	ADCY6	c1_156	15	12.6077	hub	c1_514
10852	ADCY7	c1_4	4	3.1357	NA	c1_15
20325	ADCY7	c1_15	4	3.1357	NA	c1_83
29253	ADCY7	c1_83	4	3.1357	NA	c1_337
119	ADCY8	c1_1	4	3.36958	NA	c1_2
4864	ADCY8	c1_2	4	3.36958	NA	c1_7
15576	ADCY8	c1_7	4	3.36958	NA	c1_28
25389	ADCY8	c1_28	4	3.36958	NA	c1_198
32940	ADCY8	c1_198	4	3.36958	NA	c1_569
1325	ADCY9	c1_1	6	5.13993	NA	c1_3
6029	ADCY9	c1_3	6	5.13993	NA	c1_10
16468	ADCY9	c1_10	6	5.13993	NA	c1_48
26072	ADCY9	c1_48	6	5.13993	NA	c1_237
12619	ADCYAP1	c1_4	9	7.48044	NA	c1_21
22607	ADCYAP1	c1_21	9	7.48044	NA	c1_106
31385	ADCYAP1	c1_106	9	7.48044	NA	c1_410
7072	ADCYAP1R1	c1_4	9	8.07195	NA	c1_14
17398	ADCYAP1R1	c1_14	9	8.07195	NA	c1_66
26699	ADCYAP1R1	c1_66	9	8.07195	NA	c1_268
7062	ADD1	c1_4	20	18.3363	hub	c1_14
19463	ADD1	c1_14	20	18.3363	hub	c1_74
28493	ADD1	c1_74	20	18.3363	NA	c1_311
34440	ADD1	c1_311	20	18.3363	hub	c1_730
8526	ADD2	c1_4	3	2.557	NA	c1_14
19914	ADD2	c1_14	3	2.557	NA	c1_76
28911	ADD2	c1_76	3	2.557	NA	c1_323
10605	ADD3	c1_4	6	5.03042	NA	c1_15
21318	ADD3	c1_15	6	5.03042	NA	c1_86
12275	ADGRA1	c1_4	8	6.93117	NA	c1_20
22262	ADGRA1	c1_20	8	6.93117	NA	c1_94
31048	ADGRA1	c1_94	8	6.93117	NA	c1_383
11960	ADGRA2	c1_4	3	2.36564	NA	c1_18
22118	ADGRA2	c1_18	3	2.36564	NA	c1_90
30932	ADGRA2	c1_90	3	2.36564	NA	c1_377
35978	ADGRA2	c1_377	3	2.36564	NA	c1_845
10133	ADGRB1	c1_4	8	7.34945	NA	c1_15
20484	ADGRB1	c1_15	8	7.34945	NA	c1_84
29538	ADGRB1	c1_84	8	7.34945	NA	c1_346
34999	ADGRB1	c1_346	8	7.34945	NA	c1_785
37219	ADGRB1	c1_785	8	7.34945	NA	c1_1027
935	ADGRB2	c1_1	8	7.24609	NA	c1_3
6386	ADGRB2	c1_3	8	7.24609	NA	c1_12
16838	ADGRB2	c1_12	8	7.24609	NA	c1_55
26325	ADGRB2	c1_55	8	7.24609	NA	c1_252
853	ADGRB3	c1_1	22	19.4209	hub	c1_3
5910	ADGRB3	c1_3	22	19.4209	hub	c1_10
16399	ADGRB3	c1_10	22	19.4209	hub	c1_48
26028	ADGRB3	c1_48	22	19.4209	hub	c1_237
33270	ADGRB3	c1_237	22	19.4209	hub	c1_604
36669	ADGRB3	c1_604	22	19.4209	hub	c1_941
37776	ADGRB3	c1_941	22	19.4209	hub	c1_1104
12046	ADGRF5	c1_4	1	0.708186	NA	c1_18
21913	ADGRF5	c1_18	1	0.708186	NA	c1_89
208	ADGRG1	c1_1	2	1.55611	NA	c1_2
4394	ADGRG1	c1_2	2	1.55611	NA	c1_6
15000	ADGRG1	c1_6	2	1.55611	NA	c1_24
24933	ADGRG1	c1_24	2	1.55611	NA	c1_175
265	ADGRG2	c1_1	7	5.1118	NA	c1_2
4896	ADGRG2	c1_2	7	5.1118	NA	c1_7
15598	ADGRG2	c1_7	7	5.1118	NA	c1_28
25344	ADGRG2	c1_28	7	5.1118	NA	c1_197
32925	ADGRG2	c1_197	7	5.1118	NA	c1_566
7835	ADGRG6	c1_4	6	5.19238	NA	c1_14
19165	ADGRG6	c1_14	6	5.19238	NA	c1_72
28331	ADGRG6	c1_72	6	5.19238	NA	c1_303
34341	ADGRG6	c1_303	6	5.19238	NA	c1_715
904	ADGRL2	c1_1	12	9.97153	NA	c1_3
5294	ADGRL2	c1_3	12	9.97153	NA	c1_9
16205	ADGRL2	c1_9	12	9.97153	hub	c1_36
25851	ADGRL2	c1_36	12	9.97153	hub	c1_223
10208	ADGRL3	c1_4	19	16.2423	hub	c1_15
20790	ADGRL3	c1_15	19	16.2423	hub	c1_85
29692	ADGRL3	c1_85	19	16.2423	hub	c1_347
8789	ADGRL4	c1_4	8	5.98903	NA	c1_14
19565	ADGRL4	c1_14	8	5.98903	NA	c1_74
28623	ADGRL4	c1_74	8	5.98903	NA	c1_313
6669	ADGRV1	c1_4	6	4.962	NA	c1_13
17030	ADGRV1	c1_13	6	4.962	NA	c1_62
26424	ADGRV1	c1_62	6	4.962	NA	c1_259
11186	ADHFE1	c1_4	3	2.09997	NA	c1_15
21133	ADHFE1	c1_15	3	2.09997	NA	c1_85
29790	ADHFE1	c1_85	3	2.09997	NA	c1_347
11800	ADI1	c1_4	8	6.57012	NA	c1_18
21782	ADI1	c1_18	8	6.57012	NA	c1_89
30831	ADI1	c1_89	8	6.57012	NA	c1_370
12728	ADIPOR1	c1_4	4	3.28465	NA	c1_21
22889	ADIPOR1	c1_21	4	3.28465	NA	c1_107
31481	ADIPOR1	c1_107	4	3.28465	NA	c1_418
36159	ADIPOR1	c1_418	4	3.28465	NA	c1_870
37658	ADIPOR1	c1_870	4	3.28465	NA	c1_1083
11603	ADIPOR2	c1_4	11	9.35773	NA	c1_18
21672	ADIPOR2	c1_18	11	9.35773	NA	c1_89
30660	ADIPOR2	c1_89	11	9.35773	NA	c1_365
35829	ADIPOR2	c1_365	11	9.35773	NA	c1_832
189	ADM	c1_1	4	3.08968	NA	c1_2
4377	ADM	c1_2	4	3.08968	NA	c1_6
15320	ADM	c1_6	4	3.08968	NA	c1_26
25114	ADM	c1_26	4	3.08968	NA	c1_186
1653	ADORA1	c1_1	7	4.90612	NA	c1_3
5611	ADORA1	c1_3	7	4.90612	NA	c1_9
839	ADORA2A	c1_1	6	5.66311	NA	c1_3
5272	ADORA2A	c1_3	6	5.66311	NA	c1_9
15788	ADORA2A	c1_9	6	5.66311	NA	c1_32
25524	ADORA2A	c1_32	6	5.66311	NA	c1_205
33035	ADORA2A	c1_205	6	5.66311	NA	c1_576
339	ADORA2B	c1_1	3	2.154	NA	c1_2
4501	ADORA2B	c1_2	3	2.154	NA	c1_6
15502	ADORA2B	c1_6	3	2.154	NA	c1_27
25242	ADORA2B	c1_27	3	2.154	NA	c1_195
32858	ADORA2B	c1_195	3	2.154	NA	c1_557
36587	ADORA2B	c1_557	3	2.154	NA	c1_929
37769	ADORA2B	c1_929	3	2.154	NA	c1_1100
11043	ADPGK	c1_4	6	4.41429	NA	c1_15
21513	ADPGK	c1_15	6	4.41429	NA	c1_87
30377	ADPGK	c1_87	6	4.41429	NA	c1_357
35655	ADPGK	c1_357	6	4.41429	NA	c1_817
12037	ADPRM	c1_4	1	0.723932	NA	c1_18
7250	ADPRS	c1_4	11	9.29746	NA	c1_14
19651	ADPRS	c1_14	11	9.29746	NA	c1_75
28663	ADPRS	c1_75	11	9.29746	NA	c1_318
34510	ADPRS	c1_318	11	9.29746	NA	c1_742
36939	ADPRS	c1_742	11	9.29746	NA	c1_1002
37804	ADPRS	c1_1002	11	9.29746	NA	c1_1111
37973	ADPRS	c1_1111	11	9.29746	NA	c1_1139
12040	ADRA1B	c1_4	2	1.41671	NA	c1_18
21908	ADRA1B	c1_18	2	1.41671	NA	c1_89
9061	ADRA1D	c1_4	3	2.13842	NA	c1_14
7795	ADRA2A	c1_4	3	2.66405	NA	c1_14
20124	ADRA2A	c1_14	3	2.66405	NA	c1_79
29110	ADRA2A	c1_79	3	2.66405	NA	c1_332
34746	ADRA2A	c1_332	3	2.66405	NA	c1_763
37085	ADRA2A	c1_763	3	2.66405	NA	c1_1014
948	ADRA2C	c1_1	3	2.79611	NA	c1_3
5310	ADRA2C	c1_3	3	2.79611	NA	c1_9
15802	ADRA2C	c1_9	3	2.79611	NA	c1_32
25538	ADRA2C	c1_32	3	2.79611	NA	c1_205
33010	ADRA2C	c1_205	3	2.79611	NA	c1_575
11827	ADRB1	c1_4	5	3.89255	NA	c1_18
21798	ADRB1	c1_18	5	3.89255	NA	c1_89
30806	ADRB1	c1_89	5	3.89255	NA	c1_369
2468	ADRB2	c1_1	4	3.27533	NA	c1_5
13107	ADRB2	c1_5	4	3.27533	NA	c1_22
22995	ADRB2	c1_22	4	3.27533	NA	c1_108
31536	ADRB2	c1_108	4	3.27533	NA	c1_423
2378	ADRM1	c1_1	11	9.10031	NA	c1_5
13049	ADRM1	c1_5	11	9.10031	NA	c1_22
23746	ADRM1	c1_22	11	9.10031	NA	c1_124
2598	ADSL	c1_1	5	4.11115	NA	c1_5
13191	ADSL	c1_5	5	4.11115	NA	c1_22
23321	ADSL	c1_22	5	4.11115	NA	c1_113
7007	ADSS1	c1_4	12	10.4909	NA	c1_14
17371	ADSS1	c1_14	12	10.4909	NA	c1_66
27229	ADSS1	c1_66	12	10.4909	NA	c1_276
33756	ADSS1	c1_276	12	10.4909	NA	c1_653
36746	ADSS1	c1_653	12	10.4909	NA	c1_964
10721	ADSS2	c1_4	5	4.13978	NA	c1_15
20994	ADSS2	c1_15	5	4.13978	NA	c1_85
30160	ADSS2	c1_85	5	4.13978	NA	c1_350
3206	AEBP1	c1_1	3	2.25798	NA	c1_5
14488	AEBP1	c1_5	3	2.25798	NA	c1_23
24391	AEBP1	c1_23	3	2.25798	NA	c1_152
32432	AEBP1	c1_152	3	2.25798	NA	c1_506
522	AEN	c1_1	1	0.707407	NA	c1_2
4645	AEN	c1_2	1	0.707407	NA	c1_6
15057	AEN	c1_6	1	0.707407	NA	c1_24
6923	AFAP1	c1_4	10	9.36914	NA	c1_14
18161	AFAP1	c1_14	10	9.36914	NA	c1_68
27351	AFAP1	c1_68	10	9.36914	NA	c1_285
33843	AFAP1	c1_285	10	9.36914	NA	c1_660
11685	AFAP1L1	c1_4	3	2.73089	NA	c1_18
22065	AFAP1L1	c1_18	3	2.73089	NA	c1_90
30887	AFAP1L1	c1_90	3	2.73089	NA	c1_377
7426	AFAP1L2	c1_4	3	2.7364	NA	c1_14
18466	AFAP1L2	c1_14	3	2.7364	NA	c1_70
27612	AFAP1L2	c1_70	3	2.7364	NA	c1_292
33951	AFAP1L2	c1_292	3	2.7364	NA	c1_677
10467	AFDN	c1_4	4	3.51691	NA	c1_15
20571	AFDN	c1_15	4	3.51691	NA	c1_84
29588	AFDN	c1_84	4	3.51691	NA	c1_346
35039	AFDN	c1_346	4	3.51691	NA	c1_785
37258	AFDN	c1_785	4	3.51691	NA	c1_1029
1522	AFF1	c1_1	5	3.90362	NA	c1_3
6055	AFF1	c1_3	5	3.90362	NA	c1_10
16661	AFF1	c1_10	5	3.90362	NA	c1_51
8663	AFF2	c1_4	4	3.07674	NA	c1_14
17832	AFF2	c1_14	4	3.07674	NA	c1_66
26954	AFF2	c1_66	4	3.07674	NA	c1_270
3614	AFF3	c1_1	1	0.729287	NA	c1_5
13791	AFF3	c1_5	1	0.729287	NA	c1_22
23294	AFF3	c1_22	1	0.729287	NA	c1_112
7280	AFF4	c1_4	8	7.05555	NA	c1_14
18756	AFF4	c1_14	8	7.05555	NA	c1_71
28008	AFF4	c1_71	8	7.05555	NA	c1_298
10941	AFG1L	c1_4	3	2.31293	NA	c1_15
21055	AFG1L	c1_15	3	2.31293	NA	c1_85
30088	AFG1L	c1_85	3	2.31293	NA	c1_349
35422	AFG1L	c1_349	3	2.31293	NA	c1_800
37450	AFG1L	c1_800	3	2.31293	NA	c1_1045
7108	AFG3L2	c1_4	9	7.98562	NA	c1_14
18442	AFG3L2	c1_14	9	7.98562	NA	c1_70
27682	AFG3L2	c1_70	9	7.98562	NA	c1_293
11821	AGA	c1_4	3	2.48347	NA	c1_18
21793	AGA	c1_18	3	2.48347	NA	c1_89
30834	AGA	c1_89	3	2.48347	NA	c1_370
7473	AGAP1	c1_4	6	5.49702	NA	c1_14
18238	AGAP1	c1_14	6	5.49702	NA	c1_68
27479	AGAP1	c1_68	6	5.49702	NA	c1_286
961	AGAP2	c1_1	15	13.3663	hub	c1_3
5318	AGAP2	c1_3	15	13.3663	NA	c1_9
16053	AGAP2	c1_9	15	13.3663	NA	c1_34
25723	AGAP2	c1_34	15	13.3663	NA	c1_216
33079	AGAP2	c1_216	15	13.3663	NA	c1_582
1445	AGAP3	c1_1	3	2.52141	NA	c1_3
6414	AGAP3	c1_3	3	2.52141	NA	c1_12
16851	AGAP3	c1_12	3	2.52141	NA	c1_55
8604	AGBL1	c1_4	4	3.11495	NA	c1_14
18577	AGBL1	c1_14	4	3.11495	NA	c1_70
27739	AGBL1	c1_70	4	3.11495	NA	c1_293
34010	AGBL1	c1_293	4	3.11495	NA	c1_680
9066	AGBL5	c1_4	2	1.46651	NA	c1_14
19786	AGBL5	c1_14	2	1.46651	NA	c1_75
28852	AGBL5	c1_75	2	1.46651	NA	c1_320
11722	AGFG1	c1_4	15	11.5664	hub	c1_18
21742	AGFG1	c1_18	15	11.5664	hub	c1_89
30728	AGFG1	c1_89	15	11.5664	hub	c1_366
6627	AGGF1	c1_4	4	3.57659	NA	c1_13
17007	AGGF1	c1_13	4	3.57659	NA	c1_62
26407	AGGF1	c1_62	4	3.57659	NA	c1_259
11889	AGK	c1_4	6	4.34129	NA	c1_18
21833	AGK	c1_18	6	4.34129	NA	c1_89
7345	AGL	c1_4	5	4.47895	NA	c1_14
19103	AGL	c1_14	5	4.47895	NA	c1_72
28170	AGL	c1_72	5	4.47895	NA	c1_302
8689	AGMO	c1_4	4	3.15013	NA	c1_14
9168	AGO2	c1_4	3	2.22178	NA	c1_14
20078	AGO2	c1_14	3	2.22178	NA	c1_77
29060	AGO2	c1_77	3	2.22178	NA	c1_329
34736	AGO2	c1_329	3	2.22178	NA	c1_756
10709	AGO3	c1_4	4	3.32747	NA	c1_15
21601	AGO3	c1_15	4	3.32747	NA	c1_88
30487	AGO3	c1_88	4	3.32747	NA	c1_360
11712	AGPAT2	c1_4	9	7.56966	NA	c1_18
22160	AGPAT2	c1_18	9	7.56966	NA	c1_91
30966	AGPAT2	c1_91	9	7.56966	NA	c1_379
6980	AGPAT3	c1_4	8	7.39809	NA	c1_14
17357	AGPAT3	c1_14	8	7.39809	NA	c1_66
26679	AGPAT3	c1_66	8	7.39809	NA	c1_268
10251	AGPAT4	c1_4	5	4.45647	NA	c1_15
20808	AGPAT4	c1_15	5	4.45647	NA	c1_85
29860	AGPAT4	c1_85	5	4.45647	NA	c1_348
35235	AGPAT4	c1_348	5	4.45647	NA	c1_794
37346	AGPAT4	c1_794	5	4.45647	NA	c1_1038
37932	AGPAT4	c1_1038	5	4.45647	NA	c1_1125
7210	AGPAT5	c1_4	10	8.81925	NA	c1_14
17438	AGPAT5	c1_14	10	8.81925	NA	c1_66
27092	AGPAT5	c1_66	10	8.81925	NA	c1_274
33659	AGPAT5	c1_274	10	8.81925	hub	c1_648
7005	AGPS	c1_4	18	15.674	hub	c1_14
9207	AGR2	c1_4	6	4.31608	NA	c1_14
8930	AGT	c1_4	4	2.91934	NA	c1_14
18923	AGT	c1_14	4	2.91934	NA	c1_71
28095	AGT	c1_71	4	2.91934	NA	c1_299
6525	AGTPBP1	c1_4	10	8.96897	NA	c1_13
16968	AGTPBP1	c1_13	10	8.96897	NA	c1_62
26375	AGTPBP1	c1_62	10	8.96897	NA	c1_259
33390	AGTPBP1	c1_259	10	8.96897	NA	c1_619
9041	AGXT2	c1_4	4	2.79928	NA	c1_14
19322	AGXT2	c1_14	4	2.79928	NA	c1_72
28256	AGXT2	c1_72	4	2.79928	NA	c1_302
8224	AHCY	c1_4	3	2.56989	NA	c1_14
19715	AHCY	c1_14	3	2.56989	NA	c1_75
28719	AHCY	c1_75	3	2.56989	NA	c1_318
34556	AHCY	c1_318	3	2.56989	NA	c1_742
36979	AHCY	c1_742	3	2.56989	NA	c1_1002
37837	AHCY	c1_1002	3	2.56989	NA	c1_1111
38006	AHCY	c1_1111	3	2.56989	NA	c1_1139
7872	AHCYL1	c1_4	5	4.21978	NA	c1_14
19517	AHCYL1	c1_14	5	4.21978	NA	c1_74
28511	AHCYL1	c1_74	5	4.21978	NA	c1_311
11013	AHCYL2	c1_4	4	2.93729	NA	c1_15
20363	AHCYL2	c1_15	4	2.93729	NA	c1_83
29335	AHCYL2	c1_83	4	2.93729	NA	c1_339
2406	AHDC1	c1_1	11	9.13937	NA	c1_5
13067	AHDC1	c1_5	11	9.13937	NA	c1_22
23393	AHDC1	c1_22	11	9.13937	NA	c1_114
31818	AHDC1	c1_114	11	9.13937	NA	c1_444
36336	AHDC1	c1_444	11	9.13937	NA	c1_884
1607	AHI1	c1_1	3	2.31884	NA	c1_3
5595	AHI1	c1_3	3	2.31884	NA	c1_9
16187	AHI1	c1_9	3	2.31884	NA	c1_35
25818	AHI1	c1_35	3	2.31884	NA	c1_219
9010	AHNAK2	c1_4	2	1.42125	NA	c1_14
11657	AHR	c1_4	4	3.68027	NA	c1_18
22054	AHR	c1_18	4	3.68027	NA	c1_90
30877	AHR	c1_90	4	3.68027	NA	c1_377
35925	AHR	c1_377	4	3.68027	NA	c1_842
2319	AHSA1	c1_1	4	3.54627	NA	c1_5
13012	AHSA1	c1_5	4	3.54627	NA	c1_22
23139	AHSA1	c1_22	4	3.54627	NA	c1_109
3210	AHSA2P	c1_1	3	2.21468	NA	c1_5
14490	AHSA2P	c1_5	3	2.21468	NA	c1_23
24666	AHSA2P	c1_23	3	2.21468	NA	c1_158
8687	AIDA	c1_4	4	3.02494	NA	c1_14
19758	AIDA	c1_14	4	3.02494	NA	c1_75
28751	AIDA	c1_75	4	3.02494	NA	c1_318
34575	AIDA	c1_318	4	3.02494	NA	c1_742
36993	AIDA	c1_742	4	3.02494	NA	c1_1002
37846	AIDA	c1_1002	4	3.02494	NA	c1_1111
38013	AIDA	c1_1111	4	3.02494	NA	c1_1139
11620	AIF1L	c1_4	9	7.60773	NA	c1_18
21681	AIF1L	c1_18	9	7.60773	NA	c1_89
30601	AIF1L	c1_89	9	7.60773	NA	c1_364
35793	AIF1L	c1_364	9	7.60773	NA	c1_830
2682	AIFM1	c1_1	7	5.63775	NA	c1_5
13248	AIFM1	c1_5	7	5.63775	NA	c1_22
23202	AIFM1	c1_22	7	5.63775	NA	c1_110
12814	AIFM2	c1_4	2	1.41183	NA	c1_21
22917	AIFM2	c1_21	2	1.41183	NA	c1_107
31499	AIFM2	c1_107	2	1.41183	NA	c1_418
7539	AIFM3	c1_4	3	2.72701	NA	c1_14
17537	AIFM3	c1_14	3	2.72701	NA	c1_66
27283	AIFM3	c1_66	3	2.72701	NA	c1_278
33806	AIFM3	c1_278	3	2.72701	NA	c1_656
3173	AIG1	c1_1	1	0.807264	NA	c1_5
13545	AIG1	c1_5	1	0.807264	NA	c1_22
2264	AIMP1	c1_1	11	9.22371	NA	c1_5
12979	AIMP1	c1_5	11	9.22371	NA	c1_22
23274	AIMP1	c1_22	11	9.22371	NA	c1_112
31726	AIMP1	c1_112	11	9.22371	NA	c1_438
3529	AIMP2	c1_1	3	2.10755	NA	c1_5
13751	AIMP2	c1_5	3	2.10755	NA	c1_22
23508	AIMP2	c1_22	3	2.10755	NA	c1_116
1215	AJM1	c1_1	5	4.48869	NA	c1_3
5422	AJM1	c1_3	5	4.48869	NA	c1_9
16173	AJM1	c1_9	5	4.48869	NA	c1_35
25811	AJM1	c1_35	5	4.48869	NA	c1_219
33137	AJM1	c1_219	5	4.48869	NA	c1_587
2262	AK1	c1_1	18	15.1605	hub	c1_5
14131	AK1	c1_5	18	15.1605	hub	c1_23
24204	AK1	c1_23	18	15.1605	hub	c1_151
32278	AK1	c1_151	18	15.1605	hub	c1_501
3024	AK2	c1_1	4	2.97889	NA	c1_5
14410	AK2	c1_5	4	2.97889	NA	c1_23
6750	AK3	c1_4	4	3.02991	NA	c1_13
17062	AK3	c1_13	4	3.02991	NA	c1_62
776	AK5	c1_1	11	10.5604	NA	c1_3
5232	AK5	c1_3	11	10.5604	NA	c1_9
15774	AK5	c1_9	11	10.5604	NA	c1_32
25510	AK5	c1_32	11	10.5604	NA	c1_205
33032	AK5	c1_205	11	10.5604	NA	c1_576
1449	AK7	c1_1	3	2.52003	NA	c1_3
5529	AK7	c1_3	3	2.52003	NA	c1_9
16240	AK7	c1_9	3	2.52003	NA	c1_37
25870	AK7	c1_37	3	2.52003	NA	c1_225
12729	AK8	c1_4	5	3.62226	NA	c1_21
22689	AK8	c1_21	5	3.62226	NA	c1_106
31409	AK8	c1_106	5	3.62226	NA	c1_412
874	AK9	c1_1	7	6.44501	NA	c1_3
5282	AK9	c1_3	7	6.44501	NA	c1_9
15791	AK9	c1_9	7	6.44501	NA	c1_32
25527	AK9	c1_32	7	6.44501	NA	c1_205
11053	AKAP1	c1_4	4	2.73864	NA	c1_15
21374	AKAP1	c1_15	4	2.73864	NA	c1_86
30281	AKAP1	c1_86	4	2.73864	NA	c1_354
35588	AKAP1	c1_354	4	2.73864	NA	c1_813
8006	AKAP10	c1_4	3	2.63095	NA	c1_14
17661	AKAP10	c1_14	3	2.63095	NA	c1_66
26796	AKAP10	c1_66	3	2.63095	NA	c1_268
33518	AKAP10	c1_268	3	2.63095	NA	c1_633
7748	AKAP11	c1_4	5	4.35186	NA	c1_14
18260	AKAP11	c1_14	5	4.35186	NA	c1_68
27404	AKAP11	c1_68	5	4.35186	NA	c1_285
33860	AKAP11	c1_285	5	4.35186	NA	c1_660
1242	AKAP12	c1_1	3	2.68109	NA	c1_3
6016	AKAP12	c1_3	3	2.68109	NA	c1_10
16629	AKAP12	c1_10	3	2.68109	NA	c1_50
26185	AKAP12	c1_50	3	2.68109	NA	c1_240
10329	AKAP13	c1_4	7	6.04852	NA	c1_15
20540	AKAP13	c1_15	7	6.04852	NA	c1_84
29452	AKAP13	c1_84	7	6.04852	NA	c1_345
34929	AKAP13	c1_345	7	6.04852	NA	c1_783
37140	AKAP13	c1_783	7	6.04852	NA	c1_1020
12409	AKAP17A	c1_4	2	1.50958	NA	c1_20
22534	AKAP17A	c1_20	2	1.50958	NA	c1_100
31210	AKAP17A	c1_100	2	1.50958	NA	c1_405
783	AKAP5	c1_1	7	6.61068	NA	c1_3
5238	AKAP5	c1_3	7	6.61068	NA	c1_9
15778	AKAP5	c1_9	7	6.61068	NA	c1_32
25514	AKAP5	c1_32	7	6.61068	NA	c1_205
33001	AKAP5	c1_205	7	6.61068	NA	c1_575
7745	AKAP6	c1_4	3	2.76565	NA	c1_14
18504	AKAP6	c1_14	3	2.76565	NA	c1_70
27713	AKAP6	c1_70	3	2.76565	NA	c1_293
33995	AKAP6	c1_293	3	2.76565	NA	c1_680
1684	AKAP7	c1_1	3	2.11641	NA	c1_3
5625	AKAP7	c1_3	3	2.11641	NA	c1_9
16009	AKAP7	c1_9	3	2.11641	NA	c1_33
2300	AKIRIN2	c1_1	12	10.2178	NA	c1_5
13003	AKIRIN2	c1_5	12	10.2178	NA	c1_22
22969	AKIRIN2	c1_22	12	10.2178	NA	c1_108
7424	AKR1A1	c1_4	6	5.09275	NA	c1_14
19658	AKR1A1	c1_14	6	5.09275	NA	c1_75
28669	AKR1A1	c1_75	6	5.09275	NA	c1_318
34515	AKR1A1	c1_318	6	5.09275	NA	c1_742
36944	AKR1A1	c1_742	6	5.09275	NA	c1_1002
37808	AKR1A1	c1_1002	6	5.09275	NA	c1_1111
37977	AKR1A1	c1_1111	6	5.09275	NA	c1_1139
755	AKR1D1	c1_1	18	17.0223	hub	c1_3
5218	AKR1D1	c1_3	18	17.0223	hub	c1_9
15763	AKR1D1	c1_9	18	17.0223	hub	c1_32
25499	AKR1D1	c1_32	18	17.0223	hub	c1_205
2382	AKR7A2	c1_1	9	7.33822	NA	c1_5
14177	AKR7A2	c1_5	9	7.33822	NA	c1_23
24675	AKR7A2	c1_23	9	7.33822	NA	c1_159
32611	AKR7A2	c1_159	9	7.33822	NA	c1_522
36526	AKR7A2	c1_522	9	7.33822	NA	c1_917
10397	AKT3	c1_4	8	7.13868	NA	c1_15
21295	AKT3	c1_15	8	7.13868	NA	c1_86
30221	AKT3	c1_86	8	7.13868	NA	c1_353
35552	AKT3	c1_353	8	7.13868	NA	c1_811
7683	ALAD	c1_4	9	7.72192	NA	c1_14
20005	ALAD	c1_14	9	7.72192	NA	c1_77
28984	ALAD	c1_77	9	7.72192	NA	c1_328
12273	ALCAM	c1_4	4	3.4595	NA	c1_20
22261	ALCAM	c1_20	4	3.4595	NA	c1_94
31072	ALCAM	c1_94	4	3.4595	NA	c1_385
10317	ALDH18A1	c1_4	3	2.77171	NA	c1_15
21427	ALDH18A1	c1_15	3	2.77171	NA	c1_87
30319	ALDH18A1	c1_87	3	2.77171	NA	c1_357
35604	ALDH18A1	c1_357	3	2.77171	NA	c1_817
37525	ALDH18A1	c1_817	3	2.77171	NA	c1_1060
11223	ALDH1A1	c1_4	1	0.710099	NA	c1_15
21143	ALDH1A1	c1_15	1	0.710099	NA	c1_85
29973	ALDH1A1	c1_85	1	0.710099	NA	c1_348
35349	ALDH1A1	c1_348	1	0.710099	NA	c1_795
1391	ALDH1A2	c1_1	3	2.49755	NA	c1_3
5081	ALDH1A2	c1_3	3	2.49755	NA	c1_8
1640	ALDH1A3	c1_1	4	2.80497	NA	c1_3
5609	ALDH1A3	c1_3	4	2.80497	NA	c1_9
16006	ALDH1A3	c1_9	4	2.80497	NA	c1_33
11633	ALDH1L2	c1_4	4	3.61193	NA	c1_18
22045	ALDH1L2	c1_18	4	3.61193	NA	c1_90
30869	ALDH1L2	c1_90	4	3.61193	NA	c1_377
35921	ALDH1L2	c1_377	4	3.61193	NA	c1_842
8893	ALDH2	c1_4	4	3.05625	NA	c1_14
19573	ALDH2	c1_14	4	3.05625	NA	c1_74
28533	ALDH2	c1_74	4	3.05625	NA	c1_311
11876	ALDH4A1	c1_4	3	2.30467	NA	c1_18
21825	ALDH4A1	c1_18	3	2.30467	NA	c1_89
30690	ALDH4A1	c1_89	3	2.30467	NA	c1_365
35866	ALDH4A1	c1_365	3	2.30467	NA	c1_833
7845	ALDH5A1	c1_4	5	4.12603	NA	c1_14
20015	ALDH5A1	c1_14	5	4.12603	NA	c1_77
29048	ALDH5A1	c1_77	5	4.12603	NA	c1_329
7506	ALDH6A1	c1_4	6	5.40895	NA	c1_14
6713	ALDH7A1	c1_4	3	2.39423	NA	c1_13
17206	ALDH7A1	c1_13	3	2.39423	NA	c1_63
26586	ALDH7A1	c1_63	3	2.39423	NA	c1_262
33471	ALDH7A1	c1_262	3	2.39423	NA	c1_623
12532	ALDH8A1	c1_4	1	0.637301	NA	c1_20
10575	ALDH9A1	c1_4	9	7.44198	NA	c1_15
21447	ALDH9A1	c1_15	9	7.44198	NA	c1_87
30336	ALDH9A1	c1_87	9	7.44198	NA	c1_357
35697	ALDH9A1	c1_357	9	7.44198	NA	c1_818
12633	ALDOC	c1_4	31	25.3739	hub	c1_21
22864	ALDOC	c1_21	31	25.3739	hub	c1_107
31462	ALDOC	c1_107	31	25.3739	hub	c1_418
36140	ALDOC	c1_418	31	25.3739	hub	c1_870
37644	ALDOC	c1_870	31	25.3739	hub	c1_1083
2490	ALG1	c1_1	7	5.32187	NA	c1_5
13121	ALG1	c1_5	7	5.32187	NA	c1_22
23878	ALG1	c1_22	7	5.32187	NA	c1_129
32103	ALG1	c1_129	7	5.32187	NA	c1_480
1090	ALG11	c1_1	4	3.64776	NA	c1_3
5372	ALG11	c1_3	4	3.64776	NA	c1_9
16069	ALG11	c1_9	4	3.64776	NA	c1_34
25735	ALG11	c1_34	4	3.64776	NA	c1_216
33089	ALG11	c1_216	4	3.64776	NA	c1_582
36653	ALG11	c1_582	4	3.64776	NA	c1_936
10822	ALG12	c1_4	2	1.4809	NA	c1_15
21349	ALG12	c1_15	2	1.4809	NA	c1_86
8985	ALG14	c1_4	4	3.07415	NA	c1_14
18347	ALG14	c1_14	4	3.07415	NA	c1_68
27505	ALG14	c1_68	4	3.07415	NA	c1_286
3339	ALG2	c1_1	1	0.784269	NA	c1_5
14541	ALG2	c1_5	1	0.784269	NA	c1_23
2907	ALG3	c1_1	6	4.61966	NA	c1_5
13386	ALG3	c1_5	6	4.61966	NA	c1_22
23619	ALG3	c1_22	6	4.61966	NA	c1_120
3242	ALG5	c1_1	4	2.90212	NA	c1_5
13585	ALG5	c1_5	4	2.90212	NA	c1_22
23290	ALG5	c1_22	4	2.90212	NA	c1_112
31738	ALG5	c1_112	4	2.90212	NA	c1_438
3278	ALG6	c1_1	3	2.35921	NA	c1_5
13607	ALG6	c1_5	3	2.35921	NA	c1_22
23291	ALG6	c1_22	3	2.35921	NA	c1_112
31739	ALG6	c1_112	3	2.35921	NA	c1_438
2656	ALG8	c1_1	5	3.97005	NA	c1_5
13234	ALG8	c1_5	5	3.97005	NA	c1_22
23698	ALG8	c1_22	5	3.97005	NA	c1_123
32003	ALG8	c1_123	5	3.97005	NA	c1_466
8036	ALG9	c1_4	3	2.62103	NA	c1_14
17668	ALG9	c1_14	3	2.62103	NA	c1_66
27288	ALG9	c1_66	3	2.62103	NA	c1_278
33808	ALG9	c1_278	3	2.62103	NA	c1_656
10848	ALK	c1_4	3	2.4062	NA	c1_15
20630	ALK	c1_15	3	2.4062	NA	c1_84
29621	ALK	c1_84	3	2.4062	NA	c1_346
35101	ALK	c1_346	3	2.4062	NA	c1_787
1195	ALKAL1	c1_1	7	6.01157	NA	c1_3
5411	ALKAL1	c1_3	7	6.01157	NA	c1_9
15823	ALKAL1	c1_9	7	6.01157	NA	c1_32
25559	ALKAL1	c1_32	7	6.01157	NA	c1_205
11047	ALKAL2	c1_4	4	2.86746	NA	c1_15
21091	ALKAL2	c1_15	4	2.86746	NA	c1_85
29778	ALKAL2	c1_85	4	2.86746	NA	c1_347
35213	ALKAL2	c1_347	4	2.86746	NA	c1_790
12769	ALKBH1	c1_4	3	2.35114	NA	c1_21
22717	ALKBH1	c1_21	3	2.35114	NA	c1_106
31246	ALKBH1	c1_106	3	2.35114	NA	c1_406
36041	ALKBH1	c1_406	3	2.35114	NA	c1_857
10814	ALKBH3	c1_4	3	2.45481	NA	c1_15
21022	ALKBH3	c1_15	3	2.45481	NA	c1_85
29757	ALKBH3	c1_85	3	2.45481	NA	c1_347
35159	ALKBH3	c1_347	3	2.45481	NA	c1_788
9074	ALKBH4	c1_4	4	2.77503	NA	c1_14
18150	ALKBH4	c1_14	4	2.77503	NA	c1_67
8418	ALKBH5	c1_4	5	4.09798	NA	c1_14
18883	ALKBH5	c1_14	5	4.09798	NA	c1_71
28033	ALKBH5	c1_71	5	4.09798	NA	c1_298
9161	ALKBH8	c1_4	2	1.41419	NA	c1_14
17939	ALKBH8	c1_14	2	1.41419	NA	c1_66
27265	ALKBH8	c1_66	2	1.41419	NA	c1_276
33781	ALKBH8	c1_276	2	1.41419	NA	c1_653
36765	ALKBH8	c1_653	2	1.41419	NA	c1_964
11820	ALOX5	c1_4	6	4.81539	NA	c1_18
22169	ALOX5	c1_18	6	4.81539	NA	c1_91
8774	ALPK3	c1_4	3	2.18515	NA	c1_14
17861	ALPK3	c1_14	3	2.18515	NA	c1_66
12678	ALPL	c1_4	3	2.50302	NA	c1_21
22875	ALPL	c1_21	3	2.50302	NA	c1_107
31471	ALPL	c1_107	3	2.50302	NA	c1_418
36149	ALPL	c1_418	3	2.50302	NA	c1_870
37651	ALPL	c1_870	3	2.50302	NA	c1_1083
7728	ALS2	c1_4	3	2.7558	NA	c1_14
17588	ALS2	c1_14	3	2.7558	NA	c1_66
27155	ALS2	c1_66	3	2.7558	NA	c1_275
33728	ALS2	c1_275	3	2.7558	NA	c1_650
36739	ALS2	c1_650	3	2.7558	NA	c1_962
3451	ALS2CL	c1_1	2	1.43436	NA	c1_5
13707	ALS2CL	c1_5	2	1.43436	NA	c1_22
24011	ALS2CL	c1_22	2	1.43436	NA	c1_137
74	ALX4	c1_1	12	9.92697	NA	c1_2
4287	ALX4	c1_2	12	9.92697	NA	c1_6
15118	ALX4	c1_6	12	9.92697	NA	c1_25
24955	ALX4	c1_25	12	9.92697	NA	c1_178
2355	ALYREF	c1_1	3	2.69972	NA	c1_5
13034	ALYREF	c1_5	3	2.69972	NA	c1_22
22979	ALYREF	c1_22	3	2.69972	NA	c1_108
31565	ALYREF	c1_108	3	2.69972	NA	c1_425
36216	ALYREF	c1_425	3	2.69972	NA	c1_872
6762	AMACR	c1_4	6	4.49656	NA	c1_13
17067	AMACR	c1_13	6	4.49656	NA	c1_62
7231	AMBRA1	c1_4	9	8.36778	NA	c1_14
17445	AMBRA1	c1_14	9	8.36778	NA	c1_66
27038	AMBRA1	c1_66	9	8.36778	NA	c1_273
33624	AMBRA1	c1_273	9	8.36778	NA	c1_642
11699	AMD1	c1_4	6	5.27544	NA	c1_18
22068	AMD1	c1_18	6	5.27544	NA	c1_90
30890	AMD1	c1_90	6	5.27544	NA	c1_377
35931	AMD1	c1_377	6	5.27544	NA	c1_842
3040	AMDHD1	c1_1	2	1.48393	NA	c1_5
13471	AMDHD1	c1_5	2	1.48393	NA	c1_22
23716	AMDHD1	c1_22	2	1.48393	NA	c1_123
32016	AMDHD1	c1_123	2	1.48393	NA	c1_466
10662	AMDHD2	c1_4	4	3.12026	NA	c1_15
20976	AMDHD2	c1_15	4	3.12026	NA	c1_85
30075	AMDHD2	c1_85	4	3.12026	NA	c1_349
8144	AMER1	c1_4	3	2.54059	NA	c1_14
18292	AMER1	c1_14	3	2.54059	NA	c1_68
27531	AMER1	c1_68	3	2.54059	NA	c1_287
11854	AMER2	c1_4	9	6.94024	NA	c1_18
22216	AMER2	c1_18	9	6.94024	NA	c1_93
31001	AMER2	c1_93	9	6.94024	NA	c1_381
35988	AMER2	c1_381	9	6.94024	hub	c1_848
7195	AMER3	c1_4	5	4.32405	NA	c1_14
19082	AMER3	c1_14	5	4.32405	NA	c1_72
28311	AMER3	c1_72	5	4.32405	NA	c1_303
34365	AMER3	c1_303	5	4.32405	NA	c1_718
7592	AMFR	c1_4	8	6.94702	NA	c1_14
17551	AMFR	c1_14	8	6.94702	NA	c1_66
27152	AMFR	c1_66	8	6.94702	NA	c1_275
33727	AMFR	c1_275	8	6.94702	NA	c1_650
36738	AMFR	c1_650	8	6.94702	NA	c1_962
8570	AMIGO2	c1_4	7	5.53462	NA	c1_14
20149	AMIGO2	c1_14	7	5.53462	NA	c1_79
29127	AMIGO2	c1_79	7	5.53462	NA	c1_332
8477	AMMECR1	c1_4	4	3.23134	NA	c1_14
18891	AMMECR1	c1_14	4	3.23134	NA	c1_71
27935	AMMECR1	c1_71	4	3.23134	NA	c1_297
8345	AMMECR1L	c1_4	4	3.36605	NA	c1_14
19241	AMMECR1L	c1_14	4	3.36605	NA	c1_72
28229	AMMECR1L	c1_72	4	3.36605	NA	c1_302
9205	AMN1	c1_4	3	2.09019	NA	c1_14
10565	AMOT	c1_4	3	2.57631	NA	c1_15
20943	AMOT	c1_15	3	2.57631	NA	c1_85
30070	AMOT	c1_85	3	2.57631	NA	c1_349
35408	AMOT	c1_349	3	2.57631	NA	c1_800
37473	AMOT	c1_800	3	2.57631	NA	c1_1047
8480	AMOTL1	c1_4	3	2.50238	NA	c1_14
19248	AMOTL1	c1_14	3	2.50238	NA	c1_72
28406	AMOTL1	c1_72	3	2.50238	NA	c1_304
34393	AMOTL1	c1_304	3	2.50238	NA	c1_722
9040	AMOTL2	c1_4	3	2.18508	NA	c1_14
18614	AMOTL2	c1_14	3	2.18508	NA	c1_70
10447	AMPD2	c1_4	8	6.79679	NA	c1_15
20895	AMPD2	c1_15	8	6.79679	NA	c1_85
29894	AMPD2	c1_85	8	6.79679	NA	c1_348
35327	AMPD2	c1_348	8	6.79679	NA	c1_795
6940	AMPD3	c1_4	7	6.72392	NA	c1_14
17341	AMPD3	c1_14	7	6.72392	NA	c1_66
26668	AMPD3	c1_66	7	6.72392	NA	c1_268
10195	AMPH	c1_4	13	11.2104	NA	c1_15
20206	AMPH	c1_15	13	11.2104	NA	c1_83
29243	AMPH	c1_83	13	11.2104	NA	c1_337
34801	AMPH	c1_337	13	11.2104	NA	c1_771
37098	AMPH	c1_771	13	11.2104	hub	c1_1015
11920	AMT	c1_4	3	2.30996	NA	c1_18
21847	AMT	c1_18	3	2.30996	NA	c1_89
30784	AMT	c1_89	3	2.30996	NA	c1_368
35882	AMT	c1_368	3	2.30996	NA	c1_836
3286	AMZ1	c1_1	3	2.24229	NA	c1_5
13609	AMZ1	c1_5	3	2.24229	NA	c1_22
23357	AMZ1	c1_22	3	2.24229	NA	c1_113
31754	AMZ1	c1_113	3	2.24229	NA	c1_440
7800	ANAPC1	c1_4	6	5.20061	NA	c1_14
17607	ANAPC1	c1_14	6	5.20061	NA	c1_66
27160	ANAPC1	c1_66	6	5.20061	NA	c1_275
33688	ANAPC1	c1_275	6	5.20061	NA	c1_649
2600	ANAPC10	c1_1	8	6.00597	NA	c1_5
13193	ANAPC10	c1_5	8	6.00597	NA	c1_22
23535	ANAPC10	c1_22	8	6.00597	NA	c1_117
31921	ANAPC10	c1_117	8	6.00597	NA	c1_453
3410	ANAPC11	c1_1	3	2.3036	NA	c1_5
14574	ANAPC11	c1_5	3	2.3036	NA	c1_23
24154	ANAPC11	c1_23	3	2.3036	NA	c1_149
32199	ANAPC11	c1_149	3	2.3036	NA	c1_498
36356	ANAPC11	c1_498	3	2.3036	NA	c1_899
3275	ANAPC13	c1_1	3	2.27347	NA	c1_5
14516	ANAPC13	c1_5	3	2.27347	NA	c1_23
24691	ANAPC13	c1_23	3	2.27347	NA	c1_159
2512	ANAPC15	c1_1	5	4.1239	NA	c1_5
13137	ANAPC15	c1_5	5	4.1239	NA	c1_22
22998	ANAPC15	c1_22	5	4.1239	NA	c1_108
31581	ANAPC15	c1_108	5	4.1239	NA	c1_425
36229	ANAPC15	c1_425	5	4.1239	NA	c1_872
9246	ANAPC16	c1_4	2	1.48576	NA	c1_14
17954	ANAPC16	c1_14	2	1.48576	NA	c1_66
26859	ANAPC16	c1_66	2	1.48576	NA	c1_268
8539	ANAPC2	c1_4	4	3.16165	NA	c1_14
20147	ANAPC2	c1_14	4	3.16165	NA	c1_79
29156	ANAPC2	c1_79	4	3.16165	NA	c1_333
8656	ANAPC4	c1_4	9	7.13871	NA	c1_14
19755	ANAPC4	c1_14	9	7.13871	NA	c1_75
28848	ANAPC4	c1_75	9	7.13871	NA	c1_320
34642	ANAPC4	c1_320	9	7.13871	NA	c1_749
2811	ANAPC5	c1_1	6	4.6876	NA	c1_5
13332	ANAPC5	c1_5	6	4.6876	NA	c1_22
23681	ANAPC5	c1_22	6	4.6876	NA	c1_122
2515	ANAPC7	c1_1	6	4.59511	NA	c1_5
13139	ANAPC7	c1_5	6	4.59511	NA	c1_22
23636	ANAPC7	c1_22	6	4.59511	NA	c1_121
31962	ANAPC7	c1_121	6	4.59511	NA	c1_460
8323	ANGEL1	c1_4	5	4.15529	NA	c1_14
17745	ANGEL1	c1_14	5	4.15529	NA	c1_66
27111	ANGEL1	c1_66	5	4.15529	NA	c1_274
33663	ANGEL1	c1_274	5	4.15529	NA	c1_648
1673	ANGPT1	c1_1	3	2.16231	NA	c1_3
6079	ANGPT1	c1_3	3	2.16231	NA	c1_10
16494	ANGPT1	c1_10	3	2.16231	NA	c1_48
26091	ANGPT1	c1_48	3	2.16231	NA	c1_237
11267	ANGPT2	c1_4	2	1.46322	NA	c1_15
21394	ANGPT2	c1_15	2	1.46322	NA	c1_86
11976	ANGPT4	c1_4	6	4.30046	NA	c1_18
21879	ANGPT4	c1_18	6	4.30046	NA	c1_89
30746	ANGPT4	c1_89	6	4.30046	NA	c1_366
8617	ANGPTL2	c1_4	4	3.05363	NA	c1_14
20052	ANGPTL2	c1_14	4	3.05363	NA	c1_77
29092	ANGPTL2	c1_77	4	3.05363	NA	c1_331
10658	ANGPTL4	c1_4	4	3.14167	NA	c1_15
20283	ANGPTL4	c1_15	4	3.14167	NA	c1_83
29279	ANGPTL4	c1_83	4	3.14167	NA	c1_338
34831	ANGPTL4	c1_338	4	3.14167	NA	c1_774
8757	ANGPTL7	c1_4	4	3.13495	NA	c1_14
19765	ANGPTL7	c1_14	4	3.13495	NA	c1_75
28757	ANGPTL7	c1_75	4	3.13495	NA	c1_318
34577	ANGPTL7	c1_318	4	3.13495	NA	c1_742
36994	ANGPTL7	c1_742	4	3.13495	NA	c1_1002
37847	ANGPTL7	c1_1002	4	3.13495	NA	c1_1111
10358	ANK1	c1_4	4	3.50709	NA	c1_15
20549	ANK1	c1_15	4	3.50709	NA	c1_84
29454	ANK1	c1_84	4	3.50709	NA	c1_345
34931	ANK1	c1_345	4	3.50709	NA	c1_783
37190	ANK1	c1_783	4	3.50709	NA	c1_1024
7074	ANK2	c1_4	14	12.7835	hub	c1_14
18182	ANK2	c1_14	14	12.7835	NA	c1_68
27467	ANK2	c1_68	14	12.7835	NA	c1_286
10368	ANK3	c1_4	3	2.67423	NA	c1_15
20858	ANK3	c1_15	3	2.67423	NA	c1_85
30047	ANK3	c1_85	3	2.67423	NA	c1_349
35458	ANK3	c1_349	3	2.67423	NA	c1_801
37483	ANK3	c1_801	3	2.67423	NA	c1_1049
1376	ANKDD1A	c1_1	5	4.24513	NA	c1_3
6037	ANKDD1A	c1_3	5	4.24513	NA	c1_10
16632	ANKDD1A	c1_10	5	4.24513	NA	c1_50
26188	ANKDD1A	c1_50	5	4.24513	NA	c1_240
12677	ANKEF1	c1_4	6	4.82761	NA	c1_21
22652	ANKEF1	c1_21	6	4.82761	NA	c1_106
31233	ANKEF1	c1_106	6	4.82761	NA	c1_406
36000	ANKEF1	c1_406	6	4.82761	NA	c1_855
8436	ANKFN1	c1_4	5	4.16131	NA	c1_14
18316	ANKFN1	c1_14	5	4.16131	NA	c1_68
27557	ANKFN1	c1_68	5	4.16131	NA	c1_288
6925	ANKFY1	c1_4	31	28.3196	hub	c1_14
19038	ANKFY1	c1_14	31	28.3196	hub	c1_72
28298	ANKFY1	c1_72	31	28.3196	hub	c1_303
34323	ANKFY1	c1_303	31	28.3196	hub	c1_715
36901	ANKFY1	c1_715	31	28.3196	hub	c1_993
7586	ANKH	c1_4	11	9.62214	NA	c1_14
19999	ANKH	c1_14	11	9.62214	NA	c1_77
29071	ANKH	c1_77	11	9.62214	NA	c1_330
10173	ANKIB1	c1_4	6	5.53058	NA	c1_15
20773	ANKIB1	c1_15	6	5.53058	NA	c1_85
29689	ANKIB1	c1_85	6	5.53058	NA	c1_347
35122	ANKIB1	c1_347	6	5.53058	NA	c1_788
37277	ANKIB1	c1_788	6	5.53058	NA	c1_1035
7045	ANKLE2	c1_4	6	5.70676	NA	c1_14
18179	ANKLE2	c1_14	6	5.70676	NA	c1_68
27366	ANKLE2	c1_68	6	5.70676	NA	c1_285
33850	ANKLE2	c1_285	6	5.70676	NA	c1_660
10386	ANKMY2	c1_4	4	3.54319	NA	c1_15
20556	ANKMY2	c1_15	4	3.54319	NA	c1_84
29456	ANKMY2	c1_84	4	3.54319	NA	c1_345
34933	ANKMY2	c1_345	4	3.54319	NA	c1_783
6539	ANKRA2	c1_4	13	11.8804	NA	c1_13
16974	ANKRA2	c1_13	13	11.8804	NA	c1_62
26380	ANKRA2	c1_62	13	11.8804	NA	c1_259
7020	ANKRD11	c1_4	28	25.9953	hub	c1_14
18176	ANKRD11	c1_14	28	25.9953	hub	c1_68
27466	ANKRD11	c1_68	28	25.9953	hub	c1_286
12460	ANKRD12	c1_4	3	2.40701	NA	c1_20
22560	ANKRD12	c1_20	3	2.40701	NA	c1_101
11666	ANKRD13A	c1_4	5	4.49302	NA	c1_18
21708	ANKRD13A	c1_18	5	4.49302	NA	c1_89
30668	ANKRD13A	c1_89	5	4.49302	NA	c1_365
35855	ANKRD13A	c1_365	5	4.49302	NA	c1_833
1420	ANKRD13B	c1_1	5	4.0404	NA	c1_3
6408	ANKRD13B	c1_3	5	4.0404	NA	c1_12
16899	ANKRD13B	c1_12	5	4.0404	NA	c1_57
7059	ANKRD13C	c1_4	12	11.2291	NA	c1_14
19060	ANKRD13C	c1_14	12	11.2291	NA	c1_72
28148	ANKRD13C	c1_72	12	11.2291	NA	c1_302
34253	ANKRD13C	c1_302	12	11.2291	NA	c1_709
36867	ANKRD13C	c1_709	12	11.2291	NA	c1_990
3015	ANKRD24	c1_1	4	3.20738	NA	c1_5
13458	ANKRD24	c1_5	4	3.20738	NA	c1_22
23600	ANKRD24	c1_22	4	3.20738	NA	c1_119
31952	ANKRD24	c1_119	4	3.20738	NA	c1_457
12382	ANKRD26	c1_4	5	3.89105	NA	c1_20
22529	ANKRD26	c1_20	5	3.89105	NA	c1_100
31208	ANKRD26	c1_100	5	3.89105	NA	c1_405
10646	ANKRD27	c1_4	3	2.55236	NA	c1_15
20971	ANKRD27	c1_15	3	2.55236	NA	c1_85
29917	ANKRD27	c1_85	3	2.55236	NA	c1_348
35337	ANKRD27	c1_348	3	2.55236	NA	c1_795
977	ANKRD28	c1_1	5	4.47703	NA	c1_3
5325	ANKRD28	c1_3	5	4.47703	NA	c1_9
15967	ANKRD28	c1_9	5	4.47703	NA	c1_33
25668	ANKRD28	c1_33	5	4.47703	NA	c1_209
10693	ANKRD29	c1_4	6	4.9601	NA	c1_15
20986	ANKRD29	c1_15	6	4.9601	NA	c1_85
30157	ANKRD29	c1_85	6	4.9601	NA	c1_350
35500	ANKRD29	c1_350	6	4.9601	NA	c1_803
845	ANKRD33B	c1_1	5	4.76275	NA	c1_3
5275	ANKRD33B	c1_3	5	4.76275	NA	c1_9
15956	ANKRD33B	c1_9	5	4.76275	NA	c1_33
25663	ANKRD33B	c1_33	5	4.76275	NA	c1_209
11994	ANKRD37	c1_4	3	2.07505	NA	c1_18
22232	ANKRD37	c1_18	3	2.07505	NA	c1_93
31009	ANKRD37	c1_93	3	2.07505	NA	c1_381
3389	ANKRD40	c1_1	3	2.17829	NA	c1_5
14563	ANKRD40	c1_5	3	2.17829	NA	c1_23
24150	ANKRD40	c1_23	3	2.17829	NA	c1_149
32233	ANKRD40	c1_149	3	2.17829	NA	c1_499
953	ANKRD44	c1_1	10	8.8656	NA	c1_3
5314	ANKRD44	c1_3	10	8.8656	NA	c1_9
15804	ANKRD44	c1_9	10	8.8656	NA	c1_32
25540	ANKRD44	c1_32	10	8.8656	NA	c1_205
33036	ANKRD44	c1_205	10	8.8656	NA	c1_576
10726	ANKRD46	c1_4	6	4.85696	NA	c1_15
20298	ANKRD46	c1_15	6	4.85696	NA	c1_83
29203	ANKRD46	c1_83	6	4.85696	NA	c1_336
9050	ANKRD49	c1_4	3	2.22315	NA	c1_14
19943	ANKRD49	c1_14	3	2.22315	NA	c1_76
7680	ANKRD50	c1_4	6	5.16053	NA	c1_14
18498	ANKRD50	c1_14	6	5.16053	NA	c1_70
27710	ANKRD50	c1_70	6	5.16053	NA	c1_293
33994	ANKRD50	c1_293	6	5.16053	NA	c1_680
10804	ANKRD55	c1_4	5	3.67501	NA	c1_15
20313	ANKRD55	c1_15	5	3.67501	NA	c1_83
267	ANKRD9	c1_1	5	3.59332	NA	c1_2
4440	ANKRD9	c1_2	5	3.59332	NA	c1_6
15331	ANKRD9	c1_6	5	3.59332	NA	c1_26
25173	ANKRD9	c1_26	5	3.59332	NA	c1_189
32827	ANKRD9	c1_189	5	3.59332	NA	c1_555
1096	ANKS1A	c1_1	4	3.60024	NA	c1_3
5376	ANKS1A	c1_3	4	3.60024	NA	c1_9
16169	ANKS1A	c1_9	4	3.60024	NA	c1_35
25810	ANKS1A	c1_35	4	3.60024	NA	c1_219
1002	ANKS1B	c1_1	3	2.79816	NA	c1_3
5953	ANKS1B	c1_3	3	2.79816	NA	c1_10
16430	ANKS1B	c1_10	3	2.79816	NA	c1_48
26046	ANKS1B	c1_48	3	2.79816	NA	c1_237
33276	ANKS1B	c1_237	3	2.79816	NA	c1_604
36674	ANKS1B	c1_604	3	2.79816	NA	c1_941
37781	ANKS1B	c1_941	3	2.79816	NA	c1_1104
8088	ANKS3	c1_4	5	4.24699	NA	c1_14
17686	ANKS3	c1_14	5	4.24699	NA	c1_66
27241	ANKS3	c1_66	5	4.24699	NA	c1_276
33768	ANKS3	c1_276	5	4.24699	NA	c1_653
36758	ANKS3	c1_653	5	4.24699	NA	c1_964
8375	ANKS6	c1_4	4	3.28636	NA	c1_14
17756	ANKS6	c1_14	4	3.28636	NA	c1_66
26998	ANKS6	c1_66	4	3.28636	NA	c1_272
33610	ANKS6	c1_272	4	3.28636	NA	c1_641
11564	ANLN	c1_4	17	15.3727	hub	c1_18
21642	ANLN	c1_18	17	15.3727	hub	c1_89
30596	ANLN	c1_89	17	15.3727	hub	c1_364
35788	ANLN	c1_364	17	15.3727	hub	c1_830
11886	ANO1	c1_4	4	3.19541	NA	c1_18
22107	ANO1	c1_18	4	3.19541	NA	c1_90
30924	ANO1	c1_90	4	3.19541	NA	c1_377
35965	ANO1	c1_377	4	3.19541	NA	c1_844
8285	ANO10	c1_4	5	4.05238	NA	c1_14
19231	ANO10	c1_14	5	4.05238	NA	c1_72
10232	ANO3	c1_4	4	3.60901	NA	c1_15
20510	ANO3	c1_15	4	3.60901	NA	c1_84
29441	ANO3	c1_84	4	3.60901	NA	c1_345
34918	ANO3	c1_345	4	3.60901	NA	c1_783
7119	ANO4	c1_4	7	6.26949	NA	c1_14
18188	ANO4	c1_14	7	6.26949	NA	c1_68
27468	ANO4	c1_68	7	6.26949	NA	c1_286
10648	ANO5	c1_4	3	2.58161	NA	c1_15
20601	ANO5	c1_15	3	2.58161	NA	c1_84
29603	ANO5	c1_84	3	2.58161	NA	c1_346
35052	ANO5	c1_346	3	2.58161	NA	c1_785
37214	ANO5	c1_785	3	2.58161	NA	c1_1026
7739	ANO6	c1_4	3	2.7468	NA	c1_14
18824	ANO6	c1_14	3	2.7468	NA	c1_71
27908	ANO6	c1_71	3	2.7468	NA	c1_297
34167	ANO6	c1_297	3	2.7468	NA	c1_689
7826	ANO8	c1_4	3	2.69656	NA	c1_14
18269	ANO8	c1_14	3	2.69656	NA	c1_68
27576	ANO8	c1_68	3	2.69656	NA	c1_289
7419	ANOS1	c1_4	5	4.42944	NA	c1_14
18233	ANOS1	c1_14	5	4.42944	NA	c1_68
27572	ANOS1	c1_68	5	4.42944	NA	c1_289
1441	ANP32A	c1_1	4	3.16666	NA	c1_3
6413	ANP32A	c1_3	4	3.16666	NA	c1_12
16850	ANP32A	c1_12	4	3.16666	NA	c1_55
26341	ANP32A	c1_55	4	3.16666	NA	c1_254
10377	ANP32E	c1_4	12	10.3316	NA	c1_15
21294	ANP32E	c1_15	12	10.3316	NA	c1_86
30220	ANP32E	c1_86	12	10.3316	NA	c1_353
35551	ANP32E	c1_353	12	10.3316	hub	c1_811
402	ANTKMT	c1_1	3	2.06791	NA	c1_2
4551	ANTKMT	c1_2	3	2.06791	NA	c1_6
15198	ANTKMT	c1_6	3	2.06791	NA	c1_25
25076	ANTKMT	c1_25	3	2.06791	NA	c1_181
32791	ANTKMT	c1_181	3	2.06791	NA	c1_549
463	ANTXR1	c1_1	3	2.08973	NA	c1_2
4598	ANTXR1	c1_2	3	2.08973	NA	c1_6
15214	ANTXR1	c1_6	3	2.08973	NA	c1_25
25077	ANTXR1	c1_25	3	2.08973	NA	c1_181
181	ANTXR2	c1_1	4	3.37025	NA	c1_2
4370	ANTXR2	c1_2	4	3.37025	NA	c1_6
14992	ANTXR2	c1_6	4	3.37025	NA	c1_24
24842	ANTXR2	c1_24	4	3.37025	NA	c1_172
9247	ANTXRL	c1_4	1	0.748878	NA	c1_14
18363	ANTXRL	c1_14	1	0.748878	NA	c1_68
27506	ANTXRL	c1_68	1	0.748878	NA	c1_286
174	ANXA1	c1_1	7	5.55819	NA	c1_2
4879	ANXA1	c1_2	7	5.55819	NA	c1_7
15585	ANXA1	c1_7	7	5.55819	NA	c1_28
25334	ANXA1	c1_28	7	5.55819	NA	c1_197
32920	ANXA1	c1_197	7	5.55819	NA	c1_566
1701	ANXA11	c1_1	3	2.26305	NA	c1_3
5133	ANXA11	c1_3	3	2.26305	NA	c1_8
37	ANXA2	c1_1	13	10.8499	hub	c1_2
4844	ANXA2	c1_2	13	10.8499	NA	c1_7
15559	ANXA2	c1_7	13	10.8499	NA	c1_28
25316	ANXA2	c1_28	13	10.8499	NA	c1_197
32910	ANXA2	c1_197	13	10.8499	NA	c1_566
6723	ANXA4	c1_4	4	3.12025	NA	c1_13
17207	ANXA4	c1_13	4	3.12025	NA	c1_63
26587	ANXA4	c1_63	4	3.12025	NA	c1_262
33487	ANXA4	c1_262	4	3.12025	NA	c1_626
216	ANXA5	c1_1	5	3.87707	NA	c1_2
4399	ANXA5	c1_2	5	3.87707	NA	c1_6
15002	ANXA5	c1_6	5	3.87707	NA	c1_24
24891	ANXA5	c1_24	5	3.87707	NA	c1_174
32692	ANXA5	c1_174	5	3.87707	NA	c1_538
36546	ANXA5	c1_538	5	3.87707	NA	c1_921
3220	ANXA6	c1_1	5	3.76336	NA	c1_5
13572	ANXA6	c1_5	5	3.76336	NA	c1_22
23546	ANXA6	c1_22	5	3.76336	NA	c1_117
31929	ANXA6	c1_117	5	3.76336	NA	c1_453
3287	ANXA7	c1_1	5	3.75658	NA	c1_5
13610	ANXA7	c1_5	5	3.75658	NA	c1_22
23791	ANXA7	c1_22	5	3.75658	NA	c1_125
11265	AOC3	c1_4	1	0.660768	NA	c1_15
21156	AOC3	c1_15	1	0.660768	NA	c1_85
6633	AOPEP	c1_4	3	2.68756	NA	c1_13
17176	AOPEP	c1_13	3	2.68756	NA	c1_63
26516	AOPEP	c1_63	3	2.68756	NA	c1_261
33437	AOPEP	c1_261	3	2.68756	NA	c1_621
36719	AOPEP	c1_621	3	2.68756	NA	c1_947
8290	AOX1	c1_4	3	2.56138	NA	c1_14
20033	AOX1	c1_14	3	2.56138	NA	c1_77
29000	AOX1	c1_77	3	2.56138	NA	c1_328
34718	AOX1	c1_328	3	2.56138	NA	c1_754
37079	AOX1	c1_754	3	2.56138	NA	c1_1011
10312	AP1AR	c1_4	4	3.53688	NA	c1_15
20534	AP1AR	c1_15	4	3.53688	NA	c1_84
29450	AP1AR	c1_84	4	3.53688	NA	c1_345
34927	AP1AR	c1_345	4	3.53688	NA	c1_783
37162	AP1AR	c1_783	4	3.53688	NA	c1_1021
7444	AP1B1	c1_4	9	8.1898	NA	c1_14
17511	AP1B1	c1_14	9	8.1898	NA	c1_66
7033	AP1G1	c1_4	5	4.58182	NA	c1_14
17384	AP1G1	c1_14	5	4.58182	NA	c1_66
26912	AP1G1	c1_66	5	4.58182	NA	c1_269
7008	AP1M1	c1_4	3	2.89244	NA	c1_14
17372	AP1M1	c1_14	3	2.89244	NA	c1_66
26686	AP1M1	c1_66	3	2.89244	NA	c1_268
3459	AP1S1	c1_1	1	0.763153	NA	c1_5
14593	AP1S1	c1_5	1	0.763153	NA	c1_23
12372	AP1S2	c1_4	4	3.17385	NA	c1_20
22282	AP1S2	c1_20	4	3.17385	NA	c1_94
31057	AP1S2	c1_94	4	3.17385	NA	c1_383
3526	AP1S3	c1_1	1	0.750022	NA	c1_5
14623	AP1S3	c1_5	1	0.750022	NA	c1_23
24798	AP1S3	c1_23	1	0.750022	NA	c1_164
6983	AP2A2	c1_4	5	4.80952	NA	c1_14
17359	AP2A2	c1_14	5	4.80952	NA	c1_66
26680	AP2A2	c1_66	5	4.80952	NA	c1_268
7353	AP2B1	c1_4	9	8.2383	NA	c1_14
17488	AP2B1	c1_14	9	8.2383	NA	c1_66
27093	AP2B1	c1_66	9	8.2383	NA	c1_274
33649	AP2B1	c1_274	9	8.2383	NA	c1_646
10401	AP2M1	c1_4	7	6.29783	NA	c1_15
21436	AP2M1	c1_15	7	6.29783	NA	c1_87
30328	AP2M1	c1_87	7	6.29783	NA	c1_357
35612	AP2M1	c1_357	7	6.29783	NA	c1_817
37560	AP2M1	c1_817	7	6.29783	NA	c1_1061
6771	AP2S1	c1_4	2	1.45413	NA	c1_13
17303	AP2S1	c1_13	2	1.45413	NA	c1_64
6583	AP3B1	c1_4	11	9.59844	NA	c1_13
17264	AP3B1	c1_13	11	9.59844	NA	c1_64
26619	AP3B1	c1_64	11	9.59844	NA	c1_263
7654	AP3B2	c1_4	10	8.45773	NA	c1_14
19876	AP3B2	c1_14	10	8.45773	NA	c1_76
28882	AP3B2	c1_76	10	8.45773	NA	c1_323
34658	AP3B2	c1_323	10	8.45773	NA	c1_750
37034	AP3B2	c1_750	10	8.45773	NA	c1_1007
7042	AP3D1	c1_4	10	9.51658	NA	c1_14
18433	AP3D1	c1_14	10	9.51658	NA	c1_70
27677	AP3D1	c1_70	10	9.51658	NA	c1_293
33975	AP3D1	c1_293	10	9.51658	NA	c1_680
36792	AP3D1	c1_680	10	9.51658	NA	c1_979
12237	AP3M1	c1_4	20	17.1623	hub	c1_20
22332	AP3M1	c1_20	20	17.1623	hub	c1_96
31096	AP3M1	c1_96	20	17.1623	hub	c1_389
10119	AP3M2	c1_4	16	14.9135	hub	c1_15
20742	AP3M2	c1_15	16	14.9135	hub	c1_85
29837	AP3M2	c1_85	16	14.9135	hub	c1_348
35304	AP3M2	c1_348	16	14.9135	NA	c1_795
37411	AP3M2	c1_795	16	14.9135	hub	c1_1042
6738	AP3S1	c1_4	4	3.05516	NA	c1_13
17059	AP3S1	c1_13	4	3.05516	NA	c1_62
26446	AP3S1	c1_62	4	3.05516	NA	c1_259
3029	AP3S2	c1_1	4	3.11527	NA	c1_5
13464	AP3S2	c1_5	4	3.11527	NA	c1_22
23715	AP3S2	c1_22	4	3.11527	NA	c1_123
2430	AP4B1	c1_1	3	2.5883	NA	c1_5
14195	AP4B1	c1_5	3	2.5883	NA	c1_23
24436	AP4B1	c1_23	3	2.5883	NA	c1_153
32485	AP4B1	c1_153	3	2.5883	NA	c1_508
36488	AP4B1	c1_508	3	2.5883	NA	c1_911
7796	AP4E1	c1_4	3	2.73108	NA	c1_14
19161	AP4E1	c1_14	3	2.73108	NA	c1_72
28329	AP4E1	c1_72	3	2.73108	NA	c1_303
34339	AP4E1	c1_303	3	2.73108	NA	c1_715
36910	AP4E1	c1_715	3	2.73108	NA	c1_993
3417	AP4S1	c1_1	3	2.21515	NA	c1_5
13686	AP4S1	c1_5	3	2.21515	NA	c1_22
23505	AP4S1	c1_22	3	2.21515	NA	c1_116
31891	AP4S1	c1_116	3	2.21515	NA	c1_450
10970	AP5Z1	c1_4	4	2.95133	NA	c1_15
21506	AP5Z1	c1_15	4	2.95133	NA	c1_87
30373	AP5Z1	c1_87	4	2.95133	NA	c1_357
35651	AP5Z1	c1_357	4	2.95133	NA	c1_817
37545	AP5Z1	c1_817	4	2.95133	NA	c1_1060
7117	APBA1	c1_4	14	12.7203	NA	c1_14
17405	APBA1	c1_14	14	12.7203	NA	c1_66
7365	APBA2	c1_4	14	12.1622	hub	c1_14
18769	APBA2	c1_14	14	12.1622	hub	c1_71
28070	APBA2	c1_71	14	12.1622	hub	c1_299
418	APBB1	c1_1	3	2.14224	NA	c1_2
4562	APBB1	c1_2	3	2.14224	NA	c1_6
15366	APBB1	c1_6	3	2.14224	NA	c1_26
7107	APBB2	c1_4	13	11.6165	NA	c1_14
19467	APBB2	c1_14	13	11.6165	NA	c1_74
28586	APBB2	c1_74	13	11.6165	NA	c1_313
34474	APBB2	c1_313	13	11.6165	NA	c1_739
2554	APBB3	c1_1	7	5.67766	NA	c1_5
14235	APBB3	c1_5	7	5.67766	NA	c1_23
24357	APBB3	c1_23	7	5.67766	NA	c1_152
32404	APBB3	c1_152	7	5.67766	NA	c1_506
36459	APBB3	c1_506	7	5.67766	NA	c1_907
6546	APC	c1_4	9	8.05108	NA	c1_13
17143	APC	c1_13	9	8.05108	NA	c1_63
26499	APC	c1_63	9	8.05108	NA	c1_261
33427	APC	c1_261	9	8.05108	NA	c1_621
7070	APC2	c1_4	9	8.09344	NA	c1_14
19869	APC2	c1_14	9	8.09344	NA	c1_76
28875	APC2	c1_76	9	8.09344	NA	c1_323
34652	APC2	c1_323	9	8.09344	NA	c1_750
37050	APC2	c1_750	9	8.09344	NA	c1_1009
8450	APCDD1	c1_4	5	3.9582	NA	c1_14
18887	APCDD1	c1_14	5	3.9582	NA	c1_71
1498	APCDD1L	c1_1	4	3.31243	NA	c1_3
5097	APCDD1L	c1_3	4	3.31243	NA	c1_8
7028	API5	c1_4	10	9.02435	NA	c1_14
19055	API5	c1_14	10	9.02435	NA	c1_72
28146	API5	c1_72	10	9.02435	NA	c1_302
34252	API5	c1_302	10	9.02435	NA	c1_709
36866	API5	c1_709	10	9.02435	NA	c1_990
10221	APLP2	c1_4	7	6.54832	NA	c1_15
21282	APLP2	c1_15	7	6.54832	NA	c1_86
30211	APLP2	c1_86	7	6.54832	NA	c1_353
35528	APLP2	c1_353	7	6.54832	NA	c1_808
2642	APOA1	c1_1	6	4.83525	NA	c1_5
14267	APOA1	c1_5	6	4.83525	NA	c1_23
24117	APOA1	c1_23	6	4.83525	NA	c1_149
32255	APOA1	c1_149	6	4.83525	NA	c1_500
11595	APOD	c1_4	5	4.66197	NA	c1_18
21667	APOD	c1_18	5	4.66197	NA	c1_89
30600	APOD	c1_89	5	4.66197	NA	c1_364
35792	APOD	c1_364	5	4.66197	NA	c1_830
11580	APOH	c1_4	14	12.2124	hub	c1_18
21656	APOH	c1_18	14	12.2124	hub	c1_89
30726	APOH	c1_89	14	12.2124	hub	c1_366
12432	APOO	c1_4	3	2.34788	NA	c1_20
22412	APOO	c1_20	3	2.34788	NA	c1_97
9418	APOOL	c1_4	2	1.35992	NA	c1_14
7349	APPBP2	c1_4	15	13.3444	hub	c1_14
18459	APPBP2	c1_14	15	13.3444	hub	c1_70
27788	APPBP2	c1_70	15	13.3444	hub	c1_294
34076	APPBP2	c1_294	15	13.3444	hub	c1_686
6986	APPL1	c1_4	7	6.6514	NA	c1_14
18171	APPL1	c1_14	7	6.6514	NA	c1_68
27359	APPL1	c1_68	7	6.6514	NA	c1_285
33846	APPL1	c1_285	7	6.6514	NA	c1_660
7628	APPL2	c1_4	7	6.15831	NA	c1_14
17562	APPL2	c1_14	7	6.15831	NA	c1_66
27322	APPL2	c1_66	7	6.15831	NA	c1_280
33822	APPL2	c1_280	7	6.15831	NA	c1_658
11125	APTX	c1_4	2	1.43687	NA	c1_15
21110	APTX	c1_15	2	1.43687	NA	c1_85
29961	APTX	c1_85	2	1.43687	NA	c1_348
11832	AQP1	c1_4	8	6.43738	NA	c1_18
22170	AQP1	c1_18	8	6.43738	NA	c1_91
30974	AQP1	c1_91	8	6.43738	NA	c1_379
369	AQP11	c1_1	4	3.04252	NA	c1_2
4525	AQP11	c1_2	4	3.04252	NA	c1_6
15506	AQP11	c1_6	4	3.04252	NA	c1_27
25244	AQP11	c1_27	4	3.04252	NA	c1_195
11248	AQP3	c1_4	1	0.688378	NA	c1_15
21391	AQP3	c1_15	1	0.688378	NA	c1_86
30286	AQP3	c1_86	1	0.688378	NA	c1_354
7615	AQP4	c1_4	5	4.42094	NA	c1_14
17557	AQP4	c1_14	5	4.42094	NA	c1_66
26980	AQP4	c1_66	5	4.42094	NA	c1_272
33582	AQP4	c1_272	5	4.42094	NA	c1_639
8043	AQP9	c1_4	5	4.20123	NA	c1_14
20025	AQP9	c1_14	5	4.20123	NA	c1_77
29050	AQP9	c1_77	5	4.20123	NA	c1_329
34731	AQP9	c1_329	5	4.20123	NA	c1_756
7973	AQR	c1_4	6	4.95565	NA	c1_14
18849	AQR	c1_14	6	4.95565	NA	c1_71
27920	AQR	c1_71	6	4.95565	NA	c1_297
7850	AR	c1_4	4	3.30265	NA	c1_14
17620	AR	c1_14	4	3.30265	NA	c1_66
26988	AR	c1_66	4	3.30265	NA	c1_272
33608	AR	c1_272	4	3.30265	NA	c1_641
129	ARAP1	c1_1	3	2.5252	NA	c1_2
4331	ARAP1	c1_2	3	2.5252	NA	c1_6
15469	ARAP1	c1_6	3	2.5252	NA	c1_27
25278	ARAP1	c1_27	3	2.5252	NA	c1_196
32878	ARAP1	c1_196	3	2.5252	NA	c1_562
36601	ARAP1	c1_562	3	2.5252	NA	c1_931
1313	ARAP2	c1_1	7	5.76162	NA	c1_3
5468	ARAP2	c1_3	7	5.76162	NA	c1_9
15840	ARAP2	c1_9	7	5.76162	NA	c1_32
25576	ARAP2	c1_32	7	5.76162	NA	c1_205
1894	ARAP3	c1_1	2	1.36035	NA	c1_3
5722	ARAP3	c1_3	2	1.36035	NA	c1_9
16131	ARAP3	c1_9	2	1.36035	NA	c1_34
792	ARC	c1_1	15	13.5698	hub	c1_3
4996	ARC	c1_3	15	13.5698	hub	c1_8
7805	ARCN1	c1_4	3	2.73628	NA	c1_14
17609	ARCN1	c1_14	3	2.73628	NA	c1_66
27106	ARCN1	c1_66	3	2.73628	NA	c1_274
856	AREL1	c1_1	11	10.2347	NA	c1_3
5912	AREL1	c1_3	11	10.2347	NA	c1_10
16562	AREL1	c1_10	11	10.2347	NA	c1_49
26133	AREL1	c1_49	11	10.2347	NA	c1_238
33303	AREL1	c1_238	11	10.2347	NA	c1_607
1414	ARF3	c1_1	5	4.0718	NA	c1_3
6407	ARF3	c1_3	5	4.0718	NA	c1_12
16876	ARF3	c1_12	5	4.0718	NA	c1_56
2331	ARF4	c1_1	14	11.7013	hub	c1_5
13020	ARF4	c1_5	14	11.7013	hub	c1_22
23670	ARF4	c1_22	14	11.7013	hub	c1_122
31984	ARF4	c1_122	14	11.7013	hub	c1_463
212	ARF6	c1_1	6	4.7472	NA	c1_2
4396	ARF6	c1_2	6	4.7472	NA	c1_6
15152	ARF6	c1_6	6	4.7472	NA	c1_25
25060	ARF6	c1_25	6	4.7472	NA	c1_181
32771	ARF6	c1_181	6	4.7472	NA	c1_548
36565	ARF6	c1_548	6	4.7472	NA	c1_923
6955	ARFGAP1	c1_4	9	8.52552	NA	c1_14
17347	ARFGAP1	c1_14	9	8.52552	NA	c1_66
26908	ARFGAP1	c1_66	9	8.52552	NA	c1_269
33530	ARFGAP1	c1_269	9	8.52552	NA	c1_634
10569	ARFGAP2	c1_4	6	5.12524	NA	c1_15
20945	ARFGAP2	c1_15	6	5.12524	NA	c1_85
29906	ARFGAP2	c1_85	6	5.12524	NA	c1_348
35260	ARFGAP2	c1_348	6	5.12524	NA	c1_794
37367	ARFGAP2	c1_794	6	5.12524	NA	c1_1038
11192	ARFGAP3	c1_4	4	2.89127	NA	c1_15
21135	ARFGAP3	c1_15	4	2.89127	NA	c1_85
29971	ARFGAP3	c1_85	4	2.89127	NA	c1_348
6934	ARFGEF1	c1_4	13	11.8235	NA	c1_14
18696	ARFGEF1	c1_14	13	11.8235	NA	c1_71
27834	ARFGEF1	c1_71	13	11.8235	NA	c1_297
34087	ARFGEF1	c1_297	13	11.8235	NA	c1_688
36817	ARFGEF1	c1_688	13	11.8235	NA	c1_983
6938	ARFGEF2	c1_4	19	18.0711	hub	c1_14
17339	ARFGEF2	c1_14	19	18.0711	hub	c1_66
26667	ARFGEF2	c1_66	19	18.0711	hub	c1_268
10153	ARFGEF3	c1_4	6	5.68803	NA	c1_15
20488	ARFGEF3	c1_15	6	5.68803	NA	c1_84
29428	ARFGEF3	c1_84	6	5.68803	NA	c1_345
34905	ARFGEF3	c1_345	6	5.68803	NA	c1_783
37157	ARFGEF3	c1_783	6	5.68803	NA	c1_1021
37894	ARFGEF3	c1_1021	6	5.68803	NA	c1_1117
8633	ARFIP2	c1_4	3	2.39071	NA	c1_14
12339	ARFRP1	c1_4	8	6.0991	NA	c1_20
22556	ARFRP1	c1_20	8	6.0991	NA	c1_101
3243	ARG2	c1_1	1	0.798993	NA	c1_5
13586	ARG2	c1_5	1	0.798993	NA	c1_22
23718	ARG2	c1_22	1	0.798993	NA	c1_123
32018	ARG2	c1_123	1	0.798993	NA	c1_466
6966	ARHGAP1	c1_4	7	6.58995	NA	c1_14
19045	ARHGAP1	c1_14	7	6.58995	NA	c1_72
28139	ARHGAP1	c1_72	7	6.58995	NA	c1_302
34250	ARHGAP1	c1_302	7	6.58995	NA	c1_709
36864	ARHGAP1	c1_709	7	6.58995	NA	c1_990
8348	ARHGAP10	c1_4	4	3.44954	NA	c1_14
19725	ARHGAP10	c1_14	4	3.44954	NA	c1_75
28728	ARHGAP10	c1_75	4	3.44954	NA	c1_318
34561	ARHGAP10	c1_318	4	3.44954	NA	c1_742
770	ARHGAP12	c1_1	10	9.34419	NA	c1_3
5229	ARHGAP12	c1_3	10	9.34419	NA	c1_9
15772	ARHGAP12	c1_9	10	9.34419	NA	c1_32
25508	ARHGAP12	c1_32	10	9.34419	NA	c1_205
33030	ARHGAP12	c1_205	10	9.34419	NA	c1_576
12090	ARHGAP15	c1_4	3	1.99786	NA	c1_18
22239	ARHGAP15	c1_18	3	1.99786	NA	c1_93
31013	ARHGAP15	c1_93	3	1.99786	NA	c1_381
35992	ARHGAP15	c1_381	3	1.99786	NA	c1_848
8393	ARHGAP17	c1_4	3	2.55171	NA	c1_14
7439	ARHGAP18	c1_4	5	4.47133	NA	c1_14
18784	ARHGAP18	c1_14	5	4.47133	NA	c1_71
27888	ARHGAP18	c1_71	5	4.47133	NA	c1_297
34162	ARHGAP18	c1_297	5	4.47133	NA	c1_689
9140	ARHGAP19	c1_4	3	2.27705	NA	c1_14
20077	ARHGAP19	c1_14	3	2.27705	NA	c1_77
29084	ARHGAP19	c1_77	3	2.27705	NA	c1_330
7677	ARHGAP20	c1_4	3	2.79411	NA	c1_14
17573	ARHGAP20	c1_14	3	2.79411	NA	c1_66
27102	ARHGAP20	c1_66	3	2.79411	NA	c1_274
11689	ARHGAP21	c1_4	5	4.1631	NA	c1_18
21719	ARHGAP21	c1_18	5	4.1631	NA	c1_89
30769	ARHGAP21	c1_89	5	4.1631	NA	c1_367
2737	ARHGAP22	c1_1	5	4.05041	NA	c1_5
13283	ARHGAP22	c1_5	5	4.05041	NA	c1_22
23486	ARHGAP22	c1_22	5	4.05041	NA	c1_116
31908	ARHGAP22	c1_116	5	4.05041	NA	c1_452
1459	ARHGAP23	c1_1	5	3.88774	NA	c1_3
6284	ARHGAP23	c1_3	5	3.88774	NA	c1_11
16734	ARHGAP23	c1_11	5	3.88774	NA	c1_52
26250	ARHGAP23	c1_52	5	3.88774	NA	c1_244
33382	ARHGAP23	c1_244	5	3.88774	NA	c1_612
12746	ARHGAP24	c1_4	3	2.25017	NA	c1_21
22896	ARHGAP24	c1_21	3	2.25017	NA	c1_107
31527	ARHGAP24	c1_107	3	2.25017	NA	c1_421
1180	ARHGAP26	c1_1	4	3.56848	NA	c1_3
6249	ARHGAP26	c1_3	4	3.56848	NA	c1_11
16713	ARHGAP26	c1_11	4	3.56848	NA	c1_52
26236	ARHGAP26	c1_52	4	3.56848	NA	c1_244
33357	ARHGAP26	c1_244	4	3.56848	NA	c1_609
10895	ARHGAP28	c1_4	5	3.90303	NA	c1_15
20336	ARHGAP28	c1_15	5	3.90303	NA	c1_83
29411	ARHGAP28	c1_83	5	3.90303	NA	c1_342
34892	ARHGAP28	c1_342	5	3.90303	NA	c1_781
1485	ARHGAP29	c1_1	3	2.41239	NA	c1_3
6288	ARHGAP29	c1_3	3	2.41239	NA	c1_11
11803	ARHGAP31	c1_4	4	3.328	NA	c1_18
22093	ARHGAP31	c1_18	4	3.328	NA	c1_90
30912	ARHGAP31	c1_90	4	3.328	NA	c1_377
35936	ARHGAP31	c1_377	4	3.328	NA	c1_842
1079	ARHGAP32	c1_1	4	3.54296	NA	c1_3
6228	ARHGAP32	c1_3	4	3.54296	NA	c1_11
16701	ARHGAP32	c1_11	4	3.54296	NA	c1_52
26282	ARHGAP32	c1_52	4	3.54296	NA	c1_245
7296	ARHGAP39	c1_4	10	9.18523	NA	c1_14
18217	ARHGAP39	c1_14	10	9.18523	NA	c1_68
27520	ARHGAP39	c1_68	10	9.18523	NA	c1_287
10443	ARHGAP42	c1_4	5	4.36108	NA	c1_15
20894	ARHGAP42	c1_15	5	4.36108	NA	c1_85
30054	ARHGAP42	c1_85	5	4.36108	NA	c1_349
35397	ARHGAP42	c1_349	5	4.36108	NA	c1_800
8161	ARHGAP44	c1_4	4	3.38392	NA	c1_14
18545	ARHGAP44	c1_14	4	3.38392	NA	c1_70
27632	ARHGAP44	c1_70	4	3.38392	NA	c1_292
7709	ARHGAP5	c1_4	16	14.3664	hub	c1_14
20006	ARHGAP5	c1_14	16	14.3664	NA	c1_77
29047	ARHGAP5	c1_77	16	14.3664	NA	c1_329
34730	ARHGAP5	c1_329	16	14.3664	NA	c1_756
820	ARHGAP6	c1_1	6	5.60826	NA	c1_3
5262	ARHGAP6	c1_3	6	5.60826	NA	c1_9
16041	ARHGAP6	c1_9	6	5.60826	NA	c1_34
25712	ARHGAP6	c1_34	6	5.60826	NA	c1_216
33070	ARHGAP6	c1_216	6	5.60826	NA	c1_582
36641	ARHGAP6	c1_582	6	5.60826	NA	c1_936
8503	ARHGDIA	c1_4	8	6.1964	NA	c1_14
19552	ARHGDIA	c1_14	8	6.1964	NA	c1_74
28525	ARHGDIA	c1_74	8	6.1964	NA	c1_311
1291	ARHGDIB	c1_1	4	3.42778	NA	c1_3
5459	ARHGDIB	c1_3	4	3.42778	NA	c1_9
16088	ARHGDIB	c1_9	4	3.42778	NA	c1_34
2266	ARHGDIG	c1_1	9	7.70966	NA	c1_5
14133	ARHGDIG	c1_5	9	7.70966	NA	c1_23
24205	ARHGDIG	c1_23	9	7.70966	NA	c1_151
32279	ARHGDIG	c1_151	9	7.70966	NA	c1_501
36377	ARHGDIG	c1_501	9	7.70966	NA	c1_903
37697	ARHGDIG	c1_903	9	7.70966	NA	c1_1092
11577	ARHGEF10	c1_4	11	10.1997	NA	c1_18
22025	ARHGEF10	c1_18	11	10.1997	NA	c1_90
30850	ARHGEF10	c1_90	11	10.1997	NA	c1_377
35900	ARHGEF10	c1_377	11	10.1997	NA	c1_841
8358	ARHGEF10L	c1_4	4	3.25669	NA	c1_14
18878	ARHGEF10L	c1_14	4	3.25669	NA	c1_71
28031	ARHGEF10L	c1_71	4	3.25669	NA	c1_298
10289	ARHGEF12	c1_4	13	11.063	NA	c1_15
21290	ARHGEF12	c1_15	13	11.063	NA	c1_86
30265	ARHGEF12	c1_86	13	11.063	hub	c1_354
35575	ARHGEF12	c1_354	13	11.063	hub	c1_813
11808	ARHGEF16	c1_4	4	3.08902	NA	c1_18
21786	ARHGEF16	c1_18	4	3.08902	NA	c1_89
30733	ARHGEF16	c1_89	4	3.08902	NA	c1_366
7768	ARHGEF17	c1_4	9	7.55294	NA	c1_14
17601	ARHGEF17	c1_14	9	7.55294	NA	c1_66
9031	ARHGEF18	c1_4	3	2.29307	NA	c1_14
18349	ARHGEF18	c1_14	3	2.29307	NA	c1_68
1506	ARHGEF2	c1_1	7	5.40631	NA	c1_3
5553	ARHGEF2	c1_3	7	5.40631	NA	c1_9
11842	ARHGEF26	c1_4	3	2.32109	NA	c1_18
21807	ARHGEF26	c1_18	3	2.32109	NA	c1_89
30562	ARHGEF26	c1_89	3	2.32109	NA	c1_363
11664	ARHGEF28	c1_4	3	2.66616	NA	c1_18
21707	ARHGEF28	c1_18	3	2.66616	NA	c1_89
30766	ARHGEF28	c1_89	3	2.66616	NA	c1_367
8455	ARHGEF3	c1_4	4	3.32941	NA	c1_14
19547	ARHGEF3	c1_14	4	3.32941	NA	c1_74
28618	ARHGEF3	c1_74	4	3.32941	NA	c1_313
10445	ARHGEF37	c1_4	7	5.92635	NA	c1_15
20243	ARHGEF37	c1_15	7	5.92635	NA	c1_83
29187	ARHGEF37	c1_83	7	5.92635	NA	c1_336
34791	ARHGEF37	c1_336	7	5.92635	NA	c1_766
10199	ARHGEF4	c1_4	7	5.97521	NA	c1_15
20785	ARHGEF4	c1_15	7	5.97521	NA	c1_85
29853	ARHGEF4	c1_85	7	5.97521	NA	c1_348
35230	ARHGEF4	c1_348	7	5.97521	NA	c1_794
37341	ARHGEF4	c1_794	7	5.97521	NA	c1_1038
37927	ARHGEF4	c1_1038	7	5.97521	NA	c1_1125
1790	ARHGEF5	c1_1	4	2.70615	NA	c1_3
5675	ARHGEF5	c1_3	4	2.70615	NA	c1_9
877	ARHGEF6	c1_1	11	9.92104	NA	c1_3
5010	ARHGEF6	c1_3	11	9.92104	NA	c1_8
15709	ARHGEF6	c1_8	11	9.92104	NA	c1_31
25450	ARHGEF6	c1_31	11	9.92104	NA	c1_203
32955	ARHGEF6	c1_203	11	9.92104	NA	c1_572
840	ARHGEF7	c1_1	5	4.78459	NA	c1_3
5907	ARHGEF7	c1_3	5	4.78459	NA	c1_10
16397	ARHGEF7	c1_10	5	4.78459	NA	c1_48
26026	ARHGEF7	c1_48	5	4.78459	NA	c1_237
33255	ARHGEF7	c1_237	5	4.78459	NA	c1_603
772	ARHGEF9	c1_1	13	12.3967	NA	c1_3
5891	ARHGEF9	c1_3	13	12.3967	NA	c1_10
16382	ARHGEF9	c1_10	13	12.3967	NA	c1_48
26018	ARHGEF9	c1_48	13	12.3967	NA	c1_237
33210	ARHGEF9	c1_237	13	12.3967	NA	c1_601
2444	ARID1A	c1_1	7	5.70933	NA	c1_5
14199	ARID1A	c1_5	7	5.70933	NA	c1_23
24657	ARID1A	c1_23	7	5.70933	NA	c1_158
1024	ARID1B	c1_1	6	5.31924	NA	c1_3
6220	ARID1B	c1_3	6	5.31924	NA	c1_11
16789	ARID1B	c1_11	6	5.31924	NA	c1_53
26300	ARID1B	c1_53	6	5.31924	NA	c1_249
288	ARID3A	c1_1	3	2.20217	NA	c1_2
4459	ARID3A	c1_2	3	2.20217	NA	c1_6
15338	ARID3A	c1_6	3	2.20217	NA	c1_26
3654	ARID3B	c1_1	1	0.718707	NA	c1_5
13810	ARID3B	c1_5	1	0.718707	NA	c1_22
23624	ARID3B	c1_22	1	0.718707	NA	c1_120
1308	ARID4A	c1_1	4	3.33508	NA	c1_3
6266	ARID4A	c1_3	4	3.33508	NA	c1_11
16809	ARID4A	c1_11	4	3.33508	NA	c1_53
26312	ARID4A	c1_53	4	3.33508	NA	c1_249
373	ARID5A	c1_1	1	0.788493	NA	c1_2
4915	ARID5A	c1_2	1	0.788493	NA	c1_7
15611	ARID5A	c1_7	1	0.788493	NA	c1_28
25352	ARID5A	c1_28	1	0.788493	NA	c1_197
8141	ARID5B	c1_4	4	3.39767	NA	c1_14
18291	ARID5B	c1_14	4	3.39767	NA	c1_68
27579	ARID5B	c1_68	4	3.39767	NA	c1_289
7984	ARIH2	c1_4	7	5.6251	NA	c1_14
20020	ARIH2	c1_14	7	5.6251	NA	c1_77
29076	ARIH2	c1_77	7	5.6251	NA	c1_330
2281	ARL1	c1_1	20	17.0672	hub	c1_5
12992	ARL1	c1_5	20	17.0672	hub	c1_22
23462	ARL1	c1_22	20	17.0672	NA	c1_116
31859	ARL1	c1_116	20	17.0672	NA	c1_450
447	ARL13B	c1_1	3	2.15513	NA	c1_2
4930	ARL13B	c1_2	3	2.15513	NA	c1_7
15620	ARL13B	c1_7	3	2.15513	NA	c1_28
2902	ARL15	c1_1	5	3.78142	NA	c1_5
13382	ARL15	c1_5	5	3.78142	NA	c1_22
23980	ARL15	c1_22	5	3.78142	NA	c1_135
12027	ARL16	c1_4	2	1.39229	NA	c1_18
7472	ARL3	c1_4	5	4.63377	NA	c1_14
[truncated: 36,031 more rows]

## Sheet: ModulePrinComps Results
MEGENA module principal component analysis results (using ModulePrinComps)
	type	id	c1_2	c1_3	c1_5	c1_6	c1_7	c1_8	c1_9	c1_10	c1_11	c1_12	c1_13	c1_14	c1_15	c1_16	c1_18	c1_20	c1_21	c1_22	c1_23	c1_24	c1_25	c1_26	c1_27	c1_28	c1_29	c1_31	c1_32	c1_33	c1_34	c1_35	c1_36	c1_37	c1_38	c1_39	c1_40	c1_48	c1_49	c1_50	c1_51	c1_52	c1_53	c1_55	c1_56	c1_57	c1_61	c1_62	c1_63
1	PC1	s10mpoa	-0.145298	-0.159076	-0.0449189	-0.122395	-0.156074	-0.103553	-0.109124	-0.143712	-0.258734	-0.236096	0.115229	-0.257618	-0.276002	-0.357335	0.00758609	-0.127794	-0.160325	0.0176974	-0.131028	-0.0299702	-0.0996238	-0.185771	-0.135815	-0.199975	-0.00490488	-0.167813	-0.075557	-0.0515364	-0.0922901	-0.200039	-0.204932	-0.09695	-0.0739698	-0.194053	-0.0131984	-0.14681	-0.202246	-0.0610067	-0.0068084	-0.253151	-0.252135	-0.17139	-0.23507	-0.269202	-0.253015	0.117203	-0.0662649
2	PC1	s11mpoa	0.146488	0.131553	0.186643	0.128936	0.148223	-0.0155579	0.105733	0.0753114	0.27734	0.279031	-0.0974973	0.284012	0.430783	0.479914	-0.126247	0.34601	0.7263	0.162813	0.201751	0.126338	0.0414515	0.0018449	0.31351	0.157465	-0.0869617	0.0686223	0.0528297	-0.05646	0.0623551	0.227746	0.283844	0.0533341	0.277282	0.297349	-0.00520813	0.0719057	0.223753	-0.074654	-0.0697431	0.307863	0.194977	0.211712	0.226837	0.425869	0.330495	-0.0665763	-0.000343496
3	PC1	s12mpoa	-0.0614657	0.287555	-0.304222	-0.0788967	0.0388835	0.91313	0.139277	0.394519	0.16387	-0.2868	0.237314	0.135131	0.055211	-0.0629988	0.00190954	-0.148104	-0.192864	-0.21348	-0.383706	-0.11051	-0.0824549	-0.16393	0.110642	-0.0374507	-0.24434	0.732366	0.0606872	0.481567	-0.00475831	0.111818	-0.19452	-0.0137506	0.150294	0.143309	0.658394	0.42283	0.446148	0.0858225	0.338348	0.131023	0.272669	-0.206609	-0.303538	-0.257961	-0.226162	0.251277	0.288835
4	PC1	s13mpoa	-0.21057	-0.0885051	-0.229952	-0.190344	-0.21149	-0.0505965	-0.0984975	-0.0186971	-0.0870466	-0.27833	0.0760286	-0.00306934	-0.0291759	0.0698878	-0.164639	-0.0102593	-0.123973	-0.168791	-0.283371	-0.194261	-0.169542	-0.191985	-0.124393	-0.238423	0.0857025	-0.0527623	-0.0876117	-0.0871937	-0.0942652	-0.0871209	-0.104896	-0.167031	-0.0932607	-0.0529871	-0.0871924	-0.0228625	-0.016033	0.032722	-0.095292	-0.0821823	-0.0700048	-0.246804	-0.276013	-0.224778	-0.139738	0.0720799	0.112349
5	PC1	s14mpoa	-0.0891809	0.0036236	-0.00347495	-0.0574544	-0.18288	0.00373522	-0.0266508	0.0469467	0.0328515	0.0228134	0.195093	0.137626	0.1386	0.175794	-0.0655797	0.119582	0.048698	-0.0308691	0.0398561	-0.0702878	-0.0420284	-0.090501	0.00476543	-0.160756	0.207459	0.0184277	-0.0369284	-0.0523368	-0.00117514	-0.0175968	0.057123	-0.127052	0.00717731	-0.00677944	-0.0250744	0.0464464	0.0637125	0.061132	-0.052204	0.0489151	0.0119531	-0.0161317	0.0814691	-0.0167923	-0.171063	0.174483	0.213899
6	PC1	s15mpoa	-0.134106	-0.0331853	0.314517	-0.0831518	-0.289045	0.0036684	-0.00723453	-0.0316494	-0.155184	0.142887	0.192292	-0.184888	-0.162095	-0.283499	0.180295	0.0776773	-0.148401	0.354304	0.210272	0.0160616	-0.0626704	-0.103557	-0.173899	-0.185148	0.53535	-0.0678392	-0.0270405	0.0703171	0.00748882	-0.0748279	-0.117551	-0.150979	0.0199001	-0.0453795	0.251893	-0.048278	-0.100244	-0.000114248	0.299445	-0.176326	-0.105023	0.109651	0.291079	0.0455727	-0.23787	0.226136	-0.0124447
7	PC1	s16mpoa	-0.0511673	-0.264557	-0.102015	-0.0794108	0.0744518	-0.155734	-0.21616	-0.282478	-0.317154	-0.0352571	-0.264103	-0.261389	-0.337207	-0.364481	0.242642	-0.377651	-0.188843	-0.223048	0.0938074	-0.124099	-0.108468	0.186406	-0.191527	0.00453224	-0.260073	-0.239599	-0.140803	-0.17311	-0.1803	-0.259832	-0.228927	-0.0839677	-0.310624	-0.410765	-0.281585	-0.284723	-0.359407	-0.202147	0.0175152	-0.319095	-0.290665	-0.0828515	0.000894555	-0.109533	0.0711308	-0.285118	-0.277088
8	PC1	s17mpoa	-0.034662	0.0431532	0.390043	-0.0023855	-0.168428	0.00998964	0.0427463	-0.0164106	0.0473884	0.467105	-0.135939	0.0449737	0.149435	-0.00792851	0.057291	0.278684	0.254924	0.291937	0.481639	0.00379036	-0.00218761	-0.0242331	0.00983338	-0.128349	0.243842	-0.0187271	-0.0004064	-0.00652106	0.0377138	0.0432231	0.136521	-0.0809497	0.156639	0.132739	0.0351113	-0.0153494	-0.0118713	-0.0425549	0.0280736	0.0583099	-0.00134441	0.323594	0.56328	0.498799	0.273653	-0.114372	-0.107456
9	PC1	s18mpoa	0.131169	-0.157727	-0.0146307	0.0847901	0.232856	-0.113514	-0.124869	-0.175588	-0.151837	-0.173472	-0.202722	-0.118801	-0.130041	-0.00566243	-0.0994563	0.0877731	-0.0679326	0.0622097	-0.126548	0.026869	0.0130092	0.339247	-0.0243753	0.224128	-0.201312	-0.159765	-0.105048	-0.126188	-0.125539	-0.146553	-0.13015	0.026548	-0.0944089	-0.118444	-0.159088	-0.154835	-0.200834	-0.188385	-0.162638	-0.129162	-0.219592	-0.147246	-0.184227	-0.195588	0.169207	-0.188299	-0.207602
10	PC1	s19mpoa	-0.131039	0.157183	-0.0731421	-0.105462	-0.171937	0.073205	0.102703	0.261761	0.127538	0.0279363	-0.1332	0.114351	0.145777	0.0521644	-0.108875	0.0344418	-0.122376	-0.0333809	-0.122182	-0.0907433	-0.0931876	-0.153221	-0.0516988	-0.164762	0.162733	0.112093	0.0107818	0.0660782	0.182885	0.145852	0.213507	-0.121382	0.0499648	0.199038	0.22424	0.313788	0.195116	0.120831	0.104382	0.0972123	0.194602	0.0176047	-0.0913098	0.135649	0.222068	-0.137873	-0.053255
11	PC1	s1mpoa	0.645301	0.0179459	0.189409	0.689284	0.318431	0.0215194	-0.0021044	-0.0439881	0.150985	0.12985	-0.0976037	0.201277	0.142445	-0.0623461	0.68112	0.0941071	0.108573	0.0711529	0.33857	0.48426	0.832519	0.355392	0.712676	0.327058	-0.23443	-0.0407999	0.0088574	-0.0338269	-0.0436078	-0.0110262	-0.0335994	0.134642	-0.026597	0.0679415	-0.210648	-0.0778686	0.0047003	-0.128499	0.348131	0.104753	0.121658	0.0856482	0.0794998	0.106139	0.235282	-0.0815882	-0.0791813
12	PC1	s20mpoa	-0.0676608	-0.254989	-0.031752	-0.13427	0.18778	-0.218646	-0.167773	-0.299355	-0.327879	-0.161609	-0.287835	-0.415273	-0.410043	-0.282537	-0.321028	-0.254009	-0.10347	-0.00126985	-0.0849273	-0.111826	-0.136336	0.119256	-0.325255	0.192142	-0.147374	-0.258812	-0.117235	-0.175926	-0.150526	-0.21251	-0.171293	-0.0145829	-0.122156	-0.30456	-0.134326	-0.261218	-0.357726	-0.235534	-0.41467	-0.333851	-0.319195	-0.159872	-0.144889	-0.11842	0.0576584	-0.309825	-0.331878
13	PC1	s21mpoa	-0.1065	-0.186963	0.400802	-0.101139	-0.0960054	-0.170987	-0.108067	-0.220327	-0.305104	-0.033151	-0.233719	-0.371032	-0.302542	0.113227	-0.21753	0.0983228	0.095802	0.465561	0.221213	-0.047842	-0.0477373	-0.0779434	-0.228881	-0.113924	0.0169737	-0.242096	-0.0525876	-0.126056	-0.0872734	-0.224073	-0.239282	-0.119663	-0.0317514	-0.13313	0.139151	-0.199909	-0.270716	-0.169416	-0.200152	-0.282831	-0.337243	0.0571433	0.0378803	-0.200081	0.103135	-0.253666	-0.30149
14	PC1	s22mpoa	0.40712	-0.143873	0.206624	0.404213	0.282712	-0.133101	-0.0758843	-0.22123	-0.181091	0.0325798	-0.227895	-0.278637	-0.244636	-0.0765015	-0.068308	-0.130812	0.0586344	0.209797	0.15283	0.719636	0.202856	0.368812	0.127118	0.283697	-0.208636	-0.210855	-0.0287093	-0.105986	-0.10492	-0.137239	-0.145294	0.266909	-0.0718432	-0.111437	-0.0898859	-0.221942	-0.17546	-0.229631	-0.183282	-0.173601	-0.210331	0.00387054	-0.0307877	0.124308	0.157577	-0.218494	-0.277121
15	PC1	s2mpoa	-0.098258	-0.0133956	0.0232033	-0.0668703	-0.179272	-0.0138636	-0.029439	-0.00296748	0.034147	-0.0390292	-0.143503	0.141662	0.171651	0.256654	-0.0484504	0.29022	0.082566	0.0448317	-0.00931567	-0.0327663	-0.0601606	-0.141586	-0.0144738	-0.193167	0.108646	0.0306869	-0.0495293	-0.0840637	-0.0242574	0.0267455	0.0300023	-0.142512	0.0218751	0.0754615	-0.0576576	-0.0116896	0.0239171	0.0166583	-0.0490684	0.0476127	0.0395129	-0.0554955	-0.0436896	0.0303147	0.248136	-0.130862	-0.0739819
16	PC1	s3mpoa	-0.154507	0.0290397	-0.114139	-0.117604	-0.230809	0.0284044	-0.0475551	0.0823835	0.181395	-0.0601301	0.326007	0.30013	0.185484	-0.00429362	0.37826	0.0131202	-0.131008	-0.138886	-0.0499803	-0.100896	-0.107297	-0.192309	0.00480501	-0.231761	0.180966	0.0784021	-0.0657688	-0.00559713	-0.0560266	0.0445161	0.0471895	-0.0788973	-0.15104	-0.036383	-0.0904814	0.0390082	0.117004	0.190967	0.109957	0.150219	0.290036	-0.093136	0.0178544	-0.0296717	-0.234239	0.290486	0.415105
17	PC1	s4mpoa	0.376949	-0.066194	-0.0368233	0.357214	0.3018	-0.0387875	-0.0683744	-0.0805356	0.024194	-0.181867	0.266907	0.0304303	0.00252943	0.0654811	0.0142894	0.0877975	-0.0256508	0.0114451	-0.104839	0.172254	0.336231	0.515503	0.222524	0.317196	-0.198262	-0.0615264	-0.0517436	-0.0492472	-0.0781089	-0.12399	-0.0655296	0.212601	-0.107998	-0.0760904	-0.127876	-0.0830011	-0.0439378	-0.103061	-0.0717149	-0.015815	-0.0178671	-0.180995	-0.199779	-0.223028	-0.247999	0.260737	0.186311
18	PC1	s5mpoa	-0.133057	0.0143128	-0.00861337	-0.105514	-0.200962	0.0077206	-0.0121573	0.0540469	0.0167326	0.0423661	0.29216	0.130041	0.131686	0.263479	-0.00168621	0.119547	-0.00237037	-0.0211828	0.0166525	-0.13402	-0.097986	-0.112705	-0.0213955	-0.154619	0.296622	0.0483202	-0.0294245	-0.0234878	0.00829816	0.0352413	0.087729	-0.12252	-0.0302158	-0.00331679	0.0241925	0.0396353	0.0861867	0.105865	-0.0561489	0.0182045	0.047815	0.0061853	0.0101376	0.0966489	-0.239663	0.280067	0.279061
19	PC1	s6mpoa	0.0289214	-0.108849	-0.143095	-0.0355497	0.250351	-0.100623	-0.0890907	-0.11384	-0.0901472	-0.159971	-0.198095	-0.0351715	0.00417479	-0.0126433	-0.225739	0.0515509	0.148141	-0.0975759	-0.189238	-0.0954411	-0.0457915	0.0260634	0.0233532	0.268355	-0.147198	-0.0535654	-0.0842926	-0.12237	-0.0829953	-0.0848272	-0.0585519	0.0434684	-0.0696849	-0.0262236	-0.0878161	-0.0952631	-0.0928232	-0.115428	-0.267036	-0.0758374	-0.107757	-0.126757	-0.111065	-0.192001	0.172661	-0.208908	-0.129619
20	PC1	s7mpoa	-0.21902	-0.0664664	-0.486685	-0.203689	-0.185592	-0.00774789	-0.142171	-0.00299629	0.0918327	-0.205607	-0.186949	0.229035	0.0377452	-0.20634	0.0382634	-0.335956	-0.209164	-0.528581	-0.349765	-0.22191	-0.131006	-0.23958	-0.138435	-0.245143	-0.0277591	0.0622951	-0.124764	-0.117859	-0.118863	-0.0307847	-0.0351277	-0.165721	-0.31569	-0.171062	-0.316264	-0.0232721	0.0469225	0.0614812	-0.121733	0.100159	0.157041	-0.226924	-0.217568	-0.104203	0.190758	-0.196352	-0.0523365
21	PC1	s8mpoa	-0.0532109	0.770404	-0.183769	-0.15456	0.347472	0.0404837	0.887966	0.637673	0.566971	0.481194	0.193325	-0.0822647	-0.00733732	-0.0624214	-0.137402	-0.489496	-0.271641	-0.236726	-0.0789045	-0.125178	-0.117781	-0.168119	-0.168226	0.362019	-0.243311	0.363257	0.94692	0.773607	0.90539	0.76388	0.726366	0.816719	0.767413	0.650125	0.334867	0.628744	0.427702	0.807543	0.514659	0.584115	0.470234	0.698541	0.299926	0.29229	-0.255934	0.219156	0.157252
22	PC1	s9mpoa	-0.0462456	0.0890095	0.0659911	-0.0257408	-0.110467	0.0208546	0.0467271	0.101132	0.158934	0.225558	0.314705	0.259475	0.303559	0.312387	-0.016717	0.175246	0.224382	0.00204187	0.157214	-0.059457	-0.0218079	-0.0670852	0.0691481	-0.0831155	0.166269	0.0596922	-0.00262664	0.00619611	0.0407744	0.211398	0.147374	-0.0682625	0.0486948	0.12465	0.018452	0.0846638	0.196136	0.0674089	-0.0100194	0.193464	0.130659	0.200261	0.22908	0.185668	-0.226079	0.300309	0.31725
23	PC2	s10mpoa	0.0926342	0.0027059	-0.247376	0.034869	-0.281721	0.129328	-0.192237	-0.208843	0.00121533	-0.200358	-0.427984	0.0158558	0.0347751	-0.120774	0.1594	0.00888371	-0.0819971	-0.139762	-0.125001	-0.171652	-0.218607	-0.0695868	-0.0781432	-0.107024	0.172907	-0.0330405	-0.173975	0.0149413	0.155424	0.231825	0.220244	-0.0408178	0.0442729	0.0504021	0.266257	0.201249	-0.0517371	0.0268492	-0.157372	0.0748242	0.218019	0.106757	-0.158147	-0.21895	0.107477	0.182788	-0.167072
24	PC2	s11mpoa	0.0160689	-0.103358	0.212014	-0.134397	0.235734	-0.0906847	0.382057	0.473674	0.065717	0.146489	0.253388	0.349198	0.0907363	0.153777	-0.0573982	-0.0362239	-0.418567	0.379888	0.376929	0.313564	0.0427902	-0.00349089	0.626812	0.389028	-0.228918	0.169582	0.632796	0.0356317	0.1392	-0.503397	-0.416963	0.127714	0.0631775	0.17303	-0.12676	-0.288974	0.154646	0.149038	0.345736	0.106515	0.139612	0.196059	-0.309021	0.169738	0.28737	-0.190256	0.205521
25	PC2	s12mpoa	0.00395219	0.839297	-0.245652	-0.222656	-0.363565	0.183568	-0.781172	0.431854	-0.338394	-0.20155	0.251121	-0.270209	-0.465356	0.109979	-0.241105	0.347401	-0.350124	0.129455	0.0275819	0.00719235	0.259657	0.105044	-0.303104	0.0947962	0.270534	0.0122529	-0.232866	-0.521408	-0.0932336	0.239129	-0.166404	0.342965	-0.605511	-0.138673	0.383221	-0.342227	0.396767	0.520542	0.141469	-0.00338649	0.304453	-0.450714	-0.0898173	-0.1216	-0.0814274	-0.365857	-0.423984
26	PC2	s13mpoa	0.0663782	0.0697769	-0.163251	-0.0948305	-0.227196	0.0674563	-0.0569845	-0.0470595	-0.139145	-0.0090631	0.100751	-0.10242	0.00336212	-0.122374	-0.0906763	-0.186485	-0.14942	0.138788	0.00398606	0.0731144	0.0390944	-0.00142239	-0.12351	-0.199414	0.121675	0.0205922	-0.147441	-0.0773406	0.236254	-0.228563	0.183196	0.199826	-0.165674	0.186392	0.181454	0.00393637	-0.287566	-0.340544	0.120998	-0.109185	-0.202909	-0.175528	-0.0876379	-0.0420987	-0.00162666	-0.0414404	0.053837
27	PC2	s14mpoa	0.146193	0.00982323	0.0629706	-0.0988067	0.130733	0.0313821	0.0541857	0.0209014	0.0771997	0.176041	0.0285726	-0.0213593	0.130318	0.125112	-0.0537809	-0.249986	0.0815161	0.077727	0.0571086	0.026628	-0.00581157	0.0622622	-0.115819	0.0692731	-0.146843	0.0604206	-0.166467	-0.0729699	0.128696	0.163966	0.346706	-0.101499	-0.0288849	0.145892	0.0612253	-0.0136296	-0.281454	-0.180994	-0.172723	0.158279	-0.0556635	-0.0376319	-0.165171	0.262241	0.0552259	-0.0498304	0.0321778
28	PC2	s15mpoa	0.164923	0.00493299	-0.218734	0.122931	0.409349	0.27393	-0.280864	-0.292278	-0.0628552	-0.152441	-0.444744	0.0283566	0.062242	0.309307	0.138861	0.230948	0.261663	-0.160729	-0.122042	-0.0381723	-0.199231	-0.0486529	-0.0454397	-0.00911619	0.415325	0.673085	-0.302291	0.615179	0.211671	-0.0140415	-0.135556	0.0297049	-0.160785	-0.153942	-0.0617745	0.309551	0.0718169	-0.0965429	-0.364609	0.0435094	-0.181759	-0.35271	-0.142064	-0.132105	0.0046416	-0.0673339	-0.193811
29	PC2	s16mpoa	-0.223889	-0.0845894	0.349533	0.171692	-0.43273	0.175167	0.0204276	-0.225182	-0.0851151	0.320817	-0.100702	0.0295474	0.0552443	0.093905	0.244786	-0.195148	0.109843	-0.29019	0.012852	-0.129543	-0.142219	0.00554978	-0.139309	-0.245302	-0.0419543	-0.0780165	0.0147007	-0.00518483	-0.464083	0.409546	0.0719956	0.00711235	0.249617	0.327332	-0.143059	-0.0587944	-0.116467	0.237455	-0.498976	-0.217022	-0.00876318	0.478612	0.01869	0.420873	-0.367566	0.241511	-0.351017
30	PC2	s17mpoa	0.125779	-0.103039	0.28303	0.0438496	0.281865	0.138981	0.0853005	0.073284	0.165236	0.251263	0.0452933	0.216926	0.215724	0.347272	0.0965536	0.0352561	0.378515	0.226712	0.143729	-0.0271534	-0.0454251	-0.0721146	0.120858	0.274794	-0.370698	-0.00922178	0.141389	0.139404	0.0745384	0.141271	0.0990201	0.153208	0.203608	-0.278739	0.275732	0.017709	0.295827	-0.0338758	0.210083	0.29436	-0.219933	0.148508	0.464778	-0.0273596	-0.0843885	-0.0755808	0.0600331
31	PC2	s18mpoa	-0.287529	-0.0376834	-0.190715	0.190587	-0.0216558	0.0347024	0.0446188	0.0849976	0.161208	0.0687466	-0.00813321	0.155675	0.160197	-0.247904	0.120543	0.263906	0.0101129	0.205054	-0.0307222	0.0725552	0.114595	-0.252	-0.0640061	0.0942405	-0.0815124	-0.148799	0.0237478	-0.0550395	-0.00835408	0.0585918	-0.269558	0.29204	0.274211	-0.200115	-0.0886016	-0.262035	-0.0715384	-0.0046203	0.19623	0.220619	0.116702	0.119031	0.230005	0.292455	-0.099769	0.108546	-0.0540472
32	PC2	s19mpoa	0.129394	0.0887008	-0.119236	-0.118237	0.0310085	-0.068988	-0.0183327	0.0894512	-0.150485	-0.0359893	0.176013	-0.20429	-0.171877	0.00574831	-0.0766455	0.0898371	0.0190999	-0.044069	-0.0372348	0.0444223	0.154943	0.172152	-0.104259	-0.0212824	0.292788	-0.0468674	-0.270354	0.0725676	-0.291048	-0.30728	0.0716193	0.00630656	0.030476	-0.390059	-0.409609	0.6334	0.306694	-0.255262	-0.0254801	-0.157427	-0.192408	-0.253606	0.0671468	-0.231291	0.18636	-0.091285	-0.0355681
33	PC2	s1mpoa	0.427135	-0.0519903	0.416733	-0.349555	0.104636	-0.0326371	0.172639	0.0692115	0.403425	0.28055	0.0254221	0.382091	-0.0362878	0.151094	0.317571	0.321331	0.14734	-0.0525863	0.155962	0.423384	-0.28537	0.266797	-0.248644	0.220723	-0.0277915	-0.174019	0.221247	0.298797	-0.333632	-0.0762611	0.0571716	0.13637	-0.198566	0.363196	0.0193272	-0.136382	0.03669	0.148313	0.368376	0.0417408	0.35419	0.250468	0.169615	0.183374	-0.0629439	0.357575	-0.0223626
34	PC2	s20mpoa	-0.463146	-0.120322	-0.163475	0.383741	-0.0178209	0.161363	0.0674238	-0.0162685	0.0056785	0.00384076	-0.189015	-0.0944571	0.0741455	-0.0677548	0.141931	-0.144112	-0.0725396	-0.306355	-0.359617	-0.186241	-0.114433	-0.557754	0.193894	-0.530867	0.0088189	0.019604	0.0615945	-0.288501	-0.0843902	-0.185336	-0.149284	0.0590301	-0.257671	-0.172204	-0.0172488	-0.0676989	0.130607	0.0439216	-0.170954	-0.259034	-0.0178298	-0.00909085	-0.058567	-0.288217	-0.103672	-0.144906	0.0777454
35	PC2	s21mpoa	-0.0288318	-0.120002	-0.399126	0.197614	0.0440266	0.202699	-0.132233	-0.165903	0.080436	-0.280758	-0.270721	-0.00136419	0.143524	-0.0637912	0.216752	0.0650798	0.00173195	-0.304865	-0.67306	-0.0281013	-0.303394	-0.259557	0.177541	0.257419	-0.00440664	-0.121668	0.0712637	0.0998917	0.466397	0.00713006	-0.0489298	-0.0573694	0.0771262	-0.126038	-0.253788	0.240336	0.257132	-0.218694	-0.167377	0.0792434	-0.0989192	-0.0426136	-0.0201045	-0.0567929	-0.403141	-0.166235	0.179047
36	PC2	s22mpoa	-0.204543	-0.137345	-0.0449466	0.638647	-0.0449253	0.0740809	0.105985	0.09559	0.212291	-0.0397217	-0.196509	0.0608997	-0.0358025	-0.205695	0.272119	0.210524	-0.158784	-0.309521	-0.262237	-0.561984	-0.133402	-0.316725	0.244238	-0.297563	0.0683321	-0.186666	0.342065	-0.112492	-0.0197952	-0.107525	-0.112452	0.390153	-0.200569	-0.310883	-0.070827	-0.0629366	0.317152	0.123843	0.0943228	0.0101446	0.00843061	-0.0212884	0.141493	0.339059	-0.380058	-0.0598268	0.0158516
37	PC2	s2mpoa	0.163162	0.0165912	-0.0232065	-0.055209	-0.0654512	0.0267473	0.0506466	0.0862602	-0.0590459	0.0700135	0.182401	0.131276	0.15203	-0.0430816	-0.0073787	-0.0728553	0.17313	0.291918	0.102309	-0.0561585	-0.064931	0.0178298	-0.0554471	0.0669999	-0.286688	0.51273	-0.0438948	0.00564036	0.0462587	-0.220268	-0.403695	-0.101724	0.062834	-0.0291107	0.270282	-0.0127932	-0.0220202	-0.00146443	0.176447	0.183097	0.216888	0.141177	0.406292	-0.0204957	0.0924512	0.020757	0.0730648
38	PC2	s3mpoa	0.215069	0.0874914	0.0985587	-0.162444	-0.0845032	-0.138574	-0.0111781	-0.165054	-0.308262	-0.00980017	0.268807	-0.204117	-0.0496851	-0.141308	-0.56284	-0.178564	0.236221	0.0888681	0.140213	-0.0454461	-0.0482348	0.0906762	-0.333566	-0.098547	-0.28985	-0.0708614	-0.182883	0.0492119	0.0641905	-0.177877	0.0970407	-0.367499	0.0362111	-0.0572336	0.196866	0.120944	-0.0518793	-0.00155831	-0.092462	-0.22333	-0.162145	0.0474547	-0.0379084	-0.0702016	0.0265627	0.316407	-0.191298
39	PC2	s4mpoa	-0.0885759	-0.00824003	-0.123488	-0.110367	0.252608	-0.0239359	0.0814577	0.0507353	0.401141	0.130709	-0.196881	0.16971	0.113262	-0.453872	0.0871081	0.0902599	0.0800199	0.0710141	-0.0549111	0.4882	0.694522	0.497492	0.06874	0.307569	-0.0594527	-0.182044	0.112088	-0.169171	-0.167853	-0.104773	0.167401	0.0304546	-0.0107693	0.331364	-0.104521	-0.0367225	-0.0973477	0.0756556	-0.065943	0.31614	0.312923	0.0357137	0.0974292	-0.00929328	0.113383	0.294648	-0.229323
40	PC2	s5mpoa	0.150763	0.00900024	0.0374885	-0.118188	0.207622	-0.0439992	0.0218741	-0.0111533	-0.0912365	0.0697838	-0.0111479	0.00107096	0.137506	0.122167	-0.0939795	-0.172133	0.183467	0.0857074	0.119609	0.0748479	-0.0234263	0.0255841	-0.0473859	0.0695066	0.100734	0.0495248	-0.134531	0.120031	0.191055	0.153692	0.133151	-0.141935	0.187079	0.210432	-0.0572122	0.0943755	-0.0400415	-0.138469	0.189313	0.162689	-0.321026	0.099634	-0.220214	0.146756	0.0845772	0.199161	0.215755
41	PC2	s6mpoa	-0.268657	-0.027054	-0.081692	-0.0266777	-0.00672272	0.0165591	0.0978835	0.131434	-0.00582459	-0.0876853	0.109186	0.160483	0.112261	-0.400432	0.0096276	-0.0457659	-0.164285	0.197147	0.0780653	0.00459209	0.279973	-0.0672526	0.263312	-0.0450891	-0.180915	-0.0522659	0.168814	-0.169907	0.0615482	0.121758	-0.118403	-0.519381	-0.0699752	-0.0589861	-0.296756	-0.243959	-0.158596	-0.129181	0.137893	0.0381298	0.228918	-0.0226288	-0.138194	0.176957	-0.00918601	0.0441117	0.00734249
42	PC2	s7mpoa	0.0987275	0.112532	0.172309	-0.144212	-0.282724	-0.228446	0.075811	-0.13192	-0.469575	-0.0515077	0.363086	-0.516555	-0.256532	0.0173647	-0.450716	-0.454204	-0.173111	-0.0995231	0.100212	-0.174655	0.0511825	0.062312	-0.16388	-0.0432049	-0.0564002	-0.0470228	-0.0943966	-0.142234	-0.327965	-0.0184319	-0.00970573	-0.200051	-0.0386315	-0.134416	0.159595	0.0697074	-0.367847	-0.396891	-0.0662376	-0.668026	-0.393097	-0.187462	0.284345	-0.214654	0.592861	0.0414558	-0.0100976
43	PC2	s8mpoa	-0.362653	-0.424755	0.163928	0.000351809	0.00962107	-0.805845	0.0846741	-0.49843	0.236731	-0.657122	0.00994153	-0.365924	-0.667077	0.392092	-0.0822949	0.311465	-0.373766	-0.34921	0.148121	-0.163482	0.0289779	0.118209	0.144928	-0.174382	0.417282	-0.298005	-0.0456335	0.13685	-0.0478158	0.241769	-0.0716229	-0.223966	0.0734135	0.0907935	-0.343931	-0.10775	-0.222226	0.118937	-0.075412	-0.0442783	0.128789	-0.284266	-0.0491987	-0.214327	-0.0325412	-0.541027	0.613695
44	PC2	s9mpoa	0.127646	-0.0224745	0.224334	-0.148702	0.121812	-0.0828531	0.128018	0.154697	-0.100341	0.207743	0.0318548	0.0796068	0.197289	0.0391697	-0.0884375	-0.239414	0.259932	0.164532	0.198148	0.0540881	-0.0812529	0.224649	-0.0178083	-0.0725563	-0.0929663	-0.0692958	0.00502809	0.0261023	0.0629387	0.175076	0.455026	-0.0206424	0.435011	0.171567	0.160128	-0.0573044	-0.198613	0.353542	-0.123322	-0.0476035	-0.174472	0.214124	-0.40375	-0.344067	0.0754104	-0.0133815	0.14451
45	PC3	s10mpoa	0.195619	-0.26521	-0.0798541	-0.267361	0.0278642	-0.0359541	-0.159519	0.182881	0.109671	-0.140783	0.0585473	0.150075	0.0566933	0.257574	-0.448985	0.110428	-0.117766	-0.266271	0.00750017	-0.0982954	0.0226826	-0.0484966	-0.165203	-0.0988682	0.171686	-0.0595068	0.17972	0.156105	0.509068	-0.0290811	-0.530172	0.149906	-0.186362	0.0646908	-0.134653	-0.172602	0.0706069	-0.0743114	0.0618615	-0.0907857	-0.0144603	-0.242305	-0.251565	-0.00480885	0.0619074	-0.162988	0.082312
46	PC3	s11mpoa	-0.170815	0.41164	0.393043	-0.011062	-0.427337	-0.0369087	0.380738	-0.160711	0.373163	-0.157964	0.156452	-0.517243	0.243032	0.207459	0.173289	0.143021	-0.22724	0.356987	0.0429401	0.397905	0.29687	0.26912	0.0493769	-0.103544	-0.565129	0.506106	-0.0897978	-0.123906	-0.166405	0.0688542	-0.149417	-0.173644	0.432204	0.269639	0.184172	0.434489	0.130173	0.0917865	0.212541	-0.0670216	0.422189	-0.0591796	0.0193727	-0.175873	-0.132777	0.10843	-0.101535
47	PC3	s12mpoa	-0.218686	-0.283393	0.159936	-0.0588722	-0.217261	-0.159747	0.191839	0.413254	0.416056	-0.053494	-0.492424	0.185147	0.276595	-0.315925	-0.0798232	-0.526937	-0.120714	-0.354765	0.0239959	0.419572	-0.508932	-0.0548616	-0.416404	-0.317053	0.0525815	-0.00823726	-0.399672	0.26904	0.133196	0.635127	-0.0126707	0.145247	-0.141003	0.114617	-0.0247993	-0.0296696	-0.197018	-0.0246784	-0.351277	0.0692046	0.310468	0.293726	0.0467565	-0.113974	-0.0709325	-0.393834	0.71922
48	PC3	s13mpoa	-0.0455269	0.0237046	0.141549	-0.00450406	0.0849912	0.0795387	0.0772378	-0.207577	-0.134078	-0.0715829	-0.133466	-0.0213547	-0.101133	-0.349927	0.0147797	-0.171189	-0.0614449	-0.121128	0.082566	0.131438	-0.213471	0.0182486	0.184438	-0.160781	0.25416	-0.181788	0.0507764	0.147462	0.0338528	0.0441242	-0.304793	-0.00197907	0.192914	0.113535	0.0222454	0.100948	0.14314	-0.0842227	-0.00772006	0.0363171	-0.110766	-0.03942	-0.159821	0.0586629	-0.065144	-0.210646	-0.222048
49	PC3	s14mpoa	-0.0229067	0.144417	0.0701747	-0.0215187	-0.0592981	0.177123	0.0985163	-0.164095	-0.0883668	-0.127235	-0.0168852	-0.0238159	-0.137179	-0.144415	0.105007	-0.0894607	-0.120158	-0.0324669	0.129546	-0.0546834	0.0329662	0.00874067	0.132133	0.168096	-0.00753832	0.0312104	0.0104819	0.0789206	0.0564696	-0.145756	-0.0118372	0.0746401	0.0967393	0.0955743	0.0707588	0.188415	0.194315	-0.0122385	0.164289	0.025057	-0.121397	0.225622	0.114002	-0.0246978	0.0182044	-0.0824506	-0.121197
50	PC3	s15mpoa	0.262403	-0.234196	-0.0475843	-0.121319	0.332861	0.327545	-0.0269491	0.418373	0.0926207	-0.276051	-0.12065	0.192903	0.173348	0.177791	-0.379934	-0.207312	-0.0979451	-0.62306	0.0132992	-0.524632	0.0541352	0.075371	-0.00858311	0.0986972	-0.146355	-0.309043	0.129968	0.379343	0.374999	0.0472613	0.233417	-0.0283015	-0.303621	-0.110084	-0.261915	-0.119871	-0.204788	-0.172263	0.351156	-0.0434114	-0.0019208	0.178055	-0.202931	-0.108437	-0.05733	0.162949	-0.0876412
51	PC3	s16mpoa	0.0265844	-0.216273	-0.393343	0.158331	0.0589506	-0.232411	-0.477963	0.159833	-0.213304	-0.102313	-0.0578016	0.203728	-0.214749	0.209658	-0.482261	0.0784242	0.0586197	0.0937927	-0.276722	0.0128132	-0.0489331	-0.623533	0.193684	-0.0530512	0.43447	-0.185377	0.255306	-0.140126	0.192007	0.141614	0.0572865	-0.030648	0.022122	0.0685323	0.134358	-0.220244	-0.0884343	0.0229821	-0.121984	-0.154672	-0.0997939	0.33312	0.286845	-0.0542432	0.287411	-0.169123	-0.103519
52	PC3	s17mpoa	0.0817984	0.127799	0.21055	0.0373758	-0.202401	0.147574	0.156553	0.171406	0.250283	0.179436	0.141007	-0.126446	0.152017	-0.259768	-0.00573542	0.0942914	-0.0241197	0.0792479	0.392006	-0.0316806	0.2966	0.132931	0.102537	0.0340965	-0.0848872	0.224575	0.134583	-0.0148787	-0.130767	-0.110571	0.0936706	0.0853749	-0.307498	0.0418411	0.0406222	0.0806498	-0.0615042	-0.350943	-0.0697354	0.317829	0.122451	-0.118795	0.0331766	0.243001	0.100122	0.197921	0.00956433
53	PC3	s18mpoa	-0.0868547	-0.0591598	0.181577	0.352143	-0.226666	-0.171387	-0.0915299	0.00473995	0.0937713	0.194026	0.0498309	0.0029191	0.150383	0.0259402	0.0826761	0.131661	0.164769	0.0342783	-0.018876	-0.0332753	0.0168018	-0.175877	0.456529	-0.267942	-0.0617964	-0.17732	0.0777544	-0.118492	-0.225911	-0.0100083	0.0882312	0.162367	-0.163021	0.160985	-0.277573	-0.000661871	-0.0751401	0.170917	0.0156872	-0.18118	-0.0500409	-0.191318	-0.0220475	-0.0323691	0.482227	-0.151616	-0.0369572
54	PC3	s19mpoa	-0.039822	0.142692	0.00738696	-0.0229902	0.149566	0.167577	0.41302	0.105254	0.00716087	0.323034	0.114164	-0.0905407	-0.151817	-0.0636481	0.0721064	-0.0764135	-0.128235	-0.0870912	0.00854027	-0.212595	-0.0321863	0.0051432	-0.0630517	0.124627	-0.132775	0.20441	-0.126503	0.435102	0.367853	0.232434	0.10545	0.1322	0.434461	0.0520617	-0.207745	0.406492	0.0982087	0.0846449	-0.109792	0.414624	0.316993	0.0628321	0.0334344	0.12734	0.0988496	0.111864	-0.213399
55	PC3	s1mpoa	-0.0457579	0.153952	-0.173817	-0.287	-0.114917	-0.429718	-0.0801025	0.30759	-0.233282	0.23943	0.345096	0.497701	0.29197	0.175461	0.46799	0.0769134	-0.21533	0.199477	-0.690704	-0.180153	-0.125506	-0.348679	-0.0904701	0.0513072	0.0629021	-0.260437	-0.410849	-0.36593	-0.117833	-0.0683832	0.0626222	0.0587253	0.014628	-0.263769	0.0272484	0.0360049	0.176589	0.424431	0.483101	-0.571733	-0.112396	0.148051	0.31978	-0.400303	-0.308483	-0.0457172	-0.0118841
56	PC3	s20mpoa	0.130916	-0.196447	-0.329629	0.173475	0.489258	-0.0358432	-0.191791	-0.156263	-0.198425	-0.198085	-0.169961	-0.136259	-0.135194	0.200974	-0.0381617	0.392686	0.453297	0.215368	-0.107783	-0.0335646	-0.0263878	0.312305	-0.208773	0.476462	-0.14144	0.0976952	0.254433	-0.00445886	-0.225703	0.133164	0.323976	-0.496364	0.00348129	0.0746117	-0.0848665	-0.128192	-0.168279	-0.0524786	0.194743	0.146177	0.0277214	-0.0974099	-0.215459	-0.310608	-0.0422863	0.34252	0.141854
57	PC3	s21mpoa	0.203376	-0.304848	-0.275724	-0.0619033	-0.158675	0.000972999	-0.16737	0.109677	0.034557	-0.177871	-0.183526	-0.101642	0.106492	0.0077877	-0.0673636	0.352559	0.635771	0.120881	0.239613	-0.195315	0.466439	-0.0786527	0.102471	0.197629	-0.159187	0.112456	0.539472	-0.0123185	-0.150197	0.00682338	-0.247441	-0.238241	-0.31418	-0.257583	-0.306088	-0.282066	0.123946	-0.255558	-0.229478	0.392789	-0.104247	-0.406806	-0.313664	0.317201	-0.356899	0.00535744	0.284057
58	PC3	s22mpoa	0.676137	-0.155029	-0.324907	-0.331111	0.139288	-0.445236	-0.214814	0.13095	-0.13403	0.293255	-0.0393618	0.0307121	0.214497	0.113849	0.071337	0.278471	0.0816032	0.234921	-0.24186	0.141148	-0.375019	0.0421972	-0.406772	-0.411625	-0.218288	-0.0242273	-0.0224719	-0.122566	0.139854	-0.14034	0.0585619	-0.360347	-0.0044923	-0.161491	-0.287646	-0.00046787	-0.219293	0.303722	-0.0451653	-0.168507	0.0716689	0.0180806	-0.187039	-0.0231777	-0.233057	-0.0535693	0.0649591
59	PC3	s2mpoa	0.0526236	0.126331	0.283645	-0.12608	-0.132899	0.247341	0.143946	-0.102572	0.270554	0.271647	0.0519224	-0.0655895	-0.00273137	-0.0171114	0.167365	-0.214668	-0.0391972	-0.00715275	0.123855	-0.0231459	-0.0617944	-0.0803606	0.0312148	0.00637918	0.0943249	-0.0491632	-0.0274345	-0.089202	-0.154524	-0.151651	0.155292	-0.186402	-0.0810228	0.0653166	-0.0154322	0.166378	0.165241	-0.157649	-0.221981	0.141956	0.348956	-0.191876	0.0405007	0.333585	0.356825	-0.129907	0.0321146
60	PC3	s3mpoa	-0.0108013	0.224633	0.0543298	-0.114752	-0.0203246	0.283473	0.0798719	-0.12386	-0.0611867	-0.100115	0.0848351	0.323906	-0.247577	-0.155816	-0.176265	-0.356637	-0.145628	-0.183937	-0.0316154	-0.243827	0.0400033	0.055343	0.0589117	-0.112903	0.443988	0.0229292	-0.114059	-0.25859	0.04231	-0.142164	0.0681561	0.0830791	0.108195	-0.365694	0.112063	-0.177754	0.16476	0.109099	-0.0969684	-0.240127	-0.150946	0.121091	0.246825	0.278301	0.002174	-0.377222	-0.230738
61	PC3	s4mpoa	-0.418994	0.0223584	0.0430411	0.653634	-0.0853375	-0.271698	-0.141814	-0.0442918	0.080066	0.152873	0.448644	0.165083	0.107015	0.203658	0.189366	0.060902	0.0172168	0.0717149	-0.164323	-0.00516616	0.243334	0.409721	0.293703	0.349339	-0.0423754	0.109597	-0.221684	0.132124	-0.186038	0.108265	0.212486	0.540831	-0.0200383	-0.196261	-0.0296833	0.0651219	0.164901	0.155677	-0.151035	-0.0994936	-0.255498	0.165215	0.203006	-0.241844	0.0673044	0.304373	-0.275982
62	PC3	s5mpoa	-0.0209778	0.0929066	0.11149	-0.038075	0.0509713	0.179376	0.0769659	-0.0800994	0.0450692	-0.0762857	0.0740621	-0.0187364	-0.208046	0.108338	0.0268671	-0.0841543	-0.081449	-0.118373	0.160525	-0.13362	-0.0102698	0.0206305	-0.127454	0.00899494	0.117388	0.251464	-0.0530823	0.127786	-0.0273094	-0.395585	0.00580387	0.0143777	0.0812973	-0.0147734	-0.0477316	0.0176184	0.194743	-0.26667	-0.14741	0.0255689	0.00367716	-0.258754	-0.0947394	0.00840948	0.0769333	0.279018	0.231353
63	PC3	s6mpoa	-0.261074	0.0336572	0.197221	0.245778	-0.129895	-0.0192121	0.0242374	-0.260833	0.0937154	-0.111618	0.0118404	-0.191812	0.0140912	-0.304476	0.0445436	0.0852924	0.320984	0.125667	0.0743355	0.257128	0.174462	0.0455263	0.145295	-0.314661	0.0176996	0.119329	0.0329736	-0.071803	-0.279776	0.183778	-0.130032	-0.107459	-0.223772	0.525686	0.037065	0.12059	0.046756	0.154432	-0.0720288	-0.129633	-0.0762908	-0.280428	0.300829	0.21827	0.0234775	0.0965263	-0.130225
64	PC3	s7mpoa	-0.0612677	0.25508	-0.167356	-0.105857	-0.0518589	0.163813	0.0319094	-0.393614	-0.443007	0.290013	-0.0165653	0.00942162	-0.621037	-0.345522	0.00507323	-0.107368	-0.168918	0.102846	-0.0671541	0.0254163	-0.177806	-0.20863	-0.0658355	0.013856	-0.14564	-0.335361	-0.26077	-0.253104	-0.192242	-0.0756326	-0.262103	-0.0763632	0.36049	-0.290421	0.25904	-0.148235	-0.604424	0.209219	-0.0120673	0.0204598	-0.0785245	-0.00524079	-0.0755258	0.117112	-0.273586	-0.142914	-0.127079
65	PC3	s8mpoa	-0.149515	-0.334292	-0.214313	-0.0578394	0.424632	-0.0958705	-0.348554	-0.103092	-0.347436	0.129024	-0.477835	-0.307862	0.125935	-0.0777373	0.147625	-0.0396723	-0.134521	0.0788679	0.065788	0.154993	-0.0935723	0.0721693	-0.328246	0.195711	0.0683656	-0.32143	0.111807	-0.353243	-0.112458	0.0897242	-0.198088	-0.0278777	0.0501572	-0.253965	0.670985	-0.51907	-0.343994	0.18626	-0.238717	0.0684114	-0.554591	-0.0724107	-0.428995	0.187564	-0.280406	-0.0629904	0.116674
66	PC3	s9mpoa	-0.0764582	0.289676	0.152584	0.0095075	0.0684879	0.159651	0.225573	-0.206949	-0.0135714	-0.479341	0.172074	-0.160295	-0.0926031	0.345854	0.110505	0.0691627	-0.0495961	0.0801944	0.234525	0.229539	0.0295829	0.151645	0.130498	0.115232	-0.012155	0.232116	-0.0509528	0.202736	0.119554	-0.421997	0.381603	0.280878	-0.0516794	0.266951	0.119575	0.182128	0.289494	-0.462157	0.391981	0.0881693	0.106748	0.418152	0.30726	-0.399112	0.245465	0.374019	-0.0199043
67	PC4	s10mpoa	-0.11204	-0.168894	0.18833	-0.111805	0.0138968	0.136664	0.241377	0.0817815	-0.0303807	0.0560896	-0.232205	0.15191	-0.078257	-0.0260159	0.4688	0.0305308	0.116377	-0.165209	-0.119306	-0.266968	0.0873935	-0.210415	-0.0876691	0.0203294	-0.164978	-0.0158622	-0.0235562	0.0156364	0.161069	-0.063681	0.104185	-0.366113	-0.316966	-0.0590671	-0.143096	0.25938	0.052723	0.000112442	0.0810991	0.00897227	0.151825	0.00841719	-0.207967	0.0132716	-0.0395065	-0.270145	-0.209542
68	PC4	s11mpoa	-0.16461	0.328516	-0.294711	0.528485	0.191681	-0.206375	-0.259736	-0.0601122	-0.149393	0.0685672	0.342226	-0.160383	0.25022	0.130479	-0.0606822	0.141131	0.163899	0.285592	0.242225	-0.410736	-0.206737	0.369351	-0.11707	0.320759	0.267032	0.149796	0.204342	0.0902136	0.177933	0.318586	0.229576	-0.123745	-0.264602	0.244573	0.368354	-0.110538	-0.200351	0.212492	0.117987	-0.335531	-0.0167004	-0.20931	-0.0981016	0.26482	0.107198	-0.0593265	-0.440468
69	PC4	s12mpoa	-0.439232	0.219057	0.13118	0.27067	-0.103759	-0.146158	-0.377103	-0.190732	-0.36142	0.0759118	-0.353181	0.180164	-0.194654	-0.0699845	0.247141	-0.0087916	0.129374	0.247662	-0.0204529	-0.00723255	-0.174321	0.127116	0.435194	0.00909119	0.0160068	0.256932	-0.374765	0.235151	-0.193581	0.113534	-0.284013	-0.0926547	0.114068	-0.239169	0.113251	0.264454	0.210705	-0.221646	0.0492606	-0.47179	-0.156269	-0.241749	-0.096051	0.390637	-0.243326	0.191335	0.0837145
70	PC4	s13mpoa	-0.0622617	-0.253376	0.0424717	0.0434196	0.125707	0.0430361	0.116936	0.0164313	0.1323	-0.0859627	-0.147647	0.226462	-0.0750855	0.240302	0.0239236	0.0101009	0.0448634	0.0178146	-0.0969404	-0.043156	-0.106998	0.108068	-0.0660171	0.090559	0.378585	-0.0428794	0.146706	-0.0013958	0.0984545	-0.200238	-0.114738	0.269337	-0.0349867	-0.112815	-0.0945963	0.0649819	0.163289	-0.269966	-0.191699	0.119639	-0.134303	-0.0510238	0.173955	-0.030421	0.0862854	-0.449679	-0.0801958
71	PC4	s14mpoa	0.0660816	-0.132178	0.0673124	-0.00532669	0.149395	0.06952	0.241696	0.0283159	0.417334	-0.0581153	0.0777436	0.199551	-0.0428299	-0.0104329	-0.0939633	0.104324	-0.0261756	-0.0752572	-0.167635	-0.00160511	0.0366262	0.0304921	0.120648	0.224993	0.00796341	-0.055077	0.248684	-0.0720391	0.234742	0.000139289	-0.0620933	0.118462	-0.2026	0.00800761	0.00471651	0.138605	0.290357	-0.195261	-0.192286	0.410681	-0.0360163	0.225293	-0.0205203	0.101674	0.219671	-0.367748	-0.0912039
72	PC4	s15mpoa	0.259611	-0.0632735	0.715168	-0.134705	-0.207811	0.563742	0.290346	0.089415	-0.0602273	-0.428935	-0.0110437	0.10638	0.214279	0.0930631	0.145859	0.181371	0.235204	0.0588182	-0.655638	-0.441957	-0.253688	-0.405915	0.0933947	-0.167264	0.134799	-0.178187	0.205782	-0.0333911	-0.0984746	-0.319445	0.0639988	-0.097137	-0.172634	-0.0969814	-0.10057	0.322603	0.277754	-0.111431	0.0498708	-0.256812	0.332341	-0.132045	-0.262154	-0.377638	-0.00567992	0.19533	-0.0791931
73	PC4	s16mpoa	0.0742066	0.0383595	0.153591	-0.404371	-0.113145	0.0902044	0.168853	-0.197847	-0.151568	0.330545	-0.3483	-0.206711	-0.224276	0.109564	-0.637412	-0.259173	0.113622	-0.353855	-0.307597	0.0571181	0.244954	-0.000300406	-0.314585	-0.260348	0.120903	-0.0026135	-0.115994	-0.0933965	0.316116	-0.124061	0.329543	-0.175697	0.356386	0.188495	0.187775	-0.15595	0.0605223	-0.217193	0.497969	0.074862	-0.37433	-0.0918868	0.0152086	-0.270067	0.142041	0.143992	0.0948526
74	PC4	s17mpoa	0.252399	0.255953	0.0360723	-0.0175051	0.029275	-0.0721209	0.142711	0.0537503	0.167468	-0.473033	0.203617	0.011983	0.28587	0.347538	-0.107688	0.155724	0.32337	0.0985265	-0.0318382	0.242718	0.288483	-0.13996	0.0126929	0.046433	-0.072061	-0.0984793	0.432463	0.0148251	0.10881	0.0890339	0.0931236	0.0431803	0.226785	-0.195046	0.279084	0.243865	-0.0706548	0.216499	0.228682	-0.318281	0.219466	0.273916	-0.0625109	-0.257194	0.262366	0.118504	0.168839
75	PC4	s18mpoa	0.208203	0.0902167	-0.0787653	-0.135847	0.0372601	-0.135433	-0.128144	-0.223023	0.0680106	-0.0772059	-0.159747	0.0578327	-0.303579	-0.0907328	0.122402	-0.393367	-0.3168	-0.127301	0.0249374	0.0602196	-0.244828	-0.246672	-0.137506	0.0440696	0.215568	0.173374	-0.160638	-0.157791	-0.15624	-0.0686512	0.33146	0.174637	-0.0949075	-0.40899	0.196788	0.311581	0.335522	0.12405	-0.0164932	0.119717	-0.222033	0.0821847	0.0262064	-0.254337	-0.107447	-0.203559	-0.0199985
76	PC4	s19mpoa	0.0361377	-0.234603	-0.0721971	0.0484425	-0.0980583	0.099078	-0.0580868	0.755195	0.149473	0.0451311	0.12361	0.245437	0.136385	0.0895627	-0.0834621	0.103814	-0.0771005	0.160581	0.196278	-0.102368	0.250601	-0.0371213	0.255671	-0.0548567	-0.10207	-0.244476	-0.051992	0.333946	-0.432132	-0.462925	0.00327766	0.270547	0.126209	0.231333	-0.457899	-0.146455	0.0923183	-0.0936569	-0.26719	0.00120089	0.136596	0.448363	-0.025734	0.0124351	0.192505	0.0400512	0.175434
77	PC4	s1mpoa	-0.185453	0.467563	-0.00724226	-0.377681	-0.17678	0.403209	-0.186971	-0.336774	-0.516427	0.326112	-0.00532867	-0.463611	-0.29464	0.105331	0.0435044	-0.343871	-0.301248	-0.133929	0.192087	0.412007	-0.0376986	0.0267779	-0.32873	-0.11329	-0.000910977	-0.0128826	-0.0259189	0.0239203	0.0264451	-0.10983	0.297837	0.154293	-0.503718	-0.362127	0.0831083	0.128573	0.2091	0.261253	0.274011	0.062419	-0.074649	-0.278084	0.157931	-0.106099	0.217697	0.3007	0.0536551
78	PC4	s20mpoa	0.140201	-0.0489461	-0.238093	-0.156917	0.560853	-0.258169	-0.233111	0.0743059	-0.153023	0.036219	0.0815497	-0.0182241	0.224323	0.0384429	-0.14592	-0.0843656	0.0772542	-0.0553293	-0.0299978	0.106826	-0.171757	-0.165296	-0.0990369	0.442018	-0.145665	0.211144	-0.202571	-0.117186	-0.446199	0.385815	-0.194827	0.279611	0.456107	0.439839	-0.23288	-0.241924	-0.250469	-0.085222	-0.107343	0.0211657	0.0315683	0.36072	0.292231	0.21406	-0.523342	0.126249	0.21127
79	PC4	s21mpoa	0.225732	-0.0473135	-0.349985	-0.184477	0.0572698	-0.357338	0.00396614	0.236782	0.284651	-0.0420664	0.0806391	0.114114	0.334983	-0.305072	0.0921026	0.433511	0.307074	-0.0699353	0.317351	-0.0543971	-0.122273	-0.0819598	0.0749479	0.205781	-0.581651	-0.105884	-0.323212	0.161681	-0.286148	0.0226923	0.171892	-0.433603	0.0164764	0.0855926	0.104892	0.15182	-0.162835	0.245997	0.25015	0.196747	0.292163	0.0519792	0.0132678	-0.172766	-0.345569	-0.165013	-0.0988012
80	PC4	s22mpoa	-0.195238	0.338119	-0.104151	0.324183	0.230877	0.173303	-0.397301	-0.00736277	-0.240738	0.0167909	0.0365344	-0.164857	0.170582	-0.0697409	0.187036	-0.0373218	-0.306398	0.0292356	-0.000609804	-0.0218004	0.0458133	0.392249	-0.0203464	0.0427486	-0.309375	0.309532	-0.211006	-0.207318	-0.271799	0.058038	-0.00390511	-0.1029	0.0630788	-0.120573	0.169311	-0.121839	-0.0680576	-0.446925	0.218327	0.0174198	0.0357083	-0.0860354	-0.183322	0.207883	0.322911	-0.0821372	-0.117469
81	PC4	s2mpoa	-0.0174442	-0.0683881	-0.0540683	0.0257416	-0.175883	-0.127638	0.16462	0.0692932	-0.026211	-0.16514	-0.031504	0.171131	0.0891874	-0.176729	0.04227	-0.0316987	0.105855	-0.0388554	0.150974	-0.215829	0.257301	0.0941314	0.102321	-0.266899	-0.16994	0.260914	0.148322	0.230266	0.0400008	0.00799124	-0.299216	-0.0498155	-0.0312866	0.277452	-0.00982246	-0.1943	0.285281	0.328136	0.00277473	0.0316875	0.0710913	-0.434214	-0.008118	0.283375	-0.134756	-0.0647088	0.0334603
82	PC4	s3mpoa	-0.0202732	-0.254308	0.199985	-0.0475973	-0.0222754	0.0878521	0.144087	-0.0429812	-0.0562474	-0.261016	-0.326367	0.0266193	-0.108974	-0.340466	0.11181	-0.0718925	-0.0500998	-0.171625	-0.15347	0.14468	0.18565	-0.170064	0.0204916	-0.107309	-0.201061	-0.600072	-0.0209647	0.282158	0.333237	0.000363999	-0.235844	0.407414	-0.0498281	0.0123921	-0.345061	-0.274384	-0.241651	0.327504	0.0387437	-0.179619	0.484888	-0.105578	-0.176634	-0.0984134	0.0419406	0.244634	0.375713
83	PC4	s4mpoa	0.483265	0.172991	-0.151602	0.0420705	-0.296885	-0.0621081	-0.25789	-0.0481955	0.155948	0.212169	-0.0463054	0.038111	-0.46637	-0.0717819	0.184483	-0.357404	-0.433476	-0.236846	0.257036	-0.193707	0.136831	-0.168541	0.393347	-0.172764	0.117407	-0.0151515	-0.108352	-0.43575	-0.0194847	-0.0197075	0.259587	-0.20999	0.0453388	-0.0859979	0.00973824	-0.0918668	-0.399039	0.218578	-0.0984249	0.172359	0.0888893	0.106967	-0.0946661	0.076766	0.198598	-0.185294	-0.307768
84	PC4	s5mpoa	0.0579367	-0.1408	0.12368	-0.0263869	-0.00300888	0.0896717	0.291097	0.10612	0.12079	0.174199	0.102879	0.160548	-0.0093163	-0.313481	0.0167069	-0.023983	0.103327	-0.0473387	-0.134922	0.3741	0.14619	-0.0405918	0.0166196	0.0264197	0.130264	-0.336652	0.265335	-0.0964873	0.113042	-0.165227	-0.0670236	-0.198113	-0.00265986	0.00283869	-0.137069	0.227715	-0.205983	-0.143708	-0.0972954	-0.104803	-0.200034	0.0989361	-0.0278663	0.275227	0.0131536	0.249583	-0.322262
85	PC4	s6mpoa	-0.0822587	0.0060087	-0.164235	0.287668	0.225616	-0.289119	-0.153404	-0.143804	-0.0796299	-0.122538	-0.0372107	0.0928276	-0.206352	0.346577	0.0139892	-0.0999725	-0.321848	-0.00541993	0.117561	-0.0217486	-0.24024	0.311288	0.349406	0.204815	0.163858	0.248512	-0.131916	-0.25181	0.0596769	0.427835	-0.147488	-0.162038	0.00568882	-0.249213	0.214784	-0.185556	0.109433	0.09897	0.0808445	-0.0854342	-0.0481788	-0.0114477	-0.435099	-0.0653831	-0.301399	-0.030904	-0.120134
86	PC4	s7mpoa	-0.156646	-0.358986	-0.0478019	-0.109426	-0.152291	0.0625172	0.0027606	-0.012927	-0.0412089	-0.13435	-0.0966119	-0.194401	0.0377717	-0.0561844	-0.109148	-0.0466571	-0.0300019	-0.147433	-0.0536776	0.132079	0.341268	-0.0340176	-0.233498	-0.221338	0.269805	-0.0197942	-0.172189	0.476088	0.130992	-0.132278	-0.438295	0.134615	0.105589	0.12952	-0.353618	-0.425364	-0.220028	-0.162891	-0.427356	-0.0107543	-0.372985	-0.114517	0.385626	-0.0570117	-0.161896	0.226654	0.380631
87	PC4	s8mpoa	-0.40557	-0.114889	-0.0731718	0.153607	-0.462532	0.0351325	0.0600131	-0.256787	0.0749737	0.319437	0.529007	-0.592006	0.171253	-0.35731	-0.304977	0.43704	0.228255	0.710823	0.162028	0.065427	-0.461741	0.403811	-0.25967	-0.495371	-0.0884011	-0.0203289	-0.0684498	-0.212876	0.0456057	-0.0722665	0.0807677	0.0866703	0.230523	0.104825	-0.0513824	-0.134711	-0.035268	0.00694156	-0.272331	0.388454	-0.000492471	-0.14918	0.0840487	0.146657	0.103862	0.219853	0.306794
88	PC4	s9mpoa	0.0372529	-0.0308307	-0.0217683	-0.0122444	0.190598	-0.199471	0.183286	0.00915478	0.295525	0.187191	0.217645	0.0171234	0.0894799	0.387071	-0.156776	0.16095	-0.0853271	0.0192833	0.111606	0.18633	-0.000830172	-0.162431	-0.210603	0.181423	0.0139219	0.138136	0.339891	-0.184445	0.0579343	0.314281	-0.117802	0.0730379	-0.0720624	0.20511	0.194192	-0.0306896	-0.232668	-0.0926337	-0.219301	0.1377	-0.208547	0.248294	0.550268	-0.297477	-0.0453057	-0.17837	0.00267375
89	PC5	s10mpoa	-0.0804369	0.0295522	0.0951682	0.0883992	0.0334587	-0.150312	0.0416068	0.00776188	-0.258231	0.0238122	-0.0280035	-0.024149	-0.057026	0.146035	-0.146393	0.339093	-0.256009	-0.0319484	-0.0298884	-0.258494	0.338199	0.29901	-0.0771955	0.169899	0.292743	0.258312	-0.185931	0.0069831	-0.13604	-0.340725	-0.220409	-0.015627	-0.320264	-0.0559003	-0.0822793	-0.160557	-0.321052	0.117058	0.130063	0.0134915	0.0828886	-0.181315	-0.0896295	-0.204579	0.149128	0.246359	0.126779
90	PC5	s11mpoa	0.628056	0.054948	-0.175112	0.500382	-0.0441782	0.0943091	0.148499	0.0683734	0.307539	0.01251	-0.0225182	0.02495	-0.165116	0.123589	0.202764	-0.210667	0.139624	0.0682366	-0.16241	-0.152174	0.0554575	-0.0420289	-0.456167	-0.310481	0.0571477	0.28408	-0.354157	0.102534	-0.133612	-0.0213022	0.301999	0.221809	-0.066285	0.0817224	0.430435	0.276069	0.259285	-0.158366	0.183109	0.291091	-0.0854442	-0.134985	-0.122767	-0.0860619	0.0270547	0.209344	0.0579238
91	PC5	s12mpoa	-0.0647583	-0.0495838	-0.192538	-0.507929	0.126506	-0.10147	-0.207312	-0.374563	-0.140725	-0.105287	-0.0933073	0.495719	-0.376342	0.0353401	-0.363817	-0.105727	-0.147765	0.0218691	-0.0812306	0.21973	-0.139149	-0.113551	-0.228194	-0.00103726	-0.0410431	0.187597	-0.258223	0.148637	-0.193618	0.116201	0.259061	0.215102	-0.114478	0.0181316	0.0400188	-0.675158	-0.227647	-0.412556	-0.159873	-0.269558	-0.155566	-0.0826584	-0.0248981	0.154009	-0.404645	-0.459693	-0.0736706
92	PC5	s13mpoa	-0.0266617	-0.0697362	0.0123305	-0.0702014	0.135581	0.122263	-0.0669273	0.202751	-0.106011	-0.14555	-0.347234	-0.141982	-0.309971	-0.18027	-0.109367	-0.0279851	-0.301575	-0.126478	-0.069302	-0.0750418	-0.0588183	-0.102081	-0.115157	-0.00691489	0.155564	-0.101085	-0.259179	-0.0535443	-0.171276	-0.117384	-0.154575	-0.0630996	0.183835	0.146989	0.0572516	0.05228	-0.0136517	0.190652	-0.111316	-0.152016	-0.000651256	0.00208168	-0.273809	0.0979551	0.0708678	-0.260829	-0.0565103
93	PC5	s14mpoa	0.0453262	0.0685044	0.0754389	0.00780971	-0.161585	0.217663	-0.0908336	0.230593	-0.102896	-0.119554	-0.208969	-0.120569	-0.0729145	0.154	0.219845	0.0955446	-0.0856456	-0.192639	-0.0303448	-0.0258182	-0.0329043	0.105109	-0.0342091	0.164789	0.242325	-0.205436	-0.148765	-0.0402402	-0.08409	0.115198	0.0478618	0.0417484	0.188619	-0.00986184	0.014075	0.141385	-0.128522	0.258424	-0.190837	0.220711	-0.0464133	-0.199112	-0.392015	0.328081	0.239778	0.278216	-0.00442946
94	PC5	s15mpoa	0.0933506	0.502358	-0.154138	0.125459	0.261865	-0.279779	0.391973	0.258967	0.00998884	-0.0538481	0.349972	0.316495	0.116168	0.00538054	0.292031	0.425667	0.196185	0.265041	-0.160734	0.181245	0.326277	-0.0335367	-0.0780462	-0.158886	-0.013398	0.144831	0.358495	0.0351843	0.422623	-0.123549	-0.372923	-0.281258	0.292869	-0.139719	-0.332667	0.099169	0.369864	0.139058	0.469873	-0.00710723	0.216321	-0.270393	0.25886	-0.124371	-0.144287	-0.27217	0.303349
95	PC5	s16mpoa	-0.520343	-0.124932	0.329595	-0.202022	-0.106639	-0.137144	-0.191762	-0.192567	-0.121843	0.393377	0.132787	-0.134851	0.308267	-0.107457	-0.126221	0.211218	0.194021	0.219711	0.431993	-0.196628	0.212794	-0.542455	0.0949317	-0.237511	0.267675	0.154515	0.00293659	-0.0297765	0.373971	0.216926	0.158191	-0.339297	-0.0518494	0.0583168	-0.106578	-0.0900484	-0.0229406	-0.0726353	-0.222532	-0.156799	0.158426	0.0206261	-0.0187764	0.0377731	-0.253423	0.00162957	-0.0256781
96	PC5	s17mpoa	0.176548	0.464789	-0.0717598	0.202422	-0.0189447	0.222023	0.25854	0.0674854	0.412301	0.141658	0.0791527	0.194411	0.218378	0.0624611	0.362177	-0.00954097	-0.288161	0.0749717	-0.221487	0.105073	-0.407565	0.0460808	0.165105	0.10945	0.243792	-0.0113383	0.171123	0.309791	0.138748	0.492807	-0.347782	0.0747713	-0.258005	0.0013046	0.311194	0.31382	0.395018	-0.213808	0.0456697	-0.0819348	-0.0345393	0.0542087	-0.278766	0.141622	0.108417	0.069391	-0.0935809
97	PC5	s18mpoa	-0.118001	-0.172138	0.110144	-0.0741347	0.272235	-0.0292508	-0.0112382	-0.000854018	-0.118598	0.144422	-0.232206	-0.057736	-0.0601697	0.0110803	0.0600619	-0.285071	-0.0214658	0.169363	-0.115123	0.547082	-0.505874	0.190617	-0.0609389	0.436088	-0.0149707	0.336328	-0.0535148	-0.0258443	-0.150863	-0.309568	0.179995	-0.158538	-0.202978	0.29487	-0.320345	-0.0301805	0.205928	-0.113054	0.0436343	0.363668	0.000417397	0.0979009	0.169701	0.00355077	0.0995233	-0.0250721	-0.0314649
98	PC5	s19mpoa	0.0359972	0.238191	-0.113507	-0.0581055	-0.064787	-0.218615	0.109718	0.0074974	0.163757	-0.389996	-0.0362963	0.264377	-0.143321	0.462776	0.0877719	-0.348736	0.0236825	-0.234635	0.0470475	0.0301778	0.22922	0.185597	-0.059497	0.075553	-0.299755	-0.0404727	0.132512	0.0212159	-0.399612	0.274559	-0.132883	-0.0989085	-0.124854	0.0996991	0.442513	-0.222138	-0.327246	-0.276851	0.341784	-0.0876735	0.15791	0.518233	0.20891	0.426325	0.0111097	-0.0488029	0.340023
99	PC5	s1mpoa	-0.333248	-0.178021	0.106023	0.0454043	-0.120367	0.383288	-0.11721	0.433237	-0.0690622	-0.0772625	0.378058	0.0335686	0.45343	-0.260805	-0.254649	0.331511	0.278673	0.428842	0.0219555	-0.235496	0.0795577	0.365696	0.131202	-0.055905	-0.175759	0.189582	0.345523	0.00186031	0.0067625	-0.00977556	0.0126737	-0.42347	0.0782286	0.236778	0.088008	-0.0111289	0.0356589	0.21692	-0.292813	-0.161591	0.471218	0.473033	0.0567399	0.0799009	-0.422585	-0.0439708	-0.493967
100	PC5	s20mpoa	-0.12916	-0.101415	0.038085	0.0662026	-0.421438	-0.199683	0.108577	-0.492958	0.315747	0.0443043	0.0207329	-0.155675	-0.100626	0.425272	-0.248217	-0.0373024	0.20517	-0.18689	0.0476089	0.20021	-0.0456863	-0.221097	0.184801	-0.108615	0.259704	-0.281018	-0.0786998	0.0289084	0.111497	0.0187714	-0.28219	-0.0111223	0.317874	0.466753	-0.0274917	-0.171057	0.0498649	-0.34922	-0.0420993	0.0799065	0.0578538	-0.155021	-0.266516	-0.0869935	0.34171	-0.0434503	-0.0385196
101	PC5	s21mpoa	0.0908004	0.210057	0.106923	0.478113	-0.355744	-0.238221	0.486709	-0.190678	0.133399	0.182125	-0.0787822	-0.0608405	-0.0878112	-0.0618238	-0.0709732	0.162445	0.106125	-0.572074	0.135025	-0.0149228	-0.115362	0.0771949	0.241362	-0.116001	0.15202	-0.360728	0.1561	0.407504	0.0714724	0.0614269	-0.208419	-0.000120041	-0.0628523	-0.52277	0.0465597	0.12414	-0.321372	-0.101436	-0.121854	0.111439	-0.165211	-0.277795	-0.222455	-0.327626	0.206979	-0.0357762	0.103574
102	PC5	s22mpoa	0.158721	-0.0944874	-0.178181	-0.28743	0.52328	-0.0349152	0.213967	-0.221813	0.301876	0.0220482	0.0269336	-0.0098877	0.0962799	-0.346964	-0.0799144	0.142608	0.389199	0.352026	-0.365037	0.0467741	-0.183137	0.204682	0.426293	0.274153	-0.0535624	0.00362747	0.248769	0.442858	0.227315	-0.299757	0.104548	0.376699	-0.280537	0.00385505	0.101218	-0.130712	0.0274349	0.233468	0.0780289	-0.106588	0.313879	-0.0732478	0.434375	-0.0500951	0.303646	0.165037	0.0296236
103	PC5	s2mpoa	0.0132745	0.0763314	0.101601	0.00744312	-0.0784942	-0.00369959	0.00482607	0.0221675	-0.0243977	0.136583	0.109372	-0.0178816	-0.253504	0.0263286	0.176525	-0.00472217	-0.123077	-0.0415823	0.094434	-0.038063	-0.219236	0.160643	-0.0215278	-0.00127083	0.0107442	-0.263415	-0.0382888	-0.0233346	0.27761	-0.0988513	-0.186792	-0.277218	-0.0295446	-0.36013	0.134619	0.0469897	-0.180252	0.0200703	0.397842	0.107731	0.128362	0.0258631	-0.180587	-0.1757	-0.170169	-0.0383355	-0.0730624
104	PC5	s3mpoa	-0.0577782	-0.0824157	0.15053	-0.0808547	0.101428	-0.0355634	-0.275039	0.164091	-0.288709	0.035847	0.342442	-0.0626173	0.177266	-0.191702	0.135445	0.205735	-0.00395388	0.0188152	0.0585014	-0.116602	0.0104991	-0.154639	-0.0897536	-0.124908	-0.338706	0.183118	0.082526	-0.385952	-0.306411	0.321786	-0.066956	0.370551	-0.276283	-0.110884	-0.0583387	-0.00889537	0.1394	0.143481	-0.085125	0.463225	-0.114806	-0.0852262	-0.0784889	-0.096513	-0.125962	0.137685	0.299375
105	PC5	s4mpoa	0.0019415	-0.2728	0.230315	-0.0671899	-0.275606	-0.00655905	-0.0875936	0.115804	-0.469864	0.0201481	-0.538441	-0.132106	-0.0116636	0.016923	0.0112189	-0.180742	-0.0080914	0.067498	0.0749053	-0.0239313	0.205448	-0.141441	0.511757	0.131532	-0.154771	0.156407	0.426663	-0.339641	0.148398	0.0929459	0.248945	0.192228	0.303823	-0.0911678	-0.209868	-0.0488818	-0.173834	0.266124	0.236092	-0.274883	-0.443906	0.134573	0.107939	0.188969	0.264792	0.0211121	-0.332721
106	PC5	s5mpoa	0.0468975	0.118743	0.0871499	0.00468821	0.155231	-0.0721294	-0.052684	0.135574	0.0132361	0.265017	0.201676	0.0054463	0.0237177	0.198602	0.270317	-0.0100148	0.054061	-0.16643	0.198079	0.18615	0.0774761	0.214482	-0.220303	0.0986213	0.161546	-0.109847	-0.038664	-0.154004	0.114385	0.0812954	0.147683	0.0876174	0.257037	-0.130538	-0.211474	0.077465	0.0895244	0.0844247	-0.0555419	0.0245055	-0.115575	0.131252	-0.0468323	-0.45973	0.0522161	0.185948	0.341677
107	PC5	s6mpoa	0.23282	-0.177553	0.0544328	0.0455405	0.160253	0.0907091	-0.0272708	-0.0625852	-0.172873	0.279942	-0.101507	-0.181884	-0.283965	0.162847	-0.0470169	-0.260937	-0.500164	-0.0230675	0.0886148	0.286519	-0.030613	-0.329645	-0.232625	-0.481264	-0.220923	0.183065	-0.23076	0.158439	-0.243002	-0.141701	0.107298	0.00372656	-0.0134342	-0.260282	0.0466036	0.120263	0.164879	0.0363519	-0.0816272	-0.331349	-0.411737	-0.0620705	0.071496	-0.0132724	-0.221081	-0.0773858	0.0627056
108	PC5	s7mpoa	-0.211284	-0.354214	0.107435	-0.194081	-0.196116	0.465284	-0.496028	-0.0281639	0.10168	-0.370911	-0.000366079	-0.526756	0.00710861	-0.256802	-0.354198	-0.122679	-0.149003	-0.11768	-0.0076042	-0.4666	0.0823474	-0.0795827	-0.0229657	-0.226841	0.0406642	-0.131834	-0.216574	-0.238039	-0.138905	-0.172827	0.321626	0.239445	-0.170873	0.180544	0.144572	-0.155518	-0.249646	-0.295815	-0.346881	-0.0154273	0.0042718	0.258118	0.189951	0.341332	0.062994	-0.123705	-0.015249
109	PC5	s8mpoa	-0.00439801	-0.21169	-0.767187	-0.0565014	0.00575328	-0.3765	-0.0627491	-0.24896	0.000648557	0.0608498	-0.0131577	0.352046	0.252049	-0.0653992	-0.246076	-0.27004	0.241805	0.0874665	-0.458693	-0.148651	0.241705	0.0986761	0.0103276	0.0108637	-0.0592637	-0.331609	-0.0251083	-0.0128224	0.115477	-0.280319	-0.125944	-0.162143	-0.0284155	0.166945	-0.22048	0.366152	0.0668927	-0.0366564	-0.130718	-0.270552	0.215285	0.108988	0.241708	0.0677984	-0.207201	0.470268	-0.0138278
110	PC5	s9mpoa	0.0223378	0.125512	0.0472522	0.0265857	0.0683074	0.288302	-0.0777683	0.0988398	0.113037	-0.500233	0.059661	-0.0600773	0.269765	-0.359413	0.228685	-0.0396584	0.0563628	-0.0804166	0.503689	-0.0505406	-0.120637	-0.187731	-0.0691991	0.358686	-0.511772	-0.24468	-0.0367847	-0.360718	-0.0508315	0.123843	0.208992	0.0071004	0.378367	-0.0746565	-0.287545	0.0865423	0.162414	0.324366	-0.0848804	0.239709	-0.232984	-0.303055	0.25586	-0.242375	0.0111388	-0.355799	-0.412348
111	PC6	s10mpoa	0.0770548	0.0987975	0.0935034	0.139284	-0.305399	0.116096	-0.0252382	-0.0266512	0.0658588	-0.0445942	-0.00933691	0.0261034	0.00925206	0.406972	-0.0245546	-0.0349063	0.0654846	0.0922433	0.157541	0.250958	-0.0781959	0.100235	0.236938	0.00341539	0.147666	0.351141	0.309778	-0.0921299	-0.0263048	0.4736	-0.0933555	0.0587807	0.0369775	0.00798558	0.199422	0.0696938	-0.185323	0.179215	0.157372	-0.26043	0.0831352	-0.568258	0.26229	-0.226523	-0.203496	0.187518	0.132514
112	PC6	s11mpoa	0.267656	-0.352257	0.0915042	-0.233627	-0.223277	0.199699	-0.162547	0.307509	-0.338869	-0.314987	0.311977	-0.161934	-0.593575	0.206539	-0.18137	-0.237745	-0.0496833	-0.217775	-0.160712	-0.0866119	0.0275331	-0.0961941	-0.0932637	0.256086	0.238125	-0.137605	-0.225089	-0.0947071	0.211311	0.160984	0.177405	0.00181025	-0.257456	0.0907825	-0.0500916	0.181361	0.236363	-0.160358	0.371244	-0.294094	0.072961	0.530691	-0.0340263	0.111509	0.344877	0.0348492	0.071626
113	PC6	s12mpoa	-0.387258	-0.122338	0.0876247	-0.15395	-0.311625	-0.0939977	-0.0987537	-0.300992	-0.0413662	0.112069	0.458614	-0.662451	0.1737	0.0190525	-0.23467	-0.110334	-0.171206	0.117748	0.0390408	0.43227	0.0719735	-0.171008	-0.13587	-0.460928	0.305175	0.178934	-0.29845	0.420088	-0.586974	-0.0520119	0.0286863	-0.156894	-0.335752	-0.23163	0.33171	0.114748	0.313486	0.230766	0.0457559	0.131667	-0.108229	-0.0148097	-0.212162	-0.353939	0.243272	-0.206025	0.0680544
114	PC6	s13mpoa	-0.104311	-0.0513037	-0.0588657	-0.0824857	0.129798	-0.269942	-0.147379	-0.0278113	-0.154124	-0.256065	-0.178736	-0.146581	0.00220713	0.0537649	-0.111164	0.00694582	-0.111405	-0.184611	-0.115324	0.163813	-0.0850301	-0.0230327	-0.44698	0.176155	-0.170785	0.198356	0.0974262	-0.105449	-0.0418267	-0.146365	0.279711	-0.0255755	-0.17703	-0.0599103	-0.128999	-0.257208	-0.0554825	-0.185708	-0.0719528	-0.532234	-0.226423	-0.160886	0.20115	0.148914	-0.255733	0.0509252	-0.297571
115	PC6	s14mpoa	-0.00730508	0.0301937	-0.218937	0.0141371	-0.0695868	-0.110837	-0.115801	0.0227316	-0.0813823	0.140843	-0.336547	0.0506153	0.0805271	0.0652083	-0.0600221	-0.213426	-0.0230268	-0.0231339	-0.00748123	-0.0302977	-0.161603	-0.0973503	-0.0754692	-0.0110549	-0.0795866	0.10449	0.0702802	-0.127399	0.117068	0.506063	-0.144037	-0.0923151	0.189792	-0.251863	0.0863725	-0.122709	0.0511523	0.0440711	0.148999	-0.239748	0.177072	-0.00314144	0.21411	0.204868	-0.0312383	-0.152255	-0.348395
116	PC6	s15mpoa	-0.0043772	0.356051	0.0272282	0.293701	-0.117201	-0.263637	0.341833	0.093394	0.250128	0.441186	0.410168	0.265748	0.349212	0.352914	0.308768	0.226565	-0.103603	-0.337084	0.274715	0.204644	0.317715	0.157756	-0.291632	0.0244205	0.149922	0.191598	-0.155882	0.194446	0.232726	-0.214778	0.412386	0.16345	0.0921847	0.262339	-0.262077	-0.00328533	-0.308605	0.00640887	-0.265804	-0.0165556	-0.121723	-0.0942824	0.350365	0.239496	0.108557	0.501738	-0.186535
117	PC6	s16mpoa	0.0318784	0.280824	-0.0340689	-0.0652103	0.231097	0.177845	0.0878496	-0.0902788	-0.156736	0.311387	-0.202194	0.016067	-0.292828	-0.033514	-0.379111	-0.248926	0.307151	-0.22769	-0.22988	0.183944	-0.010575	0.156746	-0.0224389	-0.01002	0.169498	-0.0525552	0.417806	0.181344	-0.227092	-0.0996103	-0.234303	-0.10192	0.193735	0.20048	0.22575	0.187619	0.22371	-0.294891	0.0382735	0.0549526	0.166826	-0.240763	-0.408395	-0.348645	-0.438554	0.0344311	0.0137972
118	PC6	s17mpoa	0.0445304	0.0119285	-0.247507	0.059251	0.107074	0.157132	0.0651319	0.373448	0.167515	-0.140474	0.0861011	0.142774	0.209387	0.199143	0.210939	0.0101302	0.452107	-0.0586181	-0.371797	-0.295158	0.0665384	0.288134	0.123564	0.291179	-0.000470845	0.166204	-0.137232	-0.0825829	0.136979	0.207493	0.0518957	0.254421	0.0944046	-0.104314	-0.275309	0.125176	0.173624	0.0955493	-0.418514	0.130366	-0.162373	-0.131391	0.03102	-0.102582	-0.383033	-0.298449	-0.0476009
119	PC6	s18mpoa	-0.0853818	-0.0785774	0.337795	-0.454987	-0.0126534	-0.0412964	-0.0803293	0.0393189	-0.372707	0.13945	-0.0400528	-0.175442	-0.000449162	-0.13285	-0.141931	0.0705773	-0.0810694	0.0109378	-0.0573155	-0.0700217	-0.10558	-0.518739	0.106942	-0.310084	0.00151347	0.190263	0.251582	0.129786	0.0140693	-0.161863	0.146622	-0.0215788	-0.108386	-0.199931	-0.0109408	-0.214331	-0.0075374	0.122232	-0.024941	0.361451	0.0962271	-0.111324	-0.00337104	0.0508294	0.149797	-0.159261	0.233465
120	PC6	s19mpoa	-0.14934	-0.084891	-0.0973439	0.285532	-0.20108	0.152018	0.341854	-0.211789	0.417779	-0.0842018	0.192495	0.453183	0.293044	-0.390847	0.0761144	0.367478	-0.191276	0.34736	0.148629	-0.133482	0.339101	-0.0292515	0.247457	-0.159413	-0.417755	0.0642127	-0.351038	-0.111325	0.366166	0.203262	-0.198695	0.0458866	0.274019	0.60815	-0.0393912	0.118198	-0.127813	0.273684	-0.103654	0.0648355	-0.0618304	-0.0488049	0.250464	-0.264636	0.0713738	-0.033565	0.359745
121	PC6	s1mpoa	0.375344	0.484598	0.4379	-0.237045	0.337611	0.263801	0.5425	-0.211127	0.0425646	0.15691	0.0701241	0.0138477	0.0223081	-0.313992	0.115676	-0.22122	-0.0177029	0.430524	-0.050316	0.371706	-0.168982	-0.0732211	-0.0303542	0.257114	-0.320302	-0.30631	0.244871	0.444469	-0.11901	-0.216284	0.393848	0.456557	0.390174	0.226928	0.202646	-0.35976	0.0756412	0.148257	-0.133964	0.0264759	0.276316	-0.0377664	0.0993063	-0.0568528	-0.0237558	0.361906	0.0787585
122	PC6	s20mpoa	0.286149	-0.379918	-0.115822	-0.310662	0.0621364	-0.385359	-0.296125	0.013286	-0.00855557	-0.381878	-0.22335	-0.020881	-0.176082	-0.364573	0.278284	0.398327	0.320274	-0.430255	-0.28236	0.195096	-0.12108	-0.237809	-0.382829	-0.128158	-0.248954	0.0431234	-0.0495484	-0.100835	0.115059	0.0788231	-0.266447	-0.497969	-0.0451178	-0.224118	0.194566	0.280109	0.176675	-0.197968	0.0634785	-0.0319621	-0.37913	0.194801	-0.106824	0.0359848	-0.0428049	-0.174459	-0.28227
123	PC6	s21mpoa	0.381725	-0.228186	-0.358553	0.142356	-0.331668	0.174769	-0.200461	0.199331	0.147256	-0.192435	0.0209774	0.0525828	0.118005	-0.0378748	0.149993	0.0774356	-0.479301	0.18317	-0.150128	-0.278977	0.220334	0.515116	0.0592692	0.135145	0.145748	0.247107	-0.385047	0.0309461	-0.417126	-0.206952	-0.183	0.12698	0.0362185	-0.230894	-0.0533857	0.174344	-0.23071	0.00138163	-0.0531431	0.109167	0.162758	0.00222822	0.0545747	-0.135468	-0.0608284	-0.0832733	-0.18752
124	PC6	s22mpoa	-0.403615	-0.0489722	0.351655	0.153195	0.114807	-0.210329	0.0871691	-0.0169088	0.164574	0.0891644	-0.0377912	-0.0413475	-0.144166	-0.0991592	0.172102	0.141385	0.0861775	-0.00667388	0.348287	-0.102037	0.513064	0.336795	-0.188484	0.397025	-0.12229	-0.0973569	-0.0124639	0.0520423	-0.0487516	0.078611	-0.214415	0.287467	0.231783	0.24754	0.404536	0.376455	-0.310337	0.0585403	-0.215455	0.281795	0.0368236	-0.0395597	0.0316322	-0.0248059	0.357766	0.223536	0.274646
125	PC6	s2mpoa	-0.0841111	-0.117465	0.0245485	0.0670331	0.281102	0.0903496	-0.238555	0.140153	0.124012	-0.204262	0.125757	-0.0589674	0.102001	-0.0646146	-0.140127	0.390796	-0.24334	-0.0163766	0.0696359	0.0245223	0.0708573	0.0541094	0.185286	-0.120869	0.039364	-0.253502	-0.2632	-0.1251	0.098035	-0.0445348	-0.115491	-0.182406	-0.407917	-0.102339	-0.356611	0.146002	0.178621	-0.195855	0.225798	0.0896981	-0.0755031	-0.0905705	-0.0677198	0.522511	0.221252	-0.0157656	-0.281181
126	PC6	s3mpoa	-0.128712	0.283677	-0.030856	0.123935	0.39111	0.507071	0.142023	-0.195831	0.39788	0.189548	-0.234731	0.136432	0.2169	0.239415	0.166855	0.0657897	-0.209976	0.220309	-0.125677	-0.0220403	-0.213304	-0.120612	0.0808932	-0.0297028	-0.0427942	-0.304548	0.176803	0.269767	-0.0669076	-0.220994	0.251281	0.280739	-0.274154	-0.0991365	-0.330659	-0.291417	0.0792882	0.195073	0.290884	0.0846005	0.238385	0.265784	0.100343	-0.0772922	0.13546	-0.250082	-0.0768577
127	PC6	s4mpoa	-0.318127	0.0909333	0.330865	0.515845	0.183511	0.0539538	0.270555	-0.120558	0.122013	0.190497	0.190186	-0.0391199	0.0314945	0.167921	-0.475375	-0.0383835	0.037465	0.302956	0.133452	-0.323601	-0.039532	0.111129	0.061567	-0.309614	-0.372415	-0.0561956	0.0964576	0.289861	0.193664	0.0180206	-0.221132	-0.228732	0.210731	0.190587	-0.0633443	-0.146227	-0.0933628	0.215396	-0.166264	0.256856	0.239938	0.228855	0.00352849	0.256186	0.160657	0.147619	0.314798
128	PC6	s5mpoa	-0.00514436	0.0490185	-0.226073	-0.0356369	0.00505025	0.092157	-0.0762812	0.102849	-0.0291743	-0.336559	-0.320328	0.18135	0.215308	0.0586924	-0.046429	-0.018674	-0.00136549	0.00524612	0.0489448	-0.0555944	-0.0517697	-0.167426	-0.0605549	0.0626431	-0.110956	0.0239717	9.75134e-05	-0.262015	0.189029	-0.210375	0.159399	-0.215895	-0.227496	0.00364321	0.00722991	-0.0878131	-0.0485702	0.26068	-0.163855	-0.121449	0.232555	0.181368	-0.467752	-0.211041	0.0144996	-0.398912	0.0497977
129	PC6	s6mpoa	-0.0281498	-0.275466	0.0960552	-0.148491	-0.135214	-0.0476915	-0.271665	0.0821274	-0.274394	0.107282	-0.0796003	-0.258599	-0.226961	0.140895	-0.0778329	-0.233618	0.215257	-0.194783	0.0996615	0.0473758	0.230591	-0.134089	0.138015	-0.274446	0.214072	-0.0542572	0.0742828	-0.191603	0.116237	-0.222574	-0.236242	0.186961	0.00568958	0.0527882	-0.273831	0.0123186	0.116502	-0.57865	0.23366	-0.286506	-0.473405	0.199498	-0.131744	0.160148	-0.00963833	0.0290519	-0.176498
130	PC6	s7mpoa	-0.0394595	0.105533	-0.200379	0.0223649	0.026439	-0.313668	-0.0664995	-0.586979	-0.160818	-0.034379	-0.0175577	-0.0493669	-0.143496	-0.254562	0.045238	0.152319	-0.105982	-0.0862721	-0.374829	-0.0362878	-0.17795	-0.0881981	0.0500458	0.0118389	-0.0697871	-0.492719	-0.0232608	-0.25485	-0.0203122	0.211839	0.135614	-0.00972672	0.0341242	-0.165949	0.223753	-0.469804	0.309994	0.0929037	-0.379931	0.200418	-0.114301	0.0929736	0.0608747	0.124098	-0.321611	0.00903661	0.0812123
131	PC6	s8mpoa	0.264646	0.00151375	-0.0310544	-0.079483	-0.281086	-0.146482	-0.108389	0.256993	-0.00062332	0.0822165	-0.120605	0.0549865	-0.132584	-0.064377	0.396289	-0.207096	0.309856	0.117598	0.158719	-0.386745	-0.21971	-0.0653282	0.52345	0.185476	0.192631	0.216193	0.134903	-0.302471	-0.156833	-0.0489629	-0.192137	-0.128705	0.19683	-0.192956	0.0707618	0.142473	-0.515678	-0.253864	0.211592	0.0982688	-0.304117	-0.127247	-0.378209	-0.148215	-0.0637389	0.246774	0.326153
132	PC6	s9mpoa	0.0163078	-0.0536942	-0.259218	-0.0150564	0.119055	-0.10165	0.00910758	0.157784	-0.280832	0.0292832	-0.0655693	0.221001	-0.113205	-0.154154	-0.0476716	-0.343422	-0.0048327	-0.0448187	0.447192	-0.0534755	-0.424397	0.102239	-0.0855511	0.0137932	0.352382	-0.220544	0.0269223	-0.162284	-0.0792069	-0.0933914	0.0624081	-0.201336	-0.153354	-0.0281832	-0.102109	0.0240572	-0.0516378	-0.0568628	0.210422	-0.107571	0.244038	-0.0273951	0.150546	0.0954561	0.026921	-0.0553376	-0.120138
133	PC7	s10mpoa	0.0649806	-0.015339	0.163027	0.0226042	-0.245333	0.10722	-0.0262386	-0.171865	0.212764	0.154835	0.331809	-0.023274	-0.108317	-0.260197	0.397281	-0.113454	0.251621	-0.251495	0.432346	0.284149	0.13168	-0.0798588	-0.638602	-0.230071	0.0386262	0.107358	0.309567	-0.0815312	-0.120238	-0.115476	-0.158355	0.0560286	0.0659207	0.226489	0.268739	-0.0118246	-0.392312	-0.341685	-0.1787	0.0998625	0.197779	0.06176	-0.0773001	0.0944477	-0.108602	0.0449068	-0.0462484
134	PC7	s11mpoa	-0.192586	-0.0679156	-0.280317	-0.157635	0.359082	-0.0616736	0.242426	0.230276	0.28345	-0.348479	0.13063	-0.067095	0.136439	-0.0496036	0.033932	0.10215	0.0635604	0.0569871	0.145001	0.349987	0.153398	-0.576963	-0.124253	-0.0247777	0.232796	0.0423207	-0.0524038	0.144865	-0.423961	-0.0707047	-0.473384	-0.299087	-0.218281	-0.131345	0.165468	-0.0996238	0.222966	-0.09518	-0.0829197	0.194255	-0.161169	-0.0046262	0.307888	-0.0815721	0.0857982	-0.3813	0.38224
135	PC7	s12mpoa	-0.0986683	-0.0937251	0.0409549	0.0972953	-0.0429439	-0.0988473	0.185294	-0.243333	-0.325076	-0.369802	0.0347127	-0.030606	0.168131	-0.369763	0.115322	0.0823669	-0.186764	-0.252458	-0.067367	0.063859	-0.370612	0.245357	0.0270226	0.164524	0.146734	-0.0192726	0.107222	0.104509	-0.147138	0.111294	0.0732284	0.246448	0.36138	0.459726	-0.140071	0.102146	-0.399798	-0.0114935	0.507785	-0.042323	-0.172422	0.138841	0.0448046	-0.225021	0.331521	0.0402591	0.0533144
136	PC7	s13mpoa	-0.133901	-0.0638441	-0.111594	0.0190843	0.107343	0.162531	-0.00224561	-0.255057	-0.167289	0.101675	-0.178604	0.0815501	-0.0303749	-0.0735059	-0.0851296	-0.0226669	-0.0746194	-0.0848899	0.0384011	0.0232455	-0.169198	-0.0720688	-0.202629	0.182631	0.17196	0.192352	-0.0320289	-0.0196426	0.195458	-0.315511	-0.0517548	0.296045	-0.0516067	0.0277704	0.330261	0.0701567	0.115075	-0.305468	-0.0691611	-0.125237	-0.0439086	-0.321131	0.253596	0.424081	-0.430496	0.311535	-0.152998
137	PC7	s14mpoa	-0.0509159	-0.116851	0.0143192	0.0349229	-0.183796	0.297443	-0.0233802	-0.177802	0.172426	0.056782	-0.074898	0.060921	-0.119002	0.485783	0.0419893	-0.107236	0.0422259	0.194199	-0.120943	0.103872	-0.109279	0.0574038	-0.117423	-0.191151	0.273212	0.196871	0.0865604	0.281635	0.105476	-0.116433	-0.149532	-0.137442	0.211684	-0.331137	0.347707	0.1392	0.0812156	-0.0749033	-0.180988	0.196712	-0.271447	-0.159063	-0.279968	-0.188704	0.0342895	-0.0866152	-0.284336
138	PC7	s15mpoa	0.366309	0.0248751	-0.182386	0.238923	0.279335	-0.131906	0.0415882	-0.118395	-0.0100714	-0.149412	-0.343574	-0.262716	-0.115903	-0.107531	-0.446826	0.261696	0.458772	0.144884	-0.0348268	-0.0558203	0.157482	0.0942109	0.158891	0.16883	-0.20614	-0.177879	-0.173513	-0.13636	0.130174	-0.285737	0.162647	-0.081558	-0.2941	0.0213553	-0.20573	0.293512	-0.0998692	0.232488	0.222144	0.0631847	-0.272563	-0.269111	-0.0950455	-0.114275	0.104688	0.244818	0.385581
139	PC7	s16mpoa	-0.150694	-0.164626	-0.265604	-0.445011	0.113617	-0.435018	-0.031124	0.166903	-0.0984254	-0.0285099	0.173438	0.00544918	-0.0556494	0.459404	-0.0309547	-0.0641725	-0.135893	0.197571	0.192922	-0.388725	-0.0585853	0.0104662	0.0173941	-0.0748565	-0.416398	0.133815	-0.0444678	-0.354057	0.156443	-0.383842	0.064839	-0.0399051	-0.261018	0.114162	-0.292656	0.0783003	0.0453924	-0.0888128	-0.139947	-0.110098	-0.152913	0.146978	-0.0658125	-0.102746	0.145585	-0.126739	-0.362968
140	PC7	s17mpoa	-0.157894	-0.183972	-0.113957	0.191468	-0.0492117	0.1565	0.222225	-0.0261475	-0.0968213	0.037488	-0.134775	-0.414948	0.0924467	0.194909	0.501416	0.266383	-0.259185	0.332228	0.0643579	-0.0501047	0.0696079	-0.0469033	0.166385	-0.020856	-0.179094	-0.217592	0.131754	0.513853	-0.0247806	0.307308	-0.0490613	0.234817	0.249814	-0.319388	-0.028568	0.0468116	-0.0947249	-0.0152258	0.17812	0.116145	-0.191021	-0.135451	0.231394	-0.0257915	0.298358	0.272358	0.138671
141	PC7	s18mpoa	-0.492367	-0.0575124	-0.123669	0.535036	-0.378574	-0.0294718	0.0382353	-0.394495	0.145802	0.283528	0.0939037	0.0660433	-0.0695471	0.0844341	-0.382709	0.00326618	0.0602668	-0.456992	0.173564	0.410543	0.280343	0.134046	0.0145813	-0.215218	-0.0428576	-0.208795	-0.0338297	-0.191918	0.0422621	0.208316	-0.136915	0.193404	0.144282	0.016337	0.215948	-0.326842	0.0901156	-0.0642601	0.304367	-0.378706	-0.086426	-0.187576	-0.278395	0.370071	-0.0839571	0.00333903	-0.218486
142	PC7	s19mpoa	0.199497	0.790625	0.336643	0.15954	-0.145572	0.530682	-0.695663	0.165002	-0.344218	-0.113505	-0.0914099	0.577108	-0.157418	-0.199814	0.0614634	-0.0192934	0.242967	0.168389	-0.0806117	0.0130685	0.175663	0.141771	0.0171437	-0.226588	0.098413	-0.243648	0.0322991	-0.107078	0.154626	0.0685966	0.0697295	-0.0177233	0.283284	-0.066867	-0.0197445	-0.0812488	0.462463	0.111299	-0.0977482	-0.337147	-0.133791	-0.0169699	-0.0995608	0.255201	-0.0676665	0.106904	0.107631
143	PC7	s1mpoa	-0.0243899	0.132451	0.361328	-0.0800314	-0.00590796	0.0753799	0.328689	0.200669	0.144148	0.218059	0.312501	0.179206	0.348036	0.11322	0.058564	-0.1916	0.0750574	0.141617	-0.0990234	0.0476899	0.0230974	-0.351409	0.0340271	0.346165	-0.139131	0.281032	0.424906	0.188398	0.115382	0.127803	0.242505	-0.348805	0.03022	0.0051308	-0.136221	0.0379956	-0.0358896	0.12605	-0.173756	0.0906056	0.292807	-0.14021	-0.346984	0.0987178	-0.104114	-0.145852	0.190982
144	PC7	s20mpoa	0.0198849	0.138215	-0.484325	-0.133003	0.030249	-0.0341081	-0.422224	-0.102602	-0.171712	-0.147858	-0.363235	-0.0168513	0.0385698	-0.0831788	-0.063025	0.296302	-0.048474	-0.243283	-0.544619	-0.156402	0.0686508	-0.106335	0.239549	0.162767	-0.0779723	-0.545047	-0.388377	-0.312143	-0.221898	-0.23833	-0.368029	-0.215782	-0.0397371	0.223171	0.374423	-0.290937	0.102091	-0.176061	0.468925	0.201467	0.157341	0.253596	0.153277	-0.168994	0.0641854	0.137406	-0.102904
145	PC7	s21mpoa	-0.043073	-0.0517342	0.270206	-0.0547113	-0.146804	0.0149256	0.0166537	-0.0660387	0.15167	0.55175	-0.130393	-0.195113	0.219899	0.0376697	-0.00227714	-0.487257	-0.0309522	-0.0499257	0.0969166	-0.0408708	-0.650872	-0.238401	-0.350791	-0.325841	-0.0770058	0.187676	0.346679	-0.394938	0.289051	0.326002	0.0702472	-0.0722996	-0.000217342	0.140183	-0.0214797	-0.189329	0.238237	0.165247	-0.0353819	0.231857	-0.0810704	0.0551043	-0.186662	-0.0879613	0.143596	0.0653813	0.211997
146	PC7	s22mpoa	0.0359864	0.277719	-0.174231	-0.0090081	-0.17713	-0.0169746	-0.0116767	0.342182	0.111397	-0.182685	0.238183	0.0593302	0.172856	0.0300156	-0.00205446	0.241146	-0.31091	-0.0413471	-0.00934821	-0.0349359	-0.0186739	0.45035	-0.16676	0.163618	-0.21693	0.0489257	0.0821736	0.162567	-0.234079	0.025468	0.197964	0.0274444	-0.206661	0.186771	-0.116841	0.159277	-0.0392516	0.358423	-0.208127	0.313401	0.00783776	0.534066	0.236708	-0.0875286	-0.0624339	-0.0782124	0.116667
147	PC7	s2mpoa	-0.10921	-0.197069	0.0194571	0.165442	-0.016116	-0.331856	0.133085	0.266095	0.0427173	0.194479	-0.000244907	-0.0431355	0.0965126	0.181619	-0.00994812	-0.394643	-0.0531515	-0.0186776	0.00430228	-0.250112	0.318237	-0.0578225	-0.142998	0.131399	0.375461	0.287641	-0.200228	-0.0256061	-0.309077	0.0791821	0.242488	0.00193934	0.0412674	0.133881	-0.124594	0.139735	0.038796	0.541324	-0.247625	0.19453	0.195228	-0.0623524	0.0927519	0.122143	0.0929836	-0.0511542	0.00912601
148	PC7	s3mpoa	-0.00647186	-0.0828888	0.194747	0.158217	0.15973	-0.248924	0.0450926	0.273836	0.539492	-0.0857076	0.0382698	-0.348177	0.364588	-0.161978	-0.130913	0.0498688	-0.109194	0.16095	-0.0724617	0.150551	0.0430607	0.191799	0.017037	0.253929	0.111886	-0.155795	-0.176473	0.105736	0.0786247	-0.201258	-0.335895	-0.303807	-0.383543	-0.165847	-0.0374234	0.196618	0.106312	-0.38519	-0.0748207	0.0496819	0.4314	-0.157963	-0.125406	-0.38495	0.115641	-0.0728486	0.218935
149	PC7	s4mpoa	0.387427	0.224709	0.20408	-0.10841	-0.174195	0.193774	0.0242848	0.184687	-0.316614	-0.0427748	0.0870128	0.368911	-0.0800076	0.192591	-0.210286	-0.0586972	-0.00429855	-0.307798	0.353116	-0.375647	-0.168079	0.0448766	0.096272	0.320182	0.00893708	0.204816	-0.38744	0.0132814	0.435483	0.0957977	0.11659	-0.315856	0.0156824	0.0892681	0.131933	0.33602	-0.475461	-0.0547755	-0.120855	-0.210693	-0.173319	-0.210421	-0.16152	-0.041155	-0.103467	0.322752	-0.0904079
150	PC7	s5mpoa	0.00481892	-0.135146	0.0838905	0.150401	-0.0689105	0.100899	0.0773159	-0.195128	0.000156703	-0.250933	-0.0782605	-0.0170971	-0.29335	-0.0347946	-0.116562	0.246047	-0.108232	0.16063	0.157766	0.14753	0.0515423	-0.0386832	0.0794769	0.0154812	0.02626	0.263454	0.327018	0.183668	0.0179019	0.21485	0.393752	-0.149704	-0.138755	-0.178549	-0.31885	-0.167791	0.0450559	0.168713	-0.11801	-0.190188	-0.0191742	0.171838	-0.248228	0.382257	0.0673696	0.126259	-0.405083
151	PC7	s6mpoa	-0.150283	-0.131294	-0.207344	-0.0718848	0.508642	0.056425	0.101492	0.182791	-0.193611	-0.101221	-0.107624	0.174615	-0.189537	0.0184516	0.0386527	-0.217279	0.315123	-0.266383	0.107729	-0.330853	0.192009	-0.105058	0.251549	-0.223107	0.182252	-0.0335455	-0.11681	0.0697538	0.205824	0.17344	-0.0390477	0.360504	-0.184119	-0.145364	-0.126469	0.317247	-0.171947	-0.0663394	0.164716	-0.156233	0.278429	-0.240053	0.405671	-0.326677	-0.655533	-0.0324624	-0.103439
152	PC7	s7mpoa	0.00683539	0.00746259	-0.0141461	-0.192558	0.25632	-0.334607	-0.191418	-0.0934553	-0.0317494	-0.0368025	-0.0941303	-0.0896824	0.336505	-0.0531815	0.0576715	-0.135372	-0.482912	0.238364	-0.127623	0.0900701	-0.184412	-0.0464796	0.306787	-0.00367221	-0.296873	-0.272556	-0.015697	-0.0231679	-0.196751	0.313081	0.134361	0.277207	0.227396	-0.483138	-0.349349	-0.238941	0.165475	-0.0152593	-0.201375	0.0129028	0.379172	0.396817	0.233913	0.134823	0.186115	-0.0725388	-0.115331
153	PC7	s8mpoa	0.524901	-0.0779905	0.145673	-0.445201	0.0690376	-0.0292851	-0.0845717	0.127655	-0.153881	0.0197382	0.465289	0.0921581	-0.408898	-0.0617676	-0.151499	-0.0580971	0.255965	-0.0587538	-0.24247	0.173536	0.0673234	0.298069	0.242209	-0.445558	0.313054	-0.0180508	-0.0714169	-0.221453	0.0523846	-0.0571751	0.17781	0.175948	-0.192811	0.210174	0.152688	-0.0178392	0.0520502	0.0856956	0.0125606	0.239646	-0.264525	0.0743242	-0.128152	0.0031261	-0.0943209	0.00417223	-0.0959693
154	PC7	s9mpoa	-0.000186515	-0.15615	0.123248	-0.0754802	-0.248859	0.056892	0.0321607	-0.295777	0.105446	0.239356	-0.308601	-0.156595	-0.345979	-0.342782	0.325892	0.320543	0.0390268	0.236181	-0.36713	-0.17463	-0.00238234	0.0516328	0.0751298	0.0721677	-0.327191	-0.0540805	-0.155497	0.099629	-0.301168	-0.26667	-0.184186	0.112186	0.33992	-0.0327818	-0.0691711	-0.492644	-0.0559898	-0.0945861	0.070796	-0.453625	0.0837562	0.0716028	0.133031	-0.0494921	0.0404586	-0.632367	0.163026
155	PC8	s10mpoa	-0.101177	0.243243	0.138785	0.108533	0.0734194	-0.00430887	0.148154	0.00193566	-0.211204	0.0406434	0.164505	-0.09443	-0.126955	-0.287963	0.166165	-0.330177	0.0421166	0.235352	-0.208644	-0.208086	0.161033	0.0245485	0.0671274	0.115677	-0.395712	-0.0270047	0.259859	-0.203977	-0.172941	-0.145182	0.17914	0.0933412	-0.280037	-0.0722452	-0.0910485	0.0740904	-0.131997	-0.00942016	-0.394862	-0.31984	0.158462	0.0936377	0.190954	0.402286	-0.0643131	-0.346579	-0.275648
156	PC8	s11mpoa	-0.173539	-0.0604241	0.109988	-0.0639376	0.154837	0.590608	-0.00609633	-0.0919598	0.047834	0.357824	0.371266	0.317824	-0.0215058	-0.0120614	-0.113122	0.166787	-0.164066	0.0486932	0.288925	0.0628507	0.045228	-0.0504949	-0.0483337	0.170152	-0.0547658	-0.0604029	0.0782102	0.180865	0.0893153	-0.0909796	-0.11539	-0.0860322	0.156786	0.381882	-0.0147367	-0.103697	0.0150981	-0.061176	-0.193868	0.24854	-0.26415	0.161709	0.0294493	-0.149998	0.044376	-0.220378	0.0406913
157	PC8	s12mpoa	0.145286	-0.0818538	-0.168263	0.142945	-0.392513	-0.0535866	0.0771954	-0.105152	-0.240813	0.00456748	-0.0558424	0.107092	-0.486703	-0.104686	-0.588557	-0.0344613	0.1019	-0.561999	0.00367399	-0.188375	0.142265	-0.0208306	0.354142	-0.0568613	-0.130933	-0.162572	0.497023	-0.00287516	0.129007	0.0709279	0.0589253	0.039982	0.27321	-0.0663934	-0.258885	-0.250314	0.119826	0.0611882	-0.193245	-0.179681	0.386167	0.254974	-0.0136993	0.0286109	0.0402488	-0.372233	0.00727577
158	PC8	s13mpoa	0.0237016	0.232413	-0.162206	-0.0130109	0.0133002	-0.0452001	0.0497127	0.0861096	0.0717274	0.0403364	0.222693	-0.160613	-0.0651581	0.378282	-0.130397	0.00946514	-0.0279001	-0.0730206	-0.0805744	-0.0258373	-0.0120458	-0.180447	-0.126403	0.110506	0.19521	-0.112124	-0.0149911	0.0160529	-0.280592	-0.0473623	-0.00216292	0.254982	-0.418605	-0.0923549	-0.222168	-0.186432	-0.335647	0.053997	-0.242326	-0.159661	0.122645	-0.137418	-0.0163378	-0.0732218	-0.206482	0.386736	-0.0546868
159	PC8	s14mpoa	-0.00205497	0.240853	-0.0746054	-0.0727051	0.00673364	0.0091194	0.178396	0.323493	-0.109633	-0.143738	0.336207	-0.146786	-0.0121969	-0.0814277	-0.0142131	0.186754	0.0787538	0.0572367	-0.0982634	-0.142652	-0.377887	0.0182813	-0.192506	0.0426824	0.0619508	-0.0353787	-0.281691	0.192835	-0.0921489	0.0512604	-0.387499	-0.0332498	-0.26373	0.00413454	-0.123818	0.112082	-0.0344104	0.0656626	-0.312342	-0.0040832	0.090324	-0.042786	-0.211154	0.1791	-0.0281689	0.267526	-0.283308
160	PC8	s15mpoa	0.344191	-0.0420217	0.140641	0.439819	-0.130891	0.100541	-0.0420081	0.113275	0.141988	-0.0669877	-0.01637	0.0629563	-0.266167	0.542118	-0.282706	-0.187424	-0.0351524	0.136116	-0.100035	0.0578821	0.15074	0.112185	0.0261701	0.206472	0.123615	-0.243812	0.234807	-0.257195	0.264252	-0.35861	-0.18935	0.482069	-0.256299	-0.112051	0.286579	-0.246596	-0.0755252	0.336654	-0.0583414	-0.12004	-0.0872267	0.132235	0.0570195	0.298414	0.228799	0.219873	-0.399504
161	PC8	s16mpoa	-0.47303	-0.277014	0.129259	-0.420759	0.193114	-0.00611151	0.137367	0.308766	0.0174513	-0.0939138	-0.159985	-0.178023	-0.280407	-0.133121	0.0276734	-0.11987	-0.398015	0.00433275	0.306097	-0.179787	-0.250671	0.188511	0.183902	-0.163102	0.0216519	0.083428	0.28044	-0.017433	-0.230142	0.123556	-0.0392842	-0.374693	0.209124	-0.106193	0.155519	0.23525	0.119499	-0.206981	0.315907	0.0661866	0.315913	0.10718	-0.0308949	-0.107223	-0.0964998	-0.0382533	-0.268666
162	PC8	s17mpoa	-0.06548	-0.191018	-0.44324	-0.307832	0.308154	-0.113308	-0.0746222	-0.391034	-0.00247074	-0.251318	-0.0126464	0.0788202	-0.179062	-0.123964	-0.219486	0.259338	0.437151	-0.296944	0.0327616	-0.0820539	-0.307132	-0.125947	0.283256	-0.0239614	0.173529	0.0895683	0.137701	0.223501	0.44613	-0.264973	0.482491	-0.113278	-0.27417	0.250848	0.419288	-0.393478	-0.171266	0.314963	0.0734921	0.238337	-0.0440985	0.374581	0.11256	-0.25286	0.332319	-0.0362443	0.0145844
163	PC8	s18mpoa	0.394609	0.191401	-0.242186	-0.0398396	-0.198698	-0.0402123	-0.000976852	0.0902808	0.106868	-0.134274	0.0464604	-0.145898	0.188036	0.204242	0.157171	-0.12084	0.00436749	-0.0598689	-0.0442036	0.0691964	0.152057	-0.369651	0.127359	-0.244793	-0.253504	0.399061	-0.149083	0.392671	-0.125337	0.518425	0.380941	-0.332039	0.0323189	-0.0889097	-0.0698981	0.220283	0.258874	0.208427	-0.0428625	-0.106529	-0.159595	0.190304	0.0085983	-0.145165	0.0310264	0.108097	0.155388
164	PC8	s19mpoa	0.00414843	0.00339936	0.106422	-0.0225993	-0.165265	0.158453	-0.0273926	0.255851	0.299118	-0.385033	-0.164083	0.340734	0.509483	0.050943	0.0460603	0.178816	0.159228	0.0398453	0.0239651	0.114783	-0.0998964	-0.0696794	0.093291	-0.0347405	-0.189205	0.368324	-0.113875	0.034386	0.132592	0.184217	-0.122697	0.208003	-0.234328	-0.0871238	0.050706	0.248204	0.023348	-0.183571	0.134144	-0.0645191	0.118262	-0.0621533	0.116465	-0.0387446	-0.303698	-0.275268	-0.158543
165	PC8	s1mpoa	0.151107	0.0398452	-0.0191605	0.117896	0.159667	0.0322111	-0.177222	-0.0324719	0.202139	0.0669124	-0.0804907	0.190258	0.206387	0.0912362	-0.00208799	0.505485	0.174573	0.113474	-0.388813	-0.00580003	-0.0592357	0.275761	0.156214	-0.603848	0.152707	-0.277363	-0.0365259	-0.0662016	0.472935	0.153161	-0.349779	-0.24047	0.23514	-0.108652	0.000236061	0.356276	-0.132719	0.154536	0.144608	0.233861	-0.135274	-0.231161	-0.517605	0.0301311	-0.161367	0.132947	0.0155237
166	PC8	s20mpoa	0.358954	-0.325855	0.224696	0.443951	-0.173339	0.060985	0.0592011	0.0619152	-0.0955954	-0.358366	-0.330736	0.143365	0.0781758	0.0743018	0.291366	-0.0194181	-0.260632	0.0913267	0.415298	-0.147619	-0.42744	0.484093	0.205095	-0.148527	-0.0379586	-0.318778	-0.212961	-0.244507	-0.335252	0.0991128	0.0628598	-0.184629	-0.190575	0.261557	0.445228	-0.176002	0.192656	-0.183566	0.145147	0.130672	-0.163984	0.0766019	-0.0859459	-0.565039	-0.19485	0.241364	-0.0577386
167	PC8	s21mpoa	-0.336175	0.0849309	-0.146493	-0.113704	0.343333	-0.479822	-0.31963	-0.447479	-0.434376	0.061444	0.306193	0.248141	0.175191	0.186312	0.108164	-0.101327	0.220018	-0.194274	-0.30873	-0.564359	0.178468	-0.112467	0.124446	-0.0525718	-0.015895	-0.0188164	-0.0986908	0.337144	0.1439	-0.235159	-0.11019	0.124466	0.0856348	0.221283	0.0389833	-0.150623	0.195726	0.270816	-0.395408	0.0727279	0.180508	-0.375133	-0.236194	-0.286564	-0.122908	-0.0114503	0.118835
168	PC8	s22mpoa	-0.113553	-0.237341	-0.235864	-0.134804	0.355718	-0.00160673	-0.0387519	0.178953	0.0683307	0.528259	0.147078	0.258148	0.124601	0.208875	0.149081	0.182482	0.317687	-0.380892	0.311445	0.036633	-0.051717	-0.0858996	-0.15897	0.283107	0.0279601	0.106213	-0.0271656	-0.537886	-0.156063	-0.308068	-0.221984	0.0393586	0.238389	0.12359	-0.0264282	0.291748	-0.164538	0.159395	-0.0921824	0.346464	-0.280925	-0.35612	-0.222435	0.304385	0.242489	-0.048759	0.191042
169	PC8	s2mpoa	-0.0956037	-0.0573027	0.111136	-0.232729	0.00151444	0.421988	-0.216241	-0.0488322	-0.195334	0.298259	0.200579	0.00290215	0.0870674	0.036246	0.040502	-0.119348	-0.187889	0.247879	0.185842	0.329144	0.303593	-0.154997	-0.0627702	-0.232559	0.246539	0.500849	0.00824099	0.218527	0.144847	0.0975146	0.00560885	0.261627	0.0888682	-0.494859	0.0778445	-0.209193	0.00742721	-0.26443	0.341796	-0.225701	0.202976	-0.0210301	0.340457	-0.00634083	-0.369778	-0.157705	0.0906257
170	PC8	s3mpoa	0.031688	-0.0892609	-0.236231	-0.0610214	-0.111074	-0.242234	-0.342491	-0.310321	0.0689436	0.0877298	0.0936824	-0.0637065	-0.0749288	0.00214455	0.217574	0.0776694	-0.0304243	-0.0374663	-0.177966	0.513952	0.106606	-0.112304	-0.166737	0.0606945	0.00178806	0.192871	-0.0603127	-0.0822456	0.111115	0.0212651	-0.168631	0.0824104	-0.0976154	0.267362	-0.221552	-0.0484966	-0.395178	-0.0273926	0.126967	-0.358755	0.120648	0.20982	0.125265	0.183649	0.116031	0.213928	0.315653
171	PC8	s4mpoa	-0.204464	0.464461	0.218544	0.147181	-0.399626	-0.0686459	0.38555	0.0244106	0.20468	-0.155626	-0.379143	-0.177662	0.286888	-0.240734	0.0858882	-0.263198	0.115042	0.18352	0.165306	-0.0723683	0.0867443	-0.0380628	-0.261104	0.510938	-0.0854068	-0.160204	0.00839944	0.143225	-0.0981305	-0.0560554	0.0443404	-0.0260605	0.31894	0.225681	-0.198732	0.103997	-0.0363452	-0.337943	0.012112	-0.151852	0.0499415	-0.339233	0.435058	0.0146485	-0.196889	-0.390636	0.0355358
172	PC8	s5mpoa	0.237338	0.120249	0.150105	0.0517913	-0.0326215	-0.12856	0.0798115	-0.149266	0.28987	-0.125932	-0.109707	-0.238412	-0.105784	0.0987061	0.0722791	-0.29656	0.0248382	0.136223	0.0607093	-0.0554881	0.405516	0.124426	-0.586422	-0.0789056	-0.371771	-0.187935	-0.244918	-0.0329109	-0.181085	-0.172974	0.365552	-0.00862968	-0.0130264	0.119646	-0.0799479	0.185163	-0.233139	-0.532795	-0.0228615	-0.086992	-0.0980515	0.291963	0.153271	0.0480504	0.0807648	0.0339633	0.221209
173	PC8	s6mpoa	-0.0606301	0.196539	0.164771	-0.162658	-0.227471	0.180129	0.119646	0.150701	-0.0699587	0.0996231	-0.0329316	-0.188265	0.00233485	-0.0962766	-0.138134	-0.21436	-0.0704983	0.0355373	0.139839	0.295173	-0.160139	-0.382326	0.132791	0.067733	-0.262741	-0.0242886	0.147096	-0.02009	-0.0648178	-0.12073	-0.0247747	-0.353497	0.0367519	0.00377335	-0.463252	0.0241768	0.161471	-0.0701276	0.3057	0.097764	-0.178554	-0.206303	-0.306995	-0.16201	0.421246	0.0491809	0.383186
174	PC8	s7mpoa	-0.192833	-0.460114	-0.328197	-0.140136	0.0649124	-0.252647	-0.434444	-0.317381	-0.025143	0.0846903	-0.32131	0.322727	0.00514118	-0.223685	0.323553	0.356204	-0.23782	-0.231208	-0.302131	0.153476	-0.0916315	-0.0213033	-0.256697	0.0263824	0.319138	-0.128991	-0.485078	-0.269312	-0.00910621	0.292358	0.0536844	-0.0606411	0.0934486	-0.433837	-0.0240598	-0.301842	-0.106507	0.055602	0.174973	0.00942806	0.266955	0.130742	-0.131262	0.0658058	0.137253	0.0148549	0.285023
175	PC8	s8mpoa	0.042926	-0.0407293	0.128922	0.34686	0.249952	-0.0474368	-0.052487	0.0894322	-0.47332	-0.109231	-0.268391	-0.386136	0.155325	-0.318599	-0.340018	0.00183294	0.171524	0.297588	-0.0998914	-0.011611	-0.12043	0.476465	-0.0789296	0.0879015	0.482041	0.129988	-0.0882406	0.00864526	-0.204267	-0.129096	-0.0233625	0.250763	0.0347328	-0.100371	0.126124	0.209813	0.131205	0.111402	0.0372665	-0.16054	-0.105904	-0.067701	-0.0207852	0.144362	-0.239926	0.140521	-0.340882
176	PC8	s9mpoa	0.0845898	0.0456017	0.433178	-0.0132424	-0.0931567	-0.0703538	0.497328	0.208772	0.338897	0.15413	0.0429706	-0.293036	-0.199765	-0.25089	0.143242	-0.117851	-0.434802	0.20855	-0.124611	0.0509467	0.225976	0.0201398	0.185078	-0.0423781	-0.00823808	-0.112632	0.161757	-0.0132177	0.0157869	0.317395	0.121562	-0.0237833	0.225041	-0.096767	0.194019	0.00558914	0.592142	0.0847601	0.136187	0.494212	-0.495037	-0.184708	0.224212	0.087723	0.310326	0.0885144	-0.0355964
177	PC9	s10mpoa	0.191318	-0.0375675	0.406925	0.0403413	-0.0196252	-0.129055	0.018875	-0.263612	0.12572	-0.125738	-0.0212365	-0.00543503	0.03687	0.0472821	0.060114	-0.151718	0.0327057	0.522171	-0.00621795	0.198236	0.208781	-0.0993939	-0.112391	0.142817	-0.356838	0.0937614	0.0659372	0.416149	-0.129846	0.0710731	0.441155	0.0663933	-0.267201	0.0884008	-0.0995126	0.134647	0.0280111	-0.0751949	-0.259185	-0.139677	0.17964	-0.100108	-0.176793	0.0412224	-0.0770929	-0.239687	-0.0225856
178	PC9	s11mpoa	-0.132174	-0.0905929	0.121999	-0.0452086	-0.157571	-0.193173	0.124796	0.150265	0.18523	0.192692	0.00410384	0.119177	-0.108254	0.176295	-0.1098	-0.125213	0.155845	0.285048	0.240642	-0.236124	-0.522542	-0.0515684	0.148489	-0.0941439	0.100712	-0.420785	-0.274045	-0.200984	0.030609	0.430064	-0.068926	-0.227539	-0.00435204	0.0170927	-0.263251	0.257423	-0.356046	-0.480859	0.388946	-0.258197	0.0229556	0.0624471	0.00644304	-0.269757	0.56574	0.0244924	0.460997
179	PC9	s12mpoa	-0.0244077	0.0320989	0.037768	-0.271252	-0.460872	-0.0473358	0.144929	0.00882772	-0.197709	-0.0192139	0.438706	0.257991	0.300876	0.00901206	-0.0189213	-0.136592	-0.0313874	0.286523	0.0144851	0.164421	-0.0192288	-0.0171224	0.276238	-0.302788	-0.161338	-0.05178	0.00860223	-0.147611	-0.164993	0.283925	0.0626071	-0.596138	0.135375	0.0164413	0.140286	0.109147	0.0826127	0.0405858	0.177163	-0.212137	-0.290719	0.409435	0.0800614	0.127497	0.0871079	-0.248226	0.112797
180	PC9	s13mpoa	-0.268614	0.083567	-0.101038	-0.267483	-0.149301	0.0777365	-0.117433	-0.0102051	0.341021	0.11948	-0.267131	-0.154119	-0.276003	0.207937	-0.185005	-0.356794	-0.0257267	-0.0666798	0.11994	-0.331992	0.159991	-0.181329	0.0349375	0.0160101	-0.123301	0.183824	-0.405296	-0.00774566	0.0190526	-0.0502091	-0.314554	0.329105	-0.153096	-0.159895	0.335248	-0.239701	0.0880457	-0.172451	-0.140351	-0.0582569	0.0117602	-0.310762	0.08451	0.0471383	0.0745211	-0.182654	-0.0792914
181	PC9	s14mpoa	-0.04306	0.231058	-0.155933	-0.0500137	0.205548	-0.0108682	-0.0141795	-0.0827881	0.234812	0.610167	-0.128436	0.0463949	-0.308017	-0.08078	-0.153997	-0.114339	0.12378	-0.128655	0.160863	-0.139058	0.0595673	0.101793	-0.151638	0.222394	-0.166151	-0.0481024	-0.0587368	0.0847969	0.0405851	-0.113461	-0.183673	0.130447	-0.145867	-0.0336105	-0.0785426	-0.119297	0.172912	0.119892	0.184024	-0.219366	-0.370385	-0.26721	0.235442	-0.152302	0.206248	-0.0635116	0.0682741
182	PC9	s15mpoa	-0.142173	0.00487349	-0.166443	-0.349042	-0.14098	0.180478	0.0928833	0.530833	0.0563121	-0.0253523	-0.422926	0.0312032	-0.0970246	-0.243457	-0.271399	-0.221382	0.393685	-0.144658	0.313475	0.0842185	0.100131	-0.116679	-0.224618	-0.0729296	0.116123	0.0409197	-0.368565	-0.167505	-0.0642272	0.183618	-0.0988046	0.0964994	0.416847	0.0555151	-0.125743	-0.399757	0.219076	0.0147058	-0.0981323	-0.0488703	0.352621	-0.127157	0.0795321	-0.0598148	-0.132685	0.278188	-0.310553
183	PC9	s16mpoa	-0.114311	0.401011	0.390563	-0.169875	0.308796	-0.124446	0.32965	0.133635	-0.219135	-0.307265	-0.0641594	0.169586	-0.06168	0.476954	0.100548	0.109762	0.222465	0.193867	-0.499311	-0.0383777	-0.0166929	0.133062	-0.24486	0.627776	0.132243	-0.0720627	0.128068	-0.223792	0.00884148	0.118374	-0.102381	0.240781	0.0870553	0.151129	0.598355	-0.188104	0.0796867	0.26682	0.213054	-0.0460914	0.0863703	0.199143	-0.272057	0.270051	0.101341	-0.0215924	0.281391
184	PC9	s17mpoa	0.157004	-0.0367958	0.221929	0.13327	-0.0081057	0.2399	0.279943	0.319054	0.113827	-0.082813	0.0720134	-0.102263	-0.213342	-0.170542	0.183957	-0.105243	-0.024527	-0.00143606	-0.121589	-0.422744	-0.0406996	0.550238	0.0254528	-0.2583	0.132197	-0.162736	0.019839	0.0273732	0.177892	0.0711008	-0.0757084	0.0561076	-0.0955	0.0397475	0.0634163	0.0522786	-0.0134563	-0.090056	0.133355	-0.00774314	-0.246405	0.0588062	-0.118742	0.0258216	0.198535	0.0634573	-0.102775
185	PC9	s18mpoa	0.509268	0.0206978	-0.112966	0.316678	0.304469	0.0518131	-0.0039721	-0.284761	-0.376635	-0.132906	0.0187931	-0.18867	-0.0387111	-0.227296	0.194428	-0.280559	0.163057	-0.516361	-0.0124568	0.064334	0.0900161	0.273862	0.541358	-0.0335772	-0.132546	-0.0261464	0.176162	-0.191323	-0.247529	-0.0882638	0.0478186	-0.0157925	0.441947	0.181373	0.294348	-0.186547	-0.482415	-0.242449	0.0127101	-0.334359	0.146293	0.311334	0.0395943	0.0986626	-0.0749883	0.00553285	-0.106604
186	PC9	s19mpoa	0.159956	0.0871325	0.00655899	0.0602225	0.0890794	-0.380506	-0.0164155	-0.104871	-0.0362732	0.0586692	-0.2853	-0.0301266	0.26762	0.322072	0.0990246	0.0775308	-0.0292305	-0.141092	0.0174777	-0.129877	0.285808	-0.055529	0.128083	-0.0409408	-0.271533	0.436934	-0.00146286	-0.00745465	-0.0257703	-0.267693	0.0115295	-0.269973	0.346911	0.0279174	0.265661	0.0111352	0.266505	0.083141	0.167334	0.232862	0.0362717	0.204768	0.133609	-0.233955	-0.277499	0.20417	-0.136791
187	PC9	s1mpoa	-0.0746256	-0.107563	-0.439031	-0.0759424	-0.396332	0.164637	0.0758586	-0.176815	0.0774441	0.202157	0.169374	-0.0532135	-0.0347477	-0.164446	-0.248143	0.205241	-0.107083	0.0205454	0.226286	0.0289738	0.0782443	-0.180397	-0.13793	0.0865912	-0.00315606	0.202634	-0.038679	-0.103526	0.212937	0.423253	0.176999	-0.158033	0.0401459	-0.126665	-0.0199285	0.317721	0.0600863	0.239946	-0.242776	0.31933	-0.162298	-0.00397443	-0.080032	-0.0380368	-0.184272	-0.429062	0.176064
188	PC9	s20mpoa	-0.473202	0.223428	-0.431103	-0.1679	-0.155784	-0.325867	0.277928	0.166003	0.246515	-0.0592496	0.192093	0.151684	0.0901959	-0.154389	-0.255025	0.0789614	0.0501177	-0.0879617	0.258288	0.00672356	-0.0153223	-0.112377	0.0917893	-0.208778	0.060514	0.0208828	-0.0130516	-0.186223	0.0389661	-0.368898	-0.37514	-0.0425522	-0.0564217	0.016289	-0.152966	-0.227127	0.467736	0.10531	1.69618e-05	0.211997	-0.243568	-0.0498785	-0.476705	0.135801	-0.0665218	-0.0617481	0.0366488
189	PC9	s21mpoa	0.222403	-0.48912	0.0080151	-0.0234153	0.0764776	0.208043	-0.471627	-0.317222	-0.19312	0.253377	0.193586	-0.0588909	0.0492487	-0.274048	-0.182593	-0.149892	-0.208244	0.0381391	-0.0418237	-0.057892	0.0423874	0.126368	0.110886	0.205662	-0.0606205	-0.291632	-0.0600551	0.361503	0.0327217	-0.224785	-0.0708133	-0.26202	0.0927097	-0.389968	-0.0763063	0.546042	-0.225162	-0.0591679	-0.131695	-0.0838058	0.0108871	0.132179	0.0303277	-0.404023	0.14245	0.0260569	-0.140089
190	PC9	s22mpoa	-0.0306164	-0.0676545	0.201876	0.0503309	-0.184917	-0.119923	0.171503	-0.00718464	-0.219425	0.129174	0.0951414	0.113216	0.259715	0.339993	0.483689	0.0705078	0.260544	0.012471	-0.324177	-0.074316	-0.171128	-0.369055	0.00296244	0.0948386	0.16981	-0.184639	0.0507235	0.0863103	0.529368	-0.00985755	0.00285461	0.384305	0.0234732	-0.230755	-0.151598	-0.0109106	-0.138128	-0.112324	0.356184	-0.053386	-0.375508	0.0587274	-0.377076	0.104594	-0.397445	0.0200422	-0.1235
191	PC9	s2mpoa	0.07999	-0.202501	-0.0118022	-0.0220654	0.107356	0.417835	0.247631	0.00248519	-0.194323	-0.246294	-0.0143454	-0.599458	-0.058481	0.0194504	-0.0501116	0.483918	0.183696	0.30674	0.116647	0.0613397	-0.132058	0.0303521	-0.392823	0.0458944	-0.0399278	0.0385146	0.657638	-0.147477	-0.48946	0.0174639	0.431523	0.00666378	0.00831438	0.354298	-0.0103265	0.065595	-0.262705	0.233269	0.0575843	0.553467	0.453641	-0.134767	0.321139	0.231097	-0.102219	0.368721	0.197281
192	PC9	s3mpoa	0.00920746	-0.404695	-0.215026	0.210418	0.126109	-0.360414	-0.252862	-0.0466897	0.108283	-0.11998	-0.218564	-0.20101	-0.125031	0.228905	0.207818	0.104599	-0.0389893	-0.241539	-0.136695	0.10763	-0.292095	-0.255438	0.119018	-0.0910764	-0.0240378	-0.100626	-0.217312	0.180512	0.100324	-0.255393	0.200145	-0.0350116	-0.0894733	0.426337	0.13488	0.0923875	0.13387	0.426374	-0.21205	0.270454	-0.126639	-0.0333042	-0.26306	-0.279637	0.0561844	0.493988	0.287043
193	PC9	s4mpoa	-0.0284238	0.00313492	0.251902	0.0615511	-0.00768309	0.149727	-0.445944	-0.15728	-0.130933	0.168533	0.00593604	0.114279	0.112335	-0.27434	0.267004	0.112212	-0.177744	0.0249996	0.115366	0.19521	-0.0286067	0.0193427	0.106746	0.236176	0.277853	0.108149	-0.0126133	0.445611	-0.351955	0.0473928	-0.0446603	0.231659	-0.148855	-0.046596	-0.240609	-0.0793596	-0.177867	-0.334403	-0.332051	-0.00887632	0.036249	-0.193346	-0.151608	-0.381189	0.223513	0.127153	-0.0610298
194	PC9	s5mpoa	0.088339	0.0798679	0.0472571	0.19202	0.0013946	0.169527	-0.124527	-0.236864	0.144358	-0.102826	0.351809	0.171239	-0.072136	0.0740859	-0.108231	0.116134	-0.0273432	-0.107902	0.105496	0.0128776	-0.110041	0.0540374	0.112407	-0.128483	0.491813	-0.0361898	0.162368	0.161194	0.271604	0.025567	-0.220744	0.112989	0.246195	0.320591	-0.247547	0.100689	-0.0722803	-0.16364	-0.267523	0.0360808	0.179681	-0.345494	0.16026	-0.14896	0.026239	-0.355347	-0.16561
195	PC9	s6mpoa	-0.232493	-0.0629197	-0.0410354	-0.341194	0.424075	0.0476553	-0.277281	-0.0572563	0.42599	0.144975	0.00702294	-0.0963208	-0.102861	-0.00902704	-0.203595	-0.18497	0.0850029	-0.111651	0.190219	-0.159557	0.307832	0.0744994	-0.435731	0.0441796	0.0689313	0.224624	-0.00393873	-0.158739	0.123101	-0.219661	0.137473	-0.0506322	-0.428694	-0.0274027	-0.105723	0.0816092	0.0923977	0.0161012	-0.335467	0.0824638	0.0221396	0.430579	0.277523	0.289742	0.178078	0.0369477	0.121231
196	PC9	s7mpoa	-0.116855	-0.144686	-0.0145956	0.105296	-0.157867	-0.292211	-0.00698965	0.337399	-0.154689	-0.265182	-0.207672	0.0194141	0.0765019	-0.241561	-0.155539	-0.197147	0.00602232	-0.0121203	-0.173311	-0.22495	-0.159326	-0.281451	-0.0520147	-0.197391	-0.464849	-0.264849	-0.0618452	0.0789167	0.0947042	0.0614173	-0.218673	0.035264	-0.146451	-0.242742	-0.202587	0.0819351	-0.117498	0.231097	0.19308	-0.259842	-0.0271088	-0.25452	0.286723	0.0534248	-0.284637	-0.0630569	-0.28095
197	PC9	s8mpoa	0.387716	0.0110956	0.0598745	0.569628	0.165364	0.215931	-0.0406342	-0.0981291	-0.0459682	-0.0748231	-0.203257	-0.22589	-0.304102	0.0401543	0.410352	0.28647	-0.407434	-0.0995359	-0.408737	0.488817	-0.275492	0.419786	0.121689	-0.360534	0.274327	-0.158978	0.0210309	0.0769417	0.0273336	-0.275274	-0.0696776	-0.0630168	-0.109801	0.0205214	0.0132324	-0.0863867	-0.0212813	-0.193344	0.0270645	-0.119305	0.166883	-0.0517414	0.169536	0.358008	0.01065	-0.0270215	0.219035
198	PC9	s9mpoa	-0.124246	0.466131	-0.0656954	0.0436367	0.0303682	0.0605164	0.00786821	0.195175	-0.291303	-0.317582	0.284449	0.521214	0.607029	-0.102256	-0.0645763	0.378513	-0.599212	-0.0309131	-0.154866	0.402108	0.450476	-0.0630029	-0.0680488	0.0666024	-0.0202232	0.468285	0.225232	-0.376926	-0.234259	0.140246	0.331649	0.0304948	-0.193262	-0.458019	-0.0707874	-0.313419	0.1759	0.146648	0.108713	0.143257	0.137239	0.00484539	0.0113724	0.184616	-0.273247	0.0431561	-0.430983
199	PC10	s10mpoa	-0.360167	-0.238292	-0.256469	-0.375978	0.150141	-0.284454	-0.560125	0.0925988	0.143537	0.245763	0.132171	0.148865	-0.13187	-0.17951	0.359986	-0.0405082	0.0135156	-0.171149	-0.055648	-0.101615	0.140037	0.529948	0.27038	0.506096	0.207037	-0.212379	0.0271285	-0.185166	-0.284417	-0.577727	-0.0700778	0.42566	-0.0712214	-0.44705	0.0436127	0.150274	0.037178	-0.206333	0.531353	0.122822	-0.0857167	0.0339104	-0.024907	-0.402026	0.0281693	0.302347	0.347095
200	PC10	s11mpoa	-0.0366864	-0.359091	0.405754	-0.288815	-0.2244	0.204831	-0.169508	0.0839158	0.13833	-0.208537	0.13197	0.233183	0.293966	-0.106104	0.0595136	0.322848	0.167831	0.330562	-0.565076	-0.262442	-0.183523	-0.0992684	0.0201338	0.0746722	0.121102	-0.110551	0.208193	0.356295	-0.105319	0.0222008	-0.135065	0.0644398	0.516705	0.212517	-0.225825	0.179093	0.0823387	0.113328	0.0970926	-0.199689	-0.240653	-0.224178	0.145973	0.0824305	-0.0931852	0.242618	-0.158037
201	PC10	s12mpoa	-0.475782	0.0472596	0.198597	0.207026	0.0978762	-0.0428099	0.0195735	-0.0914629	-0.216681	-0.294628	-0.0233423	-0.107397	0.0259885	-0.160705	-0.317743	0.31398	0.153952	0.103905	-0.119549	0.549907	0.242924	-0.106634	0.162802	0.343152	-0.171041	-0.153147	0.0302314	-0.0336593	-0.310752	0.0768817	-0.139859	-0.0868499	-0.0780035	0.0141719	-0.0302985	-0.00935591	-0.279005	0.145887	-0.127494	-0.232533	-0.119095	0.144644	-0.0254958	0.501042	-0.107668	-0.117476	-0.227684
202	PC10	s13mpoa	-0.0585245	-0.324577	0.0514102	0.0883494	-0.23286	-0.312379	-0.0985456	-0.355861	0.213597	-0.0740494	-0.28814	0.323653	-0.250505	0.271534	-0.00697018	-0.18608	-0.132994	-0.173222	-0.0489306	0.00418402	-0.217155	-0.0986941	0.00307361	-0.104775	-0.424711	-0.109019	-0.126571	0.0890025	0.0372825	0.207856	0.190551	0.0903678	-0.0582224	-0.367571	-0.211546	-0.14542	-0.213465	0.138827	-0.130897	0.211633	0.221961	-0.0756198	-0.247998	0.15846	-0.20537	0.0488427	-0.263819
203	PC10	s14mpoa	0.0171991	-0.0457145	0.162817	0.0437632	-0.101992	-0.24367	-0.0784868	-0.156618	-0.137049	-0.103964	-0.0812633	0.320407	-0.354904	-0.437467	0.0213017	-0.225432	-0.315269	-0.0224057	-0.122018	0.204118	-0.391575	0.449344	-0.200457	0.243051	0.0767815	0.107848	-0.043958	-0.0424158	0.129947	0.357719	0.101774	0.000463205	-0.180232	-0.149165	0.212724	-0.24927	0.108803	-0.154369	-0.359818	0.215468	0.0974269	0.0214651	-0.41681	-0.022911	0.120708	0.108962	-0.394539
204	PC10	s15mpoa	-0.271795	-0.347859	0.157762	-0.247316	0.313475	0.134222	0.278634	-0.117795	0.159728	0.26334	-0.0508977	0.123388	0.196996	0.0651265	-0.0147483	-0.0896831	-0.0495204	0.184524	-0.00608273	0.21188	0.097319	-0.353685	0.356944	-0.100511	0.426934	0.217245	-0.175368	-0.150233	-0.0277785	0.120637	-0.49806	-0.0902757	-0.0779109	-0.368667	0.229641	-0.0631479	0.139393	-0.389235	-0.0864053	0.0791737	-0.250906	-0.0383648	0.213321	0.353356	-0.133637	0.260055	0.0730395
205	PC10	s16mpoa	-0.00335619	0.126646	-0.0103825	-0.352033	0.365835	-0.196652	-0.133716	0.115235	0.127878	-0.0575862	-0.178865	-0.335897	0.215728	0.0647657	-0.0782997	0.25016	0.223044	0.232303	-0.106463	-0.177346	0.376732	0.194068	0.177171	-0.0747121	0.199063	-0.570475	0.210797	-0.214823	0.249106	0.0129573	-0.396332	-0.111883	-0.131622	0.165519	0.0357144	-0.187101	-0.407035	-0.228881	0.0208516	-0.143037	-0.0965613	0.171528	0.209646	0.14199	0.102787	-0.221838	0.106095
206	PC10	s17mpoa	0.278721	0.26325	-0.339391	0.43181	-0.0881994	-0.0872491	-0.0780327	-0.149643	-0.407572	0.0401098	0.12498	-0.147955	0.175018	0.242729	-0.173623	0.240226	0.0739132	-0.240907	0.31338	0.203582	0.249027	-0.28553	0.226518	-0.0837002	0.0385692	-0.0826435	-0.0197068	-0.431605	-0.030366	0.0915076	0.178013	0.0976072	0.193915	-0.0160991	0.244356	0.0670411	0.101873	0.0661063	-0.0455207	0.42541	0.0447158	-0.265105	-0.103775	-0.123992	-0.250859	0.291622	-0.117165
207	PC10	s18mpoa	-0.0172333	-0.0715096	-0.24067	-0.254432	-0.16561	-0.448346	-0.16834	-0.0948439	0.190075	-0.0207975	0.0673437	-0.205294	0.143502	-0.347438	-0.115336	0.0394173	0.292039	-0.0130567	0.273093	-0.233556	0.281307	-0.115133	0.248908	-0.445131	0.0816067	0.369359	-0.175598	-0.052505	0.0133612	0.222103	0.238241	0.2344	-0.0791439	0.0770488	-0.0441236	0.0383427	-0.27486	0.0609642	0.0349088	-0.1434	0.161728	-0.0731035	-0.20942	-0.0520275	0.421759	-0.354564	-0.182575
208	PC10	s19mpoa	-0.0694962	0.054812	0.145604	-0.189291	-0.0895358	0.140993	-0.21129	-0.0288472	0.348013	-0.0860473	0.244095	-0.189752	0.2917	0.214335	-0.0566177	-0.308207	0.00959724	0.351876	0.024985	0.079668	0.0257028	0.131233	-0.385704	0.0475627	0.0319574	-0.164279	-0.225961	0.275348	0.177615	-0.128206	0.11122	0.0767421	0.110475	-0.186659	-0.169752	-0.139247	0.0204539	-0.468066	0.027247	0.272119	0.213311	-0.0569559	0.3559	0.168275	-0.550535	0.149552	-0.0141073
209	PC10	s1mpoa	-0.0441196	-0.086473	-0.0333115	0.0446622	0.121373	0.108897	-0.0792888	0.0900117	-0.0123637	-0.0278386	-0.443985	0.0987237	-0.289059	-0.00297285	0.0536554	-0.101649	-0.405133	-0.254343	0.0751978	-0.126308	0.0225666	-0.202029	-0.192418	0.280929	0.0893461	-0.125372	-0.16432	0.265522	0.0297296	-0.270832	0.481367	-0.0157613	0.0268304	0.261437	0.0526951	-0.209782	0.341259	-0.0938739	-0.0363091	-0.0086275	-0.0571127	0.142863	0.0150732	-0.201672	0.299469	0.0833283	0.148789
210	PC10	s20mpoa	0.0246732	0.0233852	-0.219669	0.275476	0.00465062	0.108957	0.359768	0.13562	0.100472	0.213905	0.0106817	-0.202299	0.13783	0.0249089	-0.152617	0.352196	-0.175212	-0.12832	0.0470299	-0.490463	0.133217	0.0941533	-0.281784	-0.0790348	-0.171536	-0.271922	-0.319325	-0.252737	0.363918	0.0337792	0.167542	0.0679279	0.294136	0.0381201	-0.221009	0.021568	-0.120313	-0.181802	0.216843	-0.247824	0.102043	0.411841	0.105493	-0.261686	-0.222624	-0.100388	0.0250018
211	PC10	s21mpoa	-0.360986	0.402204	0.0910484	0.30094	0.358788	0.301129	-0.035207	-0.0212069	-0.0916045	0.0956782	0.170281	0.261074	-0.349616	-0.00469586	0.175227	0.0346535	-0.0270754	-0.0314107	-0.216221	-0.0993286	0.0619423	0.00543757	-0.441198	-0.268216	-0.109664	0.113213	0.337054	0.236838	0.206861	-0.304753	-0.173548	-0.0999508	0.524798	0.00298041	0.226224	-0.153453	0.0309042	-0.0136105	-0.330646	-0.205997	0.100513	-0.0291018	0.338334	0.191751	0.0961793	0.225593	-0.181851
212	PC10	s22mpoa	0.149333	-0.131216	0.289322	0.0526752	0.135802	0.305931	-0.00440615	0.0833519	-0.197698	0.55356	0.0218119	0.0297954	0.0460207	-0.213501	-0.488038	-0.253264	-0.124299	-0.0151904	-0.0775405	0.117629	-0.272368	-0.0479315	0.206275	-0.0634983	-0.158422	0.101403	-0.401243	0.0831899	-0.293335	0.27059	0.19166	-0.218044	-0.102147	0.354972	0.146149	0.100957	0.23011	0.229392	0.300784	0.268145	-0.0665175	0.000362463	-0.297639	0.00803032	0.0306626	-0.0470209	-0.114634
213	PC10	s2mpoa	0.118581	-0.124015	-0.419496	-0.00467486	-0.0202545	0.0611404	0.338232	-0.226756	0.335803	-0.325786	0.00257953	-0.399148	-0.148475	0.182771	-0.198002	0.225942	0.167801	-0.372552	0.543671	-0.176232	0.106028	0.0599921	-0.012442	-0.0963141	-0.0633637	-0.0977105	0.0568973	-0.429778	0.0331244	-0.125038	0.0651243	-0.0887495	-0.295028	0.308881	-0.0572609	-0.0939195	0.189991	0.132871	-0.299205	-0.277933	0.260267	-0.0562265	0.0513626	0.188361	0.0304581	-0.00320453	0.570308
214	PC10	s3mpoa	0.302851	0.170697	0.00144318	-0.043779	-0.0231678	-0.0915944	0.143598	0.334009	-0.131202	-0.171912	0.235172	0.064313	0.192181	0.097179	0.0515887	0.179303	0.024193	-0.227669	0.15843	0.122107	-0.270855	-0.0498383	-0.115815	-0.188497	0.216067	-0.0294643	0.310682	-0.0756511	0.366389	-0.265441	-0.0701625	-0.0361188	-0.051697	-0.0282545	0.189931	0.644073	-0.0824949	0.193566	-0.0307252	0.307153	-0.0605908	0.217755	0.204577	-0.209769	-0.0369536	0.0633049	0.0543759
215	PC10	s4mpoa	-0.0710833	0.359864	0.0547672	0.0456347	0.125864	0.110172	0.301837	0.0141178	-0.286845	0.151881	0.0616668	0.124373	0.190465	0.523328	0.327659	-0.286141	0.573838	0.46436	0.224601	0.189757	0.14189	0.129908	0.161255	-0.0441209	0.281163	0.202196	0.415539	0.0465731	-0.3773	0.143802	0.0645656	0.0381198	0.0245401	0.0365537	0.26087	0.265364	-0.0157871	-0.105069	-0.108912	0.137777	0.129612	0.113118	-0.253939	-0.167018	0.287435	-0.397348	-0.0219757
216	PC10	s5mpoa	0.174371	0.0379361	-0.0354962	0.0534531	0.159234	0.171171	0.196326	0.184341	0.0550162	0.24366	0.476435	0.199399	0.190493	0.00307353	-0.0386805	-0.300078	0.0094935	-0.0320493	-0.123278	0.0432506	-0.155862	0.0542955	-0.0472711	-0.265947	-0.362045	0.204712	0.131761	0.0201239	-0.0112448	0.197991	-0.111468	0.186273	-0.174596	-0.11891	-0.486133	0.236153	-0.39714	0.19862	0.0305101	-0.304248	-0.584251	0.268515	0.0953242	-0.0653347	0.0551181	0.0380646	0.275354
217	PC10	s6mpoa	-0.0392361	-0.101939	-0.0678655	-0.080902	0.13901	-0.245606	-0.188167	-0.369491	-0.192089	-0.326314	-0.0782301	-0.0756075	-0.0730425	-0.245621	0.108311	0.0871231	-0.211953	-0.0641242	-0.0285349	-0.115709	-0.323259	0.137125	-0.0194648	0.0071379	0.0739581	0.346373	-0.233679	0.245725	-0.294038	-0.00661411	0.0718256	-0.142864	0.0534403	0.241469	-0.0566619	-0.256428	0.196712	0.0607254	0.0818633	-0.104706	-0.264498	-0.0839695	-0.0323582	-0.158414	-0.0488244	-0.312504	-0.0344748
218	PC10	s7mpoa	0.256706	0.00588182	0.180222	0.11966	-0.340445	0.093564	0.00526128	-0.105728	-0.338054	0.0405067	0.0381764	-0.0608368	-0.0715987	0.0168478	-0.141468	-0.104406	-0.251213	0.0260371	-0.0845999	0.131209	-0.0629977	-0.315528	0.00353851	0.017386	-0.0736001	0.12987	0.175864	0.0753707	-0.103536	0.0505607	0.0256871	0.226683	-0.151911	0.114856	0.145938	-0.260912	0.30105	0.451021	0.137872	0.0215813	0.0185454	-0.556157	0.24525	-0.153602	0.3111	0.132515	-0.0478672
219	PC10	s8mpoa	0.233172	-0.00363256	-0.299116	-0.0481431	-0.383195	-0.0942301	-0.0098831	-0.0357878	0.240341	-0.150139	-0.0910399	0.13089	-0.107145	0.0588094	0.453217	-0.0581617	0.0642415	-0.138281	-0.0352587	-0.0546537	0.172988	-0.12291	0.0587514	0.0969354	0.0710341	0.0456956	0.00681911	-0.0191028	-0.0148561	-0.031864	-0.10454	0.101592	-0.29445	-0.0318535	0.156222	-0.0970697	-0.182132	-0.117335	0.315254	-0.161309	0.0447369	0.255151	-0.254982	-0.156231	-0.0206941	-0.347871	-0.0303079
220	PC10	s9mpoa	0.252857	0.342382	0.183119	0.221914	-0.302388	0.305982	0.171765	0.620839	-0.0416333	-0.000804524	-0.481602	-0.333876	-0.323675	-0.0673929	0.171683	-0.0922397	-0.0807911	0.191114	-0.0711894	-0.0196377	-0.174086	0.0116771	-0.199197	0.197536	-0.380237	0.0890475	-0.0252358	0.193687	0.245608	-0.0981105	-0.188457	-0.719778	0.00134616	-0.114295	-0.441467	0.162239	0.192167	0.167266	-0.238647	-0.0319783	0.431042	-0.32237	-0.11293	0.180986	-0.113495	-0.0445923	0.18898
221	variance.explained	PC1	0.330163	0.429616	0.358266	0.354042	0.471312	0.539666	0.523181	0.591202	0.56714	0.512138	0.561487	0.501912	0.493254	0.514497	0.458134	0.457846	0.403536	0.403368	0.405087	0.475097	0.412144	0.402561	0.489043	0.508271	0.579231	0.664756	0.652021	0.674106	0.621105	0.690377	0.595972	0.626117	0.595749	0.614131	0.769264	0.624969	0.696756	0.712958	0.654994	0.654448	0.678595	0.67423	0.632145	0.67218	0.796621	0.601579	0.673151
222	variance.explained	PC2	0.101665	0.126067	0.0912784	0.0942767	0.0799779	0.0723099	0.0657459	0.0640122	0.0920194	0.089762	0.0794431	0.0740906	0.0733911	0.177048	0.0882006	0.0714814	0.0983802	0.074091	0.071749	0.0801409	0.0964708	0.0920905	0.0965556	0.0701042	0.0919421	0.0787545	0.0557364	0.0681047	0.0574123	0.070466	0.113246	0.100016	0.0795711	0.0658975	0.051347	0.0584715	0.0874155	0.0535479	0.074482	0.0570138	0.0613451	0.0610777	0.104016	0.0882853	0.0849274	0.0580203	0.050411
223	variance.explained	PC3	0.0763944	0.0637866	0.0643618	0.0759341	0.0583361	0.0632923	0.0526481	0.0477168	0.0363018	0.0527001	0.045435	0.0517829	0.0526033	0.116201	0.0572307	0.0550174	0.0751687	0.0630856	0.0500722	0.0547592	0.0606291	0.0638847	0.0577021	0.056021	0.0493852	0.0465905	0.0492565	0.0511433	0.0480248	0.0528208	0.0681305	0.0600715	0.0690422	0.0621269	0.0453521	0.047205	0.0418959	0.0514381	0.0603816	0.0435984	0.0464852	0.0576371	0.060253	0.0640713	0.0265037	0.0452149	0.0368392
224	variance.explained	PC4	0.0568274	0.0476103	0.0510657	0.0553611	0.0442153	0.047286	0.0423827	0.0437803	0.0360081	0.0505522	0.0383894	0.0466302	0.0436865	0.0634229	0.0417466	0.0486959	0.0438117	0.0513414	0.0444591	0.0436537	0.0497817	0.0527217	0.0472628	0.0502202	0.0461152	0.030934	0.0329209	0.0398463	0.0408144	0.0305863	0.053822	0.0477484	0.0493311	0.0418111	0.0344087	0.0358892	0.0261246	0.0393861	0.0506098	0.034936	0.0369665	0.0345873	0.0450919	0.0432083	0.0211193	0.0402178	0.0271723
225	variance.explained	PC5	0.0507457	0.0447691	0.0459035	0.0466811	0.0402069	0.0336256	0.0381038	0.0361529	0.0336323	0.0411459	0.0299533	0.0386857	0.0400996	0.0427438	0.0396349	0.0425785	0.0402278	0.0460982	0.0410824	0.0398393	0.0464444	0.0473156	0.0401705	0.0388065	0.0362509	0.0262512	0.0293115	0.0260211	0.0371335	0.0244335	0.0478011	0.0363294	0.0439959	0.0294887	0.030168	0.0328102	0.0241223	0.0272561	0.0388652	0.0292682	0.0347253	0.0322224	0.0370479	0.038236	0.0170114	0.0305197	0.0263903
226	variance.explained	PC6	0.0433206	0.0368978	0.0424294	0.0403482	0.0341006	0.0277457	0.0338914	0.0286648	0.0299204	0.0359219	0.0279278	0.0340272	0.0322219	0.0374719	0.0339432	0.034567	0.0348837	0.0376741	0.0361175	0.0369521	0.0375886	0.0432591	0.0354752	0.0348018	0.033959	0.0246657	0.0250191	0.0232546	0.0237294	0.0213371	0.0261154	0.0302077	0.0302334	0.0246463	0.0190029	0.031522	0.0217064	0.0221315	0.0282025	0.0273166	0.0263943	0.0246036	0.0253731	0.019126	0.0130155	0.0275174	0.0244781
227	variance.explained	PC7	0.0379882	0.0299549	0.0356037	0.0340657	0.0330681	0.0244528	0.0308411	0.0230972	0.0259592	0.0316492	0.0233207	0.0290834	0.0263198	0.0182413	0.0284021	0.0324371	0.033929	0.0351202	0.0339809	0.0333744	0.0335678	0.0409813	0.031166	0.0332272	0.0292002	0.0196349	0.0202435	0.0196077	0.021553	0.01752	0.01975	0.0257816	0.0261459	0.023593	0.0149269	0.024721	0.0169582	0.0187132	0.019968	0.0224604	0.0213029	0.0207018	0.0212892	0.0172633	0.00739298	0.0257985	0.0199951
228	variance.explained	PC8	0.0336476	0.0253367	0.029761	0.0317455	0.0296896	0.0235616	0.0240988	0.0204632	0.0232059	0.0285348	0.0222268	0.0249143	0.0258044	0.0125038	0.0267542	0.0278888	0.0308389	0.0300114	0.0328221	0.0294631	0.0313485	0.0321387	0.0278703	0.0286361	0.022709	0.0187373	0.0172158	0.0156376	0.0190488	0.0155016	0.0146619	0.0179079	0.0204932	0.0203769	0.0127934	0.0215848	0.0142161	0.0135802	0.0162006	0.0213652	0.0151178	0.0171495	0.0154549	0.0120156	0.00725752	0.0224662	0.0191923
229	variance.explained	PC9	0.0299659	0.0228173	0.0270639	0.0289476	0.0242368	0.0220855	0.0230784	0.01882	0.0204388	0.0219015	0.0216546	0.0205551	0.023656	0.00691411	0.0252735	0.0274834	0.0277097	0.0258942	0.0308003	0.0273503	0.0271846	0.0294288	0.0266077	0.0247369	0.0198992	0.0150072	0.0153563	0.0129468	0.0174799	0.0135317	0.0133039	0.0120206	0.0160939	0.0172902	0.00643612	0.017943	0.0140406	0.0105989	0.0126005	0.0165195	0.0134007	0.0144012	0.0127901	0.0101272	0.00571277	0.0204088	0.0176845
230	variance.explained	PC10	0.0275595	0.0193087	0.0262355	0.0270069	0.02303	0.0186567	0.0206161	0.0181578	0.0172175	0.0196714	0.0201356	0.0199263	0.0214877	0.00510253	0.024756	0.0257194	0.024579	0.025486	0.0285385	0.0251187	0.026393	0.0279345	0.0229671	0.022111	0.0178842	0.0135625	0.013039	0.0111916	0.0161123	0.0112967	0.0105993	0.00915069	0.0129871	0.0165962	0.00588598	0.0141767	0.0103039	0.00973106	0.0105733	0.0141643	0.0119432	0.0133878	0.0101932	0.0090924	0.00506188	0.0175332	0.0163019
[truncated: 495 more columns]

## Sheet: Eigengene & Song Correlation
Correlation results comparing MEGENA eigengene with song
	p-value	R value
c1_2	0.0937609	-0.366141
c1_3	0.087276	0.373042
c1_5	0.00351584	-0.594617
c1_6	0.0475567	-0.42687
c1_7	0.957649	-0.0120234
c1_8	0.195673	0.286779
c1_9	0.189698	0.290489
c1_10	0.0318654	0.458492
c1_11	0.069485	0.39418
c1_12	0.54073	-0.137838
c1_13	0.674951	0.0947369
c1_14	0.204768	0.281277
c1_15	0.296584	0.233057
c1_16	0.657016	0.100283
c1_18	0.197483	-0.285671
c1_20	0.193325	-0.288227
c1_21	0.591912	-0.120928
c1_22	0.00845384	-0.546805
c1_23	0.00595413	-0.566762
c1_24	0.0341573	-0.453201
c1_25	0.0633246	-0.402455
c1_26	0.0311721	-0.460152
c1_27	0.472852	-0.161461
c1_28	0.861565	-0.0394678
c1_29	0.746195	-0.0731841
c1_31	0.026899	0.471084
c1_32	0.280595	0.240687
c1_33	0.15529	0.313577
c1_34	0.208693	0.278953
c1_35	0.0717551	0.39127
c1_36	0.121487	0.340075
c1_37	0.66333	0.0983244
c1_38	0.376581	0.198204
c1_39	0.178432	0.297705
c1_40	0.318891	0.222825
c1_48	0.0248982	0.476684
c1_49	0.0308955	0.460823
c1_50	0.0519876	0.419447
c1_51	0.935603	0.0182925
c1_52	0.0776397	0.38404
c1_53	0.0224606	0.484016
c1_55	0.811445	-0.0539753
c1_56	0.256995	-0.252464
c1_57	0.964669	0.0100291
c1_61	0.817275	-0.0522782
c1_62	0.713906	0.0828651
c1_63	0.185139	0.293372
c1_64	0.286111	-0.238024
c1_66	0.199637	0.28436
c1_67	0.694851	0.0886438
c1_68	0.0304935	0.461805
c1_70	0.359346	0.205314
c1_71	0.0441582	0.432936
c1_72	0.0999904	0.359836
c1_74	0.596572	0.119421
c1_75	0.849725	0.0428795
c1_76	0.30272	0.230197
c1_77	0.972312	0.00785844
c1_79	0.620626	-0.111716
c1_81	0.075989	-0.386025
c1_83	0.968992	0.00880134
c1_84	0.0592236	0.40831
c1_85	0.212533	0.276707
c1_86	0.350209	0.209163
c1_87	0.985704	-0.00405694
c1_88	0.558801	0.131789
c1_89	0.11374	-0.34688
c1_90	0.652711	0.101623
c1_91	0.391564	-0.192173
c1_93	0.059428	-0.408011
c1_94	0.73322	-0.0770585
c1_95	0.0990422	-0.360777
c1_96	0.168586	-0.304272
c1_97	0.0326756	-0.456588
c1_98	0.112098	-0.348365
c1_99	0.546258	-0.135978
c1_100	0.517959	-0.145594
c1_101	0.821614	-0.051017
c1_102	0.0434618	-0.434224
c1_103	0.138208	-0.326391
c1_106	0.922559	-0.0220075
c1_107	0.0571192	-0.411436
c1_108	0.00997279	-0.536964
c1_109	0.160684	-0.309738
c1_110	0.0536824	-0.416736
c1_111	0.00889178	-0.543828
c1_112	0.197964	-0.285377
c1_113	0.00161252	-0.631732
c1_114	0.370004	-0.200895
c1_115	0.0938691	-0.366029
c1_116	0.0374321	-0.446105
c1_117	0.00257921	-0.609915
c1_118	0.0305712	-0.461615
c1_119	0.0390707	-0.442736
c1_120	0.0375509	-0.445857
c1_121	0.467443	-0.163414
c1_122	0.140458	-0.324641
c1_123	0.0227315	-0.48317
c1_124	0.00511238	-0.575074
c1_125	0.0175655	-0.500916
c1_126	0.188362	-0.291329
c1_127	0.036986	-0.447042
c1_128	0.00609151	-0.5655
c1_129	0.0331649	-0.455457
c1_131	0.104479	-0.355471
c1_132	0.148072	-0.318864
c1_133	0.219919	-0.272464
c1_134	0.0386148	-0.443662
c1_135	0.0626404	-0.403411
c1_136	0.0105172	-0.533737
c1_137	0.0564049	-0.412517
c1_138	0.529482	-0.14165
c1_141	0.0615692	-0.404924
c1_148	0.00303442	-0.601983
c1_149	0.00307851	-0.601269
c1_151	0.00304622	-0.601791
c1_152	0.109275	-0.350956
c1_153	0.180435	-0.296399
c1_154	0.024056	-0.47915
c1_155	0.0043594	-0.583539
c1_156	0.225075	-0.269556
c1_157	0.0139896	-0.515868
c1_158	0.491347	-0.154869
c1_159	0.0188765	-0.496051
c1_160	0.0203219	-0.490993
c1_161	0.0202594	-0.491206
c1_162	0.0303738	-0.4621
c1_163	0.140061	-0.324948
c1_164	0.158037	-0.311611
c1_165	0.100509	-0.359324
c1_166	0.198531	-0.285032
c1_172	0.0109596	-0.531213
c1_173	0.286803	-0.237693
c1_174	0.0809934	-0.380102
c1_175	0.0223506	-0.484361
c1_178	0.162222	-0.30866
c1_179	0.037854	-0.445227
c1_180	0.23362	-0.264834
c1_181	0.0121235	-0.524952
c1_186	0.0503071	-0.422202
c1_188	0.502932	-0.150802
c1_189	0.0278525	-0.468531
c1_194	0.0617076	-0.404728
c1_195	0.417178	-0.182154
c1_196	0.588932	-0.121894
c1_197	0.902382	-0.0277654
c1_198	0.915837	-0.0239242
c1_201	0.76937	-0.0663123
c1_203	0.026105	0.473265
c1_205	0.275814	0.24302
c1_209	0.0934441	0.36647
c1_210	0.0438124	0.433574
c1_214	0.597883	0.118997
c1_216	0.185978	0.292838
c1_217	0.308166	0.227688
c1_219	0.0645515	0.400759
c1_220	0.248894	0.256665
c1_222	0.101869	0.357992
c1_223	0.120003	0.341354
c1_225	0.504378	0.150298
c1_227	0.323235	0.220883
c1_229	0.158005	0.311633
c1_230	0.286854	0.237669
c1_235	0.0227851	0.483004
c1_237	0.0294504	0.464404
c1_238	0.0245328	0.477746
c1_240	0.0457869	0.429986
c1_244	0.0675303	0.396743
c1_245	0.0255092	0.474937
c1_249	0.0185411	0.497269
c1_252	0.971492	0.0080915
c1_254	0.485816	-0.156827
c1_255	0.922891	-0.021913
c1_259	0.592791	0.120643
c1_261	0.182608	0.294995
c1_262	0.197474	0.285676
c1_263	0.353793	-0.207646
c1_264	0.378053	-0.197606
c1_268	0.184707	0.293648
c1_269	0.142743	0.322885
c1_270	0.186368	0.29259
c1_272	0.107945	0.352192
c1_273	0.0850226	0.375529
c1_274	0.421514	0.180491
c1_275	0.377577	0.197799
c1_276	0.112173	0.348296
c1_278	0.449728	0.169892
c1_280	0.372276	0.199962
c1_285	0.0313411	0.459745
c1_286	0.0316611	0.458978
c1_287	0.0277201	0.468881
c1_288	0.0472114	0.427471
c1_289	0.0934313	0.366483
c1_292	0.236167	0.263448
c1_293	0.265225	0.248282
c1_294	0.594701	0.120025
c1_297	0.0381319	0.444652
c1_298	0.142515	0.323059
c1_299	0.0685502	0.395398
c1_300	0.0113841	0.528869
c1_302	0.0674178	0.396892
c1_303	0.069592	0.394041
c1_304	0.430226	0.177179
c1_305	0.117418	0.343609
c1_306	0.125498	0.336676
c1_308	0.492906	0.154319
c1_311	0.689232	0.090358
c1_312	0.698997	0.0873819
c1_313	0.449428	0.170002
c1_314	0.498198	0.152458
c1_318	0.742354	0.0743288
c1_319	0.650645	-0.102267
c1_320	0.64444	-0.104206
c1_321	0.996908	0.000877375
c1_323	0.243666	0.259423
c1_324	0.7234	0.0800047
c1_325	0.32277	0.22109
c1_328	0.767598	-0.0668356
c1_329	0.598196	0.118896
c1_330	0.436884	0.174672
c1_331	0.788586	-0.0606573
c1_332	0.927784	-0.0205187
c1_333	0.0908891	-0.369152
c1_336	0.885712	0.0325348
c1_337	0.410216	0.184843
c1_338	0.516111	0.146231
c1_339	0.74005	-0.0750164
c1_340	0.959974	-0.0113626
c1_341	0.242688	-0.259944
c1_342	0.483855	0.157524
c1_345	0.0438467	0.43351
c1_346	0.0935291	0.366381
c1_347	0.222939	0.270756
c1_348	0.357542	0.206069
c1_349	0.0409473	0.439011
c1_350	0.526103	0.142802
c1_351	0.986162	0.00392718
c1_353	0.262786	0.249512
c1_354	0.135741	0.328333
c1_355	0.690513	0.0899668
c1_357	0.840759	0.0454689
c1_358	0.566507	-0.129237
c1_359	0.713077	-0.0831154
c1_360	0.464751	0.16439
c1_361	0.598262	0.118875
c1_363	0.129803	-0.333112
c1_364	0.309649	-0.22701
c1_365	0.145553	-0.320752
c1_366	0.0360658	-0.449004
c1_367	0.610773	-0.114857
c1_368	0.0444781	-0.43235
c1_369	0.0673642	-0.396963
c1_370	0.227765	-0.268057
c1_377	0.74537	0.0734298
c1_379	0.361846	-0.20427
c1_381	0.0224448	-0.484065
c1_382	0.276416	-0.242725
c1_383	0.690613	-0.0899364
c1_385	0.994865	0.00145714
c1_387	0.111186	-0.349196
c1_389	0.382272	-0.195898
c1_390	0.0240162	-0.479268
c1_391	0.230883	-0.266334
c1_394	0.00784142	-0.551189
c1_396	0.186792	-0.292321
c1_405	0.676466	-0.0942707
c1_406	0.701061	0.0867547
c1_407	0.742518	-0.0742798
c1_408	0.841139	0.0453591
c1_409	0.675165	-0.0946711
c1_410	0.5547	-0.133154
c1_412	0.81672	-0.0524396
c1_413	0.985415	0.00413896
c1_414	0.0863854	-0.374019
c1_415	0.549611	-0.134854
c1_418	0.0562939	-0.412686
c1_421	0.0146053	-0.513088
c1_423	0.391864	-0.192054
c1_425	0.00635026	-0.563185
c1_427	0.0318649	-0.458494
c1_430	0.486403	-0.156619
c1_431	0.261063	-0.250386
c1_434	0.0161481	-0.506518
c1_436	0.00832181	-0.547727
c1_438	0.117898	-0.343188
c1_440	0.00368732	-0.592197
c1_441	0.00100989	-0.651967
c1_442	0.00471036	-0.579453
c1_444	0.330214	-0.217797
c1_445	0.490865	-0.155039
c1_446	0.13714	-0.327228
c1_450	0.0322476	-0.457589
c1_452	0.0452335	-0.430979
c1_453	0.00598174	-0.566507
c1_457	0.048319	-0.425556
c1_460	0.311283	-0.226264
c1_463	0.077358	-0.384377
c1_466	0.0219213	-0.485723
c1_468	0.0011645	-0.645957
c1_471	0.0157077	-0.50834
c1_477	0.00429967	-0.584261
c1_478	0.064296	-0.40111
c1_479	0.00181378	-0.626416
c1_480	0.0171133	-0.502662
c1_485	0.0609032	-0.405875
c1_487	0.279482	-0.241228
c1_489	0.00484671	-0.577934
c1_490	0.0116483	-0.527446
c1_497	0.00246274	-0.612133
c1_498	0.00542822	-0.57183
c1_499	0.00517351	-0.574433
c1_500	0.00133196	-0.64017
c1_501	0.00184385	-0.625665
c1_502	0.0200774	-0.491828
c1_503	0.0180374	-0.499132
c1_506	0.120466	-0.340954
c1_507	0.113701	-0.346915
c1_508	0.171201	-0.302503
c1_511	0.00154416	-0.633666
c1_512	0.0106973	-0.532699
c1_513	0.0241548	-0.478857
c1_514	0.29068	-0.235844
c1_515	0.360113	-0.204993
c1_517	0.0276603	-0.46904
c1_522	0.0375986	-0.445758
c1_523	0.120545	-0.340886
c1_524	0.00744928	-0.554147
c1_535	0.0145138	-0.513495
c1_536	0.356611	-0.20646
c1_538	0.0808174	-0.380306
c1_543	0.0566974	-0.412073
c1_545	0.179509	-0.297001
c1_546	0.461594	-0.165539
c1_548	0.0031043	-0.600856
c1_549	0.0497043	-0.423208
c1_552	0.0905346	-0.369528
c1_554	0.0355292	-0.450166
c1_555	0.00402298	-0.587722
c1_557	0.364916	-0.202995
c1_562	0.717928	-0.0816518
c1_566	0.969361	-0.00869664
c1_569	0.786606	-0.0612382
c1_572	0.027878	0.468464
c1_575	0.169638	0.303558
c1_576	0.182537	0.29504
c1_578	0.0687793	0.395099
c1_582	0.163038	0.308091
c1_583	0.292064	0.235187
c1_587	0.0508747	0.421264
c1_593	0.297425	0.232663
c1_595	0.162571	0.308416
c1_599	0.0683947	0.395602
c1_601	0.0928883	0.367049
c1_602	0.0211468	0.488235
c1_603	0.0104181	0.534314
c1_604	0.0782391	0.383327
c1_607	0.0231259	0.481954
c1_609	0.0780358	0.383569
c1_612	0.0540403	0.416172
c1_619	0.283708	0.23918
c1_621	0.126573	0.335777
c1_623	0.135878	0.328224
c1_626	0.63948	0.105761
c1_629	0.37423	-0.199163
c1_633	0.275386	0.24323
c1_634	0.101022	0.358821
c1_636	0.208326	0.279169
c1_638	0.248473	0.256886
c1_639	0.100717	0.35912
c1_641	0.0953758	0.364478
c1_642	0.0997958	0.360029
c1_646	0.472784	0.161486
c1_648	0.373825	0.199329
c1_649	0.258808	0.251535
c1_650	0.483478	0.157658
c1_651	0.569206	0.128347
c1_653	0.102996	0.356897
c1_655	0.553594	0.133523
c1_656	0.491532	0.154804
c1_658	0.446048	0.171254
c1_660	0.0154064	0.50961
c1_661	0.0456341	0.430259
c1_664	0.0115047	0.528216
c1_676	0.163521	0.307755
c1_677	0.197101	0.285904
c1_680	0.313973	0.225042
c1_681	0.150018	0.317421
c1_684	0.567066	0.129052
c1_686	0.544424	0.136594
c1_688	0.0301529	0.462646
c1_689	0.0426941	0.435662
c1_690	0.0219224	0.485719
c1_701	0.236911	0.263045
c1_706	0.0430299	0.435031
c1_707	0.0578071	0.410404
c1_709	0.0984855	0.361332
c1_710	0.0612536	0.405374
c1_715	0.0616873	0.404756
c1_718	0.0250404	0.476275
c1_722	0.385148	0.19474
c1_725	0.181374	0.295791
c1_727	0.144733	0.321371
c1_730	0.609215	0.115355
c1_732	0.622893	0.110997
c1_734	0.405945	0.186505
c1_739	0.295806	0.233422
c1_740	0.312311	0.225797
c1_741	0.424598	0.179315
c1_742	0.723694	0.0799162
c1_744	0.802984	0.0564433
c1_745	0.624035	0.110634
c1_749	0.65012	-0.102431
c1_750	0.236117	0.263475
c1_754	0.855378	0.0412495
c1_756	0.490177	0.155282
c1_763	0.857611	0.0406062
c1_765	0.885773	-0.0325176
c1_766	0.766527	0.067152
c1_771	0.390014	0.192791
c1_773	0.262723	0.249545
c1_774	0.901551	0.0280028
c1_775	0.697044	-0.0879759
c1_781	0.448953	0.170178
c1_783	0.0274389	0.46963
c1_785	0.0792893	0.382088
c1_787	0.383234	0.19551
c1_788	0.163471	0.307789
c1_789	0.574306	0.126669
c1_790	0.506473	0.149568
c1_794	0.397293	0.189901
c1_795	0.227758	0.268061
c1_800	0.0424583	0.436108
c1_801	0.0585312	0.409329
c1_803	0.460289	0.166014
c1_808	0.40526	0.186772
c1_809	0.161054	0.309478
c1_811	0.572127	0.127385
c1_812	0.235925	0.263579
c1_813	0.122561	0.339158
c1_817	0.859077	0.040184
c1_818	0.79819	0.0578444
c1_820	0.870244	-0.0369724
c1_823	0.394174	0.191136
c1_825	0.3512	-0.208742
c1_826	0.134106	-0.329633
c1_830	0.245088	-0.25867
c1_832	0.0876488	-0.372635
c1_833	0.147834	-0.319041
c1_836	0.0769071	-0.384917
c1_837	0.137236	-0.327153
c1_841	0.505993	0.149735
c1_842	0.640985	0.105289
c1_843	0.497487	-0.152708
c1_844	0.655533	0.100745
c1_845	0.886656	0.0322646
c1_848	0.0364517	-0.448176
c1_855	0.62233	0.111175
c1_856	0.961638	-0.0108899
c1_857	0.600097	0.118283
c1_859	0.670371	-0.0961482
c1_862	0.880917	0.0339093
c1_865	0.681027	-0.09287
c1_867	0.689981	-0.0901292
c1_868	0.101398	-0.358452
c1_870	0.0484975	-0.425251
c1_872	0.00559297	-0.5702
c1_881	0.00134238	-0.639831
c1_882	0.00706626	-0.557164
c1_884	0.324542	-0.220302
c1_899	0.013141	-0.519869
c1_901	0.000994112	-0.652624
c1_903	0.00430168	-0.584237
c1_906	0.077971	-0.383646
c1_907	0.237412	-0.262774
c1_909	0.0343405	-0.45279
c1_911	0.198166	-0.285254
c1_913	0.00172318	-0.628744
c1_917	0.00559892	-0.570142
c1_921	0.0874285	-0.372876
c1_923	0.00142194	-0.637311
c1_929	0.372693	-0.199792
c1_931	0.801946	-0.0567465
c1_933	0.0421072	0.436775
c1_936	0.136247	0.327932
c1_941	0.0872036	0.373121
c1_943	0.388677	0.193325
c1_947	0.20058	0.28379
c1_953	0.0750796	0.387133
c1_962	0.316726	0.223798
c1_964	0.108587	0.351594
c1_977	0.361027	0.204612
c1_979	0.0665821	0.398006
c1_981	0.119031	0.342198
c1_983	0.0318115	0.45862
c1_990	0.0861521	0.374277
c1_993	0.0547954	0.414991
c1_999	0.246813	0.257759
c1_1002	0.6794	0.0933693
c1_1005	0.52271	0.143963
c1_1007	0.361386	0.204462
c1_1009	0.110079	0.350212
c1_1011	0.903381	0.0274801
c1_1014	0.867297	0.0378192
c1_1015	0.339541	0.213732
c1_1017	0.884774	-0.0328037
c1_1020	0.0206241	0.489973
c1_1021	0.0605781	0.406343
c1_1023	0.0982265	0.361591
c1_1024	0.0128781	0.52115
c1_1026	0.0422069	0.436585
c1_1027	0.033794	0.45402
c1_1028	0.0700551	0.393442
c1_1029	0.156542	0.312678
c1_1035	0.135568	0.32847
c1_1036	0.203613	0.281966
c1_1038	0.42029	0.18096
c1_1040	0.19669	0.286155
c1_1042	0.661259	0.0989663
c1_1045	0.0358015	0.449574
c1_1047	0.0301125	0.462746
c1_1049	0.0357794	0.449622
c1_1053	0.56627	0.129315
c1_1054	0.412481	0.183965
c1_1060	0.798279	0.0578183
c1_1061	0.757864	0.0697164
c1_1068	0.908231	-0.0260947
c1_1072	0.363436	-0.203609
c1_1081	0.923207	0.021823
c1_1083	0.0392712	-0.442332
c1_1088	0.00231116	-0.615156
c1_1092	0.00400103	-0.588004
c1_1094	0.089358	-0.370786
c1_1100	0.345204	-0.211296
c1_1104	0.061449	0.405095
c1_1109	0.060727	0.406128
c1_1111	0.690444	0.0899878
c1_1112	0.557963	0.132068
c1_1115	0.019787	0.49283
c1_1117	0.0199905	0.492126
c1_1123	0.152543	0.315568
c1_1125	0.363475	0.203593
c1_1139	0.748025	0.0726392

## Sheet: MEGENA Modules of Interest
All MEGENA modules of interest
c1_1020
c1_1024
c1_1045
c1_203
c1_235
c1_237
c1_238
c1_249
c1_285
c1_286
c1_287
c1_300
c1_31
c1_345
c1_349
c1_49
c1_53
c1_572
c1_602
c1_603
c1_607
c1_660
c1_661
c1_664
c1_688
c1_689
c1_690
c1_783
c1_800
c1_983

## Sheet: STRING Enrichments- Module 237
All STRING enrichments for module 237 identified by MEGENA
#node	identifier	category	term ID	term description
ABCC2	9606.ENSP00000359478	GO Process	GO:0000003	Reproduction
ABCC2	9606.ENSP00000359478	GO Process	GO:0000041	Transition metal ion transport
ABCC2	9606.ENSP00000359478	GO Process	GO:0002237	Response to molecule of bacterial origin
ABCC2	9606.ENSP00000359478	GO Process	GO:0003008	System process
ABCC2	9606.ENSP00000359478	GO Process	GO:0003013	Circulatory system process
ABCC2	9606.ENSP00000359478	GO Process	GO:0003018	Vascular process in circulatory system
ABCC2	9606.ENSP00000359478	GO Process	GO:0006082	Organic acid metabolic process
ABCC2	9606.ENSP00000359478	GO Process	GO:0006790	Sulfur compound metabolic process
ABCC2	9606.ENSP00000359478	GO Process	GO:0006805	Xenobiotic metabolic process
ABCC2	9606.ENSP00000359478	GO Process	GO:0006807	Nitrogen compound metabolic process
ABCC2	9606.ENSP00000359478	GO Process	GO:0006810	Transport
ABCC2	9606.ENSP00000359478	GO Process	GO:0006811	Ion transport
ABCC2	9606.ENSP00000359478	GO Process	GO:0006812	Cation transport
ABCC2	9606.ENSP00000359478	GO Process	GO:0006820	Anion transport
ABCC2	9606.ENSP00000359478	GO Process	GO:0006835	Dicarboxylic acid transport
ABCC2	9606.ENSP00000359478	GO Process	GO:0006869	Lipid transport
ABCC2	9606.ENSP00000359478	GO Process	GO:0006873	Cellular ion homeostasis
ABCC2	9606.ENSP00000359478	GO Process	GO:0006950	Response to stress
ABCC2	9606.ENSP00000359478	GO Process	GO:0006979	Response to oxidative stress
ABCC2	9606.ENSP00000359478	GO Process	GO:0007565	Female pregnancy
ABCC2	9606.ENSP00000359478	GO Process	GO:0008152	Metabolic process
ABCC2	9606.ENSP00000359478	GO Process	GO:0009056	Catabolic process
ABCC2	9606.ENSP00000359478	GO Process	GO:0009266	Response to temperature stimulus
ABCC2	9606.ENSP00000359478	GO Process	GO:0009308	Amine metabolic process
ABCC2	9606.ENSP00000359478	GO Process	GO:0009408	Response to heat
ABCC2	9606.ENSP00000359478	GO Process	GO:0009410	Response to xenobiotic stimulus
ABCC2	9606.ENSP00000359478	GO Process	GO:0009605	Response to external stimulus
ABCC2	9606.ENSP00000359478	GO Process	GO:0009607	Response to biotic stimulus
ABCC2	9606.ENSP00000359478	GO Process	GO:0009617	Response to bacterium
ABCC2	9606.ENSP00000359478	GO Process	GO:0009628	Response to abiotic stimulus
ABCC2	9606.ENSP00000359478	GO Process	GO:0009636	Response to toxic substance
ABCC2	9606.ENSP00000359478	GO Process	GO:0009719	Response to endogenous stimulus
ABCC2	9606.ENSP00000359478	GO Process	GO:0009725	Response to hormone
ABCC2	9606.ENSP00000359478	GO Process	GO:0009892	Negative regulation of metabolic process
ABCC2	9606.ENSP00000359478	GO Process	GO:0009914	Hormone transport
ABCC2	9606.ENSP00000359478	GO Process	GO:0009987	Cellular process
ABCC2	9606.ENSP00000359478	GO Process	GO:0010033	Response to organic substance
ABCC2	9606.ENSP00000359478	GO Process	GO:0010035	Response to inorganic substance
ABCC2	9606.ENSP00000359478	GO Process	GO:0010038	Response to metal ion
ABCC2	9606.ENSP00000359478	GO Process	GO:0010232	Vascular transport
ABCC2	9606.ENSP00000359478	GO Process	GO:0010243	Response to organonitrogen compound
ABCC2	9606.ENSP00000359478	GO Process	GO:0010468	Regulation of gene expression
ABCC2	9606.ENSP00000359478	GO Process	GO:0010605	Negative regulation of macromolecule metabolic process
ABCC2	9606.ENSP00000359478	GO Process	GO:0010629	Negative regulation of gene expression
ABCC2	9606.ENSP00000359478	GO Process	GO:0010817	Regulation of hormone levels
ABCC2	9606.ENSP00000359478	GO Process	GO:0010876	Lipid localization
ABCC2	9606.ENSP00000359478	GO Process	GO:0014070	Response to organic cyclic compound
ABCC2	9606.ENSP00000359478	GO Process	GO:0015694	Mercury ion transport
ABCC2	9606.ENSP00000359478	GO Process	GO:0015711	Organic anion transport
ABCC2	9606.ENSP00000359478	GO Process	GO:0015718	Monocarboxylic acid transport
ABCC2	9606.ENSP00000359478	GO Process	GO:0015721	Bile acid and bile salt transport
ABCC2	9606.ENSP00000359478	GO Process	GO:0015722	Canalicular bile acid transport
ABCC2	9606.ENSP00000359478	GO Process	GO:0015723	Bilirubin transport
ABCC2	9606.ENSP00000359478	GO Process	GO:0015732	Prostaglandin transport
ABCC2	9606.ENSP00000359478	GO Process	GO:0015849	Organic acid transport
ABCC2	9606.ENSP00000359478	GO Process	GO:0015850	Organic hydroxy compound transport
ABCC2	9606.ENSP00000359478	GO Process	GO:0015908	Fatty acid transport
ABCC2	9606.ENSP00000359478	GO Process	GO:0016999	Antibiotic metabolic process
ABCC2	9606.ENSP00000359478	GO Process	GO:0017144	Drug metabolic process
ABCC2	9606.ENSP00000359478	GO Process	GO:0019222	Regulation of metabolic process
ABCC2	9606.ENSP00000359478	GO Process	GO:0019725	Cellular homeostasis
ABCC2	9606.ENSP00000359478	GO Process	GO:0019748	Secondary metabolic process
ABCC2	9606.ENSP00000359478	GO Process	GO:0019752	Carboxylic acid metabolic process
ABCC2	9606.ENSP00000359478	GO Process	GO:0022414	Reproductive process
ABCC2	9606.ENSP00000359478	GO Process	GO:0030001	Metal ion transport
ABCC2	9606.ENSP00000359478	GO Process	GO:0030002	Cellular anion homeostasis
ABCC2	9606.ENSP00000359478	GO Process	GO:0030320	Cellular monovalent inorganic anion homeostasis
ABCC2	9606.ENSP00000359478	GO Process	GO:0030644	Cellular chloride ion homeostasis
ABCC2	9606.ENSP00000359478	GO Process	GO:0030653	Beta-lactam antibiotic metabolic process
ABCC2	9606.ENSP00000359478	GO Process	GO:0031427	Response to methotrexate
ABCC2	9606.ENSP00000359478	GO Process	GO:0031960	Response to corticosteroid
ABCC2	9606.ENSP00000359478	GO Process	GO:0032355	Response to estradiol
ABCC2	9606.ENSP00000359478	GO Process	GO:0032496	Response to lipopolysaccharide
ABCC2	9606.ENSP00000359478	GO Process	GO:0032501	Multicellular organismal process
ABCC2	9606.ENSP00000359478	GO Process	GO:0032787	Monocarboxylic acid metabolic process
ABCC2	9606.ENSP00000359478	GO Process	GO:0032870	Cellular response to hormone stimulus
ABCC2	9606.ENSP00000359478	GO Process	GO:0033036	Macromolecule localization
ABCC2	9606.ENSP00000359478	GO Process	GO:0033762	Response to glucagon
ABCC2	9606.ENSP00000359478	GO Process	GO:0033993	Response to lipid
ABCC2	9606.ENSP00000359478	GO Process	GO:0034097	Response to cytokine
ABCC2	9606.ENSP00000359478	GO Process	GO:0034220	Ion transmembrane transport
ABCC2	9606.ENSP00000359478	GO Process	GO:0034612	Response to tumor necrosis factor
ABCC2	9606.ENSP00000359478	GO Process	GO:0034641	Cellular nitrogen compound metabolic process
ABCC2	9606.ENSP00000359478	GO Process	GO:0042178	Xenobiotic catabolic process
ABCC2	9606.ENSP00000359478	GO Process	GO:0042221	Response to chemical
ABCC2	9606.ENSP00000359478	GO Process	GO:0042316	Penicillin metabolic process
ABCC2	9606.ENSP00000359478	GO Process	GO:0042592	Homeostatic process
ABCC2	9606.ENSP00000359478	GO Process	GO:0042908	Xenobiotic transport
ABCC2	9606.ENSP00000359478	GO Process	GO:0043207	Response to external biotic stimulus
ABCC2	9606.ENSP00000359478	GO Process	GO:0043434	Response to peptide hormone
ABCC2	9606.ENSP00000359478	GO Process	GO:0043436	Oxoacid metabolic process
ABCC2	9606.ENSP00000359478	GO Process	GO:0043603	Cellular amide metabolic process
ABCC2	9606.ENSP00000359478	GO Process	GO:0043627	Response to estrogen
ABCC2	9606.ENSP00000359478	GO Process	GO:0044106	Cellular amine metabolic process
ABCC2	9606.ENSP00000359478	GO Process	GO:0044237	Cellular metabolic process
ABCC2	9606.ENSP00000359478	GO Process	GO:0044248	Cellular catabolic process
ABCC2	9606.ENSP00000359478	GO Process	GO:0044281	Small molecule metabolic process
ABCC2	9606.ENSP00000359478	GO Process	GO:0044419	Interspecies interaction between organisms
ABCC2	9606.ENSP00000359478	GO Process	GO:0044703	Multi-organism reproductive process
ABCC2	9606.ENSP00000359478	GO Process	GO:0044706	Multi-multicellular organism process
ABCC2	9606.ENSP00000359478	GO Process	GO:0046483	Heterocycle metabolic process
ABCC2	9606.ENSP00000359478	GO Process	GO:0046685	Response to arsenic-containing substance
ABCC2	9606.ENSP00000359478	GO Process	GO:0046689	Response to mercury ion
ABCC2	9606.ENSP00000359478	GO Process	GO:0046903	Secretion
ABCC2	9606.ENSP00000359478	GO Process	GO:0046942	Carboxylic acid transport
ABCC2	9606.ENSP00000359478	GO Process	GO:0048519	Negative regulation of biological process
ABCC2	9606.ENSP00000359478	GO Process	GO:0048545	Response to steroid hormone
ABCC2	9606.ENSP00000359478	GO Process	GO:0048878	Chemical homeostasis
ABCC2	9606.ENSP00000359478	GO Process	GO:0050787	Detoxification of mercury ion
ABCC2	9606.ENSP00000359478	GO Process	GO:0050789	Regulation of biological process
ABCC2	9606.ENSP00000359478	GO Process	GO:0050801	Ion homeostasis
ABCC2	9606.ENSP00000359478	GO Process	GO:0050896	Response to stimulus
ABCC2	9606.ENSP00000359478	GO Process	GO:0051179	Localization
ABCC2	9606.ENSP00000359478	GO Process	GO:0051234	Establishment of localization
ABCC2	9606.ENSP00000359478	GO Process	GO:0051384	Response to glucocorticoid
ABCC2	9606.ENSP00000359478	GO Process	GO:0051704	Multi-organism process
ABCC2	9606.ENSP00000359478	GO Process	GO:0051707	Response to other organism
ABCC2	9606.ENSP00000359478	GO Process	GO:0051716	Cellular response to stimulus
ABCC2	9606.ENSP00000359478	GO Process	GO:0055064	Chloride ion homeostasis
ABCC2	9606.ENSP00000359478	GO Process	GO:0055081	Anion homeostasis
ABCC2	9606.ENSP00000359478	GO Process	GO:0055082	Cellular chemical homeostasis
ABCC2	9606.ENSP00000359478	GO Process	GO:0055083	Monovalent inorganic anion homeostasis
ABCC2	9606.ENSP00000359478	GO Process	GO:0055085	Transmembrane transport
ABCC2	9606.ENSP00000359478	GO Process	GO:0060255	Regulation of macromolecule metabolic process
ABCC2	9606.ENSP00000359478	GO Process	GO:0061687	Detoxification of inorganic compound
ABCC2	9606.ENSP00000359478	GO Process	GO:0065007	Biological regulation
ABCC2	9606.ENSP00000359478	GO Process	GO:0065008	Regulation of biological quality
ABCC2	9606.ENSP00000359478	GO Process	GO:0070327	Thyroid hormone transport
ABCC2	9606.ENSP00000359478	GO Process	GO:0070555	Response to interleukin-1
ABCC2	9606.ENSP00000359478	GO Process	GO:0070633	Transepithelial transport
ABCC2	9606.ENSP00000359478	GO Process	GO:0070741	Response to interleukin-6
ABCC2	9606.ENSP00000359478	GO Process	GO:0070887	Cellular response to chemical stimulus
ABCC2	9606.ENSP00000359478	GO Process	GO:0071216	Cellular response to biotic stimulus
ABCC2	9606.ENSP00000359478	GO Process	GO:0071219	Cellular response to molecule of bacterial origin
ABCC2	9606.ENSP00000359478	GO Process	GO:0071222	Cellular response to lipopolysaccharide
ABCC2	9606.ENSP00000359478	GO Process	GO:0071310	Cellular response to organic substance
ABCC2	9606.ENSP00000359478	GO Process	GO:0071345	Cellular response to cytokine stimulus
ABCC2	9606.ENSP00000359478	GO Process	GO:0071347	Cellular response to interleukin-1
ABCC2	9606.ENSP00000359478	GO Process	GO:0071354	Cellular response to interleukin-6
ABCC2	9606.ENSP00000359478	GO Process	GO:0071356	Cellular response to tumor necrosis factor
ABCC2	9606.ENSP00000359478	GO Process	GO:0071383	Cellular response to steroid hormone stimulus
ABCC2	9606.ENSP00000359478	GO Process	GO:0071384	Cellular response to corticosteroid stimulus
ABCC2	9606.ENSP00000359478	GO Process	GO:0071385	Cellular response to glucocorticoid stimulus
ABCC2	9606.ENSP00000359478	GO Process	GO:0071396	Cellular response to lipid
ABCC2	9606.ENSP00000359478	GO Process	GO:0071407	Cellular response to organic cyclic compound
ABCC2	9606.ENSP00000359478	GO Process	GO:0071466	Cellular response to xenobiotic stimulus
ABCC2	9606.ENSP00000359478	GO Process	GO:0071495	Cellular response to endogenous stimulus
ABCC2	9606.ENSP00000359478	GO Process	GO:0071548	Response to dexamethasone
ABCC2	9606.ENSP00000359478	GO Process	GO:0071549	Cellular response to dexamethasone stimulus
ABCC2	9606.ENSP00000359478	GO Process	GO:0071702	Organic substance transport
ABCC2	9606.ENSP00000359478	GO Process	GO:0071704	Organic substance metabolic process
ABCC2	9606.ENSP00000359478	GO Process	GO:0071705	Nitrogen compound transport
ABCC2	9606.ENSP00000359478	GO Process	GO:0071715	Icosanoid transport
ABCC2	9606.ENSP00000359478	GO Process	GO:0071716	Leukotriene transport
ABCC2	9606.ENSP00000359478	GO Process	GO:0072338	Cellular lactam metabolic process
ABCC2	9606.ENSP00000359478	GO Process	GO:0072511	Divalent inorganic cation transport
ABCC2	9606.ENSP00000359478	GO Process	GO:0098656	Anion transmembrane transport
ABCC2	9606.ENSP00000359478	GO Process	GO:0098754	Detoxification
ABCC2	9606.ENSP00000359478	GO Process	GO:0098771	Inorganic ion homeostasis
ABCC2	9606.ENSP00000359478	GO Process	GO:0140115	Export across plasma membrane
ABCC2	9606.ENSP00000359478	GO Process	GO:0140352	Export from cell
ABCC2	9606.ENSP00000359478	GO Process	GO:0150104	Transport across blood-brain barrier
ABCC2	9606.ENSP00000359478	GO Process	GO:1901086	Benzylpenicillin metabolic process
ABCC2	9606.ENSP00000359478	GO Process	GO:1901360	Organic cyclic compound metabolic process
ABCC2	9606.ENSP00000359478	GO Process	GO:1901564	Organonitrogen compound metabolic process
ABCC2	9606.ENSP00000359478	GO Process	GO:1901571	Fatty acid derivative transport
ABCC2	9606.ENSP00000359478	GO Process	GO:1901652	Response to peptide
ABCC2	9606.ENSP00000359478	GO Process	GO:1901654	Response to ketone
ABCC2	9606.ENSP00000359478	GO Process	GO:1901655	Cellular response to ketone
ABCC2	9606.ENSP00000359478	GO Process	GO:1901698	Response to nitrogen compound
ABCC2	9606.ENSP00000359478	GO Process	GO:1901700	Response to oxygen-containing compound
ABCC2	9606.ENSP00000359478	GO Process	GO:1901701	Cellular response to oxygen-containing compound
ABCC2	9606.ENSP00000359478	GO Process	GO:1903825	Organic acid transmembrane transport
ABCC2	9606.ENSP00000359478	GO Process	GO:1905039	Carboxylic acid transmembrane transport
ABCC2	9606.ENSP00000359478	GO Process	GO:1990961	Xenobiotic detoxification by transmembrane export across the plasma membrane
ABCC2	9606.ENSP00000359478	GO Process	GO:1990962	Xenobiotic transport across blood-brain barrier
ABCC2	9606.ENSP00000359478	GO Function	GO:0000166	Nucleotide binding
ABCC2	9606.ENSP00000359478	GO Function	GO:0003824	Catalytic activity
ABCC2	9606.ENSP00000359478	GO Function	GO:0005215	Transporter activity
ABCC2	9606.ENSP00000359478	GO Function	GO:0005310	Dicarboxylic acid transmembrane transporter activity
ABCC2	9606.ENSP00000359478	GO Function	GO:0005342	Organic acid transmembrane transporter activity
ABCC2	9606.ENSP00000359478	GO Function	GO:0005488	Binding
ABCC2	9606.ENSP00000359478	GO Function	GO:0005515	Protein binding
ABCC2	9606.ENSP00000359478	GO Function	GO:0005524	ATP binding
ABCC2	9606.ENSP00000359478	GO Function	GO:0008509	Anion transmembrane transporter activity
ABCC2	9606.ENSP00000359478	GO Function	GO:0008514	Organic anion transmembrane transporter activity
ABCC2	9606.ENSP00000359478	GO Function	GO:0008559	ATPase-coupled xenobiotic transmembrane transporter activity
ABCC2	9606.ENSP00000359478	GO Function	GO:0015075	Ion transmembrane transporter activity
ABCC2	9606.ENSP00000359478	GO Function	GO:0015127	Bilirubin transmembrane transporter activity
ABCC2	9606.ENSP00000359478	GO Function	GO:0015318	Inorganic molecular entity transmembrane transporter activity
ABCC2	9606.ENSP00000359478	GO Function	GO:0015399	Primary active transmembrane transporter activity
ABCC2	9606.ENSP00000359478	GO Function	GO:0016462	Pyrophosphatase activity
ABCC2	9606.ENSP00000359478	GO Function	GO:0016787	Hydrolase activity
ABCC2	9606.ENSP00000359478	GO Function	GO:0016817	Hydrolase activity, acting on acid anhydrides
ABCC2	9606.ENSP00000359478	GO Function	GO:0016818	Hydrolase activity, acting on acid anhydrides, in phosphorus-containing anhydrides
ABCC2	9606.ENSP00000359478	GO Function	GO:0016887	ATPase activity
ABCC2	9606.ENSP00000359478	GO Function	GO:0017076	Purine nucleotide binding
ABCC2	9606.ENSP00000359478	GO Function	GO:0017111	Nucleoside-triphosphatase activity
ABCC2	9606.ENSP00000359478	GO Function	GO:0019904	Protein domain specific binding
ABCC2	9606.ENSP00000359478	GO Function	GO:0022804	Active transmembrane transporter activity
ABCC2	9606.ENSP00000359478	GO Function	GO:0022857	Transmembrane transporter activity
ABCC2	9606.ENSP00000359478	GO Function	GO:0030554	Adenyl nucleotide binding
ABCC2	9606.ENSP00000359478	GO Function	GO:0032553	Ribonucleotide binding
ABCC2	9606.ENSP00000359478	GO Function	GO:0032555	Purine ribonucleotide binding
ABCC2	9606.ENSP00000359478	GO Function	GO:0032559	Adenyl ribonucleotide binding
ABCC2	9606.ENSP00000359478	GO Function	GO:0035639	Purine ribonucleoside triphosphate binding
ABCC2	9606.ENSP00000359478	GO Function	GO:0036094	Small molecule binding
ABCC2	9606.ENSP00000359478	GO Function	GO:0042626	ATPase-coupled transmembrane transporter activity
ABCC2	9606.ENSP00000359478	GO Function	GO:0042910	Xenobiotic transmembrane transporter activity
ABCC2	9606.ENSP00000359478	GO Function	GO:0043167	Ion binding
ABCC2	9606.ENSP00000359478	GO Function	GO:0043168	Anion binding
ABCC2	9606.ENSP00000359478	GO Function	GO:0046943	Carboxylic acid transmembrane transporter activity
ABCC2	9606.ENSP00000359478	GO Function	GO:0097159	Organic cyclic compound binding
ABCC2	9606.ENSP00000359478	GO Function	GO:0097367	Carbohydrate derivative binding
ABCC2	9606.ENSP00000359478	GO Function	GO:1901265	Nucleoside phosphate binding
ABCC2	9606.ENSP00000359478	GO Function	GO:1901363	Heterocyclic compound binding
ABCC2	9606.ENSP00000359478	GO Component	GO:0005886	Plasma membrane
ABCC2	9606.ENSP00000359478	GO Component	GO:0005887	Integral component of plasma membrane
ABCC2	9606.ENSP00000359478	GO Component	GO:0005903	Brush border
ABCC2	9606.ENSP00000359478	GO Component	GO:0005911	Cell-cell junction
ABCC2	9606.ENSP00000359478	GO Component	GO:0009986	Cell surface
ABCC2	9606.ENSP00000359478	GO Component	GO:0016020	Membrane
ABCC2	9606.ENSP00000359478	GO Component	GO:0016021	Integral component of membrane
ABCC2	9606.ENSP00000359478	GO Component	GO:0016324	Apical plasma membrane
ABCC2	9606.ENSP00000359478	GO Component	GO:0030054	Cell junction
ABCC2	9606.ENSP00000359478	GO Component	GO:0031224	Intrinsic component of membrane
ABCC2	9606.ENSP00000359478	GO Component	GO:0031226	Intrinsic component of plasma membrane
ABCC2	9606.ENSP00000359478	GO Component	GO:0031253	Cell projection membrane
ABCC2	9606.ENSP00000359478	GO Component	GO:0031526	Brush border membrane
ABCC2	9606.ENSP00000359478	GO Component	GO:0042995	Cell projection
ABCC2	9606.ENSP00000359478	GO Component	GO:0045177	Apical part of cell
ABCC2	9606.ENSP00000359478	GO Component	GO:0046581	Intercellular canaliculus
ABCC2	9606.ENSP00000359478	GO Component	GO:0070161	Anchoring junction
ABCC2	9606.ENSP00000359478	GO Component	GO:0071944	Cell periphery
ABCC2	9606.ENSP00000359478	GO Component	GO:0098590	Plasma membrane region
ABCC2	9606.ENSP00000359478	GO Component	GO:0098862	Cluster of actin-based cell projections
ABCC2	9606.ENSP00000359478	GO Component	GO:0110165	Cellular anatomical entity
ABCC2	9606.ENSP00000359478	GO Component	GO:0120025	Plasma membrane bounded cell projection
ABCC2	9606.ENSP00000359478	STRING clusters	CL:14835	SLC-mediated transmembrane transport, and monocarboxylic acid transmembrane transporter activity
ABCC2	9606.ENSP00000359478	STRING clusters	CL:14837	SLC-mediated transmembrane transport, and monocarboxylic acid transmembrane transporter activity
ABCC2	9606.ENSP00000359478	STRING clusters	CL:14838	SLC-mediated transmembrane transport, and monocarboxylic acid transmembrane transporter activity
ABCC2	9606.ENSP00000359478	STRING clusters	CL:14839	SLC-mediated transmembrane transport, and bile acid and bile salt transport
ABCC2	9606.ENSP00000359478	STRING clusters	CL:14840	SLC-mediated transmembrane transport, and Drug induction of bile acid pathway
ABCC2	9606.ENSP00000359478	STRING clusters	CL:14841	SLC-mediated transmembrane transport, and Drug induction of bile acid pathway
ABCC2	9606.ENSP00000359478	STRING clusters	CL:14842	Mixed, incl. xenobiotic transmembrane transporter activity, and monocarboxylic acid transmembrane transporter activity
ABCC2	9606.ENSP00000359478	STRING clusters	CL:14843	Mixed, incl. xenobiotic transmembrane transporter activity, and bile acid transmembrane transporter activity
ABCC2	9606.ENSP00000359478	STRING clusters	CL:14844	Mixed, incl. xenobiotic transmembrane transporter activity, and bile acid transmembrane transporter activity
ABCC2	9606.ENSP00000359478	STRING clusters	CL:14846	Xenobiotic transmembrane transporter activity, and sodium-independent organic anion transmembrane transporter activity
ABCC2	9606.ENSP00000359478	STRING clusters	CL:14847	Mixed, incl. Organic cation transport protein/SVOP, and nucleoside transport
ABCC2	9606.ENSP00000359478	STRING clusters	CL:14849	Heme degradation, and Organic cation transport protein/SVOP
ABCC2	9606.ENSP00000359478	STRING clusters	CL:14850	Drug induction of bile acid pathway, and Organic cation transport protein/SVOP
ABCC2	9606.ENSP00000359478	STRING clusters	CL:14852	Canalicular bile acid transport, and Solute carrier family 10 member 1
ABCC2	9606.ENSP00000359478	KEGG	hsa01523	Antifolate resistance
ABCC2	9606.ENSP00000359478	KEGG	hsa01524	Platinum drug resistance
ABCC2	9606.ENSP00000359478	KEGG	hsa02010	ABC transporters
ABCC2	9606.ENSP00000359478	KEGG	hsa04976	Bile secretion
ABCC2	9606.ENSP00000359478	Reactome	HSA-1430728	Metabolism
ABCC2	9606.ENSP00000359478	Reactome	HSA-1643685	Disease
ABCC2	9606.ENSP00000359478	Reactome	HSA-189445	Metabolism of porphyrins
ABCC2	9606.ENSP00000359478	Reactome	HSA-189483	Heme degradation
ABCC2	9606.ENSP00000359478	Reactome	HSA-382551	Transport of small molecules
ABCC2	9606.ENSP00000359478	Reactome	HSA-382556	ABC-family proteins mediated transport
ABCC2	9606.ENSP00000359478	Reactome	HSA-5619084	ABC transporter disorders
ABCC2	9606.ENSP00000359478	Reactome	HSA-5619115	Disorders of transmembrane transporters
ABCC2	9606.ENSP00000359478	Reactome	HSA-5679001	Defective ABCC2 causes DJS
ABCC2	9606.ENSP00000359478	WikiPathways	WP1604	Codeine and morphine metabolism
ABCC2	9606.ENSP00000359478	WikiPathways	WP2289	Drug induction of bile acid pathway
ABCC2	9606.ENSP00000359478	WikiPathways	WP229	Irinotecan pathway
ABCC2	9606.ENSP00000359478	WikiPathways	WP2875	Constitutive androstane receptor pathway
ABCC2	9606.ENSP00000359478	WikiPathways	WP2876	Pregnane X receptor pathway
ABCC2	9606.ENSP00000359478	WikiPathways	WP2882	Nuclear receptors meta-pathway
ABCC2	9606.ENSP00000359478	WikiPathways	WP2884	NRF2 pathway
ABCC2	9606.ENSP00000359478	WikiPathways	WP299	Nuclear receptors in lipid metabolism and toxicity
ABCC2	9606.ENSP00000359478	WikiPathways	WP3612	Photodynamic therapy-induced NFE2L2 (NRF2) survival signaling
ABCC2	9606.ENSP00000359478	WikiPathways	WP4917	Proximal tubule transport
ABCC2	9606.ENSP00000359478	WikiPathways	WP5066	FOXA2 pathway
ABCC2	9606.ENSP00000359478	DISEASES	DOID:0014667	Disease of metabolism
ABCC2	9606.ENSP00000359478	DISEASES	DOID:12308	Dubin-Johnson syndrome
ABCC2	9606.ENSP00000359478	DISEASES	DOID:2741	Bilirubin metabolic disorder
ABCC2	9606.ENSP00000359478	DISEASES	DOID:4	Disease
ABCC2	9606.ENSP00000359478	DISEASES	DOID:655	Inherited metabolic disorder
ABCC2	9606.ENSP00000359478	TISSUES	BTO:0000000	Tissues, cell types and enzyme sources
ABCC2	9606.ENSP00000359478	TISSUES	BTO:0000042	Animal
ABCC2	9606.ENSP00000359478	TISSUES	BTO:0000122	Bile duct
ABCC2	9606.ENSP00000359478	TISSUES	BTO:0000345	Digestive gland
ABCC2	9606.ENSP00000359478	TISSUES	BTO:0000522	Gland
ABCC2	9606.ENSP00000359478	TISSUES	BTO:0000759	Liver
ABCC2	9606.ENSP00000359478	TISSUES	BTO:0001488	Endocrine gland
ABCC2	9606.ENSP00000359478	TISSUES	BTO:0001489	Whole body
ABCC2	9606.ENSP00000359478	TISSUES	BTO:0001491	Viscus
ABCC2	9606.ENSP00000359478	TISSUES	BTO:0002841	Bile canaliculus
ABCC2	9606.ENSP00000359478	COMPARTMENTS	GOCC:0005886	Plasma membrane
ABCC2	9606.ENSP00000359478	COMPARTMENTS	GOCC:0009986	Cell surface
ABCC2	9606.ENSP00000359478	COMPARTMENTS	GOCC:0016020	Membrane
ABCC2	9606.ENSP00000359478	COMPARTMENTS	GOCC:0016021	Integral component of membrane
ABCC2	9606.ENSP00000359478	COMPARTMENTS	GOCC:0016324	Apical plasma membrane
ABCC2	9606.ENSP00000359478	COMPARTMENTS	GOCC:0031224	Intrinsic component of membrane
ABCC2	9606.ENSP00000359478	COMPARTMENTS	GOCC:0032991	Protein-containing complex
ABCC2	9606.ENSP00000359478	COMPARTMENTS	GOCC:0045177	Apical part of cell
ABCC2	9606.ENSP00000359478	COMPARTMENTS	GOCC:0071944	Cell periphery
ABCC2	9606.ENSP00000359478	COMPARTMENTS	GOCC:0098590	Plasma membrane region
ABCC2	9606.ENSP00000359478	COMPARTMENTS	GOCC:0098796	Membrane protein complex
ABCC2	9606.ENSP00000359478	COMPARTMENTS	GOCC:0110165	Cellular anatomical entity
ABCC2	9606.ENSP00000359478	COMPARTMENTS	GOCC:1902495	Transmembrane transporter complex
ABCC2	9606.ENSP00000359478	COMPARTMENTS	GOCC:1990281	Efflux pump complex
ABCC2	9606.ENSP00000359478	COMPARTMENTS	GOCC:1990351	Transporter complex
ABCC2	9606.ENSP00000359478	Monarch	EFO:0003765	Sign or symptom
ABCC2	9606.ENSP00000359478	Monarch	EFO:0003843	Pain
ABCC2	9606.ENSP00000359478	Monarch	EFO:0003925	Cognition
ABCC2	9606.ENSP00000359478	Monarch	EFO:0004305	Erythrocyte count
ABCC2	9606.ENSP00000359478	Monarch	EFO:0004306	Erythrocyte indices
ABCC2	9606.ENSP00000359478	Monarch	EFO:0004323	Mental process
ABCC2	9606.ENSP00000359478	Monarch	EFO:0004337	Intelligence
ABCC2	9606.ENSP00000359478	Monarch	EFO:0004503	Hematological measurement
ABCC2	9606.ENSP00000359478	Monarch	EFO:0004532	Serum gamma-glutamyl transferase measurement
ABCC2	9606.ENSP00000359478	Monarch	EFO:0004570	Bilirubin measurement
ABCC2	9606.ENSP00000359478	Monarch	EFO:0004582	Liver enzyme measurement
ABCC2	9606.ENSP00000359478	Monarch	EFO:0004586	Complete blood cell count
ABCC2	9606.ENSP00000359478	Monarch	EFO:0004725	Metabolite measurement
ABCC2	9606.ENSP00000359478	Monarch	EFO:0004735	Serum alanine aminotransferase measurement
ABCC2	9606.ENSP00000359478	Monarch	EFO:0004736	Aspartate aminotransferase measurement
ABCC2	9606.ENSP00000359478	Monarch	EFO:0004747	Protein measurement
ABCC2	9606.ENSP00000359478	Monarch	EFO:0005047	Erythrocyte measurement
ABCC2	9606.ENSP00000359478	Monarch	EFO:0005653	Serum metabolite measurement
ABCC2	9606.ENSP00000359478	Monarch	EFO:0006845	Liver disease biomarker
ABCC2	9606.ENSP00000359478	Monarch	EFO:0010934	Aspartate aminotransferase to alanine aminotransferase ratio
ABCC2	9606.ENSP00000359478	Monarch	HP:0000079	Abnormality of the urinary system
ABCC2	9606.ENSP00000359478	Monarch	HP:0000118	Phenotypic abnormality
ABCC2	9606.ENSP00000359478	Monarch	HP:0000951	Abnormality of the skin
ABCC2	9606.ENSP00000359478	Monarch	HP:0000952	Jaundice
ABCC2	9606.ENSP00000359478	Monarch	HP:0001080	Biliary tract abnormality
ABCC2	9606.ENSP00000359478	Monarch	HP:0001392	Abnormality of the liver
ABCC2	9606.ENSP00000359478	Monarch	HP:0001438	Abnormal abdomen morphology
ABCC2	9606.ENSP00000359478	Monarch	HP:0001574	Abnormality of the integument
ABCC2	9606.ENSP00000359478	Monarch	HP:0001871	Abnormality of blood and blood-forming tissues
ABCC2	9606.ENSP00000359478	Monarch	HP:0001928	Abnormality of coagulation
ABCC2	9606.ENSP00000359478	Monarch	HP:0001939	Abnormality of metabolism/homeostasis
ABCC2	9606.ENSP00000359478	Monarch	HP:0001945	Fever
ABCC2	9606.ENSP00000359478	Monarch	HP:0002012	Abnormality of the abdominal organs
ABCC2	9606.ENSP00000359478	Monarch	HP:0002027	Abdominal pain
ABCC2	9606.ENSP00000359478	Monarch	HP:0002240	Hepatomegaly
ABCC2	9606.ENSP00000359478	Monarch	HP:0002577	Abnormal stomach morphology
ABCC2	9606.ENSP00000359478	Monarch	HP:0002904	Hyperbilirubinemia
ABCC2	9606.ENSP00000359478	Monarch	HP:0002908	Conjugated hyperbilirubinemia
ABCC2	9606.ENSP00000359478	Monarch	HP:0003110	Abnormality of urine homeostasis
ABCC2	9606.ENSP00000359478	Monarch	HP:0004295	Abnormal gastric mucosa morphology
ABCC2	9606.ENSP00000359478	Monarch	HP:0004297	Abnormality of the biliary system
ABCC2	9606.ENSP00000359478	Monarch	HP:0004354	Abnormal circulating carboxylic acid concentration
ABCC2	9606.ENSP00000359478	Monarch	HP:0004364	Abnormal circulating nitrogen compound concentration
ABCC2	9606.ENSP00000359478	Monarch	HP:0004370	Abnormality of temperature regulation
ABCC2	9606.ENSP00000359478	Monarch	HP:0011024	Abnormality of the gastrointestinal tract
ABCC2	9606.ENSP00000359478	Monarch	HP:0011121	Abnormality of skin morphology
ABCC2	9606.ENSP00000359478	Monarch	HP:0011277	Abnormality of the urinary system physiology
ABCC2	9606.ENSP00000359478	Monarch	HP:0011458	Abdominal symptom
ABCC2	9606.ENSP00000359478	Monarch	HP:0012086	Abnormal urinary color
ABCC2	9606.ENSP00000359478	Monarch	HP:0012378	Fatigue
ABCC2	9606.ENSP00000359478	Monarch	HP:0012718	Morphological abnormality of the gastrointestinal tract
ABCC2	9606.ENSP00000359478	Monarch	HP:0025031	Abnormality of the digestive system
ABCC2	9606.ENSP00000359478	Monarch	HP:0025142	Constitutional symptom
ABCC2	9606.ENSP00000359478	UniProt Keywords	KW-0067	ATP-binding
ABCC2	9606.ENSP00000359478	UniProt Keywords	KW-0225	Disease mutation
ABCC2	9606.ENSP00000359478	UniProt Keywords	KW-0325	Glycoprotein
ABCC2	9606.ENSP00000359478	UniProt Keywords	KW-0472	Membrane
ABCC2	9606.ENSP00000359478	UniProt Keywords	KW-0547	Nucleotide-binding
ABCC2	9606.ENSP00000359478	UniProt Keywords	KW-0597	Phosphoprotein
ABCC2	9606.ENSP00000359478	UniProt Keywords	KW-0621	Polymorphism
ABCC2	9606.ENSP00000359478	UniProt Keywords	KW-0677	Repeat
ABCC2	9606.ENSP00000359478	UniProt Keywords	KW-0812	Transmembrane
ABCC2	9606.ENSP00000359478	UniProt Keywords	KW-0813	Transport
ABCC2	9606.ENSP00000359478	UniProt Keywords	KW-1003	Cell membrane
ABCC2	9606.ENSP00000359478	UniProt Keywords	KW-1133	Transmembrane helix
ABCC2	9606.ENSP00000359478	UniProt Keywords	KW-1278	Translocase
ABCC2	9606.ENSP00000359478	UniProt Keywords	KW-9995	Disease
ABCC2	9606.ENSP00000359478	Pfam	PF00005	ABC transporter
ABCC2	9606.ENSP00000359478	Pfam	PF00664	ABC transporter transmembrane region
ABCC2	9606.ENSP00000359478	InterPro	IPR003439	ABC transporter-like
ABCC2	9606.ENSP00000359478	InterPro	IPR003593	AAA+ ATPase domain
ABCC2	9606.ENSP00000359478	InterPro	IPR005292	Multi drug resistance-associated protein
ABCC2	9606.ENSP00000359478	InterPro	IPR011527	ABC transporter type 1, transmembrane domain
ABCC2	9606.ENSP00000359478	InterPro	IPR017871	ABC transporter, conserved site
ABCC2	9606.ENSP00000359478	InterPro	IPR027417	P-loop containing nucleoside triphosphate hydrolase
ABCC2	9606.ENSP00000359478	InterPro	IPR030247	Canalicular multispecific organic anion transporter 1
ABCC2	9606.ENSP00000359478	InterPro	IPR036640	ABC transporter type 1, transmembrane domain superfamily
ABCC2	9606.ENSP00000359478	SMART	SM00382	ATPases associated with a variety of cellular activities
ADAMTSL2	9606.ENSP00000346478	GO Process	GO:0006508	Proteolysis
ADAMTSL2	9606.ENSP00000346478	GO Process	GO:0006807	Nitrogen compound metabolic process
ADAMTSL2	9606.ENSP00000346478	GO Process	GO:0007275	Multicellular organism development
ADAMTSL2	9606.ENSP00000346478	GO Process	GO:0008152	Metabolic process
ADAMTSL2	9606.ENSP00000346478	GO Process	GO:0009888	Tissue development
ADAMTSL2	9606.ENSP00000346478	GO Process	GO:0009966	Regulation of signal transduction
ADAMTSL2	9606.ENSP00000346478	GO Process	GO:0009968	Negative regulation of signal transduction
ADAMTSL2	9606.ENSP00000346478	GO Process	GO:0009987	Cellular process
ADAMTSL2	9606.ENSP00000346478	GO Process	GO:0010646	Regulation of cell communication
ADAMTSL2	9606.ENSP00000346478	GO Process	GO:0010648	Negative regulation of cell communication
ADAMTSL2	9606.ENSP00000346478	GO Process	GO:0016043	Cellular component organization
ADAMTSL2	9606.ENSP00000346478	GO Process	GO:0017015	Regulation of transforming growth factor beta receptor signaling pathway
ADAMTSL2	9606.ENSP00000346478	GO Process	GO:0019538	Protein metabolic process
ADAMTSL2	9606.ENSP00000346478	GO Process	GO:0023051	Regulation of signaling
ADAMTSL2	9606.ENSP00000346478	GO Process	GO:0023057	Negative regulation of signaling
ADAMTSL2	9606.ENSP00000346478	GO Process	GO:0030198	Extracellular matrix organization
ADAMTSL2	9606.ENSP00000346478	GO Process	GO:0030323	Respiratory tube development
ADAMTSL2	9606.ENSP00000346478	GO Process	GO:0030324	Lung development
ADAMTSL2	9606.ENSP00000346478	GO Process	GO:0030512	Negative regulation of transforming growth factor beta receptor signaling pathway
ADAMTSL2	9606.ENSP00000346478	GO Process	GO:0032501	Multicellular organismal process
ADAMTSL2	9606.ENSP00000346478	GO Process	GO:0032502	Developmental process
ADAMTSL2	9606.ENSP00000346478	GO Process	GO:0035295	Tube development
ADAMTSL2	9606.ENSP00000346478	GO Process	GO:0043062	Extracellular structure organization
ADAMTSL2	9606.ENSP00000346478	GO Process	GO:0043170	Macromolecule metabolic process
ADAMTSL2	9606.ENSP00000346478	GO Process	GO:0044238	Primary metabolic process
ADAMTSL2	9606.ENSP00000346478	GO Process	GO:0048513	Animal organ development
ADAMTSL2	9606.ENSP00000346478	GO Process	GO:0048519	Negative regulation of biological process
ADAMTSL2	9606.ENSP00000346478	GO Process	GO:0048523	Negative regulation of cellular process
ADAMTSL2	9606.ENSP00000346478	GO Process	GO:0048583	Regulation of response to stimulus
ADAMTSL2	9606.ENSP00000346478	GO Process	GO:0048585	Negative regulation of response to stimulus
ADAMTSL2	9606.ENSP00000346478	GO Process	GO:0048731	System development
ADAMTSL2	9606.ENSP00000346478	GO Process	GO:0048856	Anatomical structure development
ADAMTSL2	9606.ENSP00000346478	GO Process	GO:0050789	Regulation of biological process
ADAMTSL2	9606.ENSP00000346478	GO Process	GO:0050794	Regulation of cellular process
ADAMTSL2	9606.ENSP00000346478	GO Process	GO:0060428	Lung epithelium development
ADAMTSL2	9606.ENSP00000346478	GO Process	GO:0060429	Epithelium development
ADAMTSL2	9606.ENSP00000346478	GO Process	GO:0060433	Bronchus development
ADAMTSL2	9606.ENSP00000346478	GO Process	GO:0060481	Lobar bronchus epithelium development
ADAMTSL2	9606.ENSP00000346478	GO Process	GO:0060482	Lobar bronchus development
ADAMTSL2	9606.ENSP00000346478	GO Process	GO:0060541	Respiratory system development
ADAMTSL2	9606.ENSP00000346478	GO Process	GO:0065007	Biological regulation
ADAMTSL2	9606.ENSP00000346478	GO Process	GO:0071704	Organic substance metabolic process
ADAMTSL2	9606.ENSP00000346478	GO Process	GO:0071840	Cellular component organization or biogenesis
ADAMTSL2	9606.ENSP00000346478	GO Process	GO:0090092	Regulation of transmembrane receptor protein serine/threonine kinase signaling pathway
ADAMTSL2	9606.ENSP00000346478	GO Process	GO:0090101	Negative regulation of transmembrane receptor protein serine/threonine kinase signaling pathway
ADAMTSL2	9606.ENSP00000346478	GO Process	GO:0090287	Regulation of cellular response to growth factor stimulus
ADAMTSL2	9606.ENSP00000346478	GO Process	GO:0090288	Negative regulation of cellular response to growth factor stimulus
ADAMTSL2	9606.ENSP00000346478	GO Process	GO:1901564	Organonitrogen compound metabolic process
ADAMTSL2	9606.ENSP00000346478	GO Process	GO:1903844	Regulation of cellular response to transforming growth factor beta stimulus
ADAMTSL2	9606.ENSP00000346478	GO Process	GO:1903845	Negative regulation of cellular response to transforming growth factor beta stimulus
ADAMTSL2	9606.ENSP00000346478	GO Function	GO:0003824	Catalytic activity
ADAMTSL2	9606.ENSP00000346478	GO Function	GO:0005488	Binding
ADAMTSL2	9606.ENSP00000346478	GO Function	GO:0008233	Peptidase activity
ADAMTSL2	9606.ENSP00000346478	GO Function	GO:0016787	Hydrolase activity
ADAMTSL2	9606.ENSP00000346478	GO Function	GO:0050436	Microfibril binding
ADAMTSL2	9606.ENSP00000346478	GO Function	GO:0140096	Catalytic activity, acting on a protein
ADAMTSL2	9606.ENSP00000346478	GO Component	GO:0005576	Extracellular region
ADAMTSL2	9606.ENSP00000346478	GO Component	GO:0031012	Extracellular matrix
ADAMTSL2	9606.ENSP00000346478	GO Component	GO:0110165	Cellular anatomical entity
ADAMTSL2	9606.ENSP00000346478	STRING clusters	CL:16428	Mixed, incl. Collagen formation, and Defective B3GALTL causes Peters-plus syndrome (PpS)
ADAMTSL2	9606.ENSP00000346478	STRING clusters	CL:16429	Collagen formation, and Defective B3GALTL causes Peters-plus syndrome (PpS)
ADAMTSL2	9606.ENSP00000346478	STRING clusters	CL:16687	Defective B3GALTL causes Peters-plus syndrome (PpS)
ADAMTSL2	9606.ENSP00000346478	Reactome	HSA-1643685	Disease
ADAMTSL2	9606.ENSP00000346478	Reactome	HSA-3781865	Diseases of glycosylation
ADAMTSL2	9606.ENSP00000346478	Reactome	HSA-3906995	Diseases associated with O-glycosylation of proteins
ADAMTSL2	9606.ENSP00000346478	Reactome	HSA-392499	Metabolism of proteins
ADAMTSL2	9606.ENSP00000346478	Reactome	HSA-5083635	Defective B3GALTL causes Peters-plus syndrome (PpS)
ADAMTSL2	9606.ENSP00000346478	Reactome	HSA-5173105	O-linked glycosylation
ADAMTSL2	9606.ENSP00000346478	Reactome	HSA-5173214	O-glycosylation of TSR domain-containing proteins
ADAMTSL2	9606.ENSP00000346478	Reactome	HSA-5668914	Diseases of metabolism
ADAMTSL2	9606.ENSP00000346478	Reactome	HSA-597592	Post-translational protein modification
ADAMTSL2	9606.ENSP00000346478	WikiPathways	WP4816	TGF-beta receptor signaling in skeletal dysplasias
ADAMTSL2	9606.ENSP00000346478	DISEASES	DOID:0050155	Sensory system disease
ADAMTSL2	9606.ENSP00000346478	DISEASES	DOID:0050177	Monogenic disease
ADAMTSL2	9606.ENSP00000346478	DISEASES	DOID:0050475	Weill-Marchesani syndrome
ADAMTSL2	9606.ENSP00000346478	DISEASES	DOID:0050736	Autosomal dominant disease
ADAMTSL2	9606.ENSP00000346478	DISEASES	DOID:0050737	Autosomal recessive disease
ADAMTSL2	9606.ENSP00000346478	DISEASES	DOID:0050739	Autosomal genetic disease
ADAMTSL2	9606.ENSP00000346478	DISEASES	DOID:0080001	Bone disease
ADAMTSL2	9606.ENSP00000346478	DISEASES	DOID:0080006	Bone development disease
ADAMTSL2	9606.ENSP00000346478	DISEASES	DOID:0111148	Isolated ectopia lentis
ADAMTSL2	9606.ENSP00000346478	DISEASES	DOID:0111243	Acromicric dysplasia
ADAMTSL2	9606.ENSP00000346478	DISEASES	DOID:0111724	Geleophysic dysplasia
ADAMTSL2	9606.ENSP00000346478	DISEASES	DOID:0111725	Geleophysic dysplasia 1
ADAMTSL2	9606.ENSP00000346478	DISEASES	DOID:0111726	Geleophysic dysplasia 2
ADAMTSL2	9606.ENSP00000346478	DISEASES	DOID:0111727	Geleophysic dysplasia 3
ADAMTSL2	9606.ENSP00000346478	DISEASES	DOID:110	Lens disease
ADAMTSL2	9606.ENSP00000346478	DISEASES	DOID:1579	Respiratory system disease
ADAMTSL2	9606.ENSP00000346478	DISEASES	DOID:17	Musculoskeletal system disease
ADAMTSL2	9606.ENSP00000346478	DISEASES	DOID:225	Syndrome
ADAMTSL2	9606.ENSP00000346478	DISEASES	DOID:2256	Osteochondrodysplasia
ADAMTSL2	9606.ENSP00000346478	DISEASES	DOID:3225	Tracheal disease
ADAMTSL2	9606.ENSP00000346478	DISEASES	DOID:3227	Tracheal stenosis
ADAMTSL2	9606.ENSP00000346478	DISEASES	DOID:4	Disease
ADAMTSL2	9606.ENSP00000346478	DISEASES	DOID:5614	Eye disease
ADAMTSL2	9606.ENSP00000346478	DISEASES	DOID:630	Genetic disease
ADAMTSL2	9606.ENSP00000346478	DISEASES	DOID:65	Connective tissue disease
ADAMTSL2	9606.ENSP00000346478	DISEASES	DOID:7	Disease of anatomical entity
ADAMTSL2	9606.ENSP00000346478	DISEASES	DOID:863	Nervous system disease
ADAMTSL2	9606.ENSP00000346478	DISEASES	DOID:974	Upper respiratory tract disease
ADAMTSL2	9606.ENSP00000346478	Monarch	EFO:0004512	Bone measurement
ADAMTSL2	9606.ENSP00000346478	Monarch	EFO:0004533	Alkaline phosphatase measurement
ADAMTSL2	9606.ENSP00000346478	Monarch	EFO:0004582	Liver enzyme measurement
ADAMTSL2	9606.ENSP00000346478	Monarch	EFO:0004747	Protein measurement
ADAMTSL2	9606.ENSP00000346478	Monarch	HP:0000118	Phenotypic abnormality
ADAMTSL2	9606.ENSP00000346478	Monarch	HP:0000152	Abnormality of head or neck
ADAMTSL2	9606.ENSP00000346478	Monarch	HP:0000153	Abnormality of the mouth
ADAMTSL2	9606.ENSP00000346478	Monarch	HP:0000154	Wide mouth
ADAMTSL2	9606.ENSP00000346478	Monarch	HP:0000234	Abnormality of the head
ADAMTSL2	9606.ENSP00000346478	Monarch	HP:0000271	Abnormality of the face
ADAMTSL2	9606.ENSP00000346478	Monarch	HP:0000311	Round face
ADAMTSL2	9606.ENSP00000346478	Monarch	HP:0000319	Smooth philtrum
ADAMTSL2	9606.ENSP00000346478	Monarch	HP:0000343	Long philtrum
ADAMTSL2	9606.ENSP00000346478	Monarch	HP:0000356	Abnormality of the outer ear
ADAMTSL2	9606.ENSP00000346478	Monarch	HP:0000366	Abnormality of the nose
ADAMTSL2	9606.ENSP00000346478	Monarch	HP:0000377	Abnormality of the pinna
ADAMTSL2	9606.ENSP00000346478	Monarch	HP:0000391	Thickened helices
ADAMTSL2	9606.ENSP00000346478	Monarch	HP:0000463	Anteverted nares
ADAMTSL2	9606.ENSP00000346478	Monarch	HP:0000582	Upslanted palpebral fissure
ADAMTSL2	9606.ENSP00000346478	Monarch	HP:0000598	Abnormality of the ear
ADAMTSL2	9606.ENSP00000346478	Monarch	HP:0000707	Abnormality of the nervous system
ADAMTSL2	9606.ENSP00000346478	Monarch	HP:0000765	Abnormal thorax morphology
ADAMTSL2	9606.ENSP00000346478	Monarch	HP:0000766	Abnormal sternum morphology
ADAMTSL2	9606.ENSP00000346478	Monarch	HP:0000767	Pectus excavatum
ADAMTSL2	9606.ENSP00000346478	Monarch	HP:0000924	Abnormality of the skeletal system
ADAMTSL2	9606.ENSP00000346478	Monarch	HP:0000929	Abnormal skull morphology
ADAMTSL2	9606.ENSP00000346478	Monarch	HP:0000938	Osteopenia
ADAMTSL2	9606.ENSP00000346478	Monarch	HP:0000951	Abnormality of the skin
ADAMTSL2	9606.ENSP00000346478	Monarch	HP:0001072	Thickened skin
ADAMTSL2	9606.ENSP00000346478	Monarch	HP:0001155	Abnormality of the hand
ADAMTSL2	9606.ENSP00000346478	Monarch	HP:0001167	Abnormality of finger
ADAMTSL2	9606.ENSP00000346478	Monarch	HP:0001220	Interphalangeal joint contracture of finger
ADAMTSL2	9606.ENSP00000346478	Monarch	HP:0001239	Wrist flexion contracture
ADAMTSL2	9606.ENSP00000346478	Monarch	HP:0001250	Seizure
ADAMTSL2	9606.ENSP00000346478	Monarch	HP:0001263	Global developmental delay
ADAMTSL2	9606.ENSP00000346478	Monarch	HP:0001371	Flexion contracture
ADAMTSL2	9606.ENSP00000346478	Monarch	HP:0001387	Joint stiffness
ADAMTSL2	9606.ENSP00000346478	Monarch	HP:0001392	Abnormality of the liver
ADAMTSL2	9606.ENSP00000346478	Monarch	HP:0001438	Abnormal abdomen morphology
ADAMTSL2	9606.ENSP00000346478	Monarch	HP:0001507	Growth abnormality
ADAMTSL2	9606.ENSP00000346478	Monarch	HP:0001510	Growth delay
ADAMTSL2	9606.ENSP00000346478	Monarch	HP:0001574	Abnormality of the integument
ADAMTSL2	9606.ENSP00000346478	Monarch	HP:0001597	Abnormality of the nail
ADAMTSL2	9606.ENSP00000346478	Monarch	HP:0001620	High pitched voice
ADAMTSL2	9606.ENSP00000346478	Monarch	HP:0001626	Abnormality of the cardiovascular system
ADAMTSL2	9606.ENSP00000346478	Monarch	HP:0001635	Congestive heart failure
ADAMTSL2	9606.ENSP00000346478	Monarch	HP:0001650	Aortic valve stenosis
ADAMTSL2	9606.ENSP00000346478	Monarch	HP:0001718	Mitral stenosis
ADAMTSL2	9606.ENSP00000346478	Monarch	HP:0001760	Abnormal foot morphology
ADAMTSL2	9606.ENSP00000346478	Monarch	HP:0001773	Short foot
ADAMTSL2	9606.ENSP00000346478	Monarch	HP:0001792	Small nail
ADAMTSL2	9606.ENSP00000346478	Monarch	HP:0001999	Abnormal facial shape
ADAMTSL2	9606.ENSP00000346478	Monarch	HP:0002012	Abnormality of the abdominal organs
ADAMTSL2	9606.ENSP00000346478	Monarch	HP:0002086	Abnormality of the respiratory system
ADAMTSL2	9606.ENSP00000346478	Monarch	HP:0002240	Hepatomegaly
ADAMTSL2	9606.ENSP00000346478	Monarch	HP:0002673	Coxa valga
ADAMTSL2	9606.ENSP00000346478	Monarch	HP:0002679	Abnormal sella turcica morphology
ADAMTSL2	9606.ENSP00000346478	Monarch	HP:0002680	J-shaped sella turcica
ADAMTSL2	9606.ENSP00000346478	Monarch	HP:0002681	Deformed sella turcica
ADAMTSL2	9606.ENSP00000346478	Monarch	HP:0002777	Tracheal stenosis
ADAMTSL2	9606.ENSP00000346478	Monarch	HP:0002778	Abnormal tracheal morphology
ADAMTSL2	9606.ENSP00000346478	Monarch	HP:0002813	Abnormality of limb bone morphology
ADAMTSL2	9606.ENSP00000346478	Monarch	HP:0002814	Abnormality of the lower limb
ADAMTSL2	9606.ENSP00000346478	Monarch	HP:0002817	Abnormality of the upper limb
ADAMTSL2	9606.ENSP00000346478	Monarch	HP:0002823	Abnormality of femur morphology
ADAMTSL2	9606.ENSP00000346478	Monarch	HP:0003011	Abnormality of the musculature
ADAMTSL2	9606.ENSP00000346478	Monarch	HP:0003019	Abnormality of the wrist
ADAMTSL2	9606.ENSP00000346478	Monarch	HP:0003026	Short long bone
ADAMTSL2	9606.ENSP00000346478	Monarch	HP:0003090	Hypoplasia of the capital femoral epiphysis
ADAMTSL2	9606.ENSP00000346478	Monarch	HP:0003121	Limb joint contracture
ADAMTSL2	9606.ENSP00000346478	Monarch	HP:0003196	Short nose
ADAMTSL2	9606.ENSP00000346478	Monarch	HP:0003366	Abnormal femoral neck/head morphology
ADAMTSL2	9606.ENSP00000346478	Monarch	HP:0003367	Abnormal femoral neck morphology
ADAMTSL2	9606.ENSP00000346478	Monarch	HP:0003368	Abnormal femoral head morphology
ADAMTSL2	9606.ENSP00000346478	Monarch	HP:0003549	Abnormality of connective tissue
ADAMTSL2	9606.ENSP00000346478	Monarch	HP:0004279	Short palm
ADAMTSL2	9606.ENSP00000346478	Monarch	HP:0004322	Short stature
ADAMTSL2	9606.ENSP00000346478	Monarch	HP:0004348	Abnormality of bone mineral density
ADAMTSL2	9606.ENSP00000346478	Monarch	HP:0004349	Reduced bone mineral density
ADAMTSL2	9606.ENSP00000346478	Monarch	HP:0005003	Aplasia/Hypoplasia of the capital femoral epiphysis
ADAMTSL2	9606.ENSP00000346478	Monarch	HP:0005041	Irregular capital femoral epiphysis
ADAMTSL2	9606.ENSP00000346478	Monarch	HP:0005607	Abnormal tracheobronchial morphology
ADAMTSL2	9606.ENSP00000346478	Monarch	HP:0005918	Abnormal finger phalanx morphology
ADAMTSL2	9606.ENSP00000346478	Monarch	HP:0005922	Abnormal hand morphology
ADAMTSL2	9606.ENSP00000346478	Monarch	HP:0005927	Aplasia/hypoplasia involving bones of the hand
ADAMTSL2	9606.ENSP00000346478	Monarch	HP:0005930	Abnormality of epiphysis morphology
ADAMTSL2	9606.ENSP00000346478	Monarch	HP:0006161	Short metacarpals with rounded proximal ends
ADAMTSL2	9606.ENSP00000346478	Monarch	HP:0006261	Abnormal phalangeal joint morphology of the hand
ADAMTSL2	9606.ENSP00000346478	Monarch	HP:0006361	Irregular femoral epiphysis
ADAMTSL2	9606.ENSP00000346478	Monarch	HP:0006496	Aplasia/hypoplasia involving bones of the upper limbs
ADAMTSL2	9606.ENSP00000346478	Monarch	HP:0006499	Abnormality of femoral epiphysis
ADAMTSL2	9606.ENSP00000346478	Monarch	HP:0006500	Abnormality of lower limb epiphysis morphology
ADAMTSL2	9606.ENSP00000346478	Monarch	HP:0006505	Abnormality of limb epiphysis morphology
ADAMTSL2	9606.ENSP00000346478	Monarch	HP:0008386	Aplasia/Hypoplasia of the nails
ADAMTSL2	9606.ENSP00000346478	Monarch	HP:0009115	Aplasia/hypoplasia involving the skeleton
ADAMTSL2	9606.ENSP00000346478	Monarch	HP:0009473	Joint contracture of the hand
ADAMTSL2	9606.ENSP00000346478	Monarch	HP:0009810	Abnormality of upper limb joint
ADAMTSL2	9606.ENSP00000346478	Monarch	HP:0009815	Aplasia/hypoplasia of the extremities
ADAMTSL2	9606.ENSP00000346478	Monarch	HP:0010049	Short metacarpal
ADAMTSL2	9606.ENSP00000346478	Monarch	HP:0010446	Tricuspid stenosis
ADAMTSL2	9606.ENSP00000346478	Monarch	HP:0010574	Abnormality of the epiphysis of the femoral head
ADAMTSL2	9606.ENSP00000346478	Monarch	HP:0010577	Absent epiphyses
ADAMTSL2	9606.ENSP00000346478	Monarch	HP:0010582	Irregular epiphyses
ADAMTSL2	9606.ENSP00000346478	Monarch	HP:0010647	Abnormal elasticity of skin
ADAMTSL2	9606.ENSP00000346478	Monarch	HP:0011025	Abnormal cardiovascular system physiology
ADAMTSL2	9606.ENSP00000346478	Monarch	HP:0011121	Abnormality of skin morphology
ADAMTSL2	9606.ENSP00000346478	Monarch	HP:0011297	Abnormal digit morphology
ADAMTSL2	9606.ENSP00000346478	Monarch	HP:0011314	Abnormality of long bone morphology
ADAMTSL2	9606.ENSP00000346478	Monarch	HP:0011805	Abnormal skeletal muscle morphology
ADAMTSL2	9606.ENSP00000346478	Monarch	HP:0011842	Abnormal skeletal morphology
ADAMTSL2	9606.ENSP00000346478	Monarch	HP:0011844	Abnormal appendicular skeleton morphology
ADAMTSL2	9606.ENSP00000346478	Monarch	HP:0012252	Abnormal respiratory system morphology
ADAMTSL2	9606.ENSP00000346478	Monarch	HP:0012385	Camptodactyly
ADAMTSL2	9606.ENSP00000346478	Monarch	HP:0012638	Abnormal nervous system physiology
ADAMTSL2	9606.ENSP00000346478	Monarch	HP:0012758	Neurodevelopmental delay
ADAMTSL2	9606.ENSP00000346478	Monarch	HP:0012759	Neurodevelopmental abnormality
ADAMTSL2	9606.ENSP00000346478	Monarch	HP:0012785	Flexion contracture of finger
ADAMTSL2	9606.ENSP00000346478	Monarch	HP:0025031	Abnormality of the digestive system
ADAMTSL2	9606.ENSP00000346478	Monarch	HP:0030044	Flexion contracture of digit
ADAMTSL2	9606.ENSP00000346478	Monarch	HP:0031481	Abnormal mitral valve physiology
ADAMTSL2	9606.ENSP00000346478	Monarch	HP:0031650	Abnormal atrioventricular valve physiology
ADAMTSL2	9606.ENSP00000346478	Monarch	HP:0031651	Abnormal tricuspid valve physiology
ADAMTSL2	9606.ENSP00000346478	Monarch	HP:0031652	Abnormal aortic valve physiology
ADAMTSL2	9606.ENSP00000346478	Monarch	HP:0031653	Abnormal heart valve physiology
ADAMTSL2	9606.ENSP00000346478	Monarch	HP:0031703	Abnormal ear morphology
ADAMTSL2	9606.ENSP00000346478	Monarch	HP:0040064	Abnormality of limbs
ADAMTSL2	9606.ENSP00000346478	Monarch	HP:0040068	Abnormality of limb bone
ADAMTSL2	9606.ENSP00000346478	Monarch	HP:0040069	Abnormal lower limb bone morphology
ADAMTSL2	9606.ENSP00000346478	Monarch	HP:0040070	Abnormal upper limb bone morphology
ADAMTSL2	9606.ENSP00000346478	Monarch	HP:0045060	Aplasia/hypoplasia involving bones of the extremities
ADAMTSL2	9606.ENSP00000346478	Monarch	HP:0100360	Contractures of the joints of the upper limbs
ADAMTSL2	9606.ENSP00000346478	Monarch	HP:0100490	Camptodactyly of finger
ADAMTSL2	9606.ENSP00000346478	Monarch	HP:0100679	Lack of skin elasticity
ADAMTSL2	9606.ENSP00000346478	Monarch	HP:0100871	Abnormality of the palm
ADAMTSL2	9606.ENSP00000346478	UniProt Keywords	KW-0225	Disease mutation
ADAMTSL2	9606.ENSP00000346478	UniProt Keywords	KW-0242	Dwarfism
ADAMTSL2	9606.ENSP00000346478	UniProt Keywords	KW-0325	Glycoprotein
ADAMTSL2	9606.ENSP00000346478	UniProt Keywords	KW-0621	Polymorphism
ADAMTSL2	9606.ENSP00000346478	UniProt Keywords	KW-0677	Repeat
ADAMTSL2	9606.ENSP00000346478	UniProt Keywords	KW-0732	Signal
ADAMTSL2	9606.ENSP00000346478	UniProt Keywords	KW-0964	Secreted
ADAMTSL2	9606.ENSP00000346478	UniProt Keywords	KW-1015	Disulfide bond
ADAMTSL2	9606.ENSP00000346478	UniProt Keywords	KW-9995	Disease
ADAMTSL2	9606.ENSP00000346478	Pfam	PF00090	Thrombospondin type 1 domain
ADAMTSL2	9606.ENSP00000346478	Pfam	PF05986	ADAM-TS Spacer 1
ADAMTSL2	9606.ENSP00000346478	Pfam	PF08686	PLAC (protease and lacunin) domain
ADAMTSL2	9606.ENSP00000346478	InterPro	IPR000884	Thrombospondin type-1 (TSP1) repeat
ADAMTSL2	9606.ENSP00000346478	InterPro	IPR010294	ADAM-TS Spacer 1
ADAMTSL2	9606.ENSP00000346478	InterPro	IPR010909	PLAC
ADAMTSL2	9606.ENSP00000346478	InterPro	IPR013273	ADAMTS/ADAMTS-like
ADAMTSL2	9606.ENSP00000346478	InterPro	IPR036383	Thrombospondin type-1 (TSP1) repeat superfamily
ADAMTSL2	9606.ENSP00000346478	SMART	SM00209	Thrombospondin type 1 repeats
ADCY9	9606.ENSP00000294016	GO Process	GO:0001701	In utero embryonic development
ADCY9	9606.ENSP00000294016	GO Process	GO:0001932	Regulation of protein phosphorylation
ADCY9	9606.ENSP00000294016	GO Process	GO:0001934	Positive regulation of protein phosphorylation
ADCY9	9606.ENSP00000294016	GO Process	GO:0003008	System process
ADCY9	9606.ENSP00000294016	GO Process	GO:0003014	Renal system process
ADCY9	9606.ENSP00000294016	GO Process	GO:0003091	Renal water homeostasis
ADCY9	9606.ENSP00000294016	GO Process	GO:0006139	Nucleobase-containing compound metabolic process
ADCY9	9606.ENSP00000294016	GO Process	GO:0006163	Purine nucleotide metabolic process
ADCY9	9606.ENSP00000294016	GO Process	GO:0006164	Purine nucleotide biosynthetic process
ADCY9	9606.ENSP00000294016	GO Process	GO:0006171	cAMP biosynthetic process
ADCY9	9606.ENSP00000294016	GO Process	GO:0006725	Cellular aromatic compound metabolic process
ADCY9	9606.ENSP00000294016	GO Process	GO:0006753	Nucleoside phosphate metabolic process
ADCY9	9606.ENSP00000294016	GO Process	GO:0006793	Phosphorus metabolic process
ADCY9	9606.ENSP00000294016	GO Process	GO:0006796	Phosphate-containing compound metabolic process
ADCY9	9606.ENSP00000294016	GO Process	GO:0006807	Nitrogen compound metabolic process
ADCY9	9606.ENSP00000294016	GO Process	GO:0007154	Cell communication
ADCY9	9606.ENSP00000294016	GO Process	GO:0007165	Signal transduction
ADCY9	9606.ENSP00000294016	GO Process	GO:0007186	G protein-coupled receptor signaling pathway
ADCY9	9606.ENSP00000294016	GO Process	GO:0007187	G protein-coupled receptor signaling pathway, coupled to cyclic nucleotide second messenger
ADCY9	9606.ENSP00000294016	GO Process	GO:0007188	Adenylate cyclase-modulating G protein-coupled receptor signaling pathway
ADCY9	9606.ENSP00000294016	GO Process	GO:0007189	Adenylate cyclase-activating G protein-coupled receptor signaling pathway
ADCY9	9606.ENSP00000294016	GO Process	GO:0007190	Activation of adenylate cyclase activity
ADCY9	9606.ENSP00000294016	GO Process	GO:0007193	Adenylate cyclase-inhibiting G protein-coupled receptor signaling pathway
ADCY9	9606.ENSP00000294016	GO Process	GO:0007275	Multicellular organism development
ADCY9	9606.ENSP00000294016	GO Process	GO:0008152	Metabolic process
ADCY9	9606.ENSP00000294016	GO Process	GO:0009058	Biosynthetic process
ADCY9	9606.ENSP00000294016	GO Process	GO:0009117	Nucleotide metabolic process
ADCY9	9606.ENSP00000294016	GO Process	GO:0009150	Purine ribonucleotide metabolic process
ADCY9	9606.ENSP00000294016	GO Process	GO:0009152	Purine ribonucleotide biosynthetic process
ADCY9	9606.ENSP00000294016	GO Process	GO:0009165	Nucleotide biosynthetic process
ADCY9	9606.ENSP00000294016	GO Process	GO:0009187	Cyclic nucleotide metabolic process
ADCY9	9606.ENSP00000294016	GO Process	GO:0009190	Cyclic nucleotide biosynthetic process
ADCY9	9606.ENSP00000294016	GO Process	GO:0009259	Ribonucleotide metabolic process
ADCY9	9606.ENSP00000294016	GO Process	GO:0009260	Ribonucleotide biosynthetic process
ADCY9	9606.ENSP00000294016	GO Process	GO:0009719	Response to endogenous stimulus
ADCY9	9606.ENSP00000294016	GO Process	GO:0009725	Response to hormone
ADCY9	9606.ENSP00000294016	GO Process	GO:0009790	Embryo development
ADCY9	9606.ENSP00000294016	GO Process	GO:0009792	Embryo development ending in birth or egg hatching
ADCY9	9606.ENSP00000294016	GO Process	GO:0009893	Positive regulation of metabolic process
ADCY9	9606.ENSP00000294016	GO Process	GO:0009987	Cellular process
ADCY9	9606.ENSP00000294016	GO Process	GO:0010033	Response to organic substance
ADCY9	9606.ENSP00000294016	GO Process	GO:0010243	Response to organonitrogen compound
ADCY9	9606.ENSP00000294016	GO Process	GO:0010562	Positive regulation of phosphorus metabolic process
ADCY9	9606.ENSP00000294016	GO Process	GO:0010604	Positive regulation of macromolecule metabolic process
ADCY9	9606.ENSP00000294016	GO Process	GO:0018130	Heterocycle biosynthetic process
ADCY9	9606.ENSP00000294016	GO Process	GO:0019220	Regulation of phosphate metabolic process
ADCY9	9606.ENSP00000294016	GO Process	GO:0019222	Regulation of metabolic process
ADCY9	9606.ENSP00000294016	GO Process	GO:0019438	Aromatic compound biosynthetic process
ADCY9	9606.ENSP00000294016	GO Process	GO:0019637	Organophosphate metabolic process
ADCY9	9606.ENSP00000294016	GO Process	GO:0019693	Ribose phosphate metabolic process
ADCY9	9606.ENSP00000294016	GO Process	GO:0019932	Second-messenger-mediated signaling
ADCY9	9606.ENSP00000294016	GO Process	GO:0019933	cAMP-mediated signaling
ADCY9	9606.ENSP00000294016	GO Process	GO:0019935	Cyclic-nucleotide-mediated signaling
ADCY9	9606.ENSP00000294016	GO Process	GO:0023052	Signaling
ADCY9	9606.ENSP00000294016	GO Process	GO:0030104	Water homeostasis
ADCY9	9606.ENSP00000294016	GO Process	GO:0031323	Regulation of cellular metabolic process
ADCY9	9606.ENSP00000294016	GO Process	GO:0031325	Positive regulation of cellular metabolic process
ADCY9	9606.ENSP00000294016	GO Process	GO:0031399	Regulation of protein modification process
ADCY9	9606.ENSP00000294016	GO Process	GO:0031401	Positive regulation of protein modification process
ADCY9	9606.ENSP00000294016	GO Process	GO:0032147	Activation of protein kinase activity
ADCY9	9606.ENSP00000294016	GO Process	GO:0032268	Regulation of cellular protein metabolic process
ADCY9	9606.ENSP00000294016	GO Process	GO:0032270	Positive regulation of cellular protein metabolic process
ADCY9	9606.ENSP00000294016	GO Process	GO:0032501	Multicellular organismal process
ADCY9	9606.ENSP00000294016	GO Process	GO:0032502	Developmental process
ADCY9	9606.ENSP00000294016	GO Process	GO:0032870	Cellular response to hormone stimulus
ADCY9	9606.ENSP00000294016	GO Process	GO:0033674	Positive regulation of kinase activity
ADCY9	9606.ENSP00000294016	GO Process	GO:0033762	Response to glucagon
ADCY9	9606.ENSP00000294016	GO Process	GO:0034199	Activation of protein kinase A activity
ADCY9	9606.ENSP00000294016	GO Process	GO:0034641	Cellular nitrogen compound metabolic process
ADCY9	9606.ENSP00000294016	GO Process	GO:0034654	Nucleobase-containing compound biosynthetic process
ADCY9	9606.ENSP00000294016	GO Process	GO:0035556	Intracellular signal transduction
ADCY9	9606.ENSP00000294016	GO Process	GO:0042221	Response to chemical
ADCY9	9606.ENSP00000294016	GO Process	GO:0042325	Regulation of phosphorylation
ADCY9	9606.ENSP00000294016	GO Process	GO:0042327	Positive regulation of phosphorylation
ADCY9	9606.ENSP00000294016	GO Process	GO:0042592	Homeostatic process
ADCY9	9606.ENSP00000294016	GO Process	GO:0043009	Chordate embryonic development
ADCY9	9606.ENSP00000294016	GO Process	GO:0043085	Positive regulation of catalytic activity
ADCY9	9606.ENSP00000294016	GO Process	GO:0043434	Response to peptide hormone
ADCY9	9606.ENSP00000294016	GO Process	GO:0043549	Regulation of kinase activity
ADCY9	9606.ENSP00000294016	GO Process	GO:0044093	Positive regulation of molecular function
ADCY9	9606.ENSP00000294016	GO Process	GO:0044237	Cellular metabolic process
ADCY9	9606.ENSP00000294016	GO Process	GO:0044238	Primary metabolic process
ADCY9	9606.ENSP00000294016	GO Process	GO:0044249	Cellular biosynthetic process
ADCY9	9606.ENSP00000294016	GO Process	GO:0044271	Cellular nitrogen compound biosynthetic process
ADCY9	9606.ENSP00000294016	GO Process	GO:0044281	Small molecule metabolic process
ADCY9	9606.ENSP00000294016	GO Process	GO:0045859	Regulation of protein kinase activity
ADCY9	9606.ENSP00000294016	GO Process	GO:0045860	Positive regulation of protein kinase activity
ADCY9	9606.ENSP00000294016	GO Process	GO:0045937	Positive regulation of phosphate metabolic process
ADCY9	9606.ENSP00000294016	GO Process	GO:0046058	cAMP metabolic process
ADCY9	9606.ENSP00000294016	GO Process	GO:0046390	Ribose phosphate biosynthetic process
ADCY9	9606.ENSP00000294016	GO Process	GO:0046483	Heterocycle metabolic process
ADCY9	9606.ENSP00000294016	GO Process	GO:0048518	Positive regulation of biological process
ADCY9	9606.ENSP00000294016	GO Process	GO:0048522	Positive regulation of cellular process
ADCY9	9606.ENSP00000294016	GO Process	GO:0048856	Anatomical structure development
ADCY9	9606.ENSP00000294016	GO Process	GO:0048871	Multicellular organismal homeostasis
ADCY9	9606.ENSP00000294016	GO Process	GO:0048878	Chemical homeostasis
ADCY9	9606.ENSP00000294016	GO Process	GO:0050789	Regulation of biological process
ADCY9	9606.ENSP00000294016	GO Process	GO:0050790	Regulation of catalytic activity
ADCY9	9606.ENSP00000294016	GO Process	GO:0050794	Regulation of cellular process
ADCY9	9606.ENSP00000294016	GO Process	GO:0050878	Regulation of body fluid levels
ADCY9	9606.ENSP00000294016	GO Process	GO:0050891	Multicellular organismal water homeostasis
ADCY9	9606.ENSP00000294016	GO Process	GO:0050896	Response to stimulus
ADCY9	9606.ENSP00000294016	GO Process	GO:0051171	Regulation of nitrogen compound metabolic process
ADCY9	9606.ENSP00000294016	GO Process	GO:0051173	Positive regulation of nitrogen compound metabolic process
ADCY9	9606.ENSP00000294016	GO Process	GO:0051174	Regulation of phosphorus metabolic process
ADCY9	9606.ENSP00000294016	GO Process	GO:0051246	Regulation of protein metabolic process
ADCY9	9606.ENSP00000294016	GO Process	GO:0051247	Positive regulation of protein metabolic process
ADCY9	9606.ENSP00000294016	GO Process	GO:0051338	Regulation of transferase activity
ADCY9	9606.ENSP00000294016	GO Process	GO:0051347	Positive regulation of transferase activity
ADCY9	9606.ENSP00000294016	GO Process	GO:0051716	Cellular response to stimulus
ADCY9	9606.ENSP00000294016	GO Process	GO:0052652	Cyclic purine nucleotide metabolic process
ADCY9	9606.ENSP00000294016	GO Process	GO:0055086	Nucleobase-containing small molecule metabolic process
ADCY9	9606.ENSP00000294016	GO Process	GO:0060255	Regulation of macromolecule metabolic process
ADCY9	9606.ENSP00000294016	GO Process	GO:0065007	Biological regulation
ADCY9	9606.ENSP00000294016	GO Process	GO:0065008	Regulation of biological quality
ADCY9	9606.ENSP00000294016	GO Process	GO:0065009	Regulation of molecular function
ADCY9	9606.ENSP00000294016	GO Process	GO:0070887	Cellular response to chemical stimulus
ADCY9	9606.ENSP00000294016	GO Process	GO:0071310	Cellular response to organic substance
ADCY9	9606.ENSP00000294016	GO Process	GO:0071375	Cellular response to peptide hormone stimulus
ADCY9	9606.ENSP00000294016	GO Process	GO:0071377	Cellular response to glucagon stimulus
ADCY9	9606.ENSP00000294016	GO Process	GO:0071417	Cellular response to organonitrogen compound
ADCY9	9606.ENSP00000294016	GO Process	GO:0071495	Cellular response to endogenous stimulus
ADCY9	9606.ENSP00000294016	GO Process	GO:0071704	Organic substance metabolic process
ADCY9	9606.ENSP00000294016	GO Process	GO:0071875	Adrenergic receptor signaling pathway
ADCY9	9606.ENSP00000294016	GO Process	GO:0071880	Adenylate cyclase-activating adrenergic receptor signaling pathway
ADCY9	9606.ENSP00000294016	GO Process	GO:0072521	Purine-containing compound metabolic process
ADCY9	9606.ENSP00000294016	GO Process	GO:0072522	Purine-containing compound biosynthetic process
ADCY9	9606.ENSP00000294016	GO Process	GO:0080090	Regulation of primary metabolic process
ADCY9	9606.ENSP00000294016	GO Process	GO:0090407	Organophosphate biosynthetic process
ADCY9	9606.ENSP00000294016	GO Process	GO:1901135	Carbohydrate derivative metabolic process
ADCY9	9606.ENSP00000294016	GO Process	GO:1901137	Carbohydrate derivative biosynthetic process
ADCY9	9606.ENSP00000294016	GO Process	GO:1901293	Nucleoside phosphate biosynthetic process
ADCY9	9606.ENSP00000294016	GO Process	GO:1901360	Organic cyclic compound metabolic process
ADCY9	9606.ENSP00000294016	GO Process	GO:1901362	Organic cyclic compound biosynthetic process
ADCY9	9606.ENSP00000294016	GO Process	GO:1901564	Organonitrogen compound metabolic process
ADCY9	9606.ENSP00000294016	GO Process	GO:1901566	Organonitrogen compound biosynthetic process
ADCY9	9606.ENSP00000294016	GO Process	GO:1901576	Organic substance biosynthetic process
ADCY9	9606.ENSP00000294016	GO Process	GO:1901652	Response to peptide
ADCY9	9606.ENSP00000294016	GO Process	GO:1901653	Cellular response to peptide
ADCY9	9606.ENSP00000294016	GO Process	GO:1901698	Response to nitrogen compound
ADCY9	9606.ENSP00000294016	GO Process	GO:1901699	Cellular response to nitrogen compound
ADCY9	9606.ENSP00000294016	GO Process	GO:1901700	Response to oxygen-containing compound
ADCY9	9606.ENSP00000294016	GO Process	GO:1901701	Cellular response to oxygen-containing compound
ADCY9	9606.ENSP00000294016	GO Function	GO:0000166	Nucleotide binding
ADCY9	9606.ENSP00000294016	GO Function	GO:0003824	Catalytic activity
ADCY9	9606.ENSP00000294016	GO Function	GO:0004016	Adenylate cyclase activity
ADCY9	9606.ENSP00000294016	GO Function	GO:0005488	Binding
ADCY9	9606.ENSP00000294016	GO Function	GO:0005524	ATP binding
ADCY9	9606.ENSP00000294016	GO Function	GO:0009975	Cyclase activity
ADCY9	9606.ENSP00000294016	GO Function	GO:0016829	Lyase activity
ADCY9	9606.ENSP00000294016	GO Function	GO:0016849	Phosphorus-oxygen lyase activity
ADCY9	9606.ENSP00000294016	GO Function	GO:0017076	Purine nucleotide binding
ADCY9	9606.ENSP00000294016	GO Function	GO:0030554	Adenyl nucleotide binding
ADCY9	9606.ENSP00000294016	GO Function	GO:0032553	Ribonucleotide binding
ADCY9	9606.ENSP00000294016	GO Function	GO:0032555	Purine ribonucleotide binding
ADCY9	9606.ENSP00000294016	GO Function	GO:0032559	Adenyl ribonucleotide binding
ADCY9	9606.ENSP00000294016	GO Function	GO:0035639	Purine ribonucleoside triphosphate binding
ADCY9	9606.ENSP00000294016	GO Function	GO:0036094	Small molecule binding
ADCY9	9606.ENSP00000294016	GO Function	GO:0043167	Ion binding
ADCY9	9606.ENSP00000294016	GO Function	GO:0043168	Anion binding
ADCY9	9606.ENSP00000294016	GO Function	GO:0043169	Cation binding
ADCY9	9606.ENSP00000294016	GO Function	GO:0046872	Metal ion binding
ADCY9	9606.ENSP00000294016	GO Function	GO:0097159	Organic cyclic compound binding
ADCY9	9606.ENSP00000294016	GO Function	GO:0097367	Carbohydrate derivative binding
ADCY9	9606.ENSP00000294016	GO Function	GO:1901265	Nucleoside phosphate binding
ADCY9	9606.ENSP00000294016	GO Function	GO:1901363	Heterocyclic compound binding
ADCY9	9606.ENSP00000294016	GO Component	GO:0005886	Plasma membrane
ADCY9	9606.ENSP00000294016	GO Component	GO:0005887	Integral component of plasma membrane
ADCY9	9606.ENSP00000294016	GO Component	GO:0016020	Membrane
ADCY9	9606.ENSP00000294016	GO Component	GO:0016021	Integral component of membrane
ADCY9	9606.ENSP00000294016	GO Component	GO:0030424	Axon
ADCY9	9606.ENSP00000294016	GO Component	GO:0030425	Dendrite
ADCY9	9606.ENSP00000294016	GO Component	GO:0031224	Intrinsic component of membrane
ADCY9	9606.ENSP00000294016	GO Component	GO:0031226	Intrinsic component of plasma membrane
ADCY9	9606.ENSP00000294016	GO Component	GO:0036477	Somatodendritic compartment
ADCY9	9606.ENSP00000294016	GO Component	GO:0042995	Cell projection
ADCY9	9606.ENSP00000294016	GO Component	GO:0043005	Neuron projection
ADCY9	9606.ENSP00000294016	GO Component	GO:0071944	Cell periphery
ADCY9	9606.ENSP00000294016	GO Component	GO:0097447	Dendritic tree
ADCY9	9606.ENSP00000294016	GO Component	GO:0110165	Cellular anatomical entity
ADCY9	9606.ENSP00000294016	GO Component	GO:0120025	Plasma membrane bounded cell projection
ADCY9	9606.ENSP00000294016	STRING clusters	CL:23777	Mixed, incl. G protein signaling pathways, and Signal transduction inhibitor
ADCY9	9606.ENSP00000294016	STRING clusters	CL:23778	Mixed, incl. G protein signaling pathways, and Signal transduction inhibitor
ADCY9	9606.ENSP00000294016	STRING clusters	CL:23951	Cyclic nucleotide metabolic process, and PKA activation in glucagon signalling
ADCY9	9606.ENSP00000294016	STRING clusters	CL:23954	PKA activation in glucagon signalling, and 3,5-cyclic-AMP phosphodiesterase activity
ADCY9	9606.ENSP00000294016	STRING clusters	CL:23955	cAMP metabolic process, and G-protein alpha subunit, group S
ADCY9	9606.ENSP00000294016	STRING clusters	CL:23957	cAMP biosynthesis, and G-protein alpha subunit, group S
ADCY9	9606.ENSP00000294016	STRING clusters	CL:23960	Adenylate cyclase activating pathway
ADCY9	9606.ENSP00000294016	STRING clusters	CL:23964	G-protein alpha subunit, group S, and cAMP biosynthesis
ADCY9	9606.ENSP00000294016	KEGG	hsa00230	Purine metabolism
ADCY9	9606.ENSP00000294016	KEGG	hsa01100	Metabolic pathways
ADCY9	9606.ENSP00000294016	KEGG	hsa01522	Endocrine resistance
ADCY9	9606.ENSP00000294016	KEGG	hsa04015	Rap1 signaling pathway
ADCY9	9606.ENSP00000294016	KEGG	hsa04020	Calcium signaling pathway
ADCY9	9606.ENSP00000294016	KEGG	hsa04022	cGMP-PKG signaling pathway
ADCY9	9606.ENSP00000294016	KEGG	hsa04024	cAMP signaling pathway
ADCY9	9606.ENSP00000294016	KEGG	hsa04062	Chemokine signaling pathway
ADCY9	9606.ENSP00000294016	KEGG	hsa04072	Phospholipase D signaling pathway
ADCY9	9606.ENSP00000294016	KEGG	hsa04114	Oocyte meiosis
ADCY9	9606.ENSP00000294016	KEGG	hsa04211	Longevity regulating pathway
ADCY9	9606.ENSP00000294016	KEGG	hsa04213	Longevity regulating pathway - multiple species
ADCY9	9606.ENSP00000294016	KEGG	hsa04261	Adrenergic signaling in cardiomyocytes
ADCY9	9606.ENSP00000294016	KEGG	hsa04270	Vascular smooth muscle contraction
ADCY9	9606.ENSP00000294016	KEGG	hsa04371	Apelin signaling pathway
ADCY9	9606.ENSP00000294016	KEGG	hsa04540	Gap junction
ADCY9	9606.ENSP00000294016	KEGG	hsa04611	Platelet activation
ADCY9	9606.ENSP00000294016	KEGG	hsa04713	Circadian entrainment
ADCY9	9606.ENSP00000294016	KEGG	hsa04714	Thermogenesis
ADCY9	9606.ENSP00000294016	KEGG	hsa04723	Retrograde endocannabinoid signaling
ADCY9	9606.ENSP00000294016	KEGG	hsa04724	Glutamatergic synapse
ADCY9	9606.ENSP00000294016	KEGG	hsa04725	Cholinergic synapse
ADCY9	9606.ENSP00000294016	KEGG	hsa04727	GABAergic synapse
ADCY9	9606.ENSP00000294016	KEGG	hsa04750	Inflammatory mediator regulation of TRP channels
ADCY9	9606.ENSP00000294016	KEGG	hsa04911	Insulin secretion
ADCY9	9606.ENSP00000294016	KEGG	hsa04912	GnRH signaling pathway
ADCY9	9606.ENSP00000294016	KEGG	hsa04913	Ovarian steroidogenesis
ADCY9	9606.ENSP00000294016	KEGG	hsa04914	Progesterone-mediated oocyte maturation
ADCY9	9606.ENSP00000294016	KEGG	hsa04915	Estrogen signaling pathway
ADCY9	9606.ENSP00000294016	KEGG	hsa04916	Melanogenesis
ADCY9	9606.ENSP00000294016	KEGG	hsa04918	Thyroid hormone synthesis
ADCY9	9606.ENSP00000294016	KEGG	hsa04921	Oxytocin signaling pathway
ADCY9	9606.ENSP00000294016	KEGG	hsa04923	Regulation of lipolysis in adipocytes
ADCY9	9606.ENSP00000294016	KEGG	hsa04925	Aldosterone synthesis and secretion
ADCY9	9606.ENSP00000294016	KEGG	hsa04926	Relaxin signaling pathway
ADCY9	9606.ENSP00000294016	KEGG	hsa04927	Cortisol synthesis and secretion
ADCY9	9606.ENSP00000294016	KEGG	hsa04928	Parathyroid hormone synthesis, secretion and action
ADCY9	9606.ENSP00000294016	KEGG	hsa04934	Cushing syndrome
ADCY9	9606.ENSP00000294016	KEGG	hsa04935	Growth hormone synthesis, secretion and action
ADCY9	9606.ENSP00000294016	KEGG	hsa04961	Endocrine and other factor-regulated calcium reabsorption
ADCY9	9606.ENSP00000294016	KEGG	hsa04962	Vasopressin-regulated water reabsorption
ADCY9	9606.ENSP00000294016	KEGG	hsa04970	Salivary secretion
ADCY9	9606.ENSP00000294016	KEGG	hsa04971	Gastric acid secretion
ADCY9	9606.ENSP00000294016	KEGG	hsa04972	Pancreatic secretion
ADCY9	9606.ENSP00000294016	KEGG	hsa04976	Bile secretion
ADCY9	9606.ENSP00000294016	KEGG	hsa05032	Morphine addiction
ADCY9	9606.ENSP00000294016	KEGG	hsa05110	Vibrio cholerae infection
ADCY9	9606.ENSP00000294016	KEGG	hsa05163	Human cytomegalovirus infection
ADCY9	9606.ENSP00000294016	KEGG	hsa05166	Human T-cell leukemia virus 1 infection
ADCY9	9606.ENSP00000294016	KEGG	hsa05200	Pathways in cancer
ADCY9	9606.ENSP00000294016	KEGG	hsa05414	Dilated cardiomyopathy
ADCY9	9606.ENSP00000294016	Reactome	HSA-111885	Opioid Signalling
ADCY9	9606.ENSP00000294016	Reactome	HSA-111931	PKA-mediated phosphorylation of CREB
ADCY9	9606.ENSP00000294016	Reactome	HSA-111933	Calmodulin induced events
ADCY9	9606.ENSP00000294016	Reactome	HSA-111996	Ca-dependent events
ADCY9	9606.ENSP00000294016	Reactome	HSA-111997	CaM pathway
ADCY9	9606.ENSP00000294016	Reactome	HSA-112040	G-protein mediated events
ADCY9	9606.ENSP00000294016	Reactome	HSA-112043	PLC beta mediated events
ADCY9	9606.ENSP00000294016	Reactome	HSA-112314	Neurotransmitter receptors and postsynaptic signal transmission
ADCY9	9606.ENSP00000294016	Reactome	HSA-112315	Transmission across Chemical Synapses
ADCY9	9606.ENSP00000294016	Reactome	HSA-112316	Neuronal System
ADCY9	9606.ENSP00000294016	Reactome	HSA-1430728	Metabolism
ADCY9	9606.ENSP00000294016	Reactome	HSA-1489509	DAG and IP3 signaling
ADCY9	9606.ENSP00000294016	Reactome	HSA-162582	Signal Transduction
ADCY9	9606.ENSP00000294016	Reactome	HSA-163359	Glucagon signaling in metabolic regulation
ADCY9	9606.ENSP00000294016	Reactome	HSA-163615	PKA activation
ADCY9	9606.ENSP00000294016	Reactome	HSA-163685	Integration of energy metabolism
ADCY9	9606.ENSP00000294016	Reactome	HSA-1643685	Disease
ADCY9	9606.ENSP00000294016	Reactome	HSA-164378	PKA activation in glucagon signalling
ADCY9	9606.ENSP00000294016	Reactome	HSA-170660	Adenylate cyclase activating pathway
ADCY9	9606.ENSP00000294016	Reactome	HSA-170670	Adenylate cyclase inhibitory pathway
ADCY9	9606.ENSP00000294016	Reactome	HSA-372790	Signaling by GPCR
ADCY9	9606.ENSP00000294016	Reactome	HSA-382551	Transport of small molecules
ADCY9	9606.ENSP00000294016	Reactome	HSA-388396	GPCR downstream signalling
ADCY9	9606.ENSP00000294016	Reactome	HSA-418555	G alpha (s) signalling events
ADCY9	9606.ENSP00000294016	Reactome	HSA-418594	G alpha (i) signalling events
ADCY9	9606.ENSP00000294016	Reactome	HSA-418597	G alpha (z) signalling events
ADCY9	9606.ENSP00000294016	Reactome	HSA-432040	Vasopressin regulates renal water homeostasis via Aquaporins
ADCY9	9606.ENSP00000294016	Reactome	HSA-445717	Aquaporin-mediated transport
ADCY9	9606.ENSP00000294016	Reactome	HSA-5358351	Signaling by Hedgehog
ADCY9	9606.ENSP00000294016	Reactome	HSA-5610787	Hedgehog off state
ADCY9	9606.ENSP00000294016	Reactome	HSA-5663205	Infectious disease
ADCY9	9606.ENSP00000294016	Reactome	HSA-9006925	Intracellular signaling by second messengers
ADCY9	9606.ENSP00000294016	Reactome	HSA-9658195	Leishmania infection
ADCY9	9606.ENSP00000294016	Reactome	HSA-9660821	ADORA2B mediated anti-inflammatory cytokines production
ADCY9	9606.ENSP00000294016	Reactome	HSA-9662851	Anti-inflammatory response favouring Leishmania parasite infection
ADCY9	9606.ENSP00000294016	Reactome	HSA-9664323	FCGR3A-mediated IL10 synthesis
ADCY9	9606.ENSP00000294016	Reactome	HSA-9664433	Leishmania parasite growth and survival
ADCY9	9606.ENSP00000294016	Reactome	HSA-977443	GABA receptor activation
ADCY9	9606.ENSP00000294016	Reactome	HSA-977444	GABA B receptor activation
ADCY9	9606.ENSP00000294016	Reactome	HSA-991365	Activation of GABAB receptors
ADCY9	9606.ENSP00000294016	WikiPathways	WP289	Myometrial relaxation and contraction pathways
ADCY9	9606.ENSP00000294016	WikiPathways	WP35	G protein signaling pathways
ADCY9	9606.ENSP00000294016	WikiPathways	WP3929	Chemokine signaling pathway
ADCY9	9606.ENSP00000294016	WikiPathways	WP4222	Phosphodiesterases in neuronal function
ADCY9	9606.ENSP00000294016	WikiPathways	WP4321	Thermogenesis
ADCY9	9606.ENSP00000294016	WikiPathways	WP4535	Envelope proteins and their potential roles in EDMD physiopathology
ADCY9	9606.ENSP00000294016	WikiPathways	WP4589	Major receptors targeted by epinephrine and norepinephrine
ADCY9	9606.ENSP00000294016	WikiPathways	WP536	Calcium regulation in cardiac cells
ADCY9	9606.ENSP00000294016	TISSUES	BTO:0000000	Tissues, cell types and enzyme sources
ADCY9	9606.ENSP00000294016	TISSUES	BTO:0000042	Animal
ADCY9	9606.ENSP00000294016	TISSUES	BTO:0000088	Cardiovascular system
ADCY9	9606.ENSP00000294016	TISSUES	BTO:0000562	Heart
ADCY9	9606.ENSP00000294016	TISSUES	BTO:0001489	Whole body
ADCY9	9606.ENSP00000294016	COMPARTMENTS	GOCC:0005886	Plasma membrane
ADCY9	9606.ENSP00000294016	COMPARTMENTS	GOCC:0005887	Integral component of plasma membrane
ADCY9	9606.ENSP00000294016	COMPARTMENTS	GOCC:0016020	Membrane
ADCY9	9606.ENSP00000294016	COMPARTMENTS	GOCC:0016021	Integral component of membrane
ADCY9	9606.ENSP00000294016	COMPARTMENTS	GOCC:0031224	Intrinsic component of membrane
ADCY9	9606.ENSP00000294016	COMPARTMENTS	GOCC:0031226	Intrinsic component of plasma membrane
ADCY9	9606.ENSP00000294016	COMPARTMENTS	GOCC:0071944	Cell periphery
ADCY9	9606.ENSP00000294016	COMPARTMENTS	GOCC:0110165	Cellular anatomical entity
ADCY9	9606.ENSP00000294016	Monarch	EFO:0003923	Bone density
ADCY9	9606.ENSP00000294016	Monarch	EFO:0004298	Cardiovascular measurement
ADCY9	9606.ENSP00000294016	Monarch	EFO:0004302	Anthropometric measurement
ADCY9	9606.ENSP00000294016	Monarch	EFO:0004303	Vital signs
ADCY9	9606.ENSP00000294016	Monarch	EFO:0004306	Erythrocyte indices
ADCY9	9606.ENSP00000294016	Monarch	EFO:0004308	Leukocyte count
ADCY9	9606.ENSP00000294016	Monarch	EFO:0004309	Platelet count
ADCY9	9606.ENSP00000294016	Monarch	EFO:0004324	Body weights and measures
ADCY9	9606.ENSP00000294016	Monarch	EFO:0004325	Blood pressure
ADCY9	9606.ENSP00000294016	Monarch	EFO:0004338	Body weight
ADCY9	9606.ENSP00000294016	Monarch	EFO:0004339	Body height
ADCY9	9606.ENSP00000294016	Monarch	EFO:0004340	Body mass index
ADCY9	9606.ENSP00000294016	Monarch	EFO:0004342	Waist circumference
ADCY9	9606.ENSP00000294016	Monarch	EFO:0004465	Fasting blood glucose measurement
ADCY9	9606.ENSP00000294016	Monarch	EFO:0004468	Glucose measurement
ADCY9	9606.ENSP00000294016	Monarch	EFO:0004503	Hematological measurement
ADCY9	9606.ENSP00000294016	Monarch	EFO:0004509	Hemoglobin measurement
ADCY9	9606.ENSP00000294016	Monarch	EFO:0004512	Bone measurement
ADCY9	9606.ENSP00000294016	Monarch	EFO:0004516	Bone fracture related measurement
ADCY9	9606.ENSP00000294016	Monarch	EFO:0004528	Mean corpuscular hemoglobin concentration
ADCY9	9606.ENSP00000294016	Monarch	EFO:0004535	Serum albumin measurement
ADCY9	9606.ENSP00000294016	Monarch	EFO:0004557	Population measurement
ADCY9	9606.ENSP00000294016	Monarch	EFO:0004586	Complete blood cell count
ADCY9	9606.ENSP00000294016	Monarch	EFO:0004587	Lymphocyte count
ADCY9	9606.ENSP00000294016	Monarch	EFO:0004730	Hormone measurement
ADCY9	9606.ENSP00000294016	Monarch	EFO:0004747	Protein measurement
ADCY9	9606.ENSP00000294016	Monarch	EFO:0004748	Thyroid stimulating hormone measurement
ADCY9	9606.ENSP00000294016	Monarch	EFO:0004764	Adipose tissue measurement
ADCY9	9606.ENSP00000294016	Monarch	EFO:0004765	Visceral adipose tissue measurement
ADCY9	9606.ENSP00000294016	Monarch	EFO:0004908	Testosterone measurement
ADCY9	9606.ENSP00000294016	Monarch	EFO:0004995	Lean body mass
ADCY9	9606.ENSP00000294016	Monarch	EFO:0005036	Platelet measurement
ADCY9	9606.ENSP00000294016	Monarch	EFO:0005047	Erythrocyte measurement
ADCY9	9606.ENSP00000294016	Monarch	EFO:0005091	Monocyte count
ADCY9	9606.ENSP00000294016	Monarch	EFO:0005093	Hip circumference
ADCY9	9606.ENSP00000294016	Monarch	EFO:0005106	Body composition measurement
ADCY9	9606.ENSP00000294016	Monarch	EFO:0005192	Red blood cell distribution width
ADCY9	9606.ENSP00000294016	Monarch	EFO:0005278	Cardiovascular disease biomarker measurement
ADCY9	9606.ENSP00000294016	Monarch	EFO:0006335	Systolic blood pressure
ADCY9	9606.ENSP00000294016	Monarch	EFO:0006842	Diabetes mellitus biomarker
ADCY9	9606.ENSP00000294016	Monarch	EFO:0006843	Infectious disease biomarker
ADCY9	9606.ENSP00000294016	Monarch	EFO:0006916	Response to dalcetrapib
ADCY9	9606.ENSP00000294016	Monarch	EFO:0006919	Cardiovascular event measurement
ADCY9	9606.ENSP00000294016	Monarch	EFO:0006941	Grip strength measurement
ADCY9	9606.ENSP00000294016	Monarch	EFO:0006995	Response to diisocyanate
ADCY9	9606.ENSP00000294016	Monarch	EFO:0007800	Body fat percentage
ADCY9	9606.ENSP00000294016	Monarch	EFO:0007874	Gut microbiome measurement
ADCY9	9606.ENSP00000294016	Monarch	EFO:0007882	Microbiome measurement
ADCY9	9606.ENSP00000294016	Monarch	EFO:0007989	Monocyte percentage of leukocytes
ADCY9	9606.ENSP00000294016	Monarch	EFO:0007993	Lymphocyte percentage of leukocytes
ADCY9	9606.ENSP00000294016	Monarch	EFO:0008002	Physical activity measurement
ADCY9	9606.ENSP00000294016	Monarch	EFO:0009270	Heel bone mineral density
ADCY9	9606.ENSP00000294016	Monarch	EFO:0009819	Comparative body size at age 10, self-reported
ADCY9	9606.ENSP00000294016	Monarch	EFO:0010972	Blood phosphate measurement
ADCY9	9606.ENSP00000294016	Monarch	EFO:0011008	Sex hormone measurement
ADCY9	9606.ENSP00000294016	Monarch	GO:0042493	Response to drug
ADCY9	9606.ENSP00000294016	Monarch	GO:0050896	Response to stimulus
ADCY9	9606.ENSP00000294016	UniProt Keywords	KW-0067	ATP-binding
ADCY9	9606.ENSP00000294016	UniProt Keywords	KW-0115	cAMP biosynthesis
ADCY9	9606.ENSP00000294016	UniProt Keywords	KW-0325	Glycoprotein
ADCY9	9606.ENSP00000294016	UniProt Keywords	KW-0456	Lyase
ADCY9	9606.ENSP00000294016	UniProt Keywords	KW-0460	Magnesium
ADCY9	9606.ENSP00000294016	UniProt Keywords	KW-0464	Manganese
ADCY9	9606.ENSP00000294016	UniProt Keywords	KW-0472	Membrane
ADCY9	9606.ENSP00000294016	UniProt Keywords	KW-0479	Metal-binding
ADCY9	9606.ENSP00000294016	UniProt Keywords	KW-0547	Nucleotide-binding
ADCY9	9606.ENSP00000294016	UniProt Keywords	KW-0597	Phosphoprotein
ADCY9	9606.ENSP00000294016	UniProt Keywords	KW-0621	Polymorphism
ADCY9	9606.ENSP00000294016	UniProt Keywords	KW-0677	Repeat
ADCY9	9606.ENSP00000294016	UniProt Keywords	KW-0812	Transmembrane
ADCY9	9606.ENSP00000294016	UniProt Keywords	KW-1003	Cell membrane
ADCY9	9606.ENSP00000294016	UniProt Keywords	KW-1133	Transmembrane helix
ADCY9	9606.ENSP00000294016	Pfam	PF00211	Adenylate and Guanylate cyclase catalytic domain
ADCY9	9606.ENSP00000294016	InterPro	IPR001054	Adenylyl cyclase class-3/4/guanylyl cyclase
ADCY9	9606.ENSP00000294016	InterPro	IPR018297	Adenylyl cyclase class-4/guanylyl cyclase, conserved site
ADCY9	9606.ENSP00000294016	InterPro	IPR029787	Nucleotide cyclase
ADCY9	9606.ENSP00000294016	SMART	SM00044	Adenylyl- / guanylyl cyclase, catalytic domain
ANGPT1	9606.ENSP00000428340	GO Process	GO:0000165	MAPK cascade
ANGPT1	9606.ENSP00000428340	GO Process	GO:0001525	Angiogenesis
ANGPT1	9606.ENSP00000428340	GO Process	GO:0001568	Blood vessel development
ANGPT1	9606.ENSP00000428340	GO Process	GO:0001655	Urogenital system development
ANGPT1	9606.ENSP00000428340	GO Process	GO:0001701	In utero embryonic development
ANGPT1	9606.ENSP00000428340	GO Process	GO:0001817	Regulation of cytokine production
ANGPT1	9606.ENSP00000428340	GO Process	GO:0001818	Negative regulation of cytokine production
ANGPT1	9606.ENSP00000428340	GO Process	GO:0001822	Kidney development
ANGPT1	9606.ENSP00000428340	GO Process	GO:0001894	Tissue homeostasis
ANGPT1	9606.ENSP00000428340	GO Process	GO:0001932	Regulation of protein phosphorylation
ANGPT1	9606.ENSP00000428340	GO Process	GO:0001933	Negative regulation of protein phosphorylation
ANGPT1	9606.ENSP00000428340	GO Process	GO:0001934	Positive regulation of protein phosphorylation
ANGPT1	9606.ENSP00000428340	GO Process	GO:0001944	Vasculature development
ANGPT1	9606.ENSP00000428340	GO Process	GO:0001959	Regulation of cytokine-mediated signaling pathway
ANGPT1	9606.ENSP00000428340	GO Process	GO:0002040	Sprouting angiogenesis
ANGPT1	9606.ENSP00000428340	GO Process	GO:0002090	Regulation of receptor internalization
ANGPT1	9606.ENSP00000428340	GO Process	GO:0002092	Positive regulation of receptor internalization
ANGPT1	9606.ENSP00000428340	GO Process	GO:0002376	Immune system process
ANGPT1	9606.ENSP00000428340	GO Process	GO:0002520	Immune system development
ANGPT1	9606.ENSP00000428340	GO Process	GO:0002682	Regulation of immune system process
ANGPT1	9606.ENSP00000428340	GO Process	GO:0002683	Negative regulation of immune system process
ANGPT1	9606.ENSP00000428340	GO Process	GO:0002697	Regulation of immune effector process
ANGPT1	9606.ENSP00000428340	GO Process	GO:0002698	Negative regulation of immune effector process
ANGPT1	9606.ENSP00000428340	GO Process	GO:0002700	Regulation of production of molecular mediator of immune response
ANGPT1	9606.ENSP00000428340	GO Process	GO:0002701	Negative regulation of production of molecular mediator of immune response
ANGPT1	9606.ENSP00000428340	GO Process	GO:0002718	Regulation of cytokine production involved in immune response
ANGPT1	9606.ENSP00000428340	GO Process	GO:0002719	Negative regulation of cytokine production involved in immune response
ANGPT1	9606.ENSP00000428340	GO Process	GO:0003008	System process
ANGPT1	9606.ENSP00000428340	GO Process	GO:0003013	Circulatory system process
ANGPT1	9606.ENSP00000428340	GO Process	GO:0003018	Vascular process in circulatory system
ANGPT1	9606.ENSP00000428340	GO Process	GO:0006022	Aminoglycan metabolic process
ANGPT1	9606.ENSP00000428340	GO Process	GO:0006023	Aminoglycan biosynthetic process
ANGPT1	9606.ENSP00000428340	GO Process	GO:0006024	Glycosaminoglycan biosynthetic process
ANGPT1	9606.ENSP00000428340	GO Process	GO:0006082	Organic acid metabolic process
ANGPT1	9606.ENSP00000428340	GO Process	GO:0006464	Cellular protein modification process
ANGPT1	9606.ENSP00000428340	GO Process	GO:0006468	Protein phosphorylation
ANGPT1	9606.ENSP00000428340	GO Process	GO:0006790	Sulfur compound metabolic process
ANGPT1	9606.ENSP00000428340	GO Process	GO:0006793	Phosphorus metabolic process
ANGPT1	9606.ENSP00000428340	GO Process	GO:0006796	Phosphate-containing compound metabolic process
ANGPT1	9606.ENSP00000428340	GO Process	GO:0006807	Nitrogen compound metabolic process
ANGPT1	9606.ENSP00000428340	GO Process	GO:0006928	Movement of cell or subcellular component
ANGPT1	9606.ENSP00000428340	GO Process	GO:0006935	Chemotaxis
ANGPT1	9606.ENSP00000428340	GO Process	GO:0007154	Cell communication
ANGPT1	9606.ENSP00000428340	GO Process	GO:0007155	Cell adhesion
ANGPT1	9606.ENSP00000428340	GO Process	GO:0007162	Negative regulation of cell adhesion
ANGPT1	9606.ENSP00000428340	GO Process	GO:0007165	Signal transduction
ANGPT1	9606.ENSP00000428340	GO Process	GO:0007166	Cell surface receptor signaling pathway
ANGPT1	9606.ENSP00000428340	GO Process	GO:0007167	Enzyme linked receptor protein signaling pathway
ANGPT1	9606.ENSP00000428340	GO Process	GO:0007169	Transmembrane receptor protein tyrosine kinase signaling pathway
ANGPT1	9606.ENSP00000428340	GO Process	GO:0007171	Activation of transmembrane receptor protein tyrosine kinase activity
ANGPT1	9606.ENSP00000428340	GO Process	GO:0007275	Multicellular organism development
ANGPT1	9606.ENSP00000428340	GO Process	GO:0008015	Blood circulation
ANGPT1	9606.ENSP00000428340	GO Process	GO:0008104	Protein localization
ANGPT1	9606.ENSP00000428340	GO Process	GO:0008152	Metabolic process
ANGPT1	9606.ENSP00000428340	GO Process	GO:0009058	Biosynthetic process
ANGPT1	9606.ENSP00000428340	GO Process	GO:0009059	Macromolecule biosynthetic process
ANGPT1	9606.ENSP00000428340	GO Process	GO:0009605	Response to external stimulus
ANGPT1	9606.ENSP00000428340	GO Process	GO:0009653	Anatomical structure morphogenesis
ANGPT1	9606.ENSP00000428340	GO Process	GO:0009790	Embryo development
ANGPT1	9606.ENSP00000428340	GO Process	GO:0009792	Embryo development ending in birth or egg hatching
ANGPT1	9606.ENSP00000428340	GO Process	GO:0009892	Negative regulation of metabolic process
ANGPT1	9606.ENSP00000428340	GO Process	GO:0009893	Positive regulation of metabolic process
ANGPT1	9606.ENSP00000428340	GO Process	GO:0009966	Regulation of signal transduction
ANGPT1	9606.ENSP00000428340	GO Process	GO:0009967	Positive regulation of signal transduction
ANGPT1	9606.ENSP00000428340	GO Process	GO:0009987	Cellular process
ANGPT1	9606.ENSP00000428340	GO Process	GO:0010468	Regulation of gene expression
ANGPT1	9606.ENSP00000428340	GO Process	GO:0010562	Positive regulation of phosphorus metabolic process
ANGPT1	9606.ENSP00000428340	GO Process	GO:0010563	Negative regulation of phosphorus metabolic process
ANGPT1	9606.ENSP00000428340	GO Process	GO:0010594	Regulation of endothelial cell migration
ANGPT1	9606.ENSP00000428340	GO Process	GO:0010595	Positive regulation of endothelial cell migration
ANGPT1	9606.ENSP00000428340	GO Process	GO:0010604	Positive regulation of macromolecule metabolic process
ANGPT1	9606.ENSP00000428340	GO Process	GO:0010605	Negative regulation of macromolecule metabolic process
ANGPT1	9606.ENSP00000428340	GO Process	GO:0010628	Positive regulation of gene expression
ANGPT1	9606.ENSP00000428340	GO Process	GO:0010629	Negative regulation of gene expression
ANGPT1	9606.ENSP00000428340	GO Process	GO:0010632	Regulation of epithelial cell migration
ANGPT1	9606.ENSP00000428340	GO Process	GO:0010634	Positive regulation of epithelial cell migration
ANGPT1	9606.ENSP00000428340	GO Process	GO:0010646	Regulation of cell communication
ANGPT1	9606.ENSP00000428340	GO Process	GO:0010647	Positive regulation of cell communication
ANGPT1	9606.ENSP00000428340	GO Process	GO:0010941	Regulation of cell death
ANGPT1	9606.ENSP00000428340	GO Process	GO:0014066	Regulation of phosphatidylinositol 3-kinase signaling
ANGPT1	9606.ENSP00000428340	GO Process	GO:0014068	Positive regulation of phosphatidylinositol 3-kinase signaling
ANGPT1	9606.ENSP00000428340	GO Process	GO:0014842	Regulation of skeletal muscle satellite cell proliferation
ANGPT1	9606.ENSP00000428340	GO Process	GO:0014857	Regulation of skeletal muscle cell proliferation
ANGPT1	9606.ENSP00000428340	GO Process	GO:0016043	Cellular component organization
ANGPT1	9606.ENSP00000428340	GO Process	GO:0016310	Phosphorylation
ANGPT1	9606.ENSP00000428340	GO Process	GO:0016477	Cell migration
ANGPT1	9606.ENSP00000428340	GO Process	GO:0019220	Regulation of phosphate metabolic process
ANGPT1	9606.ENSP00000428340	GO Process	GO:0019222	Regulation of metabolic process
ANGPT1	9606.ENSP00000428340	GO Process	GO:0019538	Protein metabolic process
ANGPT1	9606.ENSP00000428340	GO Process	GO:0022607	Cellular component assembly
ANGPT1	9606.ENSP00000428340	GO Process	GO:0022610	Biological adhesion
ANGPT1	9606.ENSP00000428340	GO Process	GO:0023014	Signal transduction by protein phosphorylation
ANGPT1	9606.ENSP00000428340	GO Process	GO:0023051	Regulation of signaling
ANGPT1	9606.ENSP00000428340	GO Process	GO:0023052	Signaling
ANGPT1	9606.ENSP00000428340	GO Process	GO:0023056	Positive regulation of signaling
ANGPT1	9606.ENSP00000428340	GO Process	GO:0030097	Hemopoiesis
ANGPT1	9606.ENSP00000428340	GO Process	GO:0030100	Regulation of endocytosis
ANGPT1	9606.ENSP00000428340	GO Process	GO:0030154	Cell differentiation
ANGPT1	9606.ENSP00000428340	GO Process	GO:0030155	Regulation of cell adhesion
ANGPT1	9606.ENSP00000428340	GO Process	GO:0030202	Heparin metabolic process
ANGPT1	9606.ENSP00000428340	GO Process	GO:0030203	Glycosaminoglycan metabolic process
ANGPT1	9606.ENSP00000428340	GO Process	GO:0030210	Heparin biosynthetic process
ANGPT1	9606.ENSP00000428340	GO Process	GO:0030334	Regulation of cell migration
ANGPT1	9606.ENSP00000428340	GO Process	GO:0030335	Positive regulation of cell migration
ANGPT1	9606.ENSP00000428340	GO Process	GO:0031323	Regulation of cellular metabolic process
ANGPT1	9606.ENSP00000428340	GO Process	GO:0031324	Negative regulation of cellular metabolic process
ANGPT1	9606.ENSP00000428340	GO Process	GO:0031325	Positive regulation of cellular metabolic process
ANGPT1	9606.ENSP00000428340	GO Process	GO:0031396	Regulation of protein ubiquitination
ANGPT1	9606.ENSP00000428340	GO Process	GO:0031398	Positive regulation of protein ubiquitination
ANGPT1	9606.ENSP00000428340	GO Process	GO:0031399	Regulation of protein modification process
ANGPT1	9606.ENSP00000428340	GO Process	GO:0031400	Negative regulation of protein modification process
ANGPT1	9606.ENSP00000428340	GO Process	GO:0031401	Positive regulation of protein modification process
ANGPT1	9606.ENSP00000428340	GO Process	GO:0031589	Cell-substrate adhesion
ANGPT1	9606.ENSP00000428340	GO Process	GO:0032147	Activation of protein kinase activity
ANGPT1	9606.ENSP00000428340	GO Process	GO:0032268	Regulation of cellular protein metabolic process
ANGPT1	9606.ENSP00000428340	GO Process	GO:0032269	Negative regulation of cellular protein metabolic process
ANGPT1	9606.ENSP00000428340	GO Process	GO:0032270	Positive regulation of cellular protein metabolic process
ANGPT1	9606.ENSP00000428340	GO Process	GO:0032386	Regulation of intracellular transport
ANGPT1	9606.ENSP00000428340	GO Process	GO:0032387	Negative regulation of intracellular transport
ANGPT1	9606.ENSP00000428340	GO Process	GO:0032501	Multicellular organismal process
ANGPT1	9606.ENSP00000428340	GO Process	GO:0032502	Developmental process
ANGPT1	9606.ENSP00000428340	GO Process	GO:0032680	Regulation of tumor necrosis factor production
ANGPT1	9606.ENSP00000428340	GO Process	GO:0032835	Glomerulus development
ANGPT1	9606.ENSP00000428340	GO Process	GO:0032879	Regulation of localization
ANGPT1	9606.ENSP00000428340	GO Process	GO:0032880	Regulation of protein localization
ANGPT1	9606.ENSP00000428340	GO Process	GO:0033036	Macromolecule localization
ANGPT1	9606.ENSP00000428340	GO Process	GO:0033135	Regulation of peptidyl-serine phosphorylation
ANGPT1	9606.ENSP00000428340	GO Process	GO:0033138	Positive regulation of peptidyl-serine phosphorylation
ANGPT1	9606.ENSP00000428340	GO Process	GO:0033157	Regulation of intracellular protein transport
ANGPT1	9606.ENSP00000428340	GO Process	GO:0033674	Positive regulation of kinase activity
ANGPT1	9606.ENSP00000428340	GO Process	GO:0034394	Protein localization to cell surface
ANGPT1	9606.ENSP00000428340	GO Process	GO:0034613	Cellular protein localization
ANGPT1	9606.ENSP00000428340	GO Process	GO:0034622	Cellular protein-containing complex assembly
ANGPT1	9606.ENSP00000428340	GO Process	GO:0035239	Tube morphogenesis
ANGPT1	9606.ENSP00000428340	GO Process	GO:0035295	Tube development
ANGPT1	9606.ENSP00000428340	GO Process	GO:0035556	Intracellular signal transduction
ANGPT1	9606.ENSP00000428340	GO Process	GO:0035633	Maintenance of blood-brain barrier
ANGPT1	9606.ENSP00000428340	GO Process	GO:0036211	Protein modification process
ANGPT1	9606.ENSP00000428340	GO Process	GO:0040011	Locomotion
ANGPT1	9606.ENSP00000428340	GO Process	GO:0040012	Regulation of locomotion
ANGPT1	9606.ENSP00000428340	GO Process	GO:0040017	Positive regulation of locomotion
ANGPT1	9606.ENSP00000428340	GO Process	GO:0042127	Regulation of cell population proliferation
ANGPT1	9606.ENSP00000428340	GO Process	GO:0042221	Response to chemical
ANGPT1	9606.ENSP00000428340	GO Process	GO:0042306	Regulation of protein import into nucleus
ANGPT1	9606.ENSP00000428340	GO Process	GO:0042308	Negative regulation of protein import into nucleus
ANGPT1	9606.ENSP00000428340	GO Process	GO:0042325	Regulation of phosphorylation
ANGPT1	9606.ENSP00000428340	GO Process	GO:0042326	Negative regulation of phosphorylation
ANGPT1	9606.ENSP00000428340	GO Process	GO:0042327	Positive regulation of phosphorylation
ANGPT1	9606.ENSP00000428340	GO Process	GO:0042330	Taxis
ANGPT1	9606.ENSP00000428340	GO Process	GO:0042592	Homeostatic process
ANGPT1	9606.ENSP00000428340	GO Process	GO:0042981	Regulation of apoptotic process
ANGPT1	9606.ENSP00000428340	GO Process	GO:0043009	Chordate embryonic development
ANGPT1	9606.ENSP00000428340	GO Process	GO:0043066	Negative regulation of apoptotic process
ANGPT1	9606.ENSP00000428340	GO Process	GO:0043067	Regulation of programmed cell death
ANGPT1	9606.ENSP00000428340	GO Process	GO:0043069	Negative regulation of programmed cell death
ANGPT1	9606.ENSP00000428340	GO Process	GO:0043085	Positive regulation of catalytic activity
ANGPT1	9606.ENSP00000428340	GO Process	GO:0043114	Regulation of vascular permeability
ANGPT1	9606.ENSP00000428340	GO Process	GO:0043116	Negative regulation of vascular permeability
ANGPT1	9606.ENSP00000428340	GO Process	GO:0043117	Positive regulation of vascular permeability
ANGPT1	9606.ENSP00000428340	GO Process	GO:0043122	Regulation of I-kappaB kinase/NF-kappaB signaling
ANGPT1	9606.ENSP00000428340	GO Process	GO:0043170	Macromolecule metabolic process
ANGPT1	9606.ENSP00000428340	GO Process	GO:0043393	Regulation of protein binding
ANGPT1	9606.ENSP00000428340	GO Process	GO:0043408	Regulation of MAPK cascade
ANGPT1	9606.ENSP00000428340	GO Process	GO:0043410	Positive regulation of MAPK cascade
ANGPT1	9606.ENSP00000428340	GO Process	GO:0043412	Macromolecule modification
ANGPT1	9606.ENSP00000428340	GO Process	GO:0043436	Oxoacid metabolic process
ANGPT1	9606.ENSP00000428340	GO Process	GO:0043523	Regulation of neuron apoptotic process
ANGPT1	9606.ENSP00000428340	GO Process	GO:0043524	Negative regulation of neuron apoptotic process
ANGPT1	9606.ENSP00000428340	GO Process	GO:0043535	Regulation of blood vessel endothelial cell migration
ANGPT1	9606.ENSP00000428340	GO Process	GO:0043536	Positive regulation of blood vessel endothelial cell migration
ANGPT1	9606.ENSP00000428340	GO Process	GO:0043549	Regulation of kinase activity
ANGPT1	9606.ENSP00000428340	GO Process	GO:0043933	Protein-containing complex subunit organization
ANGPT1	9606.ENSP00000428340	GO Process	GO:0044085	Cellular component biogenesis
ANGPT1	9606.ENSP00000428340	GO Process	GO:0044093	Positive regulation of molecular function
ANGPT1	9606.ENSP00000428340	GO Process	GO:0044237	Cellular metabolic process
ANGPT1	9606.ENSP00000428340	GO Process	GO:0044238	Primary metabolic process
ANGPT1	9606.ENSP00000428340	GO Process	GO:0044249	Cellular biosynthetic process
ANGPT1	9606.ENSP00000428340	GO Process	GO:0044260	Cellular macromolecule metabolic process
ANGPT1	9606.ENSP00000428340	GO Process	GO:0044267	Cellular protein metabolic process
ANGPT1	9606.ENSP00000428340	GO Process	GO:0044272	Sulfur compound biosynthetic process
ANGPT1	9606.ENSP00000428340	GO Process	GO:0044281	Small molecule metabolic process
ANGPT1	9606.ENSP00000428340	GO Process	GO:0045785	Positive regulation of cell adhesion
ANGPT1	9606.ENSP00000428340	GO Process	GO:0045807	Positive regulation of endocytosis
ANGPT1	9606.ENSP00000428340	GO Process	GO:0045859	Regulation of protein kinase activity
ANGPT1	9606.ENSP00000428340	GO Process	GO:0045860	Positive regulation of protein kinase activity
ANGPT1	9606.ENSP00000428340	GO Process	GO:0045936	Negative regulation of phosphate metabolic process
ANGPT1	9606.ENSP00000428340	GO Process	GO:0045937	Positive regulation of phosphate metabolic process
ANGPT1	9606.ENSP00000428340	GO Process	GO:0046822	Regulation of nucleocytoplasmic transport
ANGPT1	9606.ENSP00000428340	GO Process	GO:0046823	Negative regulation of nucleocytoplasmic transport
ANGPT1	9606.ENSP00000428340	GO Process	GO:0048014	Tie signaling pathway
ANGPT1	9606.ENSP00000428340	GO Process	GO:0048259	Regulation of receptor-mediated endocytosis
ANGPT1	9606.ENSP00000428340	GO Process	GO:0048260	Positive regulation of receptor-mediated endocytosis
ANGPT1	9606.ENSP00000428340	GO Process	GO:0048513	Animal organ development
ANGPT1	9606.ENSP00000428340	GO Process	GO:0048514	Blood vessel morphogenesis
ANGPT1	9606.ENSP00000428340	GO Process	GO:0048518	Positive regulation of biological process
ANGPT1	9606.ENSP00000428340	GO Process	GO:0048519	Negative regulation of biological process
ANGPT1	9606.ENSP00000428340	GO Process	GO:0048522	Positive regulation of cellular process
ANGPT1	9606.ENSP00000428340	GO Process	GO:0048523	Negative regulation of cellular process
ANGPT1	9606.ENSP00000428340	GO Process	GO:0048534	Hematopoietic or lymphoid organ development
ANGPT1	9606.ENSP00000428340	GO Process	GO:0048583	Regulation of response to stimulus
ANGPT1	9606.ENSP00000428340	GO Process	GO:0048584	Positive regulation of response to stimulus
ANGPT1	9606.ENSP00000428340	GO Process	GO:0048585	Negative regulation of response to stimulus
ANGPT1	9606.ENSP00000428340	GO Process	GO:0048646	Anatomical structure formation involved in morphogenesis
ANGPT1	9606.ENSP00000428340	GO Process	GO:0048731	System development
ANGPT1	9606.ENSP00000428340	GO Process	GO:0048856	Anatomical structure development
ANGPT1	9606.ENSP00000428340	GO Process	GO:0048869	Cellular developmental process
ANGPT1	9606.ENSP00000428340	GO Process	GO:0048870	Cell motility
ANGPT1	9606.ENSP00000428340	GO Process	GO:0048871	Multicellular organismal homeostasis
ANGPT1	9606.ENSP00000428340	GO Process	GO:0050730	Regulation of peptidyl-tyrosine phosphorylation
ANGPT1	9606.ENSP00000428340	GO Process	GO:0050731	Positive regulation of peptidyl-tyrosine phosphorylation
ANGPT1	9606.ENSP00000428340	GO Process	GO:0050776	Regulation of immune response
ANGPT1	9606.ENSP00000428340	GO Process	GO:0050777	Negative regulation of immune response
ANGPT1	9606.ENSP00000428340	GO Process	GO:0050789	Regulation of biological process
ANGPT1	9606.ENSP00000428340	GO Process	GO:0050790	Regulation of catalytic activity
ANGPT1	9606.ENSP00000428340	GO Process	GO:0050794	Regulation of cellular process
ANGPT1	9606.ENSP00000428340	GO Process	GO:0050896	Response to stimulus
ANGPT1	9606.ENSP00000428340	GO Process	GO:0050900	Leukocyte migration
ANGPT1	9606.ENSP00000428340	GO Process	GO:0050918	Positive chemotaxis
ANGPT1	9606.ENSP00000428340	GO Process	GO:0051049	Regulation of transport
ANGPT1	9606.ENSP00000428340	GO Process	GO:0051050	Positive regulation of transport
ANGPT1	9606.ENSP00000428340	GO Process	GO:0051051	Negative regulation of transport
ANGPT1	9606.ENSP00000428340	GO Process	GO:0051098	Regulation of binding
ANGPT1	9606.ENSP00000428340	GO Process	GO:0051128	Regulation of cellular component organization
ANGPT1	9606.ENSP00000428340	GO Process	GO:0051130	Positive regulation of cellular component organization
ANGPT1	9606.ENSP00000428340	GO Process	GO:0051171	Regulation of nitrogen compound metabolic process
ANGPT1	9606.ENSP00000428340	GO Process	GO:0051172	Negative regulation of nitrogen compound metabolic process
ANGPT1	9606.ENSP00000428340	GO Process	GO:0051173	Positive regulation of nitrogen compound metabolic process
ANGPT1	9606.ENSP00000428340	GO Process	GO:0051174	Regulation of phosphorus metabolic process
ANGPT1	9606.ENSP00000428340	GO Process	GO:0051179	Localization
ANGPT1	9606.ENSP00000428340	GO Process	GO:0051223	Regulation of protein transport
ANGPT1	9606.ENSP00000428340	GO Process	GO:0051224	Negative regulation of protein transport
ANGPT1	9606.ENSP00000428340	GO Process	GO:0051239	Regulation of multicellular organismal process
ANGPT1	9606.ENSP00000428340	GO Process	GO:0051240	Positive regulation of multicellular organismal process
ANGPT1	9606.ENSP00000428340	GO Process	GO:0051241	Negative regulation of multicellular organismal process
ANGPT1	9606.ENSP00000428340	GO Process	GO:0051246	Regulation of protein metabolic process
ANGPT1	9606.ENSP00000428340	GO Process	GO:0051247	Positive regulation of protein metabolic process
ANGPT1	9606.ENSP00000428340	GO Process	GO:0051248	Negative regulation of protein metabolic process
ANGPT1	9606.ENSP00000428340	GO Process	GO:0051270	Regulation of cellular component movement
ANGPT1	9606.ENSP00000428340	GO Process	GO:0051272	Positive regulation of cellular component movement
ANGPT1	9606.ENSP00000428340	GO Process	GO:0051338	Regulation of transferase activity
ANGPT1	9606.ENSP00000428340	GO Process	GO:0051347	Positive regulation of transferase activity
ANGPT1	9606.ENSP00000428340	GO Process	GO:0051641	Cellular localization
ANGPT1	9606.ENSP00000428340	GO Process	GO:0051674	Localization of cell
ANGPT1	9606.ENSP00000428340	GO Process	GO:0051716	Cellular response to stimulus
ANGPT1	9606.ENSP00000428340	GO Process	GO:0051896	Regulation of protein kinase B signaling
ANGPT1	9606.ENSP00000428340	GO Process	GO:0051897	Positive regulation of protein kinase B signaling
ANGPT1	9606.ENSP00000428340	GO Process	GO:0060249	Anatomical structure homeostasis
ANGPT1	9606.ENSP00000428340	GO Process	GO:0060255	Regulation of macromolecule metabolic process
ANGPT1	9606.ENSP00000428340	GO Process	GO:0060341	Regulation of cellular localization
ANGPT1	9606.ENSP00000428340	GO Process	GO:0060548	Negative regulation of cell death
ANGPT1	9606.ENSP00000428340	GO Process	GO:0060627	Regulation of vesicle-mediated transport
ANGPT1	9606.ENSP00000428340	GO Process	GO:0060759	Regulation of response to cytokine stimulus
ANGPT1	9606.ENSP00000428340	GO Process	GO:0061437	Renal system vasculature development
ANGPT1	9606.ENSP00000428340	GO Process	GO:0061440	Kidney vasculature development
ANGPT1	9606.ENSP00000428340	GO Process	GO:0065003	Protein-containing complex assembly
ANGPT1	9606.ENSP00000428340	GO Process	GO:0065007	Biological regulation
ANGPT1	9606.ENSP00000428340	GO Process	GO:0065008	Regulation of biological quality
ANGPT1	9606.ENSP00000428340	GO Process	GO:0065009	Regulation of molecular function
ANGPT1	9606.ENSP00000428340	GO Process	GO:0070201	Regulation of establishment of protein localization
ANGPT1	9606.ENSP00000428340	GO Process	GO:0070372	Regulation of ERK1 and ERK2 cascade
ANGPT1	9606.ENSP00000428340	GO Process	GO:0070374	Positive regulation of ERK1 and ERK2 cascade
ANGPT1	9606.ENSP00000428340	GO Process	GO:0070727	Cellular macromolecule localization
ANGPT1	9606.ENSP00000428340	GO Process	GO:0071704	Organic substance metabolic process
ANGPT1	9606.ENSP00000428340	GO Process	GO:0071840	Cellular component organization or biogenesis
ANGPT1	9606.ENSP00000428340	GO Process	GO:0072001	Renal system development
ANGPT1	9606.ENSP00000428340	GO Process	GO:0072006	Nephron development
ANGPT1	9606.ENSP00000428340	GO Process	GO:0072012	Glomerulus vasculature development
ANGPT1	9606.ENSP00000428340	GO Process	GO:0072359	Circulatory system development
ANGPT1	9606.ENSP00000428340	GO Process	GO:0080090	Regulation of primary metabolic process
ANGPT1	9606.ENSP00000428340	GO Process	GO:0090087	Regulation of peptide transport
ANGPT1	9606.ENSP00000428340	GO Process	GO:0090317	Negative regulation of intracellular protein transport
ANGPT1	9606.ENSP00000428340	GO Process	GO:1900180	Regulation of protein localization to nucleus
ANGPT1	9606.ENSP00000428340	GO Process	GO:1900181	Negative regulation of protein localization to nucleus
ANGPT1	9606.ENSP00000428340	GO Process	GO:1901135	Carbohydrate derivative metabolic process
ANGPT1	9606.ENSP00000428340	GO Process	GO:1901137	Carbohydrate derivative biosynthetic process
ANGPT1	9606.ENSP00000428340	GO Process	GO:1901214	Regulation of neuron death
ANGPT1	9606.ENSP00000428340	GO Process	GO:1901215	Negative regulation of neuron death
ANGPT1	9606.ENSP00000428340	GO Process	GO:1901564	Organonitrogen compound metabolic process
ANGPT1	9606.ENSP00000428340	GO Process	GO:1901566	Organonitrogen compound biosynthetic process
ANGPT1	9606.ENSP00000428340	GO Process	GO:1901576	Organic substance biosynthetic process
ANGPT1	9606.ENSP00000428340	GO Process	GO:1902531	Regulation of intracellular signal transduction
ANGPT1	9606.ENSP00000428340	GO Process	GO:1902533	Positive regulation of intracellular signal transduction
ANGPT1	9606.ENSP00000428340	GO Process	GO:1903320	Regulation of protein modification by small protein conjugation or removal
ANGPT1	9606.ENSP00000428340	GO Process	GO:1903322	Positive regulation of protein modification by small protein conjugation or removal
ANGPT1	9606.ENSP00000428340	GO Process	GO:1903510	Mucopolysaccharide metabolic process
ANGPT1	9606.ENSP00000428340	GO Process	GO:1903555	Regulation of tumor necrosis factor superfamily cytokine production
ANGPT1	9606.ENSP00000428340	GO Process	GO:1903827	Regulation of cellular protein localization
ANGPT1	9606.ENSP00000428340	GO Process	GO:1903828	Negative regulation of cellular protein localization
ANGPT1	9606.ENSP00000428340	GO Process	GO:1904035	Regulation of epithelial cell apoptotic process
ANGPT1	9606.ENSP00000428340	GO Process	GO:1904036	Negative regulation of epithelial cell apoptotic process
ANGPT1	9606.ENSP00000428340	GO Process	GO:1904589	Regulation of protein import
ANGPT1	9606.ENSP00000428340	GO Process	GO:1904590	Negative regulation of protein import
ANGPT1	9606.ENSP00000428340	GO Process	GO:1904950	Negative regulation of establishment of protein localization
ANGPT1	9606.ENSP00000428340	GO Process	GO:1905603	Regulation of blood-brain barrier permeability
ANGPT1	9606.ENSP00000428340	GO Process	GO:1905605	Positive regulation of blood-brain barrier permeability
ANGPT1	9606.ENSP00000428340	GO Process	GO:2000145	Regulation of cell motility
ANGPT1	9606.ENSP00000428340	GO Process	GO:2000147	Positive regulation of cell motility
ANGPT1	9606.ENSP00000428340	GO Process	GO:2000351	Regulation of endothelial cell apoptotic process
ANGPT1	9606.ENSP00000428340	GO Process	GO:2000352	Negative regulation of endothelial cell apoptotic process
ANGPT1	9606.ENSP00000428340	GO Process	GO:2000446	Regulation of macrophage migration inhibitory factor signaling pathway
ANGPT1	9606.ENSP00000428340	GO Function	GO:0005102	Signaling receptor binding
ANGPT1	9606.ENSP00000428340	GO Function	GO:0005488	Binding
ANGPT1	9606.ENSP00000428340	GO Function	GO:0005515	Protein binding
ANGPT1	9606.ENSP00000428340	GO Function	GO:0019899	Enzyme binding
ANGPT1	9606.ENSP00000428340	GO Function	GO:0019900	Kinase binding
ANGPT1	9606.ENSP00000428340	GO Function	GO:0019901	Protein kinase binding
ANGPT1	9606.ENSP00000428340	GO Function	GO:0030971	Receptor tyrosine kinase binding
ANGPT1	9606.ENSP00000428340	GO Function	GO:1990782	Protein tyrosine kinase binding
ANGPT1	9606.ENSP00000428340	GO Component	GO:0005576	Extracellular region
ANGPT1	9606.ENSP00000428340	GO Component	GO:0005615	Extracellular space
ANGPT1	9606.ENSP00000428340	GO Component	GO:0005886	Plasma membrane
ANGPT1	9606.ENSP00000428340	GO Component	GO:0005902	Microvillus
ANGPT1	9606.ENSP00000428340	GO Component	GO:0016020	Membrane
ANGPT1	9606.ENSP00000428340	GO Component	GO:0031012	Extracellular matrix
ANGPT1	9606.ENSP00000428340	GO Component	GO:0031982	Vesicle
ANGPT1	9606.ENSP00000428340	GO Component	GO:0042995	Cell projection
ANGPT1	9606.ENSP00000428340	GO Component	GO:0043226	Organelle
ANGPT1	9606.ENSP00000428340	GO Component	GO:0043227	Membrane-bounded organelle
ANGPT1	9606.ENSP00000428340	GO Component	GO:0043230	Extracellular organelle
ANGPT1	9606.ENSP00000428340	GO Component	GO:0045121	Membrane raft
ANGPT1	9606.ENSP00000428340	GO Component	GO:0062023	Collagen-containing extracellular matrix
ANGPT1	9606.ENSP00000428340	GO Component	GO:0070062	Extracellular exosome
ANGPT1	9606.ENSP00000428340	GO Component	GO:0071944	Cell periphery
ANGPT1	9606.ENSP00000428340	GO Component	GO:0098589	Membrane region
ANGPT1	9606.ENSP00000428340	GO Component	GO:0098805	Whole membrane
ANGPT1	9606.ENSP00000428340	GO Component	GO:0098857	Membrane microdomain
ANGPT1	9606.ENSP00000428340	GO Component	GO:0098858	Actin-based cell projection
ANGPT1	9606.ENSP00000428340	GO Component	GO:0110165	Cellular anatomical entity
ANGPT1	9606.ENSP00000428340	GO Component	GO:0120025	Plasma membrane bounded cell projection
ANGPT1	9606.ENSP00000428340	GO Component	GO:1903561	Extracellular vesicle
ANGPT1	9606.ENSP00000428340	STRING clusters	CL:15701	Mixed, incl. Constitutive Signaling by Aberrant PI3K in Cancer, and SH2 domain
ANGPT1	9606.ENSP00000428340	STRING clusters	CL:15702	Mixed, incl. Constitutive Signaling by Aberrant PI3K in Cancer, and RET signaling
ANGPT1	9606.ENSP00000428340	STRING clusters	CL:15703	Constitutive Signaling by Aberrant PI3K in Cancer, and VEGF ligand-receptor interactions
ANGPT1	9606.ENSP00000428340	STRING clusters	CL:15705	Mixed, incl. FGFR2 ligand binding and activation, and PDGF/VEGF domain
ANGPT1	9606.ENSP00000428340	STRING clusters	CL:15707	Mixed, incl. PDGF/VEGF domain, and vascular endothelial growth factor binding
ANGPT1	9606.ENSP00000428340	STRING clusters	CL:15737	Mixed, incl. Tie signaling pathway, and Angiopoietin-4
ANGPT1	9606.ENSP00000428340	KEGG	hsa04010	MAPK signaling pathway
ANGPT1	9606.ENSP00000428340	KEGG	hsa04014	Ras signaling pathway
ANGPT1	9606.ENSP00000428340	KEGG	hsa04015	Rap1 signaling pathway
ANGPT1	9606.ENSP00000428340	KEGG	hsa04066	HIF-1 signaling pathway
ANGPT1	9606.ENSP00000428340	KEGG	hsa04151	PI3K-Akt signaling pathway
ANGPT1	9606.ENSP00000428340	KEGG	hsa05323	Rheumatoid arthritis
ANGPT1	9606.ENSP00000428340	Reactome	HSA-109582	Hemostasis
ANGPT1	9606.ENSP00000428340	Reactome	HSA-162582	Signal Transduction
ANGPT1	9606.ENSP00000428340	Reactome	HSA-202733	Cell surface interactions at the vascular wall
ANGPT1	9606.ENSP00000428340	Reactome	HSA-210993	Tie2 Signaling
ANGPT1	9606.ENSP00000428340	Reactome	HSA-5673001	RAF/MAP kinase cascade
ANGPT1	9606.ENSP00000428340	Reactome	HSA-5683057	MAPK family signaling cascades
ANGPT1	9606.ENSP00000428340	Reactome	HSA-5684996	MAPK1/MAPK3 signaling
ANGPT1	9606.ENSP00000428340	WikiPathways	WP1539	Angiogenesis
ANGPT1	9606.ENSP00000428340	WikiPathways	WP3303	RAC1/PAK1/p38/MMP2 pathway
ANGPT1	9606.ENSP00000428340	WikiPathways	WP3614	Photodynamic therapy-induced HIF-1 survival signaling
ANGPT1	9606.ENSP00000428340	WikiPathways	WP3932	Focal adhesion: PI3K-Akt-mTOR-signaling pathway
ANGPT1	9606.ENSP00000428340	WikiPathways	WP4172	PI3K-Akt signaling pathway
ANGPT1	9606.ENSP00000428340	WikiPathways	WP4331	Neovascularisation processes
ANGPT1	9606.ENSP00000428340	TISSUES	BTO:0000000	Tissues, cell types and enzyme sources
ANGPT1	9606.ENSP00000428340	TISSUES	BTO:0000042	Animal
ANGPT1	9606.ENSP00000428340	TISSUES	BTO:0000058	Alimentary canal
ANGPT1	9606.ENSP00000428340	TISSUES	BTO:0000141	Bone marrow
ANGPT1	9606.ENSP00000428340	TISSUES	BTO:0000203	Respiratory system
ANGPT1	9606.ENSP00000428340	TISSUES	BTO:0000511	Gastrointestinal tract
ANGPT1	9606.ENSP00000428340	TISSUES	BTO:0000648	Intestine
ANGPT1	9606.ENSP00000428340	TISSUES	BTO:0000651	Small intestine
ANGPT1	9606.ENSP00000428340	TISSUES	BTO:0000763	Lung
ANGPT1	9606.ENSP00000428340	TISSUES	BTO:0001486	Skeletal system
ANGPT1	9606.ENSP00000428340	TISSUES	BTO:0001489	Whole body
ANGPT1	9606.ENSP00000428340	TISSUES	BTO:0001491	Viscus
ANGPT1	9606.ENSP00000428340	COMPARTMENTS	GOCC:0005576	Extracellular region
ANGPT1	9606.ENSP00000428340	COMPARTMENTS	GOCC:0005615	Extracellular space
ANGPT1	9606.ENSP00000428340	COMPARTMENTS	GOCC:0005886	Plasma membrane
ANGPT1	9606.ENSP00000428340	COMPARTMENTS	GOCC:0005902	Microvillus
ANGPT1	9606.ENSP00000428340	COMPARTMENTS	GOCC:0016020	Membrane
ANGPT1	9606.ENSP00000428340	COMPARTMENTS	GOCC:0031012	Extracellular matrix
ANGPT1	9606.ENSP00000428340	COMPARTMENTS	GOCC:0031982	Vesicle
ANGPT1	9606.ENSP00000428340	COMPARTMENTS	GOCC:0042995	Cell projection
ANGPT1	9606.ENSP00000428340	COMPARTMENTS	GOCC:0043226	Organelle
ANGPT1	9606.ENSP00000428340	COMPARTMENTS	GOCC:0043227	Membrane-bounded organelle
ANGPT1	9606.ENSP00000428340	COMPARTMENTS	GOCC:0043230	Extracellular organelle
ANGPT1	9606.ENSP00000428340	COMPARTMENTS	GOCC:0045121	Membrane raft
ANGPT1	9606.ENSP00000428340	COMPARTMENTS	GOCC:0062023	Collagen-containing extracellular matrix
ANGPT1	9606.ENSP00000428340	COMPARTMENTS	GOCC:0070062	Extracellular exosome
ANGPT1	9606.ENSP00000428340	COMPARTMENTS	GOCC:0071944	Cell periphery
ANGPT1	9606.ENSP00000428340	COMPARTMENTS	GOCC:0098589	Membrane region
ANGPT1	9606.ENSP00000428340	COMPARTMENTS	GOCC:0098805	Whole membrane
ANGPT1	9606.ENSP00000428340	COMPARTMENTS	GOCC:0098857	Membrane microdomain
ANGPT1	9606.ENSP00000428340	COMPARTMENTS	GOCC:0098858	Actin-based cell projection
ANGPT1	9606.ENSP00000428340	COMPARTMENTS	GOCC:0110165	Cellular anatomical entity
ANGPT1	9606.ENSP00000428340	COMPARTMENTS	GOCC:0120025	Plasma membrane bounded cell projection
ANGPT1	9606.ENSP00000428340	COMPARTMENTS	GOCC:1903561	Extracellular vesicle
ANGPT1	9606.ENSP00000428340	Monarch	BFO:0000016	Disposition
ANGPT1	9606.ENSP00000428340	Monarch	EFO:0000408	Disease
ANGPT1	9606.ENSP00000428340	Monarch	EFO:0000524	Head and neck disorder
ANGPT1	9606.ENSP00000428340	Monarch	EFO:0003966	Eye disease
ANGPT1	9606.ENSP00000428340	Monarch	EFO:0004302	Anthropometric measurement
ANGPT1	9606.ENSP00000428340	Monarch	EFO:0004305	Erythrocyte count
ANGPT1	9606.ENSP00000428340	Monarch	EFO:0004306	Erythrocyte indices
ANGPT1	9606.ENSP00000428340	Monarch	EFO:0004308	Leukocyte count
ANGPT1	9606.ENSP00000428340	Monarch	EFO:0004324	Body weights and measures
ANGPT1	9606.ENSP00000428340	Monarch	EFO:0004340	Body mass index
ANGPT1	9606.ENSP00000428340	Monarch	EFO:0004346	Neuroimaging measurement
ANGPT1	9606.ENSP00000428340	Monarch	EFO:0004464	Brain measurement
ANGPT1	9606.ENSP00000428340	Monarch	EFO:0004503	Hematological measurement
ANGPT1	9606.ENSP00000428340	Monarch	EFO:0004509	Hemoglobin measurement
ANGPT1	9606.ENSP00000428340	Monarch	EFO:0004526	Mean corpuscular volume
ANGPT1	9606.ENSP00000428340	Monarch	EFO:0004527	Mean corpuscular hemoglobin
ANGPT1	9606.ENSP00000428340	Monarch	EFO:0004528	Mean corpuscular hemoglobin concentration
ANGPT1	9606.ENSP00000428340	Monarch	EFO:0004556	Antibody measurement
ANGPT1	9606.ENSP00000428340	Monarch	EFO:0004565	Serum IgG measurement
ANGPT1	9606.ENSP00000428340	Monarch	EFO:0004586	Complete blood cell count
ANGPT1	9606.ENSP00000428340	Monarch	EFO:0004695	Intraocular pressure measurement
ANGPT1	9606.ENSP00000428340	Monarch	EFO:0004731	Eye measurement
ANGPT1	9606.ENSP00000428340	Monarch	EFO:0004747	Protein measurement
ANGPT1	9606.ENSP00000428340	Monarch	EFO:0005036	Platelet measurement
ANGPT1	9606.ENSP00000428340	Monarch	EFO:0005047	Erythrocyte measurement
ANGPT1	9606.ENSP00000428340	Monarch	EFO:0005091	Monocyte count
ANGPT1	9606.ENSP00000428340	Monarch	EFO:0005193	Serum IgG glycosylation measurement
ANGPT1	9606.ENSP00000428340	Monarch	EFO:0005536	Nitric oxide exhalation measurement
ANGPT1	9606.ENSP00000428340	Monarch	EFO:0005665	White matter hyperintensity measurement
ANGPT1	9606.ENSP00000428340	Monarch	EFO:0006841	Respiratory disease biomarker
ANGPT1	9606.ENSP00000428340	Monarch	EFO:0006848	Mental or behavioural disorder biomarker
ANGPT1	9606.ENSP00000428340	Monarch	EFO:0007010	Drug use measurement
ANGPT1	9606.ENSP00000428340	Monarch	EFO:0007869	Wellbeing measurement
ANGPT1	9606.ENSP00000428340	Monarch	EFO:0007937	Blood protein measurement
ANGPT1	9606.ENSP00000428340	Monarch	EFO:0007978	Red blood cell density measurement
ANGPT1	9606.ENSP00000428340	Monarch	EFO:0007984	Platelet component distribution width
ANGPT1	9606.ENSP00000428340	Monarch	EFO:0007986	Reticulocyte count
ANGPT1	9606.ENSP00000428340	Monarch	EFO:0008417	Susceptibility to common cold measurement
ANGPT1	9606.ENSP00000428340	Monarch	EFO:0008422	Susceptibility to infectious disease measurement
ANGPT1	9606.ENSP00000428340	Monarch	EFO:0008460	Colorectal health
ANGPT1	9606.ENSP00000428340	Monarch	EFO:0009464	Corneal disease
ANGPT1	9606.ENSP00000428340	Monarch	EFO:0009664	Disease of orbital region
ANGPT1	9606.ENSP00000428340	Monarch	EFO:0009944	Antiglaucoma preparations and miotics use measurement
ANGPT1	9606.ENSP00000428340	Monarch	EFO:0010700	Reticulocyte measurement
ANGPT1	9606.ENSP00000428340	Monarch	EFO:0010701	Mean reticulocyte volume
ANGPT1	9606.ENSP00000428340	Monarch	EFO:1002040	Corneal astigmatism
ANGPT1	9606.ENSP00000428340	Monarch	HP:0000118	Phenotypic abnormality
ANGPT1	9606.ENSP00000428340	Monarch	HP:0000478	Abnormality of the eye
ANGPT1	9606.ENSP00000428340	Monarch	HP:0000481	Abnormal cornea morphology
ANGPT1	9606.ENSP00000428340	Monarch	HP:0000483	Astigmatism
ANGPT1	9606.ENSP00000428340	Monarch	HP:0000539	Abnormality of refraction
ANGPT1	9606.ENSP00000428340	Monarch	MONDO:0005042	Head disorder
ANGPT1	9606.ENSP00000428340	Monarch	MONDO:0024458	Disorder of visual system
ANGPT1	9606.ENSP00000428340	Monarch	MONDO:0044987	Face disorder
ANGPT1	9606.ENSP00000428340	UniProt Keywords	KW-0025	Alternative splicing
ANGPT1	9606.ENSP00000428340	UniProt Keywords	KW-0037	Angiogenesis
ANGPT1	9606.ENSP00000428340	UniProt Keywords	KW-0175	Coiled coil
ANGPT1	9606.ENSP00000428340	UniProt Keywords	KW-0217	Developmental protein
ANGPT1	9606.ENSP00000428340	UniProt Keywords	KW-0221	Differentiation
ANGPT1	9606.ENSP00000428340	UniProt Keywords	KW-0325	Glycoprotein
ANGPT1	9606.ENSP00000428340	UniProt Keywords	KW-0621	Polymorphism
ANGPT1	9606.ENSP00000428340	UniProt Keywords	KW-0732	Signal
ANGPT1	9606.ENSP00000428340	UniProt Keywords	KW-0964	Secreted
ANGPT1	9606.ENSP00000428340	UniProt Keywords	KW-1015	Disulfide bond
ANGPT1	9606.ENSP00000428340	Pfam	PF00147	Fibrinogen beta and gamma chains, C-terminal globular domain
ANGPT1	9606.ENSP00000428340	InterPro	IPR002181	Fibrinogen, alpha/beta/gamma chain, C-terminal globular domain
ANGPT1	9606.ENSP00000428340	InterPro	IPR014716	Fibrinogen, alpha/beta/gamma chain, C-terminal globular, subdomain 1
ANGPT1	9606.ENSP00000428340	InterPro	IPR020837	Fibrinogen, conserved site
ANGPT1	9606.ENSP00000428340	InterPro	IPR028843	Angiopoietin-1
ANGPT1	9606.ENSP00000428340	InterPro	IPR036056	Fibrinogen-like, C-terminal
ANKS1B	9606.ENSP00000449629	GO Process	GO:0007154	Cell communication
ANKS1B	9606.ENSP00000449629	GO Process	GO:0007165	Signal transduction
ANKS1B	9606.ENSP00000449629	GO Process	GO:0007166	Cell surface receptor signaling pathway
ANKS1B	9606.ENSP00000449629	GO Process	GO:0007167	Enzyme linked receptor protein signaling pathway
ANKS1B	9606.ENSP00000449629	GO Process	GO:0007169	Transmembrane receptor protein tyrosine kinase signaling pathway
ANKS1B	9606.ENSP00000449629	GO Process	GO:0008104	Protein localization
ANKS1B	9606.ENSP00000449629	GO Process	GO:0009987	Cellular process
ANKS1B	9606.ENSP00000449629	GO Process	GO:0023052	Signaling
ANKS1B	9606.ENSP00000449629	GO Process	GO:0031503	Protein-containing complex localization
ANKS1B	9606.ENSP00000449629	GO Process	GO:0033036	Macromolecule localization
ANKS1B	9606.ENSP00000449629	GO Process	GO:0035418	Protein localization to synapse
ANKS1B	9606.ENSP00000449629	GO Process	GO:0048013	Ephrin receptor signaling pathway
ANKS1B	9606.ENSP00000449629	GO Process	GO:0050789	Regulation of biological process
ANKS1B	9606.ENSP00000449629	GO Process	GO:0050794	Regulation of cellular process
ANKS1B	9606.ENSP00000449629	GO Process	GO:0050896	Response to stimulus
ANKS1B	9606.ENSP00000449629	GO Process	GO:0051179	Localization
ANKS1B	9606.ENSP00000449629	GO Process	GO:0051716	Cellular response to stimulus
ANKS1B	9606.ENSP00000449629	GO Process	GO:0065007	Biological regulation
ANKS1B	9606.ENSP00000449629	GO Process	GO:0097120	Receptor localization to synapse
ANKS1B	9606.ENSP00000449629	GO Process	GO:1900383	Regulation of synaptic plasticity by receptor localization to synapse
ANKS1B	9606.ENSP00000449629	GO Process	GO:1902414	Protein localization to cell junction
ANKS1B	9606.ENSP00000449629	GO Function	GO:0005102	Signaling receptor binding
ANKS1B	9606.ENSP00000449629	GO Function	GO:0005488	Binding
ANKS1B	9606.ENSP00000449629	GO Function	GO:0005515	Protein binding
ANKS1B	9606.ENSP00000449629	GO Function	GO:0046875	Ephrin receptor binding
ANKS1B	9606.ENSP00000449629	GO Component	GO:0005622	Intracellular
ANKS1B	9606.ENSP00000449629	GO Component	GO:0005634	Nucleus
ANKS1B	9606.ENSP00000449629	GO Component	GO:0005654	Nucleoplasm
ANKS1B	9606.ENSP00000449629	GO Component	GO:0005737	Cytoplasm
ANKS1B	9606.ENSP00000449629	GO Component	GO:0005829	Cytosol
ANKS1B	9606.ENSP00000449629	GO Component	GO:0005886	Plasma membrane
ANKS1B	9606.ENSP00000449629	GO Component	GO:0014069	Postsynaptic density
ANKS1B	9606.ENSP00000449629	GO Component	GO:0015030	Cajal body
ANKS1B	9606.ENSP00000449629	GO Component	GO:0016020	Membrane
ANKS1B	9606.ENSP00000449629	GO Component	GO:0016604	Nuclear body
ANKS1B	9606.ENSP00000449629	GO Component	GO:0030054	Cell junction
ANKS1B	9606.ENSP00000449629	GO Component	GO:0030425	Dendrite
ANKS1B	9606.ENSP00000449629	GO Component	GO:0031974	Membrane-enclosed lumen
ANKS1B	9606.ENSP00000449629	GO Component	GO:0031981	Nuclear lumen
ANKS1B	9606.ENSP00000449629	GO Component	GO:0032279	Asymmetric synapse
ANKS1B	9606.ENSP00000449629	GO Component	GO:0036477	Somatodendritic compartment
ANKS1B	9606.ENSP00000449629	GO Component	GO:0042995	Cell projection
ANKS1B	9606.ENSP00000449629	GO Component	GO:0043005	Neuron projection
ANKS1B	9606.ENSP00000449629	GO Component	GO:0043197	Dendritic spine
ANKS1B	9606.ENSP00000449629	GO Component	GO:0043226	Organelle
ANKS1B	9606.ENSP00000449629	GO Component	GO:0043227	Membrane-bounded organelle
ANKS1B	9606.ENSP00000449629	GO Component	GO:0043229	Intracellular organelle
ANKS1B	9606.ENSP00000449629	GO Component	GO:0043231	Intracellular membrane-bounded organelle
ANKS1B	9606.ENSP00000449629	GO Component	GO:0043233	Organelle lumen
ANKS1B	9606.ENSP00000449629	GO Component	GO:0044309	Neuron spine
ANKS1B	9606.ENSP00000449629	GO Component	GO:0045202	Synapse
ANKS1B	9606.ENSP00000449629	GO Component	GO:0070013	Intracellular organelle lumen
ANKS1B	9606.ENSP00000449629	GO Component	GO:0071944	Cell periphery
ANKS1B	9606.ENSP00000449629	GO Component	GO:0097447	Dendritic tree
ANKS1B	9606.ENSP00000449629	GO Component	GO:0098794	Postsynapse
ANKS1B	9606.ENSP00000449629	GO Component	GO:0098984	Neuron to neuron synapse
ANKS1B	9606.ENSP00000449629	GO Component	GO:0099572	Postsynaptic specialization
ANKS1B	9606.ENSP00000449629	GO Component	GO:0110165	Cellular anatomical entity
ANKS1B	9606.ENSP00000449629	GO Component	GO:0120025	Plasma membrane bounded cell projection
ANKS1B	9606.ENSP00000449629	STRING clusters	CL:26700	Mostly uncharacterized, incl. Fibrinogen beta and gamma chains, C-terminal globular domain, and Dedicator of cytokinesis C, C2 domain
ANKS1B	9606.ENSP00000449629	STRING clusters	CL:26701	Mostly uncharacterized, incl. Dedicator of cytokinesis C, C2 domain, and Fibrinogen beta and gamma chains, C-terminal globular domain
ANKS1B	9606.ENSP00000449629	STRING clusters	CL:26702	Mostly uncharacterized, incl. Dedicator of cytokinesis C, C2 domain, and Fibrinogen beta and gamma chains, C-terminal globular domain
ANKS1B	9606.ENSP00000449629	STRING clusters	CL:26738	Mixed, incl. CYFIP-related Rac1 interactor, and Ankyrin repeat and SAM domain-containing protein 1, SAM repeat 1
ANKS1B	9606.ENSP00000449629	STRING clusters	CL:26740	Mixed, incl. CYFIP-related Rac1 interactor, and Ankyrin repeat and SAM domain-containing protein 1, SAM repeat 1
ANKS1B	9606.ENSP00000449629	STRING clusters	CL:26741	Mixed, incl. Ankyrin repeat and SAM domain-containing protein 1, SAM repeat 1, and Autosomal dominant nonsyndromic deafness 31
ANKS1B	9606.ENSP00000449629	WikiPathways	WP2858	Ectoderm differentiation
ANKS1B	9606.ENSP00000449629	TISSUES	BTO:0000000	Tissues, cell types and enzyme sources
ANKS1B	9606.ENSP00000449629	TISSUES	BTO:0000042	Animal
ANKS1B	9606.ENSP00000449629	TISSUES	BTO:0000047	Adrenal gland
ANKS1B	9606.ENSP00000449629	TISSUES	BTO:0000142	Brain
ANKS1B	9606.ENSP00000449629	TISSUES	BTO:0000227	Central nervous system
ANKS1B	9606.ENSP00000449629	TISSUES	BTO:0000231	Cerebral hemisphere
ANKS1B	9606.ENSP00000449629	TISSUES	BTO:0000233	Cerebral cortex
ANKS1B	9606.ENSP00000449629	TISSUES	BTO:0000239	Telencephalon
ANKS1B	9606.ENSP00000449629	TISSUES	BTO:0000282	Head
ANKS1B	9606.ENSP00000449629	TISSUES	BTO:0000445	Cerebral lobe
ANKS1B	9606.ENSP00000449629	TISSUES	BTO:0000478	Forebrain
ANKS1B	9606.ENSP00000449629	TISSUES	BTO:0000522	Gland
ANKS1B	9606.ENSP00000449629	TISSUES	BTO:0000601	Hippocampus
ANKS1B	9606.ENSP00000449629	TISSUES	BTO:0000928	Limbic system
ANKS1B	9606.ENSP00000449629	TISSUES	BTO:0001355	Temporal lobe
ANKS1B	9606.ENSP00000449629	TISSUES	BTO:0001484	Nervous system
ANKS1B	9606.ENSP00000449629	TISSUES	BTO:0001488	Endocrine gland
ANKS1B	9606.ENSP00000449629	TISSUES	BTO:0001489	Whole body
ANKS1B	9606.ENSP00000449629	TISSUES	BTO:0001491	Viscus
ANKS1B	9606.ENSP00000449629	COMPARTMENTS	GOCC:0005622	Intracellular
ANKS1B	9606.ENSP00000449629	COMPARTMENTS	GOCC:0005634	Nucleus
ANKS1B	9606.ENSP00000449629	COMPARTMENTS	GOCC:0005654	Nucleoplasm
ANKS1B	9606.ENSP00000449629	COMPARTMENTS	GOCC:0005737	Cytoplasm
ANKS1B	9606.ENSP00000449629	COMPARTMENTS	GOCC:0005829	Cytosol
ANKS1B	9606.ENSP00000449629	COMPARTMENTS	GOCC:0015030	Cajal body
ANKS1B	9606.ENSP00000449629	COMPARTMENTS	GOCC:0016604	Nuclear body
ANKS1B	9606.ENSP00000449629	COMPARTMENTS	GOCC:0030054	Cell junction
ANKS1B	9606.ENSP00000449629	COMPARTMENTS	GOCC:0030425	Dendrite
ANKS1B	9606.ENSP00000449629	COMPARTMENTS	GOCC:0031974	Membrane-enclosed lumen
ANKS1B	9606.ENSP00000449629	COMPARTMENTS	GOCC:0031981	Nuclear lumen
ANKS1B	9606.ENSP00000449629	COMPARTMENTS	GOCC:0036477	Somatodendritic compartment
ANKS1B	9606.ENSP00000449629	COMPARTMENTS	GOCC:0042995	Cell projection
ANKS1B	9606.ENSP00000449629	COMPARTMENTS	GOCC:0043005	Neuron projection
ANKS1B	9606.ENSP00000449629	COMPARTMENTS	GOCC:0043197	Dendritic spine
ANKS1B	9606.ENSP00000449629	COMPARTMENTS	GOCC:0043226	Organelle
ANKS1B	9606.ENSP00000449629	COMPARTMENTS	GOCC:0043227	Membrane-bounded organelle
ANKS1B	9606.ENSP00000449629	COMPARTMENTS	GOCC:0043229	Intracellular organelle
ANKS1B	9606.ENSP00000449629	COMPARTMENTS	GOCC:0043231	Intracellular membrane-bounded organelle
ANKS1B	9606.ENSP00000449629	COMPARTMENTS	GOCC:0043233	Organelle lumen
ANKS1B	9606.ENSP00000449629	COMPARTMENTS	GOCC:0044309	Neuron spine
ANKS1B	9606.ENSP00000449629	COMPARTMENTS	GOCC:0045202	Synapse
ANKS1B	9606.ENSP00000449629	COMPARTMENTS	GOCC:0070013	Intracellular organelle lumen
ANKS1B	9606.ENSP00000449629	COMPARTMENTS	GOCC:0097447	Dendritic tree
ANKS1B	9606.ENSP00000449629	COMPARTMENTS	GOCC:0098794	Postsynapse
ANKS1B	9606.ENSP00000449629	COMPARTMENTS	GOCC:0110165	Cellular anatomical entity
ANKS1B	9606.ENSP00000449629	COMPARTMENTS	GOCC:0120025	Plasma membrane bounded cell projection
ANKS1B	9606.ENSP00000449629	Monarch	BFO:0000016	Disposition
ANKS1B	9606.ENSP00000449629	Monarch	EFO:0000246	Age
ANKS1B	9606.ENSP00000449629	Monarch	EFO:0000289	Bipolar disorder
ANKS1B	9606.ENSP00000449629	Monarch	EFO:0000408	Disease
ANKS1B	9606.ENSP00000449629	Monarch	EFO:0000618	Nervous system disease
ANKS1B	9606.ENSP00000449629	Monarch	EFO:0000677	Mental or behavioural disorder
ANKS1B	9606.ENSP00000449629	Monarch	EFO:0000719	Temporal measurement
ANKS1B	9606.ENSP00000449629	Monarch	EFO:0003889	Functional laterality
ANKS1B	9606.ENSP00000449629	Monarch	EFO:0003925	Cognition
ANKS1B	9606.ENSP00000449629	Monarch	EFO:0004247	Mood disorder
ANKS1B	9606.ENSP00000449629	Monarch	EFO:0004298	Cardiovascular measurement
ANKS1B	9606.ENSP00000449629	Monarch	EFO:0004302	Anthropometric measurement
ANKS1B	9606.ENSP00000449629	Monarch	EFO:0004303	Vital signs
ANKS1B	9606.ENSP00000449629	Monarch	EFO:0004311	Heart function measurement
ANKS1B	9606.ENSP00000449629	Monarch	EFO:0004323	Mental process
ANKS1B	9606.ENSP00000449629	Monarch	EFO:0004324	Body weights and measures
ANKS1B	9606.ENSP00000449629	Monarch	EFO:0004326	Heart rate
ANKS1B	9606.ENSP00000449629	Monarch	EFO:0004335	Short-term memory
ANKS1B	9606.ENSP00000449629	Monarch	EFO:0004337	Intelligence
ANKS1B	9606.ENSP00000449629	Monarch	EFO:0004339	Body height
ANKS1B	9606.ENSP00000449629	Monarch	EFO:0004340	Body mass index
ANKS1B	9606.ENSP00000449629	Monarch	EFO:0004342	Waist circumference
ANKS1B	9606.ENSP00000449629	Monarch	EFO:0004343	Waist-hip ratio
ANKS1B	9606.ENSP00000449629	Monarch	EFO:0004512	Bone measurement
ANKS1B	9606.ENSP00000449629	Monarch	EFO:0004529	Lipid measurement
ANKS1B	9606.ENSP00000449629	Monarch	EFO:0004555	Glycoprotein measurement
ANKS1B	9606.ENSP00000449629	Monarch	EFO:0004557	Population measurement
ANKS1B	9606.ENSP00000449629	Monarch	EFO:0004696	Sex hormone-binding globulin measurement
ANKS1B	9606.ENSP00000449629	Monarch	EFO:0004725	Metabolite measurement
ANKS1B	9606.ENSP00000449629	Monarch	EFO:0004730	Hormone measurement
ANKS1B	9606.ENSP00000449629	Monarch	EFO:0004747	Protein measurement
ANKS1B	9606.ENSP00000449629	Monarch	EFO:0004784	Self reported educational attainment
ANKS1B	9606.ENSP00000449629	Monarch	EFO:0004810	interleukin-6 measurement
ANKS1B	9606.ENSP00000449629	Monarch	EFO:0004847	Age at onset
ANKS1B	9606.ENSP00000449629	Monarch	EFO:0004872	Inflammatory biomarker measurement
ANKS1B	9606.ENSP00000449629	Monarch	EFO:0004873	Cytokine measurement
ANKS1B	9606.ENSP00000449629	Monarch	EFO:0004908	Testosterone measurement
ANKS1B	9606.ENSP00000449629	Monarch	EFO:0005093	Hip circumference
ANKS1B	9606.ENSP00000449629	Monarch	EFO:0005105	Lipid or lipoprotein measurement
ANKS1B	9606.ENSP00000449629	Monarch	EFO:0005106	Body composition measurement
ANKS1B	9606.ENSP00000449629	Monarch	EFO:0005110	Fatty acid measurement
ANKS1B	9606.ENSP00000449629	Monarch	EFO:0005127	Cancer biomarker measurement
ANKS1B	9606.ENSP00000449629	Monarch	EFO:0005131	HVA measurement
ANKS1B	9606.ENSP00000449629	Monarch	EFO:0005132	5-HIAA measurement
ANKS1B	9606.ENSP00000449629	Monarch	EFO:0005278	Cardiovascular disease biomarker measurement
ANKS1B	9606.ENSP00000449629	Monarch	EFO:0005325	Response to angiotensin-converting enzyme inhibitor
ANKS1B	9606.ENSP00000449629	Monarch	EFO:0005671	Smoking behaviour measurement
ANKS1B	9606.ENSP00000449629	Monarch	EFO:0005774	Brain disease
ANKS1B	9606.ENSP00000449629	Monarch	EFO:0005843	Cortisol measurement
ANKS1B	9606.ENSP00000449629	Monarch	EFO:0006527	Smoking status measurement
ANKS1B	9606.ENSP00000449629	Monarch	EFO:0006843	Infectious disease biomarker
ANKS1B	9606.ENSP00000449629	Monarch	EFO:0006848	Mental or behavioural disorder biomarker
ANKS1B	9606.ENSP00000449629	Monarch	EFO:0006866	Electrodermal activity measurement
ANKS1B	9606.ENSP00000449629	Monarch	EFO:0006868	Skin conductance response amplitude
ANKS1B	9606.ENSP00000449629	Monarch	EFO:0007800	Body fat percentage
ANKS1B	9606.ENSP00000449629	Monarch	EFO:0007861	Body ratio measurement
ANKS1B	9606.ENSP00000449629	Monarch	EFO:0007874	Gut microbiome measurement
ANKS1B	9606.ENSP00000449629	Monarch	EFO:0007882	Microbiome measurement
ANKS1B	9606.ENSP00000449629	Monarch	EFO:0007937	Blood protein measurement
ANKS1B	9606.ENSP00000449629	Monarch	EFO:0008174	Interleukin 17 measurement
ANKS1B	9606.ENSP00000449629	Monarch	EFO:0008292	Stem Cell Growth Factor beta measurement
ANKS1B	9606.ENSP00000449629	Monarch	EFO:0008293	Stromal cell-derived factor 1 alpha measurement
ANKS1B	9606.ENSP00000449629	Monarch	EFO:0008343	Sex interaction measurement
ANKS1B	9606.ENSP00000449629	Monarch	EFO:0008412	Susceptibility to vaginal yeast infection measurement
ANKS1B	9606.ENSP00000449629	Monarch	EFO:0008422	Susceptibility to infectious disease measurement
ANKS1B	9606.ENSP00000449629	Monarch	EFO:0008483	Response to trauma exposure
ANKS1B	9606.ENSP00000449629	Monarch	EFO:0009175	Response to synacthen
ANKS1B	9606.ENSP00000449629	Monarch	EFO:0009386	Central nervous system disease
ANKS1B	9606.ENSP00000449629	Monarch	EFO:0009819	Comparative body size at age 10, self-reported
ANKS1B	9606.ENSP00000449629	Monarch	EFO:0009902	Handedness
ANKS1B	9606.ENSP00000449629	Monarch	EFO:0009963	Bipolar I disorder
ANKS1B	9606.ENSP00000449629	Monarch	EFO:0010733	Polyunsaturated fatty acid measurement
ANKS1B	9606.ENSP00000449629	Monarch	EFO:0011008	Sex hormone measurement
ANKS1B	9606.ENSP00000449629	Monarch	EFO:0011015	Educational attainment
ANKS1B	9606.ENSP00000449629	Monarch	GO:0042493	Response to drug
ANKS1B	9606.ENSP00000449629	Monarch	GO:0050896	Response to stimulus
ANKS1B	9606.ENSP00000449629	Monarch	HP:0000118	Phenotypic abnormality
ANKS1B	9606.ENSP00000449629	Monarch	HP:0000707	Abnormality of the nervous system
ANKS1B	9606.ENSP00000449629	Monarch	MONDO:0002025	Psychiatric disorder
ANKS1B	9606.ENSP00000449629	UniProt Keywords	KW-0025	Alternative splicing
ANKS1B	9606.ENSP00000449629	UniProt Keywords	KW-0040	ANK repeat
ANKS1B	9606.ENSP00000449629	UniProt Keywords	KW-0539	Nucleus
ANKS1B	9606.ENSP00000449629	UniProt Keywords	KW-0597	Phosphoprotein
ANKS1B	9606.ENSP00000449629	UniProt Keywords	KW-0677	Repeat
ANKS1B	9606.ENSP00000449629	UniProt Keywords	KW-0770	Synapse
ANKS1B	9606.ENSP00000449629	UniProt Keywords	KW-0963	Cytoplasm
ANKS1B	9606.ENSP00000449629	UniProt Keywords	KW-0965	Cell junction
ANKS1B	9606.ENSP00000449629	UniProt Keywords	KW-0966	Cell projection
ANKS1B	9606.ENSP00000449629	Pfam	PF00023	Ankyrin repeat
ANKS1B	9606.ENSP00000449629	Pfam	PF00536	SAM domain (Sterile alpha motif)
ANKS1B	9606.ENSP00000449629	Pfam	PF00640	Phosphotyrosine interaction domain (PTB/PID)
ANKS1B	9606.ENSP00000449629	Pfam	PF07647	SAM domain (Sterile alpha motif)
ANKS1B	9606.ENSP00000449629	Pfam	PF12796	Ankyrin repeats (3 copies)
ANKS1B	9606.ENSP00000449629	Pfam	PF13606	Ankyrin repeat
ANKS1B	9606.ENSP00000449629	Pfam	PF13637	Ankyrin repeats (many copies)
ANKS1B	9606.ENSP00000449629	Pfam	PF13857	Ankyrin repeats (many copies)
ANKS1B	9606.ENSP00000449629	InterPro	IPR001660	Sterile alpha motif domain
ANKS1B	9606.ENSP00000449629	InterPro	IPR002110	Ankyrin repeat
ANKS1B	9606.ENSP00000449629	InterPro	IPR006020	PTB/PI domain
ANKS1B	9606.ENSP00000449629	InterPro	IPR011993	PH-like domain superfamily
ANKS1B	9606.ENSP00000449629	InterPro	IPR013761	Sterile alpha motif/pointed domain superfamily
ANKS1B	9606.ENSP00000449629	InterPro	IPR020683	Ankyrin repeat-containing domain
ANKS1B	9606.ENSP00000449629	InterPro	IPR033636	Ankyrin repeat and SAM domain-containing protein 1B
ANKS1B	9606.ENSP00000449629	InterPro	IPR036770	Ankyrin repeat-containing domain superfamily
ANKS1B	9606.ENSP00000449629	InterPro	IPR041880	Ankyrin repeat and SAM domain-containing protein 1, SAM repeat 1
ANKS1B	9606.ENSP00000449629	InterPro	IPR041882	Ankyrin repeat and SAM domain-containing protein 1, SAM repeat 2
ANKS1B	9606.ENSP00000449629	SMART	SM00248	Ankyrin repeats
ANKS1B	9606.ENSP00000449629	SMART	SM00454	Sterile alpha motif.
ANKS1B	9606.ENSP00000449629	SMART	SM00462	Phosphotyrosine-binding domain, phosphotyrosine-interaction (PI) domain
AQPEP	9606.ENSP00000350541	GO Process	GO:0006508	Proteolysis
AQPEP	9606.ENSP00000350541	GO Process	GO:0006518	Peptide metabolic process
AQPEP	9606.ENSP00000350541	GO Process	GO:0006807	Nitrogen compound metabolic process
AQPEP	9606.ENSP00000350541	GO Process	GO:0008152	Metabolic process
AQPEP	9606.ENSP00000350541	GO Process	GO:0009056	Catabolic process
AQPEP	9606.ENSP00000350541	GO Process	GO:0009987	Cellular process
AQPEP	9606.ENSP00000350541	GO Process	GO:0019538	Protein metabolic process
AQPEP	9606.ENSP00000350541	GO Process	GO:0034641	Cellular nitrogen compound metabolic process
AQPEP	9606.ENSP00000350541	GO Process	GO:0043170	Macromolecule metabolic process
AQPEP	9606.ENSP00000350541	GO Process	GO:0043171	Peptide catabolic process
AQPEP	9606.ENSP00000350541	GO Process	GO:0043603	Cellular amide metabolic process
AQPEP	9606.ENSP00000350541	GO Process	GO:0044237	Cellular metabolic process
AQPEP	9606.ENSP00000350541	GO Process	GO:0044238	Primary metabolic process
AQPEP	9606.ENSP00000350541	GO Process	GO:0044248	Cellular catabolic process
AQPEP	9606.ENSP00000350541	GO Process	GO:0071704	Organic substance metabolic process
AQPEP	9606.ENSP00000350541	GO Process	GO:1901564	Organonitrogen compound metabolic process
AQPEP	9606.ENSP00000350541	GO Process	GO:1901565	Organonitrogen compound catabolic process
AQPEP	9606.ENSP00000350541	GO Process	GO:1901575	Organic substance catabolic process
AQPEP	9606.ENSP00000350541	GO Function	GO:0003824	Catalytic activity
AQPEP	9606.ENSP00000350541	GO Function	GO:0004177	Aminopeptidase activity
AQPEP	9606.ENSP00000350541	GO Function	GO:0005488	Binding
AQPEP	9606.ENSP00000350541	GO Function	GO:0008233	Peptidase activity
AQPEP	9606.ENSP00000350541	GO Function	GO:0008235	Metalloexopeptidase activity
AQPEP	9606.ENSP00000350541	GO Function	GO:0008237	Metallopeptidase activity
AQPEP	9606.ENSP00000350541	GO Function	GO:0008238	Exopeptidase activity
AQPEP	9606.ENSP00000350541	GO Function	GO:0008270	Zinc ion binding
AQPEP	9606.ENSP00000350541	GO Function	GO:0016787	Hydrolase activity
AQPEP	9606.ENSP00000350541	GO Function	GO:0033218	Amide binding
AQPEP	9606.ENSP00000350541	GO Function	GO:0042277	Peptide binding
AQPEP	9606.ENSP00000350541	GO Function	GO:0043167	Ion binding
AQPEP	9606.ENSP00000350541	GO Function	GO:0043169	Cation binding
AQPEP	9606.ENSP00000350541	GO Function	GO:0046872	Metal ion binding
AQPEP	9606.ENSP00000350541	GO Function	GO:0046914	Transition metal ion binding
AQPEP	9606.ENSP00000350541	GO Function	GO:0070006	Metalloaminopeptidase activity
AQPEP	9606.ENSP00000350541	GO Function	GO:0140096	Catalytic activity, acting on a protein
AQPEP	9606.ENSP00000350541	GO Component	GO:0005622	Intracellular
AQPEP	9606.ENSP00000350541	GO Component	GO:0005737	Cytoplasm
AQPEP	9606.ENSP00000350541	GO Component	GO:0005886	Plasma membrane
AQPEP	9606.ENSP00000350541	GO Component	GO:0016020	Membrane
AQPEP	9606.ENSP00000350541	GO Component	GO:0016021	Integral component of membrane
AQPEP	9606.ENSP00000350541	GO Component	GO:0031224	Intrinsic component of membrane
AQPEP	9606.ENSP00000350541	GO Component	GO:0071944	Cell periphery
AQPEP	9606.ENSP00000350541	GO Component	GO:0110165	Cellular anatomical entity
AQPEP	9606.ENSP00000350541	STRING clusters	CL:24696	Mixed, incl. Aminopeptidase, and Hypoglycemia
AQPEP	9606.ENSP00000350541	STRING clusters	CL:24720	Mixed, incl. meprin A complex, and Peptidase M1, membrane alanine aminopeptidase
AQPEP	9606.ENSP00000350541	TISSUES	BTO:0000000	Tissues, cell types and enzyme sources
AQPEP	9606.ENSP00000350541	TISSUES	BTO:0000042	Animal
AQPEP	9606.ENSP00000350541	TISSUES	BTO:0000081	Reproductive system
AQPEP	9606.ENSP00000350541	TISSUES	BTO:0000083	Female reproductive system
AQPEP	9606.ENSP00000350541	TISSUES	BTO:0000174	Embryonic structure
AQPEP	9606.ENSP00000350541	TISSUES	BTO:0000284	Organism form
AQPEP	9606.ENSP00000350541	TISSUES	BTO:0000449	Fetus
AQPEP	9606.ENSP00000350541	TISSUES	BTO:0001078	Placenta
AQPEP	9606.ENSP00000350541	TISSUES	BTO:0001489	Whole body
AQPEP	9606.ENSP00000350541	TISSUES	BTO:0003091	Urogenital system
AQPEP	9606.ENSP00000350541	TISSUES	BTO:0003099	Internal female genital organ
AQPEP	9606.ENSP00000350541	Monarch	EFO:0003917	Premature birth
AQPEP	9606.ENSP00000350541	Monarch	EFO:0004306	Erythrocyte indices
AQPEP	9606.ENSP00000350541	Monarch	EFO:0004503	Hematological measurement
AQPEP	9606.ENSP00000350541	Monarch	EFO:0004527	Mean corpuscular hemoglobin
AQPEP	9606.ENSP00000350541	Monarch	EFO:0004747	Protein measurement
AQPEP	9606.ENSP00000350541	Monarch	EFO:0004873	Cytokine measurement
AQPEP	9606.ENSP00000350541	Monarch	EFO:0005047	Erythrocyte measurement
AQPEP	9606.ENSP00000350541	Monarch	EFO:0005192	Red blood cell distribution width
AQPEP	9606.ENSP00000350541	Monarch	EFO:0006917	Spontaneous preterm birth
AQPEP	9606.ENSP00000350541	Monarch	HP:0000118	Phenotypic abnormality
AQPEP	9606.ENSP00000350541	Monarch	HP:0000478	Abnormality of the eye
AQPEP	9606.ENSP00000350541	Monarch	HP:0000481	Abnormal cornea morphology
AQPEP	9606.ENSP00000350541	Monarch	HP:0000483	Astigmatism
AQPEP	9606.ENSP00000350541	Monarch	HP:0000539	Abnormality of refraction
AQPEP	9606.ENSP00000350541	UniProt Keywords	KW-0025	Alternative splicing
AQPEP	9606.ENSP00000350541	UniProt Keywords	KW-0325	Glycoprotein
AQPEP	9606.ENSP00000350541	UniProt Keywords	KW-0378	Hydrolase
AQPEP	9606.ENSP00000350541	UniProt Keywords	KW-0472	Membrane
AQPEP	9606.ENSP00000350541	UniProt Keywords	KW-0479	Metal-binding
AQPEP	9606.ENSP00000350541	UniProt Keywords	KW-0482	Metalloprotease
AQPEP	9606.ENSP00000350541	UniProt Keywords	KW-0621	Polymorphism
AQPEP	9606.ENSP00000350541	UniProt Keywords	KW-0645	Protease
AQPEP	9606.ENSP00000350541	UniProt Keywords	KW-0735	Signal-anchor
AQPEP	9606.ENSP00000350541	UniProt Keywords	KW-0812	Transmembrane
AQPEP	9606.ENSP00000350541	UniProt Keywords	KW-0862	Zinc
AQPEP	9606.ENSP00000350541	UniProt Keywords	KW-1133	Transmembrane helix
AQPEP	9606.ENSP00000350541	Pfam	PF01433	Peptidase family M1 domain
AQPEP	9606.ENSP00000350541	Pfam	PF11838	ERAP1-like C-terminal domain
AQPEP	9606.ENSP00000350541	InterPro	IPR001930	Peptidase M1, alanine aminopeptidase/leukotriene A4 hydrolase
AQPEP	9606.ENSP00000350541	InterPro	IPR014782	Peptidase M1, membrane alanine aminopeptidase
AQPEP	9606.ENSP00000350541	InterPro	IPR024571	ERAP1-like C-terminal domain
AQPEP	9606.ENSP00000350541	InterPro	IPR027268	Peptidase M4/M1, CTD superfamily
AQPEP	9606.ENSP00000350541	InterPro	IPR034016	Aminopeptidase N-type
AQPEP	9606.ENSP00000350541	InterPro	IPR042097	Aminopeptidase N-like , N-terminal
ARHGEF7	9606.ENSP00000364893	GO Process	GO:0006996	Organelle organization
ARHGEF7	9606.ENSP00000364893	GO Process	GO:0007030	Golgi organization
ARHGEF7	9606.ENSP00000364893	GO Process	GO:0007044	Cell-substrate junction assembly
ARHGEF7	9606.ENSP00000364893	GO Process	GO:0007154	Cell communication
ARHGEF7	9606.ENSP00000364893	GO Process	GO:0007155	Cell adhesion
ARHGEF7	9606.ENSP00000364893	GO Process	GO:0007160	Cell-matrix adhesion
ARHGEF7	9606.ENSP00000364893	GO Process	GO:0007165	Signal transduction
ARHGEF7	9606.ENSP00000364893	GO Process	GO:0007166	Cell surface receptor signaling pathway
ARHGEF7	9606.ENSP00000364893	GO Process	GO:0007167	Enzyme linked receptor protein signaling pathway
ARHGEF7	9606.ENSP00000364893	GO Process	GO:0007169	Transmembrane receptor protein tyrosine kinase signaling pathway
ARHGEF7	9606.ENSP00000364893	GO Process	GO:0007186	G protein-coupled receptor signaling pathway
ARHGEF7	9606.ENSP00000364893	GO Process	GO:0007275	Multicellular organism development
ARHGEF7	9606.ENSP00000364893	GO Process	GO:0007399	Nervous system development
ARHGEF7	9606.ENSP00000364893	GO Process	GO:0009966	Regulation of signal transduction
ARHGEF7	9606.ENSP00000364893	GO Process	GO:0009968	Negative regulation of signal transduction
ARHGEF7	9606.ENSP00000364893	GO Process	GO:0009987	Cellular process
ARHGEF7	9606.ENSP00000364893	GO Process	GO:0010256	Endomembrane system organization
ARHGEF7	9606.ENSP00000364893	GO Process	GO:0010646	Regulation of cell communication
ARHGEF7	9606.ENSP00000364893	GO Process	GO:0010648	Negative regulation of cell communication
ARHGEF7	9606.ENSP00000364893	GO Process	GO:0010720	Positive regulation of cell development
ARHGEF7	9606.ENSP00000364893	GO Process	GO:0010762	Regulation of fibroblast migration
ARHGEF7	9606.ENSP00000364893	GO Process	GO:0010763	Positive regulation of fibroblast migration
ARHGEF7	9606.ENSP00000364893	GO Process	GO:0010769	Regulation of cell morphogenesis involved in differentiation
ARHGEF7	9606.ENSP00000364893	GO Process	GO:0010770	Positive regulation of cell morphogenesis involved in differentiation
ARHGEF7	9606.ENSP00000364893	GO Process	GO:0010810	Regulation of cell-substrate adhesion
ARHGEF7	9606.ENSP00000364893	GO Process	GO:0010811	Positive regulation of cell-substrate adhesion
ARHGEF7	9606.ENSP00000364893	GO Process	GO:0010941	Regulation of cell death
ARHGEF7	9606.ENSP00000364893	GO Process	GO:0010942	Positive regulation of cell death
ARHGEF7	9606.ENSP00000364893	GO Process	GO:0016043	Cellular component organization
ARHGEF7	9606.ENSP00000364893	GO Process	GO:0022603	Regulation of anatomical structure morphogenesis
ARHGEF7	9606.ENSP00000364893	GO Process	GO:0022604	Regulation of cell morphogenesis
ARHGEF7	9606.ENSP00000364893	GO Process	GO:0022607	Cellular component assembly
ARHGEF7	9606.ENSP00000364893	GO Process	GO:0022610	Biological adhesion
ARHGEF7	9606.ENSP00000364893	GO Process	GO:0023051	Regulation of signaling
ARHGEF7	9606.ENSP00000364893	GO Process	GO:0023052	Signaling
ARHGEF7	9606.ENSP00000364893	GO Process	GO:0023057	Negative regulation of signaling
ARHGEF7	9606.ENSP00000364893	GO Process	GO:0030030	Cell projection organization
ARHGEF7	9606.ENSP00000364893	GO Process	GO:0030031	Cell projection assembly
ARHGEF7	9606.ENSP00000364893	GO Process	GO:0030032	Lamellipodium assembly
ARHGEF7	9606.ENSP00000364893	GO Process	GO:0030155	Regulation of cell adhesion
ARHGEF7	9606.ENSP00000364893	GO Process	GO:0030334	Regulation of cell migration
ARHGEF7	9606.ENSP00000364893	GO Process	GO:0030335	Positive regulation of cell migration
ARHGEF7	9606.ENSP00000364893	GO Process	GO:0031344	Regulation of cell projection organization
ARHGEF7	9606.ENSP00000364893	GO Process	GO:0031346	Positive regulation of cell projection organization
ARHGEF7	9606.ENSP00000364893	GO Process	GO:0031589	Cell-substrate adhesion
ARHGEF7	9606.ENSP00000364893	GO Process	GO:0032501	Multicellular organismal process
ARHGEF7	9606.ENSP00000364893	GO Process	GO:0032502	Developmental process
ARHGEF7	9606.ENSP00000364893	GO Process	GO:0032879	Regulation of localization
ARHGEF7	9606.ENSP00000364893	GO Process	GO:0034329	Cell junction assembly
ARHGEF7	9606.ENSP00000364893	GO Process	GO:0034330	Cell junction organization
ARHGEF7	9606.ENSP00000364893	GO Process	GO:0035556	Intracellular signal transduction
ARHGEF7	9606.ENSP00000364893	GO Process	GO:0040012	Regulation of locomotion
ARHGEF7	9606.ENSP00000364893	GO Process	GO:0040017	Positive regulation of locomotion
ARHGEF7	9606.ENSP00000364893	GO Process	GO:0042058	Regulation of epidermal growth factor receptor signaling pathway
ARHGEF7	9606.ENSP00000364893	GO Process	GO:0042059	Negative regulation of epidermal growth factor receptor signaling pathway
ARHGEF7	9606.ENSP00000364893	GO Process	GO:0042981	Regulation of apoptotic process
ARHGEF7	9606.ENSP00000364893	GO Process	GO:0043065	Positive regulation of apoptotic process
ARHGEF7	9606.ENSP00000364893	GO Process	GO:0043067	Regulation of programmed cell death
ARHGEF7	9606.ENSP00000364893	GO Process	GO:0043068	Positive regulation of programmed cell death
ARHGEF7	9606.ENSP00000364893	GO Process	GO:0043085	Positive regulation of catalytic activity
ARHGEF7	9606.ENSP00000364893	GO Process	GO:0043087	Regulation of GTPase activity
ARHGEF7	9606.ENSP00000364893	GO Process	GO:0043547	Positive regulation of GTPase activity
ARHGEF7	9606.ENSP00000364893	GO Process	GO:0044085	Cellular component biogenesis
ARHGEF7	9606.ENSP00000364893	GO Process	GO:0044093	Positive regulation of molecular function
ARHGEF7	9606.ENSP00000364893	GO Process	GO:0045595	Regulation of cell differentiation
ARHGEF7	9606.ENSP00000364893	GO Process	GO:0045597	Positive regulation of cell differentiation
ARHGEF7	9606.ENSP00000364893	GO Process	GO:0045785	Positive regulation of cell adhesion
ARHGEF7	9606.ENSP00000364893	GO Process	GO:0048013	Ephrin receptor signaling pathway
ARHGEF7	9606.ENSP00000364893	GO Process	GO:0048041	Focal adhesion assembly
ARHGEF7	9606.ENSP00000364893	GO Process	GO:0048518	Positive regulation of biological process
ARHGEF7	9606.ENSP00000364893	GO Process	GO:0048519	Negative regulation of biological process
ARHGEF7	9606.ENSP00000364893	GO Process	GO:0048522	Positive regulation of cellular process
ARHGEF7	9606.ENSP00000364893	GO Process	GO:0048523	Negative regulation of cellular process
ARHGEF7	9606.ENSP00000364893	GO Process	GO:0048583	Regulation of response to stimulus
ARHGEF7	9606.ENSP00000364893	GO Process	GO:0048585	Negative regulation of response to stimulus
ARHGEF7	9606.ENSP00000364893	GO Process	GO:0048731	System development
ARHGEF7	9606.ENSP00000364893	GO Process	GO:0048856	Anatomical structure development
ARHGEF7	9606.ENSP00000364893	GO Process	GO:0050789	Regulation of biological process
ARHGEF7	9606.ENSP00000364893	GO Process	GO:0050790	Regulation of catalytic activity
ARHGEF7	9606.ENSP00000364893	GO Process	GO:0050793	Regulation of developmental process
ARHGEF7	9606.ENSP00000364893	GO Process	GO:0050794	Regulation of cellular process
ARHGEF7	9606.ENSP00000364893	GO Process	GO:0050896	Response to stimulus
ARHGEF7	9606.ENSP00000364893	GO Process	GO:0051056	Regulation of small GTPase mediated signal transduction
ARHGEF7	9606.ENSP00000364893	GO Process	GO:0051094	Positive regulation of developmental process
ARHGEF7	9606.ENSP00000364893	GO Process	GO:0051098	Regulation of binding
ARHGEF7	9606.ENSP00000364893	GO Process	GO:0051128	Regulation of cellular component organization
ARHGEF7	9606.ENSP00000364893	GO Process	GO:0051130	Positive regulation of cellular component organization
ARHGEF7	9606.ENSP00000364893	GO Process	GO:0051270	Regulation of cellular component movement
ARHGEF7	9606.ENSP00000364893	GO Process	GO:0051272	Positive regulation of cellular component movement
ARHGEF7	9606.ENSP00000364893	GO Process	GO:0051336	Regulation of hydrolase activity
ARHGEF7	9606.ENSP00000364893	GO Process	GO:0051345	Positive regulation of hydrolase activity
ARHGEF7	9606.ENSP00000364893	GO Process	GO:0051716	Cellular response to stimulus
ARHGEF7	9606.ENSP00000364893	GO Process	GO:0060284	Regulation of cell development
ARHGEF7	9606.ENSP00000364893	GO Process	GO:0065007	Biological regulation
ARHGEF7	9606.ENSP00000364893	GO Process	GO:0065009	Regulation of molecular function
ARHGEF7	9606.ENSP00000364893	GO Process	GO:0071840	Cellular component organization or biogenesis
ARHGEF7	9606.ENSP00000364893	GO Process	GO:0097581	Lamellipodium organization
ARHGEF7	9606.ENSP00000364893	GO Process	GO:0120031	Plasma membrane bounded cell projection assembly
ARHGEF7	9606.ENSP00000364893	GO Process	GO:0120035	Regulation of plasma membrane bounded cell projection organization
ARHGEF7	9606.ENSP00000364893	GO Process	GO:0120036	Plasma membrane bounded cell projection organization
ARHGEF7	9606.ENSP00000364893	GO Process	GO:0150115	Cell-substrate junction organization
ARHGEF7	9606.ENSP00000364893	GO Process	GO:1900024	Regulation of substrate adhesion-dependent cell spreading
ARHGEF7	9606.ENSP00000364893	GO Process	GO:1900026	Positive regulation of substrate adhesion-dependent cell spreading
ARHGEF7	9606.ENSP00000364893	GO Process	GO:1901184	Regulation of ERBB signaling pathway
ARHGEF7	9606.ENSP00000364893	GO Process	GO:1901185	Negative regulation of ERBB signaling pathway
ARHGEF7	9606.ENSP00000364893	GO Process	GO:1902531	Regulation of intracellular signal transduction
ARHGEF7	9606.ENSP00000364893	GO Process	GO:1902743	Regulation of lamellipodium organization
ARHGEF7	9606.ENSP00000364893	GO Process	GO:1902745	Positive regulation of lamellipodium organization
ARHGEF7	9606.ENSP00000364893	GO Process	GO:1904424	Regulation of GTP binding
ARHGEF7	9606.ENSP00000364893	GO Process	GO:2000145	Regulation of cell motility
ARHGEF7	9606.ENSP00000364893	GO Process	GO:2000147	Positive regulation of cell motility
ARHGEF7	9606.ENSP00000364893	GO Process	GO:2000392	Regulation of lamellipodium morphogenesis
ARHGEF7	9606.ENSP00000364893	GO Process	GO:2000394	Positive regulation of lamellipodium morphogenesis
ARHGEF7	9606.ENSP00000364893	GO Function	GO:0005085	Guanyl-nucleotide exchange factor activity
ARHGEF7	9606.ENSP00000364893	GO Function	GO:0005488	Binding
ARHGEF7	9606.ENSP00000364893	GO Function	GO:0005515	Protein binding
ARHGEF7	9606.ENSP00000364893	GO Function	GO:0019899	Enzyme binding
ARHGEF7	9606.ENSP00000364893	GO Function	GO:0019900	Kinase binding
ARHGEF7	9606.ENSP00000364893	GO Function	GO:0019901	Protein kinase binding
ARHGEF7	9606.ENSP00000364893	GO Function	GO:0051020	GTPase binding
ARHGEF7	9606.ENSP00000364893	GO Function	GO:0098772	Molecular function regulator
ARHGEF7	9606.ENSP00000364893	GO Component	GO:0001726	Ruffle
ARHGEF7	9606.ENSP00000364893	GO Component	GO:0005622	Intracellular
ARHGEF7	9606.ENSP00000364893	GO Component	GO:0005737	Cytoplasm
ARHGEF7	9606.ENSP00000364893	GO Component	GO:0005829	Cytosol
ARHGEF7	9606.ENSP00000364893	GO Component	GO:0005925	Focal adhesion
ARHGEF7	9606.ENSP00000364893	GO Component	GO:0005938	Cell cortex
ARHGEF7	9606.ENSP00000364893	GO Component	GO:0030027	Lamellipodium
ARHGEF7	9606.ENSP00000364893	GO Component	GO:0030054	Cell junction
ARHGEF7	9606.ENSP00000364893	GO Component	GO:0030055	Cell-substrate junction
ARHGEF7	9606.ENSP00000364893	GO Component	GO:0031252	Cell leading edge
ARHGEF7	9606.ENSP00000364893	GO Component	GO:0032991	Protein-containing complex
ARHGEF7	9606.ENSP00000364893	GO Component	GO:0036477	Somatodendritic compartment
ARHGEF7	9606.ENSP00000364893	GO Component	GO:0042995	Cell projection
ARHGEF7	9606.ENSP00000364893	GO Component	GO:0043005	Neuron projection
ARHGEF7	9606.ENSP00000364893	GO Component	GO:0043025	Neuronal cell body
ARHGEF7	9606.ENSP00000364893	GO Component	GO:0044297	Cell body
ARHGEF7	9606.ENSP00000364893	GO Component	GO:0070161	Anchoring junction
ARHGEF7	9606.ENSP00000364893	GO Component	GO:0071944	Cell periphery
ARHGEF7	9606.ENSP00000364893	GO Component	GO:0110165	Cellular anatomical entity
ARHGEF7	9606.ENSP00000364893	GO Component	GO:0120025	Plasma membrane bounded cell projection
ARHGEF7	9606.ENSP00000364893	STRING clusters	CL:16801	Mixed, incl. protein complex involved in cell adhesion, and substrate adhesion-dependent cell spreading
ARHGEF7	9606.ENSP00000364893	STRING clusters	CL:16802	Mixed, incl. protein complex involved in cell adhesion, and substrate adhesion-dependent cell spreading
ARHGEF7	9606.ENSP00000364893	STRING clusters	CL:16803	Mixed, incl. protein complex involved in cell adhesion, and substrate adhesion-dependent cell spreading
ARHGEF7	9606.ENSP00000364893	STRING clusters	CL:16804	Mixed, incl. protein complex involved in cell adhesion, and MET activates PTK2 signaling
ARHGEF7	9606.ENSP00000364893	STRING clusters	CL:16805	Protein complex involved in cell adhesion, and MET activates PTK2 signaling
ARHGEF7	9606.ENSP00000364893	STRING clusters	CL:16808	Laminin interactions, and Activation of RAC1
ARHGEF7	9606.ENSP00000364893	STRING clusters	CL:16838	Activation of RAC1, and GIT, Spa2 homology (SHD) domain
ARHGEF7	9606.ENSP00000364893	STRING clusters	CL:16842	Unstructured region one on RhoGEF 6 and 7, and p21 activated kinase binding domain
ARHGEF7	9606.ENSP00000364893	KEGG	hsa04810	Regulation of actin cytoskeleton
ARHGEF7	9606.ENSP00000364893	KEGG	hsa05135	Yersinia infection
ARHGEF7	9606.ENSP00000364893	Reactome	HSA-112314	Neurotransmitter receptors and postsynaptic signal transmission
ARHGEF7	9606.ENSP00000364893	Reactome	HSA-112315	Transmission across Chemical Synapses
ARHGEF7	9606.ENSP00000364893	Reactome	HSA-112316	Neuronal System
ARHGEF7	9606.ENSP00000364893	Reactome	HSA-1266738	Developmental Biology
ARHGEF7	9606.ENSP00000364893	Reactome	HSA-162582	Signal Transduction
ARHGEF7	9606.ENSP00000364893	Reactome	HSA-177929	Signaling by EGFR
ARHGEF7	9606.ENSP00000364893	Reactome	HSA-182971	EGFR downregulation
ARHGEF7	9606.ENSP00000364893	Reactome	HSA-193648	NRAGE signals death through JNK
ARHGEF7	9606.ENSP00000364893	Reactome	HSA-193704	p75 NTR receptor-mediated signalling
ARHGEF7	9606.ENSP00000364893	Reactome	HSA-194315	Signaling by Rho GTPases
ARHGEF7	9606.ENSP00000364893	Reactome	HSA-194840	Rho GTPase cycle
ARHGEF7	9606.ENSP00000364893	Reactome	HSA-204998	Cell death signalling via NRAGE, NRIF and NADE
ARHGEF7	9606.ENSP00000364893	Reactome	HSA-2682334	EPH-Ephrin signaling
ARHGEF7	9606.ENSP00000364893	Reactome	HSA-372790	Signaling by GPCR
ARHGEF7	9606.ENSP00000364893	Reactome	HSA-388396	GPCR downstream signalling
ARHGEF7	9606.ENSP00000364893	Reactome	HSA-3928664	Ephrin signaling
ARHGEF7	9606.ENSP00000364893	Reactome	HSA-416482	G alpha (12/13) signalling events
ARHGEF7	9606.ENSP00000364893	Reactome	HSA-422475	Axon guidance
ARHGEF7	9606.ENSP00000364893	Reactome	HSA-438064	Post NMDA receptor activation events
ARHGEF7	9606.ENSP00000364893	Reactome	HSA-442755	Activation of NMDA receptors and postsynaptic events
ARHGEF7	9606.ENSP00000364893	Reactome	HSA-73887	Death Receptor Signalling
ARHGEF7	9606.ENSP00000364893	Reactome	HSA-9006934	Signaling by Receptor Tyrosine Kinases
ARHGEF7	9606.ENSP00000364893	Reactome	HSA-9619229	Activation of RAC1 downstream of NMDARs
ARHGEF7	9606.ENSP00000364893	Reactome	HSA-9675108	Nervous system development
ARHGEF7	9606.ENSP00000364893	WikiPathways	WP185	Integrin-mediated cell adhesion
ARHGEF7	9606.ENSP00000364893	WikiPathways	WP4874	CAMKK2 pathway
ARHGEF7	9606.ENSP00000364893	WikiPathways	WP51	Regulation of actin cytoskeleton
ARHGEF7	9606.ENSP00000364893	TISSUES	BTO:0000000	Tissues, cell types and enzyme sources
ARHGEF7	9606.ENSP00000364893	TISSUES	BTO:0000042	Animal
ARHGEF7	9606.ENSP00000364893	TISSUES	BTO:0000080	Male reproductive gland
ARHGEF7	9606.ENSP00000364893	TISSUES	BTO:0000081	Reproductive system
ARHGEF7	9606.ENSP00000364893	TISSUES	BTO:0000082	Male reproductive system
ARHGEF7	9606.ENSP00000364893	TISSUES	BTO:0000083	Female reproductive system
ARHGEF7	9606.ENSP00000364893	TISSUES	BTO:0000141	Bone marrow
ARHGEF7	9606.ENSP00000364893	TISSUES	BTO:0000142	Brain
ARHGEF7	9606.ENSP00000364893	TISSUES	BTO:0000227	Central nervous system
ARHGEF7	9606.ENSP00000364893	TISSUES	BTO:0000231	Cerebral hemisphere
ARHGEF7	9606.ENSP00000364893	TISSUES	BTO:0000233	Cerebral cortex
ARHGEF7	9606.ENSP00000364893	TISSUES	BTO:0000235	Basal ganglion
ARHGEF7	9606.ENSP00000364893	TISSUES	BTO:0000239	Telencephalon
ARHGEF7	9606.ENSP00000364893	TISSUES	BTO:0000282	Head
ARHGEF7	9606.ENSP00000364893	TISSUES	BTO:0000445	Cerebral lobe
ARHGEF7	9606.ENSP00000364893	TISSUES	BTO:0000478	Forebrain
ARHGEF7	9606.ENSP00000364893	TISSUES	BTO:0000497	Ganglion
ARHGEF7	9606.ENSP00000364893	TISSUES	BTO:0000522	Gland
ARHGEF7	9606.ENSP00000364893	TISSUES	BTO:0000928	Limbic system
ARHGEF7	9606.ENSP00000364893	TISSUES	BTO:0000931	Neuroblastoma cell
ARHGEF7	9606.ENSP00000364893	TISSUES	BTO:0001042	Amygdala
ARHGEF7	9606.ENSP00000364893	TISSUES	BTO:0001355	Temporal lobe
ARHGEF7	9606.ENSP00000364893	TISSUES	BTO:0001484	Nervous system
ARHGEF7	9606.ENSP00000364893	TISSUES	BTO:0001486	Skeletal system
ARHGEF7	9606.ENSP00000364893	TISSUES	BTO:0001488	Endocrine gland
ARHGEF7	9606.ENSP00000364893	TISSUES	BTO:0001489	Whole body
ARHGEF7	9606.ENSP00000364893	TISSUES	BTO:0001491	Viscus
ARHGEF7	9606.ENSP00000364893	TISSUES	BTO:0003091	Urogenital system
ARHGEF7	9606.ENSP00000364893	TISSUES	BTO:0003399	Avian pallium
ARHGEF7	9606.ENSP00000364893	COMPARTMENTS	GOCC:0000922	Spindle pole
ARHGEF7	9606.ENSP00000364893	COMPARTMENTS	GOCC:0005622	Intracellular
ARHGEF7	9606.ENSP00000364893	COMPARTMENTS	GOCC:0005737	Cytoplasm
ARHGEF7	9606.ENSP00000364893	COMPARTMENTS	GOCC:0005813	Centrosome
ARHGEF7	9606.ENSP00000364893	COMPARTMENTS	GOCC:0005815	Microtubule organizing center
ARHGEF7	9606.ENSP00000364893	COMPARTMENTS	GOCC:0005819	Spindle
ARHGEF7	9606.ENSP00000364893	COMPARTMENTS	GOCC:0005829	Cytosol
[truncated: 22,375 more rows]
